# Supplementary material for: Cache Domains That are Homologous to, but Different from PAS Domains Comprise the Largest Superfamily of Extracellular Sensors in Prokaryotes
Source: PLoS Comput Biol. 2016 Apr 6;12(4):e1004862. doi: 10.1371/journal.pcbi.1004862 (PMC4822843; doi:10.1371/journal.pcbi.1004862)
Supplement: S2 Data — (XLSX) [file pcbi.1004862.s018.xlsx]

## Sheet: Cache domains
Uniprot accession	Protein length	Organism	Pfam Domain architecture	Output domains	New model prediction					Taxonomy
					Family	Start	End	Length of predicted domain	E-value
B9B0L1_9BURK	659	Burkholderia_multivorans_CGD1	HAMP~MCPsignal	MCPsignal~	Cache_3-Cache_2	39	325	287	3.4e-85	Bacteria;_Proteobacteria;_Betaproteobacteria;_Burkholderiales;_Burkholderiaceae;_Burkholderia;_Burkholderia_cepacia_complex.
D8MMA9_ERWBE	644	Erwinia_billingiae_(strain_Eb661)	HAMP~MCPsignal	MCPsignal~	Cache_3-Cache_2	36	317	282	7.9e-83	Bacteria;_Proteobacteria;_Gammaproteobacteria;_Enterobacteriales;_Enterobacteriaceae;_Erwinia.
E1SFJ4_PANVC	643	Pantoea_vagans_(strain_C9-1)_(Pantoea_agglomerans_(strain_C9-1))	HAMP~MCPsignal	MCPsignal~	Cache_3-Cache_2	36	316	281	2e-81	Bacteria;_Proteobacteria;_Gammaproteobacteria;_Enterobacteriales;_Enterobacteriaceae;_Pantoea.
C8X019_DESRD	699	Desulfohalobium_retbaense_(strain_DSM_5692)	Cache_1~MCPsignal	MCPsignal~	Cache_3-Cache_2	40	357	318	3.6e-100	Bacteria;_Proteobacteria;_Deltaproteobacteria;_Desulfovibrionales;_Desulfohalobiaceae;_Desulfohalobium.
Q2SCQ8_HAHCH	672	Hahella_chejuensis_(strain_KCTC_2396)	HAMP~MCPsignal	MCPsignal~	Cache_3-Cache_2	33	316	284	2.9e-78	Bacteria;_Proteobacteria;_Gammaproteobacteria;_Oceanospirillales;_Hahellaceae;_Hahella.
Q727W6_DESVH	801	Desulfovibrio_vulgaris_(strain_Hildenborough_/_ATCC_29579_/_NCIMB_8303)	HAMP~PAS_4~MCPsignal	MCPsignal~	Cache_3-Cache_2	23	306	284	2.8e-66	Bacteria;_Proteobacteria;_Deltaproteobacteria;_Desulfovibrionales;_Desulfovibrionaceae;_Desulfovibrio.
A3Y3E8_9VIBR	678	Vibrio_sp._MED222	MCPsignal	MCPsignal~	Cache_3-Cache_2	35	323	289	2.4e-81	Bacteria;_Proteobacteria;_Gammaproteobacteria;_Vibrionales;_Vibrionaceae;_Vibrio.
Q28LY5_JANSC	648	Jannaschia_sp._(strain_CCS1)	HAMP~MCPsignal	MCPsignal~	Cache_3-Cache_2	89	210	122	3.3e-20	Bacteria;_Proteobacteria;_Alphaproteobacteria;_Rhodobacterales;_Rhodobacteraceae;_Jannaschia.
F3RPJ5_VIBPA	678	Vibrio_parahaemolyticus_10329	Cache_1~MCPsignal	MCPsignal~	Cache_3-Cache_2	36	323	288	2e-82	Bacteria;_Proteobacteria;_Gammaproteobacteria;_Vibrionales;_Vibrionaceae;_Vibrio.
A1TTT5_ACIAC	506	Acidovorax_citrulli_(strain_AAC00-1)_(Acidovorax_avenae_subsp._citrulli)	HAMP~MCPsignal	MCPsignal~	Cache_3-Cache_2	34	147	114	6.5e-44	Bacteria;_Proteobacteria;_Betaproteobacteria;_Burkholderiales;_Comamonadaceae;_Acidovorax.
D3PF01_DEFDS	575	Deferribacter_desulfuricans_(strain_DSM_14783_/_JCM_11476_/_NBRC_101012_/_SSM1)	Cache_2~HAMP~MCPsignal	MCPsignal~	Cache_3-Cache_2	85	179	95	3e-28	Bacteria;_Deferribacteres;_Deferribacterales;_Deferribacteraceae;_Deferribacter.
D3PF01_DEFDS	575	Deferribacter_desulfuricans_(strain_DSM_14783_/_JCM_11476_/_NBRC_101012_/_SSM1)	Cache_2~HAMP~MCPsignal	MCPsignal~	Cache_3-Cache_2	10	84	75	3e-28	Bacteria;_Deferribacteres;_Deferribacterales;_Deferribacteraceae;_Deferribacter.
F3GZL0_PSESX	658	Pseudomonas_syringae_Cit_7	HAMP~MCPsignal	MCPsignal~	Cache_3-Cache_2	42	306	265	4.4e-74	Bacteria;_Proteobacteria;_Gammaproteobacteria;_Pseudomonadales;_Pseudomonadaceae;_Pseudomonas;_Pseudomonas_syringae.
D2ZLK5_9ENTR	643	Enterobacter_cancerogenus_ATCC_35316	HAMP~MCPsignal	MCPsignal~	Cache_3-Cache_2	35	317	283	1e-78	Bacteria;_Proteobacteria;_Gammaproteobacteria;_Enterobacteriales;_Enterobacteriaceae;_Enterobacter.
Q88BA0_PSESM	658	Pseudomonas_syringae_pv._tomato_(strain_DC3000)	HAMP~MCPsignal	MCPsignal~	Cache_3-Cache_2	42	306	265	4.6e-74	Bacteria;_Proteobacteria;_Gammaproteobacteria;_Pseudomonadales;_Pseudomonadaceae;_Pseudomonas.
E6XGW1_SHEP2	667	Shewanella_putrefaciens_(strain_200)	HAMP~MCPsignal	MCPsignal~	Cache_3-Cache_2	34	308	275	6.5e-75	Bacteria;_Proteobacteria;_Gammaproteobacteria;_Alteromonadales;_Shewanellaceae;_Shewanella.
B1T8Q6_9BURK	660	Burkholderia_ambifaria_MEX-5	HAMP~MCPsignal	MCPsignal~	Cache_3-Cache_2	38	325	288	4.9e-87	Bacteria;_Proteobacteria;_Betaproteobacteria;_Burkholderiales;_Burkholderiaceae;_Burkholderia;_Burkholderia_cepacia_complex.
B4UKI5_ANASK	651	Anaeromyxobacter_sp._(strain_K)	HAMP~MCPsignal	MCPsignal~	Cache_3-Cache_2	33	313	281	1.4e-75	Bacteria;_Proteobacteria;_Deltaproteobacteria;_Myxococcales;_Cystobacterineae;_Myxococcaceae;_Anaeromyxobacter.
Q0HX43_SHESR	667	Shewanella_sp._(strain_MR-7)	HAMP~MCPsignal	MCPsignal~	Cache_3-Cache_2	33	308	276	3.4e-77	Bacteria;_Proteobacteria;_Gammaproteobacteria;_Alteromonadales;_Shewanellaceae;_Shewanella.
B5WUF5_9BURK	657	Burkholderia_sp._H160	HAMP~MCPsignal	MCPsignal~	Cache_3-Cache_2	37	325	289	9.7e-88	Bacteria;_Proteobacteria;_Betaproteobacteria;_Burkholderiales;_Burkholderiaceae;_Burkholderia.
B2JQ90_BURP8	656	Burkholderia_phymatum_(strain_DSM_17167_/_STM815)	Cache_1~HAMP~MCPsignal	MCPsignal~	Cache_3-Cache_2	37	325	289	6e-88	Bacteria;_Proteobacteria;_Betaproteobacteria;_Burkholderiales;_Burkholderiaceae;_Burkholderia.
D6CK08_9BACT	710	uncultured_bacterium	MCPsignal	MCPsignal~	Cache_3-Cache_2	36	351	316	1.1e-98	Bacteria;_environmental_samples.
G7THJ4_9XANT	384	Xanthomonas_oryzae_pv._oryzicola_BLS256	HAMP	No_output	Cache_3-Cache_2	36	245	210	5.6e-26	Bacteria;_Proteobacteria;_Gammaproteobacteria;_Xanthomonadales;_Xanthomonadaceae;_Xanthomonas.
Q3A4X2_PELCD	740	Pelobacter_carbinolicus_(strain_DSM_2380_/_Gra_Bd_1)	HAMP~MCPsignal	MCPsignal~	Cache_3-Cache_2	34	355	322	6.8e-86	Bacteria;_Proteobacteria;_Deltaproteobacteria;_Desulfuromonadales;_Pelobacteraceae;_Pelobacter.
C6C0L3_DESAD	802	Desulfovibrio_salexigens_(strain_ATCC_14822_/_DSM_2638_/_NCIB_8403_/_VKM_B-1763)	HAMP~PAS_9~MCPsignal	MCPsignal~	Cache_3-Cache_2	34	314	281	8.5e-66	Bacteria;_Proteobacteria;_Deltaproteobacteria;_Desulfovibrionales;_Desulfovibrionaceae;_Desulfovibrio.
A3YEE6_9GAMM	676	Marinomonas_sp._MED121	HAMP~MCPsignal	MCPsignal~	Cache_3-Cache_2	37	316	280	1.7e-60	Bacteria;_Proteobacteria;_Gammaproteobacteria;_Oceanospirillales;_Marinomonas.
E5B985_ERWAM	644	Erwinia_amylovora_ATCC_BAA-2158	HAMP~MCPsignal	MCPsignal~	Cache_3-Cache_2	37	318	282	1.6e-78	Bacteria;_Proteobacteria;_Gammaproteobacteria;_Enterobacteriales;_Enterobacteriaceae;_Erwinia.
E2MLM5_PSEUB	658	Pseudomonas_syringae_pv._tomato_T1	HAMP~MCPsignal	MCPsignal~	Cache_3-Cache_2	42	306	265	4.2e-74	Bacteria;_Proteobacteria;_Gammaproteobacteria;_Pseudomonadales;_Pseudomonadaceae;_Pseudomonas.
C5ZSS6_BURPE	678	Burkholderia_pseudomallei_1106b	HAMP~MCPsignal	MCPsignal~	Cache_3-Cache_2	37	325	289	4.1e-87	Bacteria;_Proteobacteria;_Betaproteobacteria;_Burkholderiales;_Burkholderiaceae;_Burkholderia;_pseudomallei_group.
Q3BTJ6_XANC5	375	Xanthomonas_campestris_pv._vesicatoria_(strain_85-10)	HAMP	No_output	Cache_3-Cache_2	35	243	209	1.2e-41	Bacteria;_Proteobacteria;_Gammaproteobacteria;_Xanthomonadales;_Xanthomonadaceae;_Xanthomonas.
H8FKV8_XANCI	368	Xanthomonas_citri_pv._mangiferaeindicae_LMG_941	HAMP	No_output	Cache_3-Cache_2	36	231	196	1.6e-41	Bacteria;_Proteobacteria;_Gammaproteobacteria;_Xanthomonadales;_Xanthomonadaceae;_Xanthomonas.
H5UZC7_ESCHE	644	Escherichia_hermannii_NBRC_105704	HAMP~MCPsignal	MCPsignal~	Cache_3-Cache_2	35	317	283	1.8e-77	Bacteria;_Proteobacteria;_Gammaproteobacteria;_Enterobacteriales;_Enterobacteriaceae;_Escherichia.
B5YKT7_THEYD	660	Thermodesulfovibrio_yellowstonii_(strain_ATCC_51303_/_DSM_11347_/_YP87)	Cache_2~HAMP~MCPsignal	MCPsignal~	Cache_3-Cache_2	91	305	215	2.9e-87	Bacteria;_Nitrospirae;_Nitrospirales;_Nitrospiraceae;_Thermodesulfovibrio.
H3RHG4_ERWST	643	Pantoea_stewartii_subsp._stewartii_DC283	HAMP~MCPsignal	MCPsignal~	Cache_3-Cache_2	36	317	282	4e-80	Bacteria;_Proteobacteria;_Gammaproteobacteria;_Enterobacteriales;_Enterobacteriaceae;_Pantoea.
E7PGP0_PSESG	658	Pseudomonas_syringae_pv._glycinea_str._race_4	HAMP~MCPsignal	MCPsignal~	Cache_3-Cache_2	42	306	265	5.1e-74	Bacteria;_Proteobacteria;_Gammaproteobacteria;_Pseudomonadales;_Pseudomonadaceae;_Pseudomonas;_Pseudomonas_savastanoi.
G2HPJ5_9PROT	595	Arcobacter_butzleri_ED-1	Cache_2~MCPsignal	MCPsignal~	Cache_3-Cache_2	67	159	93	5.7e-12	Bacteria;_Proteobacteria;_Epsilonproteobacteria;_Campylobacterales;_Campylobacteraceae;_Arcobacter.
A1SZ73_PSYIN	727	Psychromonas_ingrahamii_(strain_37)	HAMP~GGDEF~EAL	GGDEF~EAL~	Cache_3-Cache_2	102	228	127	0.0006	Bacteria;_Proteobacteria;_Gammaproteobacteria;_Alteromonadales;_Psychromonadaceae;_Psychromonas.
C6WF37_ACTMD	715	Actinosynnema_mirum_(strain_ATCC_29888_/_DSM_43827_/_NBRC_14064_/_IMRU_3971)	HAMP~MCPsignal	MCPsignal~	Cache_3-Cache_2	47	369	323	8.9e-72	Bacteria;_Actinobacteria;_Actinobacteridae;_Actinomycetales;_Pseudonocardineae;_Pseudonocardiaceae;_Actinosynnema.
F0BFF6_9XANT	890	Xanthomonas_vesicatoria_ATCC_35937	HAMP~MCPsignal	MCPsignal~	Cache_3-Cache_2	34	323	290	3e-78	Bacteria;_Proteobacteria;_Gammaproteobacteria;_Xanthomonadales;_Xanthomonadaceae;_Xanthomonas.
B8K7H1_VIBPA	678	Vibrio_parahaemolyticus_16	MCPsignal	MCPsignal~	Cache_3-Cache_2	35	325	291	1.1e-81	Bacteria;_Proteobacteria;_Gammaproteobacteria;_Vibrionales;_Vibrionaceae;_Vibrio.
Q1NQK6_9DELT	170	delta_proteobacterium_MLMS-1	Unknown	No_output	Cache_3-Cache_2	49	168	120	3.5e-29	Bacteria;_Proteobacteria;_Deltaproteobacteria.
Q3A1Q1_PELCD	729	Pelobacter_carbinolicus_(strain_DSM_2380_/_Gra_Bd_1)	HAMP~MCPsignal	MCPsignal~	Cache_3-Cache_2	36	364	329	8.9e-76	Bacteria;_Proteobacteria;_Deltaproteobacteria;_Desulfuromonadales;_Pelobacteraceae;_Pelobacter.
A2VZ39_9BURK	364	Burkholderia_cenocepacia_PC184	Unknown	No_output	Cache_3-Cache_2	52	275	224	5.7e-73	Bacteria;_Proteobacteria;_Betaproteobacteria;_Burkholderiales;_Burkholderiaceae;_Burkholderia;_Burkholderia_cepacia_complex.
E6VZ02_DESAO	804	Desulfovibrio_aespoeensis_(strain_ATCC_700646_/_DSM_10631_/_Aspo-2)	Cache_1~HAMP~PAS_9~MCPsignal	MCPsignal~	Cache_3-Cache_2	35	316	282	2.9e-69	Bacteria;_Proteobacteria;_Deltaproteobacteria;_Desulfovibrionales;_Desulfovibrionaceae;_Desulfovibrio.
Q2P3P9_XANOM	363	Xanthomonas_oryzae_pv._oryzae_(strain_MAFF_311018)	HAMP	No_output	Cache_3-Cache_2	15	223	209	6.6e-26	Bacteria;_Proteobacteria;_Gammaproteobacteria;_Xanthomonadales;_Xanthomonadaceae;_Xanthomonas.
Q6D133_ERWCT	646	Erwinia_carotovora_subsp._atroseptica_(strain_SCRI_1043_/_ATCC_BAA-672)_(Pectobacterium_atrosepticum)	HAMP~MCPsignal	MCPsignal~	Cache_3-Cache_2	37	322	286	6.3e-81	Bacteria;_Proteobacteria;_Gammaproteobacteria;_Enterobacteriales;_Enterobacteriaceae;_Pectobacterium.
B9QZL1_9RHOB	719	Labrenzia_alexandrii_DFL-11	HAMP~GGDEF~EAL	GGDEF~EAL~	Cache_3-Cache_2	37	185	149	1.6e-06	Bacteria;_Proteobacteria;_Alphaproteobacteria;_Rhodobacterales;_Rhodobacteraceae;_Labrenzia.
G2HR47_9PROT	786	Arcobacter_butzleri_ED-1	Cache_1~MCPsignal	MCPsignal~	Cache_3-Cache_2	33	311	279	8.9e-78	Bacteria;_Proteobacteria;_Epsilonproteobacteria;_Campylobacterales;_Campylobacteraceae;_Arcobacter.
B7CGA8_BURPE	682	Burkholderia_pseudomallei_576	HAMP~MCPsignal	MCPsignal~	Cache_3-Cache_2	35	323	289	3.1e-87	Bacteria;_Proteobacteria;_Betaproteobacteria;_Burkholderiales;_Burkholderiaceae;_Burkholderia;_pseudomallei_group.
F0C242_9XANT	925	Xanthomonas_gardneri_ATCC_19865	HAMP~MCPsignal	MCPsignal~	Cache_3-Cache_2	34	324	291	5.1e-79	Bacteria;_Proteobacteria;_Gammaproteobacteria;_Xanthomonadales;_Xanthomonadaceae;_Xanthomonas.
D8NLK6_RALSL	661	Ralstonia_solanacearum_CFBP2957	HAMP~MCPsignal	MCPsignal~	Cache_3-Cache_2	45	336	292	6e-86	Bacteria;_Proteobacteria;_Betaproteobacteria;_Burkholderiales;_Burkholderiaceae;_Ralstonia.
G9S9V4_CITFR	447	Citrobacter_freundii_4_7_47CFAA	HAMP	No_output	Cache_3-Cache_2	69	339	271	9.4e-55	Bacteria;_Proteobacteria;_Gammaproteobacteria;_Enterobacteriales;_Enterobacteriaceae;_Citrobacter.
B3E6U0_GEOLS	510	Geobacter_lovleyi_(strain_ATCC_BAA-1151_/_DSM_17278_/_SZ)	Cache_2~HAMP~HisKA~HATPase_c	HisKA~HATPase_c~	Cache_3-Cache_2	89	198	110	3.3e-26	Bacteria;_Proteobacteria;_Deltaproteobacteria;_Desulfuromonadales;_Geobacteraceae;_Geobacter.
Q7MMC7_VIBVY	678	Vibrio_vulnificus_(strain_YJ016)	Cache_1~MCPsignal	MCPsignal~	Cache_3-Cache_2	36	323	288	4.8e-82	Bacteria;_Proteobacteria;_Gammaproteobacteria;_Vibrionales;_Vibrionaceae;_Vibrio.
A3Y4W1_9GAMM	679	Marinomonas_sp._MED121	HAMP~MCPsignal	MCPsignal~	Cache_3-Cache_2	39	318	280	5.7e-88	Bacteria;_Proteobacteria;_Gammaproteobacteria;_Oceanospirillales;_Marinomonas.
G8MN10_9BURK	651	Burkholderia_sp._YI23	HAMP~MCPsignal	MCPsignal~	Cache_3-Cache_2	36	327	292	1.8e-87	Bacteria;_Proteobacteria;_Betaproteobacteria;_Burkholderiales;_Burkholderiaceae;_Burkholderia.
D8N4G7_RALSL	661	Ralstonia_solanacearum_(Pseudomonas_solanacearum)	HAMP~MCPsignal	MCPsignal~	Cache_3-Cache_2	44	336	293	9.7e-87	Bacteria;_Proteobacteria;_Betaproteobacteria;_Burkholderiales;_Burkholderiaceae;_Ralstonia.
C7RV68_ACCPU	671	Accumulibacter_phosphatis_(strain_UW-1)	HAMP~MCPsignal	MCPsignal~	Cache_3-Cache_2	37	316	280	6.3e-82	Bacteria;_Proteobacteria;_Betaproteobacteria;_Candidatus_Accumulibacter.
E6QUM2_9ZZZZ	711	mine_drainage_metagenome	HAMP~MCPsignal	MCPsignal~	Cache_3-Cache_2	46	328	283	1.3e-80	unclassified_sequences;_metagenomes;_ecological_metagenomes.
F5RWN9_9ENTR	643	Enterobacter_hormaechei_ATCC_49162	HAMP~MCPsignal	MCPsignal~	Cache_3-Cache_2	35	317	283	2.4e-79	Bacteria;_Proteobacteria;_Gammaproteobacteria;_Enterobacteriales;_Enterobacteriaceae;_Enterobacter;_Enterobacter_cloacae_complex.
B2IG04_BEII9	173	Beijerinckia_indica_subsp._indica_(strain_ATCC_9039_/_DSM_1715_/_NCIB_8712)	Unknown	No_output	Cache_3-Cache_2	36	172	137	1.4e-31	Bacteria;_Proteobacteria;_Alphaproteobacteria;_Rhizobiales;_Beijerinckiaceae;_Beijerinckia.
B8E9U1_SHEB2	667	Shewanella_baltica_(strain_OS223)	HAMP~MCPsignal	MCPsignal~	Cache_3-Cache_2	34	310	277	2e-79	Bacteria;_Proteobacteria;_Gammaproteobacteria;_Alteromonadales;_Shewanellaceae;_Shewanella.
C6XCT3_METSD	693	Methylovorus_sp._(strain_SIP3-4)_(Methylotenera_sp._(strain_SIP3-4))	PAS_9~GGDEF	GGDEF~	Cache_3-Cache_2	61	262	202	2e-45	Bacteria;_Proteobacteria;_Betaproteobacteria;_Methylophilales;_Methylophilaceae;_Methylovorus.
A2WEQ5_9BURK	673	Burkholderia_dolosa_AUO158	HAMP~MCPsignal	MCPsignal~	Cache_3-Cache_2	52	338	287	4.1e-87	Bacteria;_Proteobacteria;_Betaproteobacteria;_Burkholderiales;_Burkholderiaceae;_Burkholderia;_Burkholderia_cepacia_complex.
H8YWQ5_9GAMM	642	Thiorhodovibrio_sp._970	HAMP~MCPsignal	MCPsignal~	Cache_3-Cache_2	31	245	215	3.5e-40	Bacteria;_Proteobacteria;_Gammaproteobacteria;_Chromatiales;_Chromatiaceae;_Thiorhodovibrio.
D4GNY8_PANAM	643	Pantoea_ananatis_(strain_LMG_20103)	HAMP~MCPsignal	MCPsignal~	Cache_3-Cache_2	36	315	280	2e-82	Bacteria;_Proteobacteria;_Gammaproteobacteria;_Enterobacteriales;_Enterobacteriaceae;_Pantoea.
F0C7G9_9XANT	375	Xanthomonas_gardneri_ATCC_19865	HAMP	No_output	Cache_3-Cache_2	43	238	196	2.5e-39	Bacteria;_Proteobacteria;_Gammaproteobacteria;_Xanthomonadales;_Xanthomonadaceae;_Xanthomonas.
B8DR25_DESVM	839	Desulfovibrio_vulgaris_(strain_Miyazaki_F_/_DSM_19637)	HAMP~PAS_9~MCPsignal	MCPsignal~	Cache_3-Cache_2	34	333	300	1.7e-57	Bacteria;_Proteobacteria;_Deltaproteobacteria;_Desulfovibrionales;_Desulfovibrionaceae;_Desulfovibrio.
G3YN80_9RALS	662	Ralstonia_sp._5_2_56FAA	HAMP~MCPsignal	MCPsignal~	Cache_3-Cache_2	46	337	292	3.8e-87	Bacteria;_Proteobacteria;_Betaproteobacteria;_Burkholderiales;_Burkholderiaceae;_Ralstonia.
B5JHF1_9BACT	693	Verrucomicrobiae_bacterium_DG1235	MCPsignal	MCPsignal~	Cache_3-Cache_2	38	356	319	6.1e-90	Bacteria;_Verrucomicrobia;_Verrucomicrobiae;_Verrucomicrobiales.
G0CCW4_XANCA	890	Xanthomonas_campestris_pv._raphani_756C	HAMP~MCPsignal	MCPsignal~	Cache_3-Cache_2	34	324	291	4.2e-77	Bacteria;_Proteobacteria;_Gammaproteobacteria;_Xanthomonadales;_Xanthomonadaceae;_Xanthomonas.
Q3JG44_BURP1	684	Burkholderia_pseudomallei_(strain_1710b)	HAMP~MCPsignal	MCPsignal~	Cache_3-Cache_2	37	325	289	3.2e-87	Bacteria;_Proteobacteria;_Betaproteobacteria;_Burkholderiales;_Burkholderiaceae;_Burkholderia;_pseudomallei_group.
B6BNF9_9PROT	659	Campylobacterales_bacterium_GD_1	HAMP~MCPsignal	MCPsignal~	Cache_3-Cache_2	33	305	273	3.5e-77	Bacteria;_Proteobacteria;_Epsilonproteobacteria;_Campylobacterales.
D8NVY9_RALSL	661	Ralstonia_solanacearum_(Pseudomonas_solanacearum)	HAMP~MCPsignal	MCPsignal~	Cache_3-Cache_2	44	336	293	9.5e-86	Bacteria;_Proteobacteria;_Betaproteobacteria;_Burkholderiales;_Burkholderiaceae;_Ralstonia.
C6WYS6_METML	934	Methylotenera_mobilis_(strain_JLW8_/_ATCC_BAA-1282_/_DSM_17540)	PAS_9~GGDEF~EAL	GGDEF~EAL~	Cache_3-Cache_2	30	238	209	3.1e-48	Bacteria;_Proteobacteria;_Betaproteobacteria;_Methylophilales;_Methylophilaceae;_Methylotenera.
A4B9V9_9GAMM	658	Reinekea_blandensis_MED297	Cache_1~MCPsignal	MCPsignal~	Cache_3-Cache_2	18	301	284	6.7e-83	Bacteria;_Proteobacteria;_Gammaproteobacteria;_Reinekea.
H8NMB2_RAHAQ	649	Rahnella_aquatilis_HX2	HAMP~MCPsignal	MCPsignal~	Cache_3-Cache_2	40	322	283	6.6e-87	Bacteria;_Proteobacteria;_Gammaproteobacteria;_Enterobacteriales;_Enterobacteriaceae;_Rahnella.
B5SK60_RALSL	661	Ralstonia_solanacearum_IPO1609	HAMP~MCPsignal	MCPsignal~	Cache_3-Cache_2	45	336	292	2.2e-86	Bacteria;_Proteobacteria;_Betaproteobacteria;_Burkholderiales;_Burkholderiaceae;_Ralstonia.
Q48QC8_PSE14	658	Pseudomonas_syringae_pv._phaseolicola_(strain_1448A_/_Race_6)	HAMP~MCPsignal	MCPsignal~	Cache_3-Cache_2	42	306	265	5.3e-74	Bacteria;_Proteobacteria;_Gammaproteobacteria;_Pseudomonadales;_Pseudomonadaceae;_Pseudomonas;_Pseudomonas_savastanoi.
H6RKC7_BLASD	380	Blastococcus_saxobsidens_(strain_DD2)	MCPsignal	MCPsignal~	Cache_3-Cache_2	190	375	186	2.4e-35	Bacteria;_Actinobacteria;_Actinobacteridae;_Actinomycetales;_Frankineae;_Geodermatophilaceae;_Blastococcus.
Q2ILX4_ANADE	651	Anaeromyxobacter_dehalogenans_(strain_2CP-C)	HAMP~MCPsignal	MCPsignal~	Cache_3-Cache_2	33	312	280	4.7e-75	Bacteria;_Proteobacteria;_Deltaproteobacteria;_Myxococcales;_Cystobacterineae;_Myxococcaceae;_Anaeromyxobacter.
Q2FP12_METHJ	808	Methanospirillum_hungatei_(strain_JF-1_/_DSM_864)	Cache_1~HAMP~MCPsignal	MCPsignal~	Cache_3-Cache_2	42	307	266	8.2e-72	Archaea;_Euryarchaeota;_Methanomicrobia;_Methanomicrobiales;_Methanospirillaceae;_Methanospirillum.
C9PFA2_VIBFU	675	Vibrio_furnissii_CIP_102972	HAMP~MCPsignal	MCPsignal~	Cache_3-Cache_2	42	320	279	2.1e-44	Bacteria;_Proteobacteria;_Gammaproteobacteria;_Vibrionales;_Vibrionaceae;_Vibrio.
Q2FRY1_METHJ	808	Methanospirillum_hungatei_(strain_JF-1_/_DSM_864)	Cache_1~HAMP~MCPsignal	MCPsignal~	Cache_3-Cache_2	42	307	266	1.6e-73	Archaea;_Euryarchaeota;_Methanomicrobia;_Methanomicrobiales;_Methanospirillaceae;_Methanospirillum.
A8KQX5_BURPE	684	Burkholderia_pseudomallei_Pasteur_52237	HAMP~MCPsignal	MCPsignal~	Cache_3-Cache_2	37	325	289	3.8e-87	Bacteria;_Proteobacteria;_Betaproteobacteria;_Burkholderiales;_Burkholderiaceae;_Burkholderia;_pseudomallei_group.
F0E0M9_9PSED	211	Pseudomonas_sp._TJI-51	Unknown	No_output	Cache_3-Cache_2	38	210	173	1.3e-59	Bacteria;_Proteobacteria;_Gammaproteobacteria;_Pseudomonadales;_Pseudomonadaceae;_Pseudomonas.
E3DG25_ERWSE	644	Erwinia_sp._(strain_Ejp617)	HAMP~MCPsignal	MCPsignal~	Cache_3-Cache_2	36	318	283	4.3e-81	Bacteria;_Proteobacteria;_Gammaproteobacteria;_Enterobacteriales;_Enterobacteriaceae;_Erwinia.
F6AK53_PSEF1	658	Pseudomonas_fulva_(strain_12-X)	HAMP~MCPsignal	MCPsignal~	Cache_3-Cache_2	40	306	267	1.2e-75	Bacteria;_Proteobacteria;_Gammaproteobacteria;_Pseudomonadales;_Pseudomonadaceae;_Pseudomonas.
A6W7B6_KINRD	710	Kineococcus_radiotolerans_(strain_ATCC_BAA-149_/_DSM_14245_/_SRS30216)	HAMP~MCPsignal	MCPsignal~	Cache_3-Cache_2	42	359	318	7e-72	Bacteria;_Actinobacteria;_Actinobacteridae;_Actinomycetales;_Kineosporiineae;_Kineosporiaceae;_Kineococcus.
C9YF31_9BURK	668	Curvibacter_putative_symbiont_of_Hydra_magnipapillata	Cache_2~HAMP~MCPsignal	MCPsignal~	Cache_3-Cache_2	41	330	290	5.8e-96	Bacteria;_Proteobacteria;_Betaproteobacteria;_Burkholderiales;_Comamonadaceae;_Curvibacter.
C5AA15_BURGB	653	Burkholderia_glumae_(strain_BGR1)	HAMP~MCPsignal	MCPsignal~	Cache_3-Cache_2	36	325	290	9e-82	Bacteria;_Proteobacteria;_Betaproteobacteria;_Burkholderiales;_Burkholderiaceae;_Burkholderia.
B5RX61_RALSL	661	Ralstonia_solanacearum_MolK2	HAMP~MCPsignal	MCPsignal~	Cache_3-Cache_2	45	336	292	3.4e-86	Bacteria;_Proteobacteria;_Betaproteobacteria;_Burkholderiales;_Burkholderiaceae;_Ralstonia.
C7LSE2_DESBD	686	Desulfomicrobium_baculatum_(strain_DSM_4028_/_VKM_B-1378)_(Desulfovibrio_baculatus)	Cache_1~HAMP~MCPsignal	MCPsignal~	Cache_3-Cache_2	37	315	279	9.3e-72	Bacteria;_Proteobacteria;_Deltaproteobacteria;_Desulfovibrionales;_Desulfomicrobiaceae;_Desulfomicrobium.
F7Q3Y4_9GAMM	196	Salinisphaera_shabanensis_E1L3A	Unknown	No_output	Cache_3-Cache_2	39	176	138	4.2e-28	Bacteria;_Proteobacteria;_Gammaproteobacteria;_Salinisphaerales;_Salinisphaeraceae;_Salinisphaera.
F3DX15_9PSED	658	Pseudomonas_syringae_pv._morsprunorum_str._M302280PT	HAMP~MCPsignal	MCPsignal~	Cache_3-Cache_2	42	306	265	1.4e-74	Bacteria;_Proteobacteria;_Gammaproteobacteria;_Pseudomonadales;_Pseudomonadaceae;_Pseudomonas;_Pseudomonas_amygdali.
H0JBT5_9PSED	642	Pseudomonas_psychrotolerans_L19	HAMP~MCPsignal	MCPsignal~	Cache_3-Cache_2	24	290	267	9.8e-77	Bacteria;_Proteobacteria;_Gammaproteobacteria;_Pseudomonadales;_Pseudomonadaceae;_Pseudomonas.
G6YYL1_9ALTE	641	Marinobacter_manganoxydans_MnI7-9	HAMP~MCPsignal	MCPsignal~	Cache_3-Cache_2	30	239	210	7.7e-48	Bacteria;_Proteobacteria;_Gammaproteobacteria;_Alteromonadales;_Alteromonadaceae;_Marinobacter.
G2LRB2_9XANT	396	Xanthomonas_axonopodis_pv._citrumelo_F1	HAMP	No_output	Cache_3-Cache_2	34	324	291	3.5e-80	Bacteria;_Proteobacteria;_Gammaproteobacteria;_Xanthomonadales;_Xanthomonadaceae;_Xanthomonas.
A1WD99_ACISJ	674	Acidovorax_sp._(strain_JS42)	HAMP~MCPsignal	MCPsignal~	Cache_3-Cache_2	38	314	277	7.3e-62	Bacteria;_Proteobacteria;_Betaproteobacteria;_Burkholderiales;_Comamonadaceae;_Acidovorax.
A0KUQ8_SHESA	667	Shewanella_sp._(strain_ANA-3)	HAMP~MCPsignal	MCPsignal~	Cache_3-Cache_2	33	308	276	1e-77	Bacteria;_Proteobacteria;_Gammaproteobacteria;_Alteromonadales;_Shewanellaceae;_Shewanella.
B8FKI9_DESAA	693	Desulfatibacillum_alkenivorans_(strain_AK-01)	MCPsignal	MCPsignal~	Cache_3-Cache_2	39	363	325	1.3e-96	Bacteria;_Proteobacteria;_Deltaproteobacteria;_Desulfobacterales;_Desulfobacteraceae;_Desulfatibacillum.
G2HD14_9DELT	802	Desulfovibrio_sp._A2	Cache_1~HAMP~PAS_9~MCPsignal	MCPsignal~	Cache_3-Cache_2	34	313	280	1.7e-70	Bacteria;_Proteobacteria;_Deltaproteobacteria;_Desulfovibrionales;_Desulfovibrionaceae;_Desulfovibrio.
F2G5X9_ALTMD	639	Alteromonas_macleodii_(strain_DSM_17117_/_Deep_ecotype)	HAMP~MCPsignal	MCPsignal~	Cache_3-Cache_2	30	252	223	4.5e-42	Bacteria;_Proteobacteria;_Gammaproteobacteria;_Alteromonadales;_Alteromonadaceae;_Alteromonas.
A7ZD46_CAMC1	656	Campylobacter_concisus_(strain_13826)	HAMP~MCPsignal	MCPsignal~	Cache_3-Cache_2	33	302	270	2.7e-59	Bacteria;_Proteobacteria;_Epsilonproteobacteria;_Campylobacterales;_Campylobacteraceae;_Campylobacter.
Q5H0R3_XANOR	630	Xanthomonas_oryzae_pv._oryzae_(strain_KACC10331_/_KXO85)	Response_reg~HAMP	No_output	Cache_3-Cache_2	282	492	211	1.2e-25	Bacteria;_Proteobacteria;_Gammaproteobacteria;_Xanthomonadales;_Xanthomonadaceae;_Xanthomonas.
E6L367_9PROT	753	Arcobacter_butzleri_JV22	MCPsignal	MCPsignal~	Cache_3-Cache_2	34	317	284	1e-86	Bacteria;_Proteobacteria;_Epsilonproteobacteria;_Campylobacterales;_Campylobacteraceae;_Arcobacter.
C7NX31_HALMD	1066	Halomicrobium_mukohataei_(strain_ATCC_700874_/_DSM_12286_/_JCM_9738_/_NCIMB_13541)_(Haloarcula_mukohataei)	Cache_1~HAMP~MCPsignal	MCPsignal~	Cache_3-Cache_2	177	282	106	2e-15	Archaea;_Euryarchaeota;_Halobacteria;_Halobacteriales;_Halobacteriaceae;_Halomicrobium.
C7RJ95_ACCPU	648	Accumulibacter_phosphatis_(strain_UW-1)	Cache_1~HAMP~MCPsignal~MCPsignal	MCPsignal~MCPsignal~	Cache_3-Cache_2	40	324	285	5e-80	Bacteria;_Proteobacteria;_Betaproteobacteria;_Candidatus_Accumulibacter.
F6D094_MARPP	672	Marinomonas_posidonica_(strain_CECT_7376_/_NCIMB_14433_/_IVIA-Po-181)	HAMP~MCPsignal	MCPsignal~	Cache_3-Cache_2	38	314	277	1.3e-61	Bacteria;_Proteobacteria;_Gammaproteobacteria;_Oceanospirillales;_Marinomonas.
D5WTF7_BACT2	816	Bacillus_tusciae_(strain_DSM_2912_/_NBRC_15312_/_T2)	HAMP~MCPsignal	MCPsignal~	Cache_3-Cache_2	85	357	273	3.1e-29	Bacteria;_Firmicutes;_Bacillales;_Alicyclobacillaceae;_Kyrpidia.
E8VMX6_VIBVM	678	Vibrio_vulnificus_(strain_MO6-24/O)	Cache_1~MCPsignal	MCPsignal~	Cache_3-Cache_2	36	323	288	1.2e-80	Bacteria;_Proteobacteria;_Gammaproteobacteria;_Vibrionales;_Vibrionaceae;_Vibrio.
D2S3V8_GEOOG	414	Geodermatophilus_obscurus_(strain_ATCC_25078_/_DSM_43160_/_JCM_3152_/_G-20)	MCPsignal	MCPsignal~	Cache_3-Cache_2	211	412	202	3.3e-37	Bacteria;_Actinobacteria;_Actinobacteridae;_Actinomycetales;_Frankineae;_Geodermatophilaceae;_Geodermatophilus.
D7EA93_METEZ	594	Methanohalobium_evestigatum_(strain_DSM_3721_/_OCM_161_/_Z-7303)	Cache_1~HAMP~HisKA~HATPase_c	HisKA~HATPase_c~	Cache_3-Cache_2	33	300	268	1.9e-47	Archaea;_Euryarchaeota;_Methanomicrobia;_Methanosarcinales;_Methanosarcinaceae;_Methanohalobium.
B8DJH5_DESVM	806	Desulfovibrio_vulgaris_(strain_Miyazaki_F_/_DSM_19637)	Cache_1~HAMP~PAS_9~MCPsignal	MCPsignal~	Cache_3-Cache_2	38	317	280	1.6e-67	Bacteria;_Proteobacteria;_Deltaproteobacteria;_Desulfovibrionales;_Desulfovibrionaceae;_Desulfovibrio.
A3D6U5_SHEB5	667	Shewanella_baltica_(strain_OS155_/_ATCC_BAA-1091)	HAMP~MCPsignal	MCPsignal~	Cache_3-Cache_2	34	310	277	7.2e-79	Bacteria;_Proteobacteria;_Gammaproteobacteria;_Alteromonadales;_Shewanellaceae;_Shewanella.
B8HSN5_CYAP4	998	Cyanothece_sp._(strain_PCC_7425_/_ATCC_29141)	HAMP~HisKA~HATPase_c~Response_reg~Response_reg	HisKA~HATPase_c~	Cache_3-Cache_2	65	386	322	2.1e-85	Bacteria;_Cyanobacteria;_Chroococcales;_Cyanothece.
D2T3F3_ERWP6	650	Erwinia_pyrifoliae_(strain_DSM_12163_/_CIP_106111_/_Ep16/96)	HAMP~MCPsignal	MCPsignal~	Cache_3-Cache_2	42	324	283	2.4e-80	Bacteria;_Proteobacteria;_Gammaproteobacteria;_Enterobacteriales;_Enterobacteriaceae;_Erwinia.
D3PF00_DEFDS	543	Deferribacter_desulfuricans_(strain_DSM_14783_/_JCM_11476_/_NBRC_101012_/_SSM1)	Cache_2~HAMP~MCPsignal	MCPsignal~	Cache_3-Cache_2	89	181	93	1e-20	Bacteria;_Deferribacteres;_Deferribacterales;_Deferribacteraceae;_Deferribacter.
E8RGX2_DESPD	685	Desulfobulbus_propionicus_(strain_ATCC_33891_/_DSM_2032_/_1pr3)	HAMP~MCPsignal	MCPsignal~	Cache_3-Cache_2	38	308	271	1.1e-58	Bacteria;_Proteobacteria;_Deltaproteobacteria;_Desulfobacterales;_Desulfobulbaceae;_Desulfobulbus.
G7UCX2_PANAN	643	Pantoea_ananatis_PA13	HAMP~MCPsignal	MCPsignal~	Cache_3-Cache_2	36	315	280	2.7e-82	Bacteria;_Proteobacteria;_Gammaproteobacteria;_Enterobacteriales;_Enterobacteriaceae;_Pantoea.
F2JZN6_MARM1	673	Marinomonas_mediterranea_(strain_ATCC_700492_/_JCM_21426_/_NBRC_103028_/_MMB-1)	HAMP~MCPsignal	MCPsignal~	Cache_3-Cache_2	39	313	275	5.5e-75	Bacteria;_Proteobacteria;_Gammaproteobacteria;_Oceanospirillales;_Marinomonas.
F2EVN5_PANAA	643	Pantoea_ananatis_(strain_AJ13355)	HAMP~MCPsignal	MCPsignal~	Cache_3-Cache_2	36	315	280	2e-82	Bacteria;_Proteobacteria;_Gammaproteobacteria;_Enterobacteriales;_Enterobacteriaceae;_Pantoea.
F0Q0W0_ACIAP	506	Acidovorax_avenae_(strain_ATCC_19860_/_DSM_7227_/_JCM_20985_/_NCPPB_1011)	HAMP~MCPsignal	MCPsignal~	Cache_3-Cache_2	34	147	114	1.7e-43	Bacteria;_Proteobacteria;_Betaproteobacteria;_Burkholderiales;_Comamonadaceae;_Acidovorax.
E8LQR9_9VIBR	678	Vibrio_brasiliensis_LMG_20546	MCPsignal	MCPsignal~	Cache_3-Cache_2	35	323	289	3.6e-84	Bacteria;_Proteobacteria;_Gammaproteobacteria;_Vibrionales;_Vibrionaceae;_Vibrio.
G2S2J6_ENTAL	643	Enterobacter_asburiae_(strain_LF7a)	HAMP~MCPsignal	MCPsignal~	Cache_3-Cache_2	35	317	283	1e-78	Bacteria;_Proteobacteria;_Gammaproteobacteria;_Enterobacteriales;_Enterobacteriaceae;_Enterobacter;_Enterobacter_cloacae_complex.
A3P3X0_BURP0	678	Burkholderia_pseudomallei_(strain_1106a)	HAMP~MCPsignal	MCPsignal~	Cache_3-Cache_2	37	325	289	4.1e-87	Bacteria;_Proteobacteria;_Betaproteobacteria;_Burkholderiales;_Burkholderiaceae;_Burkholderia;_pseudomallei_group.
A6LV74_CLOB8	644	Clostridium_beijerinckii_(strain_ATCC_51743_/_NCIMB_8052)_(Clostridium_acetobutylicum)	Cache_1~HAMP~HisKA~HATPase_c	HisKA~HATPase_c~	Cache_3-Cache_2	31	301	271	1.6e-66	Bacteria;_Firmicutes;_Clostridia;_Clostridiales;_Clostridiaceae;_Clostridium.
F9AWE7_VIBCL	675	Vibrio_cholerae_HE48	HAMP~MCPsignal	MCPsignal~	Cache_3-Cache_2	42	320	279	2.5e-43	Bacteria;_Proteobacteria;_Gammaproteobacteria;_Vibrionales;_Vibrionaceae;_Vibrio.
A4Y8S5_SHEPC	667	Shewanella_putrefaciens_(strain_CN-32_/_ATCC_BAA-453)	HAMP~MCPsignal	MCPsignal~	Cache_3-Cache_2	34	308	275	1.3e-74	Bacteria;_Proteobacteria;_Gammaproteobacteria;_Alteromonadales;_Shewanellaceae;_Shewanella.
A3RQX4_RALSL	661	Ralstonia_solanacearum_UW551	HAMP~MCPsignal	MCPsignal~	Cache_3-Cache_2	45	336	292	2.2e-86	Bacteria;_Proteobacteria;_Betaproteobacteria;_Burkholderiales;_Burkholderiaceae;_Ralstonia.
E7NYT8_PSESG	658	Pseudomonas_syringae_pv._glycinea_str._B076	HAMP~MCPsignal	MCPsignal~	Cache_3-Cache_2	42	306	265	5.1e-74	Bacteria;_Proteobacteria;_Gammaproteobacteria;_Pseudomonadales;_Pseudomonadaceae;_Pseudomonas;_Pseudomonas_savastanoi.
I0Y7L8_9BURK	635	Burkholderia_sp._SJ98	Cache_1~HAMP~MCPsignal	MCPsignal~	Cache_3-Cache_2	20	311	292	4.2e-87	Bacteria;_Proteobacteria;_Betaproteobacteria;_Burkholderiales;_Burkholderiaceae;_Burkholderia.
H8FL25_XANCI	871	Xanthomonas_citri_pv._mangiferaeindicae_LMG_941	HAMP~MCPsignal	MCPsignal~	Cache_3-Cache_2	16	306	291	6.7e-79	Bacteria;_Proteobacteria;_Gammaproteobacteria;_Xanthomonadales;_Xanthomonadaceae;_Xanthomonas.
B1FVA5_9BURK	657	Burkholderia_graminis_C4D1M	Cache_1~HAMP~MCPsignal	MCPsignal~	Cache_3-Cache_2	36	325	290	2.6e-91	Bacteria;_Proteobacteria;_Betaproteobacteria;_Burkholderiales;_Burkholderiaceae;_Burkholderia.
Q2T4M1_BURTA	676	Burkholderia_thailandensis_(strain_E264_/_ATCC_700388_/_DSM_13276_/_CIP_106301)	HAMP~MCPsignal	MCPsignal~	Cache_3-Cache_2	38	325	288	1.4e-85	Bacteria;_Proteobacteria;_Betaproteobacteria;_Burkholderiales;_Burkholderiaceae;_Burkholderia;_pseudomallei_group.
D5X0H1_THIK1	637	Thiomonas_intermedia_(strain_K12)_(Thiobacillus_intermedius)	HAMP~MCPsignal	MCPsignal~	Cache_3-Cache_2	40	244	205	8e-44	Bacteria;_Proteobacteria;_Betaproteobacteria;_Burkholderiales;_Thiomonas.
F9TDS3_9VIBR	441	Vibrio_tubiashii_ATCC_19109	HisKA~HATPase_c	HisKA~HATPase_c~	Cache_3-Cache_2	2	74	73	4.1e-11	Bacteria;_Proteobacteria;_Gammaproteobacteria;_Vibrionales;_Vibrionaceae;_Vibrio.
A9CX05_9RHIZ	722	Hoeflea_phototrophica_DFL-43	HAMP~GGDEF~EAL	GGDEF~EAL~	Cache_3-Cache_2	97	191	95	1.6e-08	Bacteria;_Proteobacteria;_Alphaproteobacteria;_Rhizobiales;_Phyllobacteriaceae;_Hoeflea.
C6DE17_PECCP	646	Pectobacterium_carotovorum_subsp._carotovorum_(strain_PC1)	HAMP~MCPsignal	MCPsignal~	Cache_3-Cache_2	36	322	287	7e-84	Bacteria;_Proteobacteria;_Gammaproteobacteria;_Enterobacteriales;_Enterobacteriaceae;_Pectobacterium.
Q2FU40_METHJ	806	Methanospirillum_hungatei_(strain_JF-1_/_DSM_864)	Cache_1~HAMP~MCPsignal	MCPsignal~	Cache_3-Cache_2	40	305	266	1.4e-75	Archaea;_Euryarchaeota;_Methanomicrobia;_Methanomicrobiales;_Methanospirillaceae;_Methanospirillum.
G7HBE0_9BURK	653	Burkholderia_cenocepacia_H111	HAMP~MCPsignal	MCPsignal~	Cache_3-Cache_2	31	317	287	8.7e-86	Bacteria;_Proteobacteria;_Betaproteobacteria;_Burkholderiales;_Burkholderiaceae;_Burkholderia;_Burkholderia_cepacia_complex.
B0RSB8_XANCB	375	Xanthomonas_campestris_pv._campestris_(strain_B100)	HAMP	No_output	Cache_3-Cache_2	36	238	203	9.4e-41	Bacteria;_Proteobacteria;_Gammaproteobacteria;_Xanthomonadales;_Xanthomonadaceae;_Xanthomonas.
Q1JWX4_DESAC	753	Desulfuromonas_acetoxidans_DSM_684	HAMP~MCPsignal	MCPsignal~	Cache_3-Cache_2	35	363	329	1.1e-98	Bacteria;_Proteobacteria;_Deltaproteobacteria;_Desulfuromonadales;_Desulfuromonadaceae;_Desulfuromonas.
F3EY17_9PSED	503	Pseudomonas_syringae_pv._mori_str._301020	HAMP	No_output	Cache_3-Cache_2	42	306	265	1.1e-74	Bacteria;_Proteobacteria;_Gammaproteobacteria;_Pseudomonadales;_Pseudomonadaceae;_Pseudomonas;_Pseudomonas_amygdali.
B7VLA9_VIBSL	678	Vibrio_splendidus_(strain_LGP32)_(Vibrio_splendidus_(strain_Mel32))	MCPsignal	MCPsignal~	Cache_3-Cache_2	35	323	289	1.9e-81	Bacteria;_Proteobacteria;_Gammaproteobacteria;_Vibrionales;_Vibrionaceae;_Vibrio.
B9MIG8_ACIET	674	Acidovorax_ebreus_(strain_TPSY)_(Diaphorobacter_sp._(strain_TPSY))	HAMP~MCPsignal	MCPsignal~	Cache_3-Cache_2	38	314	277	2.4e-62	Bacteria;_Proteobacteria;_Betaproteobacteria;_Burkholderiales;_Comamonadaceae;_Acidovorax.
D0FNU7_ERWPE	644	Erwinia_pyrifoliae_(strain_Ep1/96)	HAMP~MCPsignal	MCPsignal~	Cache_3-Cache_2	36	318	283	1.8e-80	Bacteria;_Proteobacteria;_Gammaproteobacteria;_Enterobacteriales;_Enterobacteriaceae;_Erwinia.
G0CFK6_XANCA	370	Xanthomonas_campestris_pv._raphani_756C	HAMP	No_output	Cache_3-Cache_2	31	233	203	9e-41	Bacteria;_Proteobacteria;_Gammaproteobacteria;_Xanthomonadales;_Xanthomonadaceae;_Xanthomonas.
C9P7F6_VIBME	678	Vibrio_metschnikovii_CIP_69.14	HAMP~MCPsignal	MCPsignal~	Cache_3-Cache_2	36	324	289	2.6e-45	Bacteria;_Proteobacteria;_Gammaproteobacteria;_Vibrionales;_Vibrionaceae;_Vibrio.
Q8P9I9_XANCP	434	Xanthomonas_campestris_pv._campestris_(strain_ATCC_33913_/_NCPPB_528_/_LMG_568)	HAMP	No_output	Cache_3-Cache_2	34	324	291	6.5e-79	Bacteria;_Proteobacteria;_Gammaproteobacteria;_Xanthomonadales;_Xanthomonadaceae;_Xanthomonas.
H1IZH5_9BACT	846	Opitutaceae_bacterium_TAV5	HisKA~HATPase_c~Response_reg~Response_reg	HisKA~HATPase_c~	Cache_3-Cache_2	40	237	198	6.8e-42	Bacteria;_Verrucomicrobia;_Opitutae;_Opitutales;_Opitutaceae.
E1QEE0_DESB2	665	Desulfarculus_baarsii_(strain_ATCC_33931_/_DSM_2075_/_VKM_B-1802_/_2st14)	MCPsignal	MCPsignal~	Cache_3-Cache_2	43	367	325	3.4e-84	Bacteria;_Proteobacteria;_Deltaproteobacteria;_Desulfarculales;_Desulfarculaceae;_Desulfarculus.
F5VHU1_ENTSA	647	Cronobacter_sakazakii_E899	HAMP~MCPsignal	MCPsignal~	Cache_3-Cache_2	39	321	283	4.1e-83	Bacteria;_Proteobacteria;_Gammaproteobacteria;_Enterobacteriales;_Enterobacteriaceae;_Cronobacter.
Q8EC62_SHEON	667	Shewanella_oneidensis_(strain_MR-1)	HAMP~MCPsignal	MCPsignal~	Cache_3-Cache_2	33	307	275	8.8e-77	Bacteria;_Proteobacteria;_Gammaproteobacteria;_Alteromonadales;_Shewanellaceae;_Shewanella.
E3IMN0_DESVR	813	Desulfovibrio_vulgaris_(strain_RCH1)	HAMP~PAS_4~MCPsignal	MCPsignal~	Cache_3-Cache_2	35	318	284	2.8e-66	Bacteria;_Proteobacteria;_Deltaproteobacteria;_Desulfovibrionales;_Desulfovibrionaceae;_Desulfovibrio.
Q1JYP0_DESAC	980	Desulfuromonas_acetoxidans_DSM_684	HAMP~PAS_9~HisKA~HATPase_c	HisKA~HATPase_c~	Cache_3-Cache_2	35	367	333	1.2e-67	Bacteria;_Proteobacteria;_Deltaproteobacteria;_Desulfuromonadales;_Desulfuromonadaceae;_Desulfuromonas.
I0HW90_RUBGE	643	Rubrivivax_gelatinosus_IL144	HAMP~MCPsignal	MCPsignal~	Cache_3-Cache_2	41	313	273	2.8e-66	Bacteria;_Proteobacteria;_Betaproteobacteria;_Burkholderiales;_Rubrivivax.
H5WDN1_RALSL	661	Ralstonia_solanacearum_K60	HAMP~MCPsignal	MCPsignal~	Cache_3-Cache_2	45	336	292	5.1e-86	Bacteria;_Proteobacteria;_Betaproteobacteria;_Burkholderiales;_Burkholderiaceae;_Ralstonia.
F3JF45_PSESX	647	Pseudomonas_syringae_pv._aceris_str._M302273PT	HAMP~MCPsignal	MCPsignal~	Cache_3-Cache_2	42	306	265	2.5e-73	Bacteria;_Proteobacteria;_Gammaproteobacteria;_Pseudomonadales;_Pseudomonadaceae;_Pseudomonas;_Pseudomonas_syringae.
E1QGT6_DESB2	656	Desulfarculus_baarsii_(strain_ATCC_33931_/_DSM_2075_/_VKM_B-1802_/_2st14)	Cache_1~MCPsignal	MCPsignal~	Cache_3-Cache_2	33	332	300	2.3e-77	Bacteria;_Proteobacteria;_Deltaproteobacteria;_Desulfarculales;_Desulfarculaceae;_Desulfarculus.
D5CEV3_ENTCC	643	Enterobacter_cloacae_subsp._cloacae_(strain_ATCC_13047_/_DSM_30054_/_NBRC_13535_/_NCDC_279-56)	HAMP~MCPsignal	MCPsignal~	Cache_3-Cache_2	35	317	283	1.2e-77	Bacteria;_Proteobacteria;_Gammaproteobacteria;_Enterobacteriales;_Enterobacteriaceae;_Enterobacter;_Enterobacter_cloacae_complex.
Q6APL6_DESPS	683	Desulfotalea_psychrophila_(strain_LSv54_/_DSM_12343)	Cache_1~HAMP~MCPsignal	MCPsignal~	Cache_3-Cache_2	37	310	274	1.2e-54	Bacteria;_Proteobacteria;_Deltaproteobacteria;_Desulfobacterales;_Desulfobulbaceae;_Desulfotalea.
B5WIT2_9BURK	532	Burkholderia_sp._H160	HAMP~MCPsignal	MCPsignal~	Cache_3-Cache_2	7	154	148	5.9e-47	Bacteria;_Proteobacteria;_Betaproteobacteria;_Burkholderiales;_Burkholderiaceae;_Burkholderia.
A8H262_SHEPA	667	Shewanella_pealeana_(strain_ATCC_700345_/_ANG-SQ1)	MCPsignal	MCPsignal~	Cache_3-Cache_2	35	312	278	6.8e-71	Bacteria;_Proteobacteria;_Gammaproteobacteria;_Alteromonadales;_Shewanellaceae;_Shewanella.
F3EC91_PSESL	502	Pseudomonas_syringae_pv._lachrymans_str._M301315	HAMP	No_output	Cache_3-Cache_2	42	306	265	5.2e-75	Bacteria;_Proteobacteria;_Gammaproteobacteria;_Pseudomonadales;_Pseudomonadaceae;_Pseudomonas;_Pseudomonas_amygdali.
E6L0P5_9PROT	786	Arcobacter_butzleri_JV22	Cache_1~MCPsignal	MCPsignal~	Cache_3-Cache_2	33	311	279	1.6e-77	Bacteria;_Proteobacteria;_Epsilonproteobacteria;_Campylobacterales;_Campylobacteraceae;_Arcobacter.
D3PBZ8_DEFDS	678	Deferribacter_desulfuricans_(strain_DSM_14783_/_JCM_11476_/_NBRC_101012_/_SSM1)	Cache_1~Cache_1~HAMP~MCPsignal	MCPsignal~	Cache_3-Cache_2	111	219	109	6.9e-39	Bacteria;_Deferribacteres;_Deferribacterales;_Deferribacteraceae;_Deferribacter.
H1U1F9_9BACT	851	Opitutaceae_bacterium_TAV1	HisKA~HATPase_c~Response_reg~Response_reg	HisKA~HATPase_c~	Cache_3-Cache_2	37	237	201	7.6e-44	Bacteria;_Verrucomicrobia;_Opitutae;_Opitutales;_Opitutaceae.
Q0B9A5_BURCM	660	Burkholderia_ambifaria_(strain_ATCC_BAA-244_/_AMMD)_(Burkholderia_cepacia_(strain_AMMD))	Cache_1~HAMP~MCPsignal	MCPsignal~	Cache_3-Cache_2	40	325	286	4.9e-85	Bacteria;_Proteobacteria;_Betaproteobacteria;_Burkholderiales;_Burkholderiaceae;_Burkholderia;_Burkholderia_cepacia_complex.
C5BRD9_TERTT	641	Teredinibacter_turnerae_(strain_ATCC_39867_/_T7901)	HAMP~MCPsignal	MCPsignal~	Cache_3-Cache_2	34	234	201	7.1e-38	Bacteria;_Proteobacteria;_Gammaproteobacteria;_Alteromonadales;_Alteromonadales_genera_incertae_sedis;_Teredinibacter.
A3QCI1_SHELP	667	Shewanella_loihica_(strain_ATCC_BAA-1088_/_PV-4)	HAMP~MCPsignal	MCPsignal~	Cache_3-Cache_2	35	310	276	4.4e-69	Bacteria;_Proteobacteria;_Gammaproteobacteria;_Alteromonadales;_Shewanellaceae;_Shewanella.
A4VNM3_PSEU5	702	Pseudomonas_stutzeri_(strain_A1501)	HAMP~MCPsignal	MCPsignal~	Cache_3-Cache_2	79	349	271	1.4e-77	Bacteria;_Proteobacteria;_Gammaproteobacteria;_Pseudomonadales;_Pseudomonadaceae;_Pseudomonas.
D7HTD6_PSESS	658	Pseudomonas_savastanoi_pv._savastanoi_NCPPB_3335	HAMP~MCPsignal	MCPsignal~	Cache_3-Cache_2	42	306	265	1.6e-73	Bacteria;_Proteobacteria;_Gammaproteobacteria;_Pseudomonadales;_Pseudomonadaceae;_Pseudomonas;_Pseudomonas_savastanoi.
C6U1Q0_BURPE	684	Burkholderia_pseudomallei_1710a	HAMP~MCPsignal	MCPsignal~	Cache_3-Cache_2	37	325	289	3.2e-87	Bacteria;_Proteobacteria;_Betaproteobacteria;_Burkholderiales;_Burkholderiaceae;_Burkholderia;_pseudomallei_group.
D7DTL6_METV3	654	Methanococcus_voltae_(strain_ATCC_BAA-1334_/_A3)	HAMP~HisKA~HATPase_c	HisKA~HATPase_c~	Cache_3-Cache_2	205	311	107	4.7e-30	Archaea;_Euryarchaeota;_Methanococci;_Methanococcales;_Methanococcaceae;_Methanococcus.
G2H6E7_9DELT	795	Desulfovibrio_sp._A2	HAMP~PAS_9~MCPsignal	MCPsignal~	Cache_3-Cache_2	24	306	283	6.2e-66	Bacteria;_Proteobacteria;_Deltaproteobacteria;_Desulfovibrionales;_Desulfovibrionaceae;_Desulfovibrio.
Q3A5N0_PELCD	808	Pelobacter_carbinolicus_(strain_DSM_2380_/_Gra_Bd_1)	HAMP~PAS_3~GGDEF	GGDEF~	Cache_3-Cache_2	37	364	328	3.3e-88	Bacteria;_Proteobacteria;_Deltaproteobacteria;_Desulfuromonadales;_Pelobacteraceae;_Pelobacter.
Q8D846_VIBVU	678	Vibrio_vulnificus	Cache_1~MCPsignal	MCPsignal~	Cache_3-Cache_2	36	323	288	7.7e-81	Bacteria;_Proteobacteria;_Gammaproteobacteria;_Vibrionales;_Vibrionaceae;_Vibrio.
B4EIX9_BURCJ	661	Burkholderia_cepacia_(strain_J2315_/_LMG_16656)_(Burkholderia_cenocepacia_(strain_J2315))	HAMP~MCPsignal	MCPsignal~	Cache_3-Cache_2	39	325	287	4.6e-86	Bacteria;_Proteobacteria;_Betaproteobacteria;_Burkholderiales;_Burkholderiaceae;_Burkholderia;_Burkholderia_cepacia_complex.
Q3BU94_XANC5	889	Xanthomonas_campestris_pv._vesicatoria_(strain_85-10)	HAMP~MCPsignal	MCPsignal~	Cache_3-Cache_2	34	324	291	6.1e-79	Bacteria;_Proteobacteria;_Gammaproteobacteria;_Xanthomonadales;_Xanthomonadaceae;_Xanthomonas.
G8LJ89_ENTCL	643	Enterobacter_cloacae_EcWSU1	HAMP~MCPsignal	MCPsignal~	Cache_3-Cache_2	35	317	283	1.3e-78	Bacteria;_Proteobacteria;_Gammaproteobacteria;_Enterobacteriales;_Enterobacteriaceae;_Enterobacter;_Enterobacter_cloacae_complex.
E4TGJ3_CALNY	604	Calditerrivibrio_nitroreducens_(strain_DSM_19672_/_NBRC_101217_/_Yu37-1)	Cache_1~HAMP~MCPsignal	MCPsignal~	Cache_3-Cache_2	152	241	90	1.6e-32	Bacteria;_Deferribacteres;_Deferribacterales;_Deferribacteraceae.
E4TGJ3_CALNY	604	Calditerrivibrio_nitroreducens_(strain_DSM_19672_/_NBRC_101217_/_Yu37-1)	Cache_1~HAMP~MCPsignal	MCPsignal~	Cache_3-Cache_2	50	142	93	1.6e-32	Bacteria;_Deferribacteres;_Deferribacterales;_Deferribacteraceae.
D5UZK4_ARCNC	746	Arcobacter_nitrofigilis_(strain_ATCC_33309_/_DSM_7299_/_LMG_7604_/_NCTC_12251_/_CI)_(Campylobacter_nitrofigilis)	Cache_1~MCPsignal	MCPsignal~	Cache_3-Cache_2	32	312	281	2.2e-70	Bacteria;_Proteobacteria;_Epsilonproteobacteria;_Campylobacterales;_Campylobacteraceae;_Arcobacter.
A6GQ90_9BURK	689	Limnobacter_sp._MED105	HAMP~MCPsignal	MCPsignal~	Cache_3-Cache_2	37	326	290	3.9e-77	Bacteria;_Proteobacteria;_Betaproteobacteria;_Burkholderiales;_Burkholderiaceae;_Limnobacter.
D0WWH3_VIBAL	678	Vibrio_alginolyticus_40B	HAMP~MCPsignal	MCPsignal~	Cache_3-Cache_2	35	323	289	3.6e-83	Bacteria;_Proteobacteria;_Gammaproteobacteria;_Vibrionales;_Vibrionaceae;_Vibrio.
Q1ZEQ3_9GAMM	405	Psychromonas_sp._CNPT3	Unknown	No_output	Cache_3-Cache_2	42	319	278	6.5e-48	Bacteria;_Proteobacteria;_Gammaproteobacteria;_Alteromonadales;_Psychromonadaceae;_Psychromonas.
F6AZL8_DELSC	719	Delftia_sp._(strain_Cs1-4)	Cache_2~HAMP~MCPsignal	MCPsignal~	Cache_3-Cache_2	40	325	286	4.6e-87	Bacteria;_Proteobacteria;_Betaproteobacteria;_Burkholderiales;_Comamonadaceae;_Delftia.
F2K6U5_PSEBN	636	Pseudomonas_brassicacearum_(strain_NFM421)	HAMP~MCPsignal	MCPsignal~	Cache_3-Cache_2	16	284	269	3.9e-76	Bacteria;_Proteobacteria;_Gammaproteobacteria;_Pseudomonadales;_Pseudomonadaceae;_Pseudomonas.
A7K0R4_VIBSE	678	Vibrio_sp._(strain_Ex25)	MCPsignal	MCPsignal~	Cache_3-Cache_2	35	323	289	1.6e-81	Bacteria;_Proteobacteria;_Gammaproteobacteria;_Vibrionales;_Vibrionaceae;_Vibrio.
Q87MS2_VIBPA	678	Vibrio_parahaemolyticus	Cache_1~MCPsignal	MCPsignal~	Cache_3-Cache_2	36	323	288	5e-83	Bacteria;_Proteobacteria;_Gammaproteobacteria;_Vibrionales;_Vibrionaceae;_Vibrio.
Q13S83_BURXL	672	Burkholderia_xenovorans_(strain_LB400)	Cache_1~HAMP~MCPsignal	MCPsignal~	Cache_3-Cache_2	52	340	289	4.1e-90	Bacteria;_Proteobacteria;_Betaproteobacteria;_Burkholderiales;_Burkholderiaceae;_Burkholderia.
D4SSB6_9XANT	375	Xanthomonas_fuscans_subsp._aurantifolii_str._ICPB_11122	HAMP	No_output	Cache_3-Cache_2	43	238	196	7.6e-42	Bacteria;_Proteobacteria;_Gammaproteobacteria;_Xanthomonadales;_Xanthomonadaceae;_Xanthomonas.
C9NYV6_9VIBR	678	Vibrio_coralliilyticus_ATCC_BAA-450	MCPsignal	MCPsignal~	Cache_3-Cache_2	35	323	289	5e-81	Bacteria;_Proteobacteria;_Gammaproteobacteria;_Vibrionales;_Vibrionaceae;_Vibrio.
F3GAU0_PSESJ	313	Pseudomonas_syringae_pv._pisi_str._1704B	Unknown	No_output	Cache_3-Cache_2	42	306	265	6.3e-74	Bacteria;_Proteobacteria;_Gammaproteobacteria;_Pseudomonadales;_Pseudomonadaceae;_Pseudomonas;_Pseudomonas_syringae.
H2IST1_RAHAC	649	Rahnella_aquatilis_(strain_ATCC_33071_/_DSM_4594_/_JCM_1683_/_NBRC_105701_/_NCIMB_13365_/_CIP_78.65)	HAMP~MCPsignal	MCPsignal~	Cache_3-Cache_2	40	322	283	1.6e-88	Bacteria;_Proteobacteria;_Gammaproteobacteria;_Enterobacteriales;_Enterobacteriaceae;_Rahnella.
H1R5Z9_VIBFI	230	Vibrio_fischeri_SR5	HAMP	No_output	Cache_3-Cache_2	9	98	90	2.2e-12	Bacteria;_Proteobacteria;_Gammaproteobacteria;_Vibrionales;_Vibrionaceae;_Aliivibrio.
G0AIH2_COLFT	650	Collimonas_fungivorans_(strain_Ter331)	HAMP~MCPsignal	MCPsignal~	Cache_3-Cache_2	37	325	289	8.4e-85	Bacteria;_Proteobacteria;_Betaproteobacteria;_Burkholderiales;_Oxalobacteraceae;_Collimonas.
A6VTS3_MARMS	677	Marinomonas_sp._(strain_MWYL1)	HAMP~MCPsignal	MCPsignal~	Cache_3-Cache_2	37	317	281	5.6e-64	Bacteria;_Proteobacteria;_Gammaproteobacteria;_Oceanospirillales;_Marinomonas.
E4QMH7_METS6	693	Methylovorus_sp._(strain_MP688)	PAS_9~GGDEF	GGDEF~	Cache_3-Cache_2	61	262	202	2.2e-45	Bacteria;_Proteobacteria;_Betaproteobacteria;_Methylophilales;_Methylophilaceae;_Methylovorus.
F3IN64_PSESL	658	Pseudomonas_syringae_pv._lachrymans_str._M302278PT	HAMP~MCPsignal	MCPsignal~	Cache_3-Cache_2	42	306	265	4.6e-74	Bacteria;_Proteobacteria;_Gammaproteobacteria;_Pseudomonadales;_Pseudomonadaceae;_Pseudomonas;_Pseudomonas_amygdali.
C1MAR8_9ENTR	696	Citrobacter_sp._30_2	HAMP~MCPsignal	MCPsignal~	Cache_3-Cache_2	69	339	271	4.4e-54	Bacteria;_Proteobacteria;_Gammaproteobacteria;_Enterobacteriales;_Enterobacteriaceae;_Citrobacter.
E1SQW8_FERBD	671	Ferrimonas_balearica_(strain_DSM_9799_/_CCM_4581_/_PAT)	Cache_1~HAMP~MCPsignal	MCPsignal~	Cache_3-Cache_2	35	315	281	5.1e-62	Bacteria;_Proteobacteria;_Gammaproteobacteria;_Alteromonadales;_Ferrimonadaceae;_Ferrimonas.
E8YQR7_9BURK	657	Burkholderia_sp._CCGE1001	HAMP~MCPsignal	MCPsignal~	Cache_3-Cache_2	36	325	290	1.1e-89	Bacteria;_Proteobacteria;_Betaproteobacteria;_Burkholderiales;_Burkholderiaceae;_Burkholderia.
F7RKC7_9GAMM	667	Shewanella_sp._HN-41	HAMP~MCPsignal	MCPsignal~	Cache_3-Cache_2	33	310	278	5.5e-79	Bacteria;_Proteobacteria;_Gammaproteobacteria;_Alteromonadales;_Shewanellaceae;_Shewanella.
B1K897_BURCC	660	Burkholderia_cenocepacia_(strain_MC0-3)	HAMP~MCPsignal	MCPsignal~	Cache_3-Cache_2	39	325	287	3.4e-87	Bacteria;_Proteobacteria;_Betaproteobacteria;_Burkholderiales;_Burkholderiaceae;_Burkholderia;_Burkholderia_cepacia_complex.
B2UG06_RALPJ	662	Ralstonia_pickettii_(strain_12J)	HAMP~MCPsignal	MCPsignal~	Cache_3-Cache_2	46	337	292	4.2e-89	Bacteria;_Proteobacteria;_Betaproteobacteria;_Burkholderiales;_Burkholderiaceae;_Ralstonia.
E0SEE2_DICD3	646	Dickeya_dadantii_(strain_3937)_(Erwinia_chrysanthemi_(strain_3937))	HAMP~MCPsignal	MCPsignal~	Cache_3-Cache_2	36	320	285	5.1e-82	Bacteria;_Proteobacteria;_Gammaproteobacteria;_Enterobacteriales;_Enterobacteriaceae;_Dickeya.
D0KL68_PECWW	646	Pectobacterium_wasabiae_(strain_WPP163)	HAMP~MCPsignal	MCPsignal~	Cache_3-Cache_2	37	322	286	3e-82	Bacteria;_Proteobacteria;_Gammaproteobacteria;_Enterobacteriales;_Enterobacteriaceae;_Pectobacterium.
A1VAX5_DESVV	813	Desulfovibrio_vulgaris_subsp._vulgaris_(strain_DP4)	HAMP~PAS_4~MCPsignal	MCPsignal~	Cache_3-Cache_2	35	318	284	4.9e-66	Bacteria;_Proteobacteria;_Deltaproteobacteria;_Desulfovibrionales;_Desulfovibrionaceae;_Desulfovibrio.
I1DAC4_9VIBR	678	Vibrio_tubiashii_NCIMB_1337	MCPsignal	MCPsignal~	Cache_3-Cache_2	35	323	289	6.9e-83	Bacteria;_Proteobacteria;_Gammaproteobacteria;_Vibrionales;_Vibrionaceae;_Vibrio.
F0BMV5_9XANT	889	Xanthomonas_perforans_91-118	HAMP~MCPsignal	MCPsignal~	Cache_3-Cache_2	34	324	291	2.5e-79	Bacteria;_Proteobacteria;_Gammaproteobacteria;_Xanthomonadales;_Xanthomonadaceae;_Xanthomonas.
Q2FQ15_METHJ	795	Methanospirillum_hungatei_(strain_JF-1_/_DSM_864)	Cache_1~HAMP~MCPsignal	MCPsignal~	Cache_3-Cache_2	36	306	271	8.8e-70	Archaea;_Euryarchaeota;_Methanomicrobia;_Methanomicrobiales;_Methanospirillaceae;_Methanospirillum.
D5WGD4_BURSC	532	Burkholderia_sp._(strain_CCGE1002)	HAMP~MCPsignal	MCPsignal~	Cache_3-Cache_2	7	154	148	2.8e-48	Bacteria;_Proteobacteria;_Betaproteobacteria;_Burkholderiales;_Burkholderiaceae;_Burkholderia.
A4W5S4_ENT38	643	Enterobacter_sp._(strain_638)	HAMP~MCPsignal	MCPsignal~	Cache_3-Cache_2	35	317	283	1.8e-77	Bacteria;_Proteobacteria;_Gammaproteobacteria;_Enterobacteriales;_Enterobacteriaceae;_Enterobacter.
B1KLC9_SHEWM	667	Shewanella_woodyi_(strain_ATCC_51908_/_MS32)	HAMP~MCPsignal	MCPsignal~	Cache_3-Cache_2	36	310	275	5.4e-72	Bacteria;_Proteobacteria;_Gammaproteobacteria;_Alteromonadales;_Shewanellaceae;_Shewanella.
D4I1G8_ERWAC	644	Erwinia_amylovora_(strain_CFBP1430)	HAMP~MCPsignal	MCPsignal~	Cache_3-Cache_2	37	318	282	4.3e-78	Bacteria;_Proteobacteria;_Gammaproteobacteria;_Enterobacteriales;_Enterobacteriaceae;_Erwinia.
F5Z460_ALTSS	644	Alteromonas_sp._(strain_SN2)	HAMP~MCPsignal	MCPsignal~	Cache_3-Cache_2	38	241	204	1.8e-46	Bacteria;_Proteobacteria;_Gammaproteobacteria;_Alteromonadales;_Alteromonadaceae;_Alteromonas.
A1K2X7_AZOSB	1070	Azoarcus_sp._(strain_BH72)	GAF_2~PAS_9~GGDEF~EAL	GGDEF~EAL~	Cache_3-Cache_2	37	309	273	3.7e-35	Bacteria;_Proteobacteria;_Betaproteobacteria;_Rhodocyclales;_Rhodocyclaceae;_Azoarcus.
I1DNU2_9PROT	588	Campylobacter_concisus_UNSWCD	HAMP~MCPsignal	MCPsignal~	Cache_3-Cache_2	1	234	234	3.9e-57	Bacteria;_Proteobacteria;_Epsilonproteobacteria;_Campylobacterales;_Campylobacteraceae;_Campylobacter.
B9C2L9_9BURK	639	Burkholderia_multivorans_CGD2M	HAMP~MCPsignal	MCPsignal~	Cache_3-Cache_2	19	305	287	5e-86	Bacteria;_Proteobacteria;_Betaproteobacteria;_Burkholderiales;_Burkholderiaceae;_Burkholderia;_Burkholderia_cepacia_complex.
Q47HT8_DECAR	680	Dechloromonas_aromatica_(strain_RCB)	HAMP~MCPsignal	MCPsignal~	Cache_3-Cache_2	35	326	292	3.5e-49	Bacteria;_Proteobacteria;_Betaproteobacteria;_Rhodocyclales;_Rhodocyclaceae;_Dechloromonas.
D5XCJ0_THEPJ	693	Thermincola_potens_(strain_JR)	HAMP~HD	HD~	Cache_3-Cache_2	209	317	109	2.8e-30	Bacteria;_Firmicutes;_Clostridia;_Clostridiales;_Peptococcaceae;_Thermincola.
F3IWK8_PSEAP	658	Pseudomonas_syringae_pv._aptata_str._DSM_50252	HAMP~MCPsignal	MCPsignal~	Cache_3-Cache_2	42	306	265	4.4e-73	Bacteria;_Proteobacteria;_Gammaproteobacteria;_Pseudomonadales;_Pseudomonadaceae;_Pseudomonas;_Pseudomonas_syringae.
Q31M73_SYNE7	977	Synechococcus_elongatus_(strain_PCC_7942)_(Anacystis_nidulans_R2)	HAMP~HisKA~HATPase_c~Response_reg~Response_reg	HisKA~HATPase_c~	Cache_3-Cache_2	36	361	326	3.2e-72	Bacteria;_Cyanobacteria;_Chroococcales;_Synechococcus.
C9Y8N1_9BURK	547	Curvibacter_putative_symbiont_of_Hydra_magnipapillata	HAMP~MCPsignal	MCPsignal~	Cache_3-Cache_2	37	186	150	3.6e-46	Bacteria;_Proteobacteria;_Betaproteobacteria;_Burkholderiales;_Comamonadaceae;_Curvibacter.
F3IAU0_PSESF	322	Pseudomonas_syringae_pv._actinidiae_str._M302091	HAMP	No_output	Cache_3-Cache_2	1	135	135	3.7e-26	Bacteria;_Proteobacteria;_Gammaproteobacteria;_Pseudomonadales;_Pseudomonadaceae;_Pseudomonas;_Pseudomonas_syringae;_Pseudomonas_syringae_pv._actinidiae.
F9TD33_9VIBR	678	Vibrio_tubiashii_ATCC_19109	MCPsignal	MCPsignal~	Cache_3-Cache_2	35	323	289	6.9e-83	Bacteria;_Proteobacteria;_Gammaproteobacteria;_Vibrionales;_Vibrionaceae;_Vibrio.
D8J016_HERSS	657	Herbaspirillum_seropedicae_(strain_SmR1)	HAMP~MCPsignal	MCPsignal~	Cache_3-Cache_2	44	333	290	2e-84	Bacteria;_Proteobacteria;_Betaproteobacteria;_Burkholderiales;_Oxalobacteraceae;_Herbaspirillum.
F0JCL3_DESDE	725	Desulfovibrio_desulfuricans_ND132	HAMP~MCPsignal	MCPsignal~	Cache_3-Cache_2	42	348	307	7.3e-84	Bacteria;_Proteobacteria;_Deltaproteobacteria;_Desulfovibrionales;_Desulfovibrionaceae;_Desulfovibrio.
Q7M944_WOLSU	684	Wolinella_succinogenes	MCPsignal~MCPsignal	MCPsignal~MCPsignal~	Cache_3-Cache_2	35	312	278	2.1e-70	Bacteria;_Proteobacteria;_Epsilonproteobacteria;_Campylobacterales;_Helicobacteraceae;_Wolinella.
D4H8P9_DENA2	661	Denitrovibrio_acetiphilus_(strain_DSM_12809_/_N2460)	Cache_1~HAMP~MCPsignal	MCPsignal~	Cache_3-Cache_2	209	303	95	2.3e-14	Bacteria;_Deferribacteres;_Deferribacterales;_Deferribacteraceae;_Denitrovibrio.
E4TW88_SULKY	525	Sulfuricurvum_kujiense_(strain_ATCC_BAA-921_/_DSM_16994_/_JCM_11577_/_YK-1)	Cache_2~HAMP~MCPsignal	MCPsignal~	Cache_3-Cache_2	71	166	96	3e-10	Bacteria;_Proteobacteria;_Epsilonproteobacteria;_Campylobacterales;_Helicobacteraceae;_Sulfuricurvum.
C0Y1G9_BURPE	679	Burkholderia_pseudomallei_Pakistan_9	HAMP~MCPsignal	MCPsignal~	Cache_3-Cache_2	32	320	289	4.1e-87	Bacteria;_Proteobacteria;_Betaproteobacteria;_Burkholderiales;_Burkholderiaceae;_Burkholderia;_pseudomallei_group.
C6BGI4_RALP1	662	Ralstonia_pickettii_(strain_12D)	HAMP~MCPsignal	MCPsignal~	Cache_3-Cache_2	46	337	292	1.8e-88	Bacteria;_Proteobacteria;_Betaproteobacteria;_Burkholderiales;_Burkholderiaceae;_Ralstonia.
A1KBV1_AZOSB	676	Azoarcus_sp._(strain_BH72)	HAMP~MCPsignal	MCPsignal~	Cache_3-Cache_2	41	320	280	1.5e-39	Bacteria;_Proteobacteria;_Betaproteobacteria;_Rhodocyclales;_Rhodocyclaceae;_Azoarcus.
D2Z6P0_9BACT	714	Dethiosulfovibrio_peptidovorans_DSM_11002	HAMP~MCPsignal	MCPsignal~	Cache_3-Cache_2	54	319	266	1.9e-17	Bacteria;_Synergistetes;_Synergistia;_Synergistales;_Synergistaceae;_Dethiosulfovibrio.
B1J4Q3_PSEPW	632	Pseudomonas_putida_(strain_W619)	HAMP~MCPsignal	MCPsignal~	Cache_3-Cache_2	43	254	212	1.2e-69	Bacteria;_Proteobacteria;_Gammaproteobacteria;_Pseudomonadales;_Pseudomonadaceae;_Pseudomonas.
B2SLF3_XANOP	548	Xanthomonas_oryzae_pv._oryzae_(strain_PXO99A)	Response_reg~HAMP	No_output	Cache_3-Cache_2	200	409	210	9e-26	Bacteria;_Proteobacteria;_Gammaproteobacteria;_Xanthomonadales;_Xanthomonadaceae;_Xanthomonas.
A3UWZ2_VIBSP	678	Vibrio_splendidus_12B01	MCPsignal	MCPsignal~	Cache_3-Cache_2	35	323	289	3.6e-82	Bacteria;_Proteobacteria;_Gammaproteobacteria;_Vibrionales;_Vibrionaceae;_Vibrio.
A7HEU7_ANADF	660	Anaeromyxobacter_sp._(strain_Fw109-5)	HAMP~PAS_4	No_output	Cache_3-Cache_2	46	364	319	6.6e-80	Bacteria;_Proteobacteria;_Deltaproteobacteria;_Myxococcales;_Cystobacterineae;_Myxococcaceae;_Anaeromyxobacter.
G3A262_9RALS	661	Ralstonia_syzygii_R24	HAMP~MCPsignal	MCPsignal~	Cache_3-Cache_2	44	336	293	7.2e-85	Bacteria;_Proteobacteria;_Betaproteobacteria;_Burkholderiales;_Burkholderiaceae;_Ralstonia.
D5WEJ8_BURSC	657	Burkholderia_sp._(strain_CCGE1002)	Cache_1~HAMP~MCPsignal	MCPsignal~	Cache_3-Cache_2	38	325	288	2.9e-89	Bacteria;_Proteobacteria;_Betaproteobacteria;_Burkholderiales;_Burkholderiaceae;_Burkholderia.
G9QRA3_9PROT	181	Campylobacter_sp._10_1_50	Unknown	No_output	Cache_3-Cache_2	33	181	149	1.3e-31	Bacteria;_Proteobacteria;_Epsilonproteobacteria;_Campylobacterales;_Campylobacteraceae;_Campylobacter.
H7XAM7_CAMJU	591	Campylobacter_jejuni_subsp._jejuni_LMG_23216	MCPsignal	MCPsignal~	Cache_3-Cache_2	40	306	267	1.3e-44	Bacteria;_Proteobacteria;_Epsilonproteobacteria;_Campylobacterales;_Campylobacteraceae;_Campylobacter.
A3CS23_METMJ	793	Methanoculleus_marisnigri_(strain_ATCC_35101_/_DSM_1498_/_JR1)	Cache_1~HAMP~MCPsignal	MCPsignal~	Cache_3-Cache_2	37	305	269	3.7e-67	Archaea;_Euryarchaeota;_Methanomicrobia;_Methanomicrobiales;_Methanomicrobiaceae;_Methanoculleus.
C6BU40_DESAD	739	Desulfovibrio_salexigens_(strain_ATCC_14822_/_DSM_2638_/_NCIB_8403_/_VKM_B-1763)	MCPsignal	MCPsignal~	Cache_3-Cache_2	37	356	320	1.9e-62	Bacteria;_Proteobacteria;_Deltaproteobacteria;_Desulfovibrionales;_Desulfovibrionaceae;_Desulfovibrio.
E6WFY2_PANSA	643	Pantoea_sp._(strain_At-9b)	HAMP~MCPsignal	MCPsignal~	Cache_3-Cache_2	36	316	281	2e-80	Bacteria;_Proteobacteria;_Gammaproteobacteria;_Enterobacteriales;_Enterobacteriaceae;_Pantoea.
H1XCI7_9XANT	368	Xanthomonas_axonopodis_pv._punicae_str._LMG_859	HAMP	No_output	Cache_3-Cache_2	36	231	196	1.7e-41	Bacteria;_Proteobacteria;_Gammaproteobacteria;_Xanthomonadales;_Xanthomonadaceae;_Xanthomonas.
B0RSS9_XANCB	434	Xanthomonas_campestris_pv._campestris_(strain_B100)	HAMP	No_output	Cache_3-Cache_2	34	324	291	1.4e-78	Bacteria;_Proteobacteria;_Gammaproteobacteria;_Xanthomonadales;_Xanthomonadaceae;_Xanthomonas.
F2K3U4_MARM1	657	Marinomonas_mediterranea_(strain_ATCC_700492_/_JCM_21426_/_NBRC_103028_/_MMB-1)	Cache_1~HAMP~MCPsignal	MCPsignal~	Cache_3-Cache_2	38	299	262	2.1e-33	Bacteria;_Proteobacteria;_Gammaproteobacteria;_Oceanospirillales;_Marinomonas.
Q1BN46_BURCA	660	Burkholderia_cenocepacia_(strain_AU_1054)	HAMP~MCPsignal	MCPsignal~	Cache_3-Cache_2	39	325	287	5.5e-87	Bacteria;_Proteobacteria;_Betaproteobacteria;_Burkholderiales;_Burkholderiaceae;_Burkholderia;_Burkholderia_cepacia_complex.
Q4UVC3_XANC8	354	Xanthomonas_campestris_pv._campestris_(strain_8004)	HAMP	No_output	Cache_3-Cache_2	15	217	203	7e-41	Bacteria;_Proteobacteria;_Gammaproteobacteria;_Xanthomonadales;_Xanthomonadaceae;_Xanthomonas.
A3Y4X2_9GAMM	660	Marinomonas_sp._MED121	MCPsignal	MCPsignal~	Cache_3-Cache_2	183	301	119	6.3e-21	Bacteria;_Proteobacteria;_Gammaproteobacteria;_Oceanospirillales;_Marinomonas.
E8XWT6_RAHSY	649	Rahnella_sp._(strain_Y9602)	HAMP~MCPsignal	MCPsignal~	Cache_3-Cache_2	40	322	283	6.6e-87	Bacteria;_Proteobacteria;_Gammaproteobacteria;_Enterobacteriales;_Enterobacteriaceae;_Rahnella.
H8DQT0_9ENTR	643	Pantoea_sp._Sc1	HAMP~MCPsignal	MCPsignal~	Cache_3-Cache_2	36	316	281	3.5e-79	Bacteria;_Proteobacteria;_Gammaproteobacteria;_Enterobacteriales;_Enterobacteriaceae;_Pantoea.
Q0HKU4_SHESM	667	Shewanella_sp._(strain_MR-4)	HAMP~MCPsignal	MCPsignal~	Cache_3-Cache_2	33	308	276	3.4e-77	Bacteria;_Proteobacteria;_Gammaproteobacteria;_Alteromonadales;_Shewanellaceae;_Shewanella.
B1H552_BURPE	684	Burkholderia_pseudomallei_S13	HAMP~MCPsignal	MCPsignal~	Cache_3-Cache_2	37	325	289	3.2e-87	Bacteria;_Proteobacteria;_Betaproteobacteria;_Burkholderiales;_Burkholderiaceae;_Burkholderia;_pseudomallei_group.
F8GX11_CUPNN	180	Cupriavidus_necator_(strain_ATCC_43291_/_DSM_13513_/_N-1)_(Ralstonia_eutropha)	Unknown	No_output	Cache_3-Cache_2	38	179	142	1.8e-41	Bacteria;_Proteobacteria;_Betaproteobacteria;_Burkholderiales;_Burkholderiaceae;_Cupriavidus.
H0BX04_9BURK	664	Acidovorax_sp._NO-1	HAMP~MCPsignal	MCPsignal~	Cache_3-Cache_2	38	315	278	8.3e-66	Bacteria;_Proteobacteria;_Betaproteobacteria;_Burkholderiales;_Comamonadaceae;_Acidovorax.
A7C109_9GAMM	513	Beggiatoa_sp._PS	Cache_2	No_output	Cache_3-Cache_2	299	356	58	8.1e-10	Bacteria;_Proteobacteria;_Gammaproteobacteria;_Thiotrichales;_Thiotrichaceae;_Beggiatoa.
D2Z5F3_9BACT	711	Dethiosulfovibrio_peptidovorans_DSM_11002	HAMP~MCPsignal	MCPsignal~	Cache_3-Cache_2	54	319	266	2.6e-20	Bacteria;_Synergistetes;_Synergistia;_Synergistales;_Synergistaceae;_Dethiosulfovibrio.
F6G6V2_RALS8	661	Ralstonia_solanacearum_(strain_Po82)	HAMP~MCPsignal	MCPsignal~	Cache_3-Cache_2	45	336	292	6.1e-86	Bacteria;_Proteobacteria;_Betaproteobacteria;_Burkholderiales;_Burkholderiaceae;_Ralstonia.
F8H883_PSEUT	659	Pseudomonas_stutzeri_(strain_ATCC_17588_/_DSM_5190_/_CCUG_11256_/_JCM_5965_/_LMG_11199_/_NCIMB_11358_/_Stanier_221)	HAMP~MCPsignal	MCPsignal~	Cache_3-Cache_2	36	306	271	1.1e-77	Bacteria;_Proteobacteria;_Gammaproteobacteria;_Pseudomonadales;_Pseudomonadaceae;_Pseudomonas.
G2LUJ1_9XANT	375	Xanthomonas_axonopodis_pv._citrumelo_F1	HAMP	No_output	Cache_3-Cache_2	35	243	209	1.2e-41	Bacteria;_Proteobacteria;_Gammaproteobacteria;_Xanthomonadales;_Xanthomonadaceae;_Xanthomonas.
F2LDG5_BURGS	658	Burkholderia_gladioli_(strain_BSR3)	HAMP~MCPsignal	MCPsignal~	Cache_3-Cache_2	37	325	289	1.7e-85	Bacteria;_Proteobacteria;_Betaproteobacteria;_Burkholderiales;_Burkholderiaceae;_Burkholderia.
B2T9T4_BURPP	657	Burkholderia_phytofirmans_(strain_DSM_17436_/_PsJN)	Cache_1~HAMP~MCPsignal	MCPsignal~	Cache_3-Cache_2	37	325	289	8.1e-90	Bacteria;_Proteobacteria;_Betaproteobacteria;_Burkholderiales;_Burkholderiaceae;_Burkholderia.
Q085R6_SHEFN	668	Shewanella_frigidimarina_(strain_NCIMB_400)	HAMP~MCPsignal	MCPsignal~	Cache_3-Cache_2	33	308	276	4.3e-73	Bacteria;_Proteobacteria;_Gammaproteobacteria;_Alteromonadales;_Shewanellaceae;_Shewanella.
Q4K3U8_PSEF5	658	Pseudomonas_fluorescens_(strain_Pf-5_/_ATCC_BAA-477)	HAMP~MCPsignal	MCPsignal~	Cache_3-Cache_2	36	306	271	6.9e-76	Bacteria;_Proteobacteria;_Gammaproteobacteria;_Pseudomonadales;_Pseudomonadaceae;_Pseudomonas.
A9KWV9_SHEB9	667	Shewanella_baltica_(strain_OS195)	HAMP~MCPsignal	MCPsignal~	Cache_3-Cache_2	34	310	277	8.5e-81	Bacteria;_Proteobacteria;_Gammaproteobacteria;_Alteromonadales;_Shewanellaceae;_Shewanella.
I0H0J9_ACTMI	706	Actinoplanes_missouriensis_431	HAMP~MCPsignal	MCPsignal~	Cache_3-Cache_2	38	360	323	1e-69	Bacteria;_Actinobacteria;_Actinobacteridae;_Actinomycetales;_Micromonosporineae;_Micromonosporaceae;_Actinoplanes.
D3S7C7_METSF	631	Methanocaldococcus_sp._(strain_FS406-22)	HAMP~HisKA~HATPase_c	HisKA~HATPase_c~	Cache_3-Cache_2	205	315	111	1.3e-32	Archaea;_Euryarchaeota;_Methanococci;_Methanococcales;_Methanocaldococcaceae;_Methanocaldococcus.
Q1VEF9_VIBAL	678	Vibrio_alginolyticus_12G01	MCPsignal	MCPsignal~	Cache_3-Cache_2	35	323	289	4.8e-82	Bacteria;_Proteobacteria;_Gammaproteobacteria;_Vibrionales;_Vibrionaceae;_Vibrio.
B9TMP9_RICCO	212	Ricinus_communis_(Castor_bean)	Unknown	No_output	Cache_3-Cache_2	10	204	195	3.5e-43	Eukaryota;_Viridiplantae;_Streptophyta;_Embryophyta;_Tracheophyta;_Spermatophyta;_Magnoliophyta;_eudicotyledons;_core_eudicotyledons;_rosids;_fabids;_Malpighiales;_Euphorbiaceae;_Acalyphoideae;_Acalypheae;_Ricinus.
A6B4Y6_VIBPA	678	Vibrio_parahaemolyticus_AQ3810	Cache_1~MCPsignal	MCPsignal~	Cache_3-Cache_2	36	323	288	5e-83	Bacteria;_Proteobacteria;_Gammaproteobacteria;_Vibrionales;_Vibrionaceae;_Vibrio.
G4QFB3_GLANF	640	Glaciecola_nitratireducens_(strain_JCM_12485_/_KCTC_12276_/_FR1064)	HAMP~MCPsignal	MCPsignal~	Cache_3-Cache_2	31	235	205	2.9e-37	Bacteria;_Proteobacteria;_Gammaproteobacteria;_Alteromonadales;_Alteromonadaceae;_Glaciecola.
Q500M7_PSEU2	658	Pseudomonas_syringae_pv._syringae_(strain_B728a)	HAMP~MCPsignal	MCPsignal~	Cache_3-Cache_2	42	306	265	7.8e-73	Bacteria;_Proteobacteria;_Gammaproteobacteria;_Pseudomonadales;_Pseudomonadaceae;_Pseudomonas;_Pseudomonas_syringae.
E1ELD7_VIBPA	678	Vibrio_parahaemolyticus_K5030	Cache_1~MCPsignal	MCPsignal~	Cache_3-Cache_2	36	323	288	5e-83	Bacteria;_Proteobacteria;_Gammaproteobacteria;_Vibrionales;_Vibrionaceae;_Vibrio.
C5T9T3_ACIDE	396	Acidovorax_delafieldii_2AN	HAMP	No_output	Cache_3-Cache_2	38	315	278	2.5e-60	Bacteria;_Proteobacteria;_Betaproteobacteria;_Burkholderiales;_Comamonadaceae;_Acidovorax.
A6VV35_MARMS	683	Marinomonas_sp._(strain_MWYL1)	HAMP~MCPsignal	MCPsignal~	Cache_3-Cache_2	37	325	289	1.8e-78	Bacteria;_Proteobacteria;_Gammaproteobacteria;_Oceanospirillales;_Marinomonas.
D2BVS9_DICD5	646	Dickeya_dadantii_(strain_Ech586)	HAMP~MCPsignal	MCPsignal~	Cache_3-Cache_2	36	320	285	1.4e-81	Bacteria;_Proteobacteria;_Gammaproteobacteria;_Enterobacteriales;_Enterobacteriaceae;_Dickeya.
A0B055_BURCH	660	Burkholderia_cenocepacia_(strain_HI2424)	HAMP~MCPsignal	MCPsignal~	Cache_3-Cache_2	39	325	287	5.5e-87	Bacteria;_Proteobacteria;_Betaproteobacteria;_Burkholderiales;_Burkholderiaceae;_Burkholderia;_Burkholderia_cepacia_complex.
Q47JJ9_DECAR	1214	Dechloromonas_aromatica_(strain_RCB)	PAS_9~Cache_1~HisKA~HATPase_c~Response_reg~Response_reg~Hpt	HisKA~HATPase_c~	Cache_3-Cache_2	192	477	286	2.1e-49	Bacteria;_Proteobacteria;_Betaproteobacteria;_Rhodocyclales;_Rhodocyclaceae;_Dechloromonas.
H1XI96_9XANT	889	Xanthomonas_axonopodis_pv._punicae_str._LMG_859	HAMP~MCPsignal	MCPsignal~	Cache_3-Cache_2	34	324	291	5.9e-79	Bacteria;_Proteobacteria;_Gammaproteobacteria;_Xanthomonadales;_Xanthomonadaceae;_Xanthomonas.
A6Q420_NITSB	531	Nitratiruptor_sp._(strain_SB155-2)	HAMP~MCPsignal	MCPsignal~	Cache_3-Cache_2	80	174	95	2.4e-10	Bacteria;_Proteobacteria;_Epsilonproteobacteria;_Nitratiruptor.
F3FQI6_PSESX	519	Pseudomonas_syringae_pv._japonica_str._M301072PT	HAMP~MCPsignal	MCPsignal~	Cache_3-Cache_2	42	306	265	2.9e-73	Bacteria;_Proteobacteria;_Gammaproteobacteria;_Pseudomonadales;_Pseudomonadaceae;_Pseudomonas;_Pseudomonas_syringae.
F4DXZ2_PSEMN	658	Pseudomonas_mendocina_(strain_NK-01)	HAMP~MCPsignal	MCPsignal~	Cache_3-Cache_2	42	306	265	4.5e-70	Bacteria;_Proteobacteria;_Gammaproteobacteria;_Pseudomonadales;_Pseudomonadaceae;_Pseudomonas.
E8MC16_9VIBR	678	Vibrio_sinaloensis_DSM_21326	MCPsignal	MCPsignal~	Cache_3-Cache_2	35	323	289	1e-83	Bacteria;_Proteobacteria;_Gammaproteobacteria;_Vibrionales;_Vibrionaceae;_Vibrio.
F3DEB4_9PSED	658	Pseudomonas_syringae_pv._aesculi_str._0893_23	HAMP~MCPsignal	MCPsignal~	Cache_3-Cache_2	42	306	265	3.9e-73	Bacteria;_Proteobacteria;_Gammaproteobacteria;_Pseudomonadales;_Pseudomonadaceae;_Pseudomonas;_Pseudomonas_amygdali.
A8EKJ8_BURPE	678	Burkholderia_pseudomallei_406e	HAMP~MCPsignal	MCPsignal~	Cache_3-Cache_2	37	325	289	3.9e-87	Bacteria;_Proteobacteria;_Betaproteobacteria;_Burkholderiales;_Burkholderiaceae;_Burkholderia;_pseudomallei_group.
B8J7R3_ANAD2	651	Anaeromyxobacter_dehalogenans_(strain_2CP-1_/_ATCC_BAA-258)	HAMP~MCPsignal	MCPsignal~	Cache_3-Cache_2	34	313	280	1.9e-75	Bacteria;_Proteobacteria;_Deltaproteobacteria;_Myxococcales;_Cystobacterineae;_Myxococcaceae;_Anaeromyxobacter.
H8Z4I8_9GAMM	640	Thiorhodovibrio_sp._970	HAMP~MCPsignal	MCPsignal~	Cache_3-Cache_2	35	251	217	3.9e-41	Bacteria;_Proteobacteria;_Gammaproteobacteria;_Chromatiales;_Chromatiaceae;_Thiorhodovibrio.
G9QRT0_9PROT	187	Campylobacter_sp._10_1_50	Unknown	No_output	Cache_3-Cache_2	33	187	155	9.8e-36	Bacteria;_Proteobacteria;_Epsilonproteobacteria;_Campylobacterales;_Campylobacteraceae;_Campylobacter.
E6VXR1_DESAO	709	Desulfovibrio_aespoeensis_(strain_ATCC_700646_/_DSM_10631_/_Aspo-2)	HAMP~MCPsignal~MCPsignal	MCPsignal~MCPsignal~	Cache_3-Cache_2	38	350	313	1.8e-81	Bacteria;_Proteobacteria;_Deltaproteobacteria;_Desulfovibrionales;_Desulfovibrionaceae;_Desulfovibrio.
A7MM86_CROS8	643	Cronobacter_sakazakii_(strain_ATCC_BAA-894)_(Enterobacter_sakazakii)	HAMP~MCPsignal	MCPsignal~	Cache_3-Cache_2	35	317	283	1.3e-83	Bacteria;_Proteobacteria;_Gammaproteobacteria;_Enterobacteriales;_Enterobacteriaceae;_Cronobacter.
A9BU07_DELAS	719	Delftia_acidovorans_(strain_DSM_14801_/_SPH-1)	Cache_2~HAMP~MCPsignal	MCPsignal~	Cache_3-Cache_2	40	324	285	1.5e-87	Bacteria;_Proteobacteria;_Betaproteobacteria;_Burkholderiales;_Comamonadaceae;_Delftia.
Q5MZQ2_SYNP6	977	Synechococcus_sp._(strain_ATCC_27144_/_PCC_6301_/_SAUG_1402/1)_(Anacystis_nidulans)	HAMP~HisKA~HATPase_c~Response_reg~Response_reg	HisKA~HATPase_c~	Cache_3-Cache_2	36	361	326	4.4e-72	Bacteria;_Cyanobacteria;_Chroococcales;_Synechococcus.
B1Z376_BURA4	660	Burkholderia_ambifaria_(strain_MC40-6)	Cache_1~HAMP~MCPsignal	MCPsignal~	Cache_3-Cache_2	40	325	286	4e-84	Bacteria;_Proteobacteria;_Betaproteobacteria;_Burkholderiales;_Burkholderiaceae;_Burkholderia;_Burkholderia_cepacia_complex.
F3HE12_PSEYM	499	Pseudomonas_syringae_pv._maculicola_str._ES4326	HAMP	No_output	Cache_3-Cache_2	42	306	265	1.1e-73	Bacteria;_Proteobacteria;_Gammaproteobacteria;_Pseudomonadales;_Pseudomonadaceae;_Pseudomonas.
C6CL02_DICZE	646	Dickeya_zeae_(strain_Ech1591)	HAMP~MCPsignal	MCPsignal~	Cache_3-Cache_2	36	320	285	4.4e-81	Bacteria;_Proteobacteria;_Gammaproteobacteria;_Enterobacteriales;_Enterobacteriaceae;_Dickeya.
G9QWE5_9PROT	637	Campylobacter_sp._10_1_50	HAMP~MCPsignal	MCPsignal~	Cache_3-Cache_2	12	283	272	4.3e-63	Bacteria;_Proteobacteria;_Epsilonproteobacteria;_Campylobacterales;_Campylobacteraceae;_Campylobacter.
D7DHR4_METS0	933	Methylotenera_sp._(strain_301)	PAS_9~GGDEF~EAL	GGDEF~EAL~	Cache_3-Cache_2	30	236	207	2.5e-43	Bacteria;_Proteobacteria;_Betaproteobacteria;_Methylophilales;_Methylophilaceae;_Methylotenera.
E1TGT8_BURSG	657	Burkholderia_sp._(strain_CCGE1003)	Cache_1~HAMP~MCPsignal	MCPsignal~	Cache_3-Cache_2	36	325	290	1.4e-91	Bacteria;_Proteobacteria;_Betaproteobacteria;_Burkholderiales;_Burkholderiaceae;_Burkholderia.
C8X1Y5_DESRD	700	Desulfohalobium_retbaense_(strain_DSM_5692)	HAMP~PAS_9~MCPsignal	MCPsignal~	Cache_3-Cache_2	36	316	281	9e-49	Bacteria;_Proteobacteria;_Deltaproteobacteria;_Desulfovibrionales;_Desulfohalobiaceae;_Desulfohalobium.
C3K447_PSEFS	658	Pseudomonas_fluorescens_(strain_SBW25)	HAMP~MCPsignal	MCPsignal~	Cache_3-Cache_2	38	305	268	7.7e-78	Bacteria;_Proteobacteria;_Gammaproteobacteria;_Pseudomonadales;_Pseudomonadaceae;_Pseudomonas.
E6VT03_DESAO	802	Desulfovibrio_aespoeensis_(strain_ATCC_700646_/_DSM_10631_/_Aspo-2)	HAMP~PAS_9~MCPsignal	MCPsignal~	Cache_3-Cache_2	33	314	282	6e-43	Bacteria;_Proteobacteria;_Deltaproteobacteria;_Desulfovibrionales;_Desulfovibrionaceae;_Desulfovibrio.
G2HB40_9DELT	833	Desulfovibrio_sp._A2	HAMP~PAS_9~MCPsignal	MCPsignal~	Cache_3-Cache_2	34	329	296	2.4e-57	Bacteria;_Proteobacteria;_Deltaproteobacteria;_Desulfovibrionales;_Desulfovibrionaceae;_Desulfovibrio.
G6FGR2_9EURY	519	Methanolinea_tarda_NOBI-1	V4R~V4R	No_output	Cache_3-Cache_2	260	421	162	3.3e-38	Archaea;_Euryarchaeota;_Methanomicrobia;_Methanomicrobiales;_Genera_incertae_sedis;_Methanolinea.
F2ZPZ5_9PSED	658	Pseudomonas_syringae_pv._oryzae_str._1_6	HAMP~MCPsignal	MCPsignal~	Cache_3-Cache_2	42	306	265	1.7e-74	Bacteria;_Proteobacteria;_Gammaproteobacteria;_Pseudomonadales;_Pseudomonadaceae;_Pseudomonas;_Pseudomonas_coronafaciens.
B0TLK2_SHEHH	667	Shewanella_halifaxensis_(strain_HAW-EB4)	HAMP~MCPsignal	MCPsignal~	Cache_3-Cache_2	35	312	278	4.8e-72	Bacteria;_Proteobacteria;_Gammaproteobacteria;_Alteromonadales;_Shewanellaceae;_Shewanella.
G9AWH0_PANAN	643	Pantoea_ananatis_LMG_5342	HAMP~MCPsignal	MCPsignal~	Cache_3-Cache_2	36	315	280	2.5e-82	Bacteria;_Proteobacteria;_Gammaproteobacteria;_Enterobacteriales;_Enterobacteriaceae;_Pantoea.
E6T769_SHEB6	667	Shewanella_baltica_(strain_OS678)	HAMP~MCPsignal	MCPsignal~	Cache_3-Cache_2	34	310	277	8.5e-81	Bacteria;_Proteobacteria;_Gammaproteobacteria;_Alteromonadales;_Shewanellaceae;_Shewanella.
D5V2F9_ARCNC	753	Arcobacter_nitrofigilis_(strain_ATCC_33309_/_DSM_7299_/_LMG_7604_/_NCTC_12251_/_CI)_(Campylobacter_nitrofigilis)	Cache_2~MCPsignal	MCPsignal~	Cache_3-Cache_2	35	310	276	1.5e-77	Bacteria;_Proteobacteria;_Epsilonproteobacteria;_Campylobacterales;_Campylobacteraceae;_Arcobacter.
F0BDL8_9XANT	370	Xanthomonas_vesicatoria_ATCC_35937	HAMP	No_output	Cache_3-Cache_2	38	233	196	5e-41	Bacteria;_Proteobacteria;_Gammaproteobacteria;_Xanthomonadales;_Xanthomonadaceae;_Xanthomonas.
Q8PKK2_XANAC	347	Xanthomonas_axonopodis_pv._citri_(strain_306)	HAMP	No_output	Cache_3-Cache_2	15	210	196	1.3e-41	Bacteria;_Proteobacteria;_Gammaproteobacteria;_Xanthomonadales;_Xanthomonadaceae;_Xanthomonas.
D0XCQ6_VIBHA	678	Vibrio_harveyi_1DA3	Cache_1~MCPsignal	MCPsignal~	Cache_3-Cache_2	35	323	289	7.1e-85	Bacteria;_Proteobacteria;_Gammaproteobacteria;_Vibrionales;_Vibrionaceae;_Vibrio.
E4PMG8_MARAH	641	Marinobacter_adhaerens_(strain_HP15)	HAMP~MCPsignal	MCPsignal~	Cache_3-Cache_2	30	236	207	4.1e-50	Bacteria;_Proteobacteria;_Gammaproteobacteria;_Alteromonadales;_Alteromonadaceae;_Marinobacter.
G8Q5Y8_PSEFL	658	Pseudomonas_fluorescens_F113	HAMP~MCPsignal	MCPsignal~	Cache_3-Cache_2	38	306	269	3.4e-75	Bacteria;_Proteobacteria;_Gammaproteobacteria;_Pseudomonadales;_Pseudomonadaceae;_Pseudomonas.
G0ARI4_9GAMM	667	Shewanella_baltica_BA175	HAMP~MCPsignal	MCPsignal~	Cache_3-Cache_2	34	310	277	7.2e-79	Bacteria;_Proteobacteria;_Gammaproteobacteria;_Alteromonadales;_Shewanellaceae;_Shewanella.
F3Z2D9_DESAF	808	Desulfovibrio_africanus_str._Walvis_Bay	HAMP~MCPsignal	MCPsignal~	Cache_3-Cache_2	37	347	311	5.1e-80	Bacteria;_Proteobacteria;_Deltaproteobacteria;_Desulfovibrionales;_Desulfovibrionaceae;_Desulfovibrio.
F2N508_PSEU6	659	Pseudomonas_stutzeri_(strain_DSM_4166_/_CMT.9.A)	HAMP~MCPsignal	MCPsignal~	Cache_3-Cache_2	36	306	271	7.6e-78	Bacteria;_Proteobacteria;_Gammaproteobacteria;_Pseudomonadales;_Pseudomonadaceae;_Pseudomonas.
A1S844_SHEAM	666	Shewanella_amazonensis_(strain_ATCC_BAA-1098_/_SB2B)	MCPsignal	MCPsignal~	Cache_3-Cache_2	33	310	278	1.1e-68	Bacteria;_Proteobacteria;_Gammaproteobacteria;_Alteromonadales;_Shewanellaceae;_Shewanella.
F3IAR0_PSESF	167	Pseudomonas_syringae_pv._actinidiae_str._M302091	Unknown	No_output	Cache_3-Cache_2	41	167	127	1.7e-34	Bacteria;_Proteobacteria;_Gammaproteobacteria;_Pseudomonadales;_Pseudomonadaceae;_Pseudomonas;_Pseudomonas_syringae;_Pseudomonas_syringae_pv._actinidiae.
Q3K4Q2_PSEPF	658	Pseudomonas_fluorescens_(strain_Pf0-1)	HAMP~MCPsignal	MCPsignal~	Cache_3-Cache_2	38	306	269	3.2e-75	Bacteria;_Proteobacteria;_Gammaproteobacteria;_Pseudomonadales;_Pseudomonadaceae;_Pseudomonas.
F5RCK2_9RHOO	678	Methyloversatilis_universalis_FAM5	HAMP~MCPsignal	MCPsignal~	Cache_3-Cache_2	37	324	288	5.6e-64	Bacteria;_Proteobacteria;_Betaproteobacteria;_Rhodocyclales;_Rhodocyclaceae;_Methyloversatilis.
C9Y163_CROTZ	651	Cronobacter_turicensis_(strain_DSM_18703_/_LMG_23827_/_z3032)	HAMP~MCPsignal	MCPsignal~	Cache_3-Cache_2	43	325	283	4.6e-81	Bacteria;_Proteobacteria;_Gammaproteobacteria;_Enterobacteriales;_Enterobacteriaceae;_Cronobacter.
C8X5F8_DESRD	718	Desulfohalobium_retbaense_(strain_DSM_5692)	MCPsignal	MCPsignal~	Cache_3-Cache_2	40	360	321	9.2e-100	Bacteria;_Proteobacteria;_Deltaproteobacteria;_Desulfovibrionales;_Desulfohalobiaceae;_Desulfohalobium.
C1D9Z8_LARHH	677	Laribacter_hongkongensis_(strain_HLHK9)	HAMP~MCPsignal	MCPsignal~	Cache_3-Cache_2	40	323	284	6.5e-58	Bacteria;_Proteobacteria;_Betaproteobacteria;_Neisseriales;_Neisseriaceae;_Laribacter.
A8ESX6_ARCB4	753	Arcobacter_butzleri_(strain_RM4018)	MCPsignal	MCPsignal~	Cache_3-Cache_2	34	317	284	1.2e-87	Bacteria;_Proteobacteria;_Epsilonproteobacteria;_Campylobacterales;_Campylobacteraceae;_Arcobacter.
Q63MC7_BURPS	698	Burkholderia_pseudomallei_(strain_K96243)	HAMP~MCPsignal	MCPsignal~	Cache_3-Cache_2	54	342	289	2.3e-87	Bacteria;_Proteobacteria;_Betaproteobacteria;_Burkholderiales;_Burkholderiaceae;_Burkholderia;_pseudomallei_group.
D1BHQ7_SANKS	733	Sanguibacter_keddieii_(strain_ATCC_51767_/_DSM_10542_/_NCFB_3025_/_ST-74)	HAMP~MCPsignal	MCPsignal~	Cache_3-Cache_2	76	379	304	4.8e-70	Bacteria;_Actinobacteria;_Actinobacteridae;_Actinomycetales;_Micrococcineae;_Sanguibacteraceae;_Sanguibacter.
C3XNW0_9HELI	385	Helicobacter_winghamensis_ATCC_BAA-430	Unknown	No_output	Cache_3-Cache_2	70	317	248	2.8e-48	Bacteria;_Proteobacteria;_Epsilonproteobacteria;_Campylobacterales;_Helicobacteraceae;_Helicobacter.
G2ZNH6_9RALS	654	blood_disease_bacterium_R229	HAMP~MCPsignal	MCPsignal~	Cache_3-Cache_2	53	329	277	6.3e-84	Bacteria;_Proteobacteria;_Betaproteobacteria;_Burkholderiales;_Burkholderiaceae;_Ralstonia.
G2DVW5_9GAMM	742	Thiorhodococcus_drewsii_AZ1	Cache_2~HAMP~MCPsignal	MCPsignal~	Cache_3-Cache_2	46	325	280	2.8e-81	Bacteria;_Proteobacteria;_Gammaproteobacteria;_Chromatiales;_Chromatiaceae;_Thiorhodococcus.
A9DAA9_9GAMM	226	Shewanella_benthica_KT99	Unknown	No_output	Cache_3-Cache_2	3	146	144	4.2e-52	Bacteria;_Proteobacteria;_Gammaproteobacteria;_Alteromonadales;_Shewanellaceae;_Shewanella.
C5CXU1_VARPS	680	Variovorax_paradoxus_(strain_S110)	HAMP~MCPsignal	MCPsignal~	Cache_3-Cache_2	49	327	279	1.8e-63	Bacteria;_Proteobacteria;_Betaproteobacteria;_Burkholderiales;_Comamonadaceae;_Variovorax.
G8QHB1_AZOSU	678	Azospira_oryzae_(strain_ATCC_BAA-33_/_DSM_13638_/_PS)_(Dechlorosoma_suillum)	HAMP~MCPsignal	MCPsignal~	Cache_3-Cache_2	36	324	289	1.6e-58	Bacteria;_Proteobacteria;_Betaproteobacteria;_Rhodocyclales;_Rhodocyclaceae;_Azospira.
C7LR99_DESBD	681	Desulfomicrobium_baculatum_(strain_DSM_4028_/_VKM_B-1378)_(Desulfovibrio_baculatus)	HAMP~MCPsignal	MCPsignal~	Cache_3-Cache_2	34	313	280	2.3e-33	Bacteria;_Proteobacteria;_Deltaproteobacteria;_Desulfovibrionales;_Desulfomicrobiaceae;_Desulfomicrobium.
A6VTS4_MARMS	674	Marinomonas_sp._(strain_MWYL1)	HAMP~MCPsignal	MCPsignal~	Cache_3-Cache_2	39	314	276	9.1e-60	Bacteria;_Proteobacteria;_Gammaproteobacteria;_Oceanospirillales;_Marinomonas.
G2DX51_9GAMM	927	Thiorhodococcus_drewsii_AZ1	Cache_2~HAMP~MCPsignal	MCPsignal~	Cache_3-Cache_2	42	330	289	6.3e-76	Bacteria;_Proteobacteria;_Gammaproteobacteria;_Chromatiales;_Chromatiaceae;_Thiorhodococcus.
B9B8W7_9BURK	475	Burkholderia_multivorans_CGD1	HAMP~MCPsignal	MCPsignal~	Cache_3-Cache_2	2	104	103	4.1e-30	Bacteria;_Proteobacteria;_Betaproteobacteria;_Burkholderiales;_Burkholderiaceae;_Burkholderia;_Burkholderia_cepacia_complex.
E1SQW9_FERBD	671	Ferrimonas_balearica_(strain_DSM_9799_/_CCM_4581_/_PAT)	HAMP~MCPsignal	MCPsignal~	Cache_3-Cache_2	36	313	278	3.2e-67	Bacteria;_Proteobacteria;_Gammaproteobacteria;_Alteromonadales;_Ferrimonadaceae;_Ferrimonas.
A4LHV5_BURPE	678	Burkholderia_pseudomallei_305	HAMP~MCPsignal	MCPsignal~	Cache_3-Cache_2	37	325	289	2e-87	Bacteria;_Proteobacteria;_Betaproteobacteria;_Burkholderiales;_Burkholderiaceae;_Burkholderia;_pseudomallei_group.
D4IER7_ERWAE	644	Erwinia_amylovora_(strain_ATCC_49946_/_CCPPB_0273_/_Ea273_/_27-3)	HAMP~MCPsignal	MCPsignal~	Cache_3-Cache_2	37	318	282	1.6e-78	Bacteria;_Proteobacteria;_Gammaproteobacteria;_Enterobacteriales;_Enterobacteriaceae;_Erwinia.
H6RSU6_BLASD	728	Blastococcus_saxobsidens_(strain_DD2)	HAMP~MCPsignal	MCPsignal~	Cache_3-Cache_2	25	342	318	1.9e-71	Bacteria;_Actinobacteria;_Actinobacteridae;_Actinomycetales;_Frankineae;_Geodermatophilaceae;_Blastococcus.
D4BH88_9ENTR	696	Citrobacter_youngae_ATCC_29220	HAMP~MCPsignal	MCPsignal~	Cache_3-Cache_2	65	339	275	9.2e-54	Bacteria;_Proteobacteria;_Gammaproteobacteria;_Enterobacteriales;_Enterobacteriaceae;_Citrobacter.
B8CKT3_SHEPW	667	Shewanella_piezotolerans_(strain_WP3_/_JCM_13877)	HAMP~MCPsignal	MCPsignal~	Cache_3-Cache_2	34	310	277	1.7e-72	Bacteria;_Proteobacteria;_Gammaproteobacteria;_Alteromonadales;_Shewanellaceae;_Shewanella.
G2HM77_9PROT	753	Arcobacter_butzleri_ED-1	MCPsignal	MCPsignal~	Cache_3-Cache_2	35	317	283	3.8e-86	Bacteria;_Proteobacteria;_Epsilonproteobacteria;_Campylobacterales;_Campylobacteraceae;_Arcobacter.
Q8GJK7_SYNE7	977	Synechococcus_elongatus_(strain_PCC_7942)_(Anacystis_nidulans_R2)	HAMP~HisKA~HATPase_c~Response_reg~Response_reg	HisKA~HATPase_c~	Cache_3-Cache_2	36	361	326	3.6e-72	Bacteria;_Cyanobacteria;_Chroococcales;_Synechococcus.
F3K6W0_PSESZ	499	Pseudomonas_syringae_pv._tabaci_ATCC_11528	HAMP	No_output	Cache_3-Cache_2	42	306	265	9.3e-75	Bacteria;_Proteobacteria;_Gammaproteobacteria;_Pseudomonadales;_Pseudomonadaceae;_Pseudomonas;_Pseudomonas_amygdali.
B9M433_GEOSF	521	Geobacter_sp._(strain_FRC-32)	Cache_1~HAMP~MCPsignal	MCPsignal~	Cache_3-Cache_2	72	163	92	4.4e-12	Bacteria;_Proteobacteria;_Deltaproteobacteria;_Desulfuromonadales;_Geobacteraceae;_Geobacter.
F3Z371_DESAF	804	Desulfovibrio_africanus_str._Walvis_Bay	Cache_1~HAMP~PAS_9~MCPsignal	MCPsignal~	Cache_3-Cache_2	35	315	281	1.3e-68	Bacteria;_Proteobacteria;_Deltaproteobacteria;_Desulfovibrionales;_Desulfovibrionaceae;_Desulfovibrio.
G8QJH7_AZOSU	675	Azospira_oryzae_(strain_ATCC_BAA-33_/_DSM_13638_/_PS)_(Dechlorosoma_suillum)	HAMP~MCPsignal	MCPsignal~	Cache_3-Cache_2	33	322	290	6.2e-47	Bacteria;_Proteobacteria;_Betaproteobacteria;_Rhodocyclales;_Rhodocyclaceae;_Azospira.
D2SAB0_GEOOG	702	Geodermatophilus_obscurus_(strain_ATCC_25078_/_DSM_43160_/_JCM_3152_/_G-20)	HAMP~MCPsignal	MCPsignal~	Cache_3-Cache_2	38	354	317	3.3e-76	Bacteria;_Actinobacteria;_Actinobacteridae;_Actinomycetales;_Frankineae;_Geodermatophilaceae;_Geodermatophilus.
E6L767_9PROT	595	Arcobacter_butzleri_JV22	Cache_2~MCPsignal	MCPsignal~	Cache_3-Cache_2	67	159	93	5.7e-12	Bacteria;_Proteobacteria;_Epsilonproteobacteria;_Campylobacterales;_Campylobacteraceae;_Arcobacter.
E2SXP2_9RALS	662	Ralstonia_sp._5_7_47FAA	HAMP~MCPsignal	MCPsignal~	Cache_3-Cache_2	46	337	292	3.8e-87	Bacteria;_Proteobacteria;_Betaproteobacteria;_Burkholderiales;_Burkholderiaceae;_Ralstonia.
C6CAC8_DICDC	651	Dickeya_dadantii_(strain_Ech703)	HAMP~MCPsignal	MCPsignal~	Cache_3-Cache_2	35	320	286	1.9e-83	Bacteria;_Proteobacteria;_Gammaproteobacteria;_Enterobacteriales;_Enterobacteriaceae;_Dickeya.
G6DZY4_9GAMM	667	Shewanella_baltica_OS625	HAMP~MCPsignal	MCPsignal~	Cache_3-Cache_2	34	310	277	8.5e-81	Bacteria;_Proteobacteria;_Gammaproteobacteria;_Alteromonadales;_Shewanellaceae;_Shewanella.
A8FXZ5_SHESH	667	Shewanella_sediminis_(strain_HAW-EB3)	Cache_1~HAMP~MCPsignal	MCPsignal~	Cache_3-Cache_2	36	310	275	3.4e-77	Bacteria;_Proteobacteria;_Gammaproteobacteria;_Alteromonadales;_Shewanellaceae;_Shewanella.
C6BYT6_DESAD	802	Desulfovibrio_salexigens_(strain_ATCC_14822_/_DSM_2638_/_NCIB_8403_/_VKM_B-1763)	Cache_1~HAMP~PAS_9~MCPsignal	MCPsignal~	Cache_3-Cache_2	43	315	273	8.5e-61	Bacteria;_Proteobacteria;_Deltaproteobacteria;_Desulfovibrionales;_Desulfovibrionaceae;_Desulfovibrio.
F0LZR4_VIBFN	675	Vibrio_furnissii_(strain_DSM_14383_/_NCTC_11218)	HAMP~MCPsignal	MCPsignal~	Cache_3-Cache_2	42	320	279	2.2e-45	Bacteria;_Proteobacteria;_Gammaproteobacteria;_Vibrionales;_Vibrionaceae;_Vibrio.
E1DPA5_VIBPA	678	Vibrio_parahaemolyticus_AN-5034	Cache_1~MCPsignal	MCPsignal~	Cache_3-Cache_2	36	323	288	5e-83	Bacteria;_Proteobacteria;_Gammaproteobacteria;_Vibrionales;_Vibrionaceae;_Vibrio.
Q8P8Q8_XANCP	354	Xanthomonas_campestris_pv._campestris_(strain_ATCC_33913_/_NCPPB_528_/_LMG_568)	HAMP	No_output	Cache_3-Cache_2	15	217	203	7e-41	Bacteria;_Proteobacteria;_Gammaproteobacteria;_Xanthomonadales;_Xanthomonadaceae;_Xanthomonas.
Q8XUQ0_RALSO	661	Ralstonia_solanacearum_(strain_GMI1000)_(Pseudomonas_solanacearum)	HAMP~MCPsignal	MCPsignal~	Cache_3-Cache_2	44	336	293	4e-87	Bacteria;_Proteobacteria;_Betaproteobacteria;_Burkholderiales;_Burkholderiaceae;_Ralstonia.
B8IXW3_METNO	173	Methylobacterium_nodulans_(strain_ORS2060_/_LMG_21967)	Unknown	No_output	Cache_3-Cache_2	31	171	141	7.6e-40	Bacteria;_Proteobacteria;_Alphaproteobacteria;_Rhizobiales;_Methylobacteriaceae;_Methylobacterium.
E2Y0R8_PSEFL	658	Pseudomonas_fluorescens_WH6	HAMP~MCPsignal	MCPsignal~	Cache_3-Cache_2	37	306	270	1.7e-76	Bacteria;_Proteobacteria;_Gammaproteobacteria;_Pseudomonadales;_Pseudomonadaceae;_Pseudomonas.
D1B050_SULD5	656	Sulfurospirillum_deleyianum_(strain_ATCC_51133_/_DSM_6946_/_5175)	HAMP~MCPsignal	MCPsignal~	Cache_3-Cache_2	33	302	270	2.6e-72	Bacteria;_Proteobacteria;_Epsilonproteobacteria;_Campylobacterales;_Campylobacteraceae;_Sulfurospirillum.
C9NPA2_9VIBR	681	Vibrio_coralliilyticus_ATCC_BAA-450	MCPsignal	MCPsignal~	Cache_3-Cache_2	42	324	283	9.2e-74	Bacteria;_Proteobacteria;_Gammaproteobacteria;_Vibrionales;_Vibrionaceae;_Vibrio.
A8EX26_ARCB4	786	Arcobacter_butzleri_(strain_RM4018)	Cache_1~MCPsignal	MCPsignal~	Cache_3-Cache_2	33	311	279	4.6e-78	Bacteria;_Proteobacteria;_Epsilonproteobacteria;_Campylobacterales;_Campylobacteraceae;_Arcobacter.
F3Z2Q4_DESAF	848	Desulfovibrio_africanus_str._Walvis_Bay	HAMP~PAS~MCPsignal	MCPsignal~	Cache_3-Cache_2	34	316	283	8.5e-46	Bacteria;_Proteobacteria;_Deltaproteobacteria;_Desulfovibrionales;_Desulfovibrionaceae;_Desulfovibrio.
A6UPU7_METVS	641	Methanococcus_vannielii_(strain_SB_/_ATCC_35089_/_DSM_1224)	HAMP~HisKA~HATPase_c	HisKA~HATPase_c~	Cache_3-Cache_2	206	315	110	2e-25	Archaea;_Euryarchaeota;_Methanococci;_Methanococcales;_Methanococcaceae;_Methanococcus.
A9AKL6_BURM1	659	Burkholderia_multivorans_(strain_ATCC_17616_/_249)	HAMP~MCPsignal	MCPsignal~	Cache_3-Cache_2	39	325	287	4.9e-86	Bacteria;_Proteobacteria;_Betaproteobacteria;_Burkholderiales;_Burkholderiaceae;_Burkholderia;_Burkholderia_cepacia_complex.
B8DKE8_DESVM	806	Desulfovibrio_vulgaris_(strain_Miyazaki_F_/_DSM_19637)	HAMP~PAS_9~MCPsignal	MCPsignal~	Cache_3-Cache_2	35	317	283	9.5e-67	Bacteria;_Proteobacteria;_Deltaproteobacteria;_Desulfovibrionales;_Desulfovibrionaceae;_Desulfovibrio.
D4H841_DENA2	993	Denitrovibrio_acetiphilus_(strain_DSM_12809_/_N2460)	Cache_1~HisKA~HATPase_c~Response_reg	HisKA~HATPase_c~	Cache_3-Cache_2	48	331	284	1.3e-59	Bacteria;_Deferribacteres;_Deferribacterales;_Deferribacteraceae;_Denitrovibrio.
E1D670_VIBPA	678	Vibrio_parahaemolyticus_AQ4037	Cache_1~MCPsignal	MCPsignal~	Cache_3-Cache_2	36	323	288	5e-83	Bacteria;_Proteobacteria;_Gammaproteobacteria;_Vibrionales;_Vibrionaceae;_Vibrio.
F0BYD6_9XANT	375	Xanthomonas_perforans_91-118	HAMP	No_output	Cache_3-Cache_2	35	243	209	1.2e-41	Bacteria;_Proteobacteria;_Gammaproteobacteria;_Xanthomonadales;_Xanthomonadaceae;_Xanthomonas.
C4IAD1_BURPE	678	Burkholderia_pseudomallei_MSHR346	HAMP~MCPsignal	MCPsignal~	Cache_3-Cache_2	37	325	289	2.1e-87	Bacteria;_Proteobacteria;_Betaproteobacteria;_Burkholderiales;_Burkholderiaceae;_Burkholderia;_pseudomallei_group.
Q4UUA5_XANC8	434	Xanthomonas_campestris_pv._campestris_(strain_8004)	HAMP	No_output	Cache_3-Cache_2	34	324	291	4.4e-78	Bacteria;_Proteobacteria;_Gammaproteobacteria;_Xanthomonadales;_Xanthomonadaceae;_Xanthomonas.
H1YK34_9GAMM	667	Shewanella_baltica_OS183	HAMP~MCPsignal	MCPsignal~	Cache_3-Cache_2	34	310	277	7.2e-79	Bacteria;_Proteobacteria;_Gammaproteobacteria;_Alteromonadales;_Shewanellaceae;_Shewanella.
H1YZJ5_9EURY	793	Methanoplanus_limicola_DSM_2279	Cache_2~HAMP~MCPsignal	MCPsignal~	Cache_3-Cache_2	38	305	268	1.1e-66	Archaea;_Euryarchaeota;_Methanomicrobia;_Methanomicrobiales;_Methanomicrobiaceae;_Methanoplanus.
B9BIL1_9BURK	659	Burkholderia_multivorans_CGD2	HAMP~MCPsignal	MCPsignal~	Cache_3-Cache_2	39	325	287	6.3e-86	Bacteria;_Proteobacteria;_Betaproteobacteria;_Burkholderiales;_Burkholderiaceae;_Burkholderia;_Burkholderia_cepacia_complex.
Q30YN8_DESDG	807	Desulfovibrio_desulfuricans_(strain_G20)	Cache_1~HAMP~PAS~MCPsignal	MCPsignal~	Cache_3-Cache_2	35	319	285	2.2e-66	Bacteria;_Proteobacteria;_Deltaproteobacteria;_Desulfovibrionales;_Desulfovibrionaceae;_Desulfovibrio.
D3RVX8_ALLVD	923	Allochromatium_vinosum_(strain_ATCC_17899_/_DSM_180_/_NBRC_103801_/_D)_(Chromatium_vinosum)	HAMP~PAS_8~MCPsignal	MCPsignal~	Cache_3-Cache_2	43	327	285	1.6e-86	Bacteria;_Proteobacteria;_Gammaproteobacteria;_Chromatiales;_Chromatiaceae;_Allochromatium.
E0LXN2_9ENTR	643	Pantoea_sp._aB	HAMP~MCPsignal	MCPsignal~	Cache_3-Cache_2	36	316	281	1.1e-80	Bacteria;_Proteobacteria;_Gammaproteobacteria;_Enterobacteriales;_Enterobacteriaceae;_Pantoea.
D4T2I9_9XANT	375	Xanthomonas_fuscans_subsp._aurantifolii_str._ICPB_10535	HAMP	No_output	Cache_3-Cache_2	43	238	196	1.2e-41	Bacteria;_Proteobacteria;_Gammaproteobacteria;_Xanthomonadales;_Xanthomonadaceae;_Xanthomonas.
A1RHR8_SHESW	667	Shewanella_sp._(strain_W3-18-1)	HAMP~MCPsignal	MCPsignal~	Cache_3-Cache_2	34	308	275	1.3e-74	Bacteria;_Proteobacteria;_Gammaproteobacteria;_Alteromonadales;_Shewanellaceae;_Shewanella.
F3KS87_9BURK	551	Hylemonella_gracilis_ATCC_19624	Cache_1~HAMP~MCPsignal	MCPsignal~	Cache_3-Cache_2	45	332	288	8.4e-95	Bacteria;_Proteobacteria;_Betaproteobacteria;_Burkholderiales;_Comamonadaceae;_Hylemonella.
G8QPI6_AZOSU	617	Azospira_oryzae_(strain_ATCC_BAA-33_/_DSM_13638_/_PS)_(Dechlorosoma_suillum)	HAMP~MCPsignal	MCPsignal~	Cache_3-Cache_2	35	238	204	2.9e-42	Bacteria;_Proteobacteria;_Betaproteobacteria;_Rhodocyclales;_Rhodocyclaceae;_Azospira.
A4JNF3_BURVG	660	Burkholderia_vietnamiensis_(strain_G4_/_LMG_22486)_(Burkholderia_cepacia_(strain_R1808))	HAMP~MCPsignal	MCPsignal~	Cache_3-Cache_2	38	325	288	4.5e-86	Bacteria;_Proteobacteria;_Betaproteobacteria;_Burkholderiales;_Burkholderiaceae;_Burkholderia;_Burkholderia_cepacia_complex.
E1CVI4_VIBPA	678	Vibrio_parahaemolyticus_Peru-466	Cache_1~MCPsignal	MCPsignal~	Cache_3-Cache_2	36	323	288	5e-83	Bacteria;_Proteobacteria;_Gammaproteobacteria;_Vibrionales;_Vibrionaceae;_Vibrio.
G6FLI8_9EURY	972	Methanolinea_tarda_NOBI-1	Cache_1~HAMP~MCPsignal	MCPsignal~	Cache_3-Cache_2	39	313	275	3.1e-74	Archaea;_Euryarchaeota;_Methanomicrobia;_Methanomicrobiales;_Genera_incertae_sedis;_Methanolinea.
D6DS13_ENTCL	643	Enterobacter_cloacae	HAMP~MCPsignal	MCPsignal~	Cache_3-Cache_2	35	317	283	2.5e-79	Bacteria;_Proteobacteria;_Gammaproteobacteria;_Enterobacteriales;_Enterobacteriaceae;_Enterobacter;_Enterobacter_cloacae_complex.
A6WQN2_SHEB8	667	Shewanella_baltica_(strain_OS185)	HAMP~MCPsignal	MCPsignal~	Cache_3-Cache_2	34	310	277	2.2e-79	Bacteria;_Proteobacteria;_Gammaproteobacteria;_Alteromonadales;_Shewanellaceae;_Shewanella.
D4H251_DENA2	678	Denitrovibrio_acetiphilus_(strain_DSM_12809_/_N2460)	Cache_1~MCPsignal	MCPsignal~	Cache_3-Cache_2	30	325	296	1.6e-66	Bacteria;_Deferribacteres;_Deferribacterales;_Deferribacteraceae;_Denitrovibrio.
F3LMF7_9BURK	643	Rubrivivax_benzoatilyticus_JA2	HAMP~MCPsignal	MCPsignal~	Cache_3-Cache_2	41	313	273	2.8e-64	Bacteria;_Proteobacteria;_Betaproteobacteria;_Burkholderiales;_Rubrivivax.
H1FZM2_9HELI	659	Sulfurimonas_gotlandica_GD1	HAMP~MCPsignal	MCPsignal~	Cache_3-Cache_2	33	305	273	3.5e-77	Bacteria;_Proteobacteria;_Epsilonproteobacteria;_Campylobacterales;_Helicobacteraceae;_Sulfurimonas.
B2H6K3_BURPE	678	Burkholderia_pseudomallei_1655	HAMP~MCPsignal	MCPsignal~	Cache_3-Cache_2	37	325	289	2.1e-87	Bacteria;_Proteobacteria;_Betaproteobacteria;_Burkholderiales;_Burkholderiaceae;_Burkholderia;_pseudomallei_group.
D4T2Q0_9XANT	889	Xanthomonas_fuscans_subsp._aurantifolii_str._ICPB_10535	HAMP~PAS_8~MCPsignal	MCPsignal~	Cache_3-Cache_2	34	324	291	8e-78	Bacteria;_Proteobacteria;_Gammaproteobacteria;_Xanthomonadales;_Xanthomonadaceae;_Xanthomonas.
A5GP33_SYNPW	891	Synechococcus_sp._(strain_WH7803)	HisKA~HATPase_c~Response_reg	HisKA~HATPase_c~	Cache_3-Cache_2	57	289	233	9.8e-29	Bacteria;_Cyanobacteria;_Chroococcales;_Synechococcus.
D4SRB8_9XANT	889	Xanthomonas_fuscans_subsp._aurantifolii_str._ICPB_11122	HAMP~MCPsignal	MCPsignal~	Cache_3-Cache_2	34	324	291	2.2e-78	Bacteria;_Proteobacteria;_Gammaproteobacteria;_Xanthomonadales;_Xanthomonadaceae;_Xanthomonas.
A1UVW3_BURMS	630	Burkholderia_mallei_(strain_SAVP1)	HAMP~MCPsignal	MCPsignal~	Cache_3-Cache_2	37	325	289	6.4e-87	Bacteria;_Proteobacteria;_Betaproteobacteria;_Burkholderiales;_Burkholderiaceae;_Burkholderia;_pseudomallei_group.
A3NIA8_BURP6	687	Burkholderia_pseudomallei_(strain_668)	HAMP~MCPsignal	MCPsignal~	Cache_3-Cache_2	38	325	288	4.9e-87	Bacteria;_Proteobacteria;_Betaproteobacteria;_Burkholderiales;_Burkholderiaceae;_Burkholderia;_pseudomallei_group.
B2VCW3_ERWT9	644	Erwinia_tasmaniensis_(strain_DSM_17950_/_Et1/99)	HAMP~MCPsignal	MCPsignal~	Cache_3-Cache_2	36	318	283	1.6e-76	Bacteria;_Proteobacteria;_Gammaproteobacteria;_Enterobacteriales;_Enterobacteriaceae;_Erwinia.
G0DG32_9GAMM	667	Shewanella_baltica_OS117	HAMP~MCPsignal	MCPsignal~	Cache_3-Cache_2	34	310	277	7.2e-79	Bacteria;_Proteobacteria;_Gammaproteobacteria;_Alteromonadales;_Shewanellaceae;_Shewanella.
Q1I2W6_PSEE4	656	Pseudomonas_entomophila_(strain_L48)	HAMP~MCPsignal	MCPsignal~	Cache_3-Cache_2	40	302	263	3.8e-73	Bacteria;_Proteobacteria;_Gammaproteobacteria;_Pseudomonadales;_Pseudomonadaceae;_Pseudomonas.
A6BB59_VIBPA	294	Vibrio_parahaemolyticus_AQ3810	Cache_1	No_output	Cache_3-Cache_2	36	289	254	3.1e-74	Bacteria;_Proteobacteria;_Gammaproteobacteria;_Vibrionales;_Vibrionaceae;_Vibrio.
G7ECV2_9GAMM	321	Pseudoalteromonas_sp._BSi20652	Unknown	No_output	Cache_3-Cache_2	37	308	272	2.6e-71	Bacteria;_Proteobacteria;_Gammaproteobacteria;_Alteromonadales;_Pseudoalteromonadaceae;_Pseudoalteromonas.
A8S1L6_9CLOT	649	Clostridium_bolteae_ATCC_BAA-613	GGDEF	GGDEF~	dCache_1	43	353	311	6.9e-13	Bacteria;_Firmicutes;_Clostridia;_Clostridiales;_Clostridiaceae;_Clostridium.
E6VC26_RHOPX	707	Rhodopseudomonas_palustris_(strain_DX-1)	HATPase_c~Response_reg	HATPase_c~	dCache_1	39	285	247	7.3e-12	Bacteria;_Proteobacteria;_Alphaproteobacteria;_Rhizobiales;_Bradyrhizobiaceae;_Rhodopseudomonas.
A8FU93_SHESH	725	Shewanella_sediminis_(strain_HAW-EB3)	GGDEF	GGDEF~	dCache_1	203	448	246	3e-16	Bacteria;_Proteobacteria;_Gammaproteobacteria;_Alteromonadales;_Shewanellaceae;_Shewanella.
D8IXE8_HERSS	975	Herbaspirillum_seropedicae_(strain_SmR1)	Cache_1~HD~HD_5	HD~	dCache_1	102	361	260	3.1e-11	Bacteria;_Proteobacteria;_Betaproteobacteria;_Burkholderiales;_Oxalobacteraceae;_Herbaspirillum.
D5CSG3_SIDLE	1152	Sideroxydans_lithotrophicus_(strain_ES-1)	HAMP~GAF_2~PAS_4~GGDEF~EAL	GGDEF~EAL~	dCache_1	33	314	282	7.9e-18	Bacteria;_Proteobacteria;_Betaproteobacteria;_Gallionellales;_Gallionellaceae;_Sideroxydans.
B7GJF5_ANOFW	455	Anoxybacillus_flavithermus_(strain_DSM_21510_/_WK1)	MCPsignal~Cache_1	MCPsignal~	dCache_1	312	455	144	2.7e-08	Bacteria;_Firmicutes;_Bacillales;_Bacillaceae;_Anoxybacillus.
C5AX99_METEA	626	Methylobacterium_extorquens_(strain_ATCC_14718_/_DSM_1338_/_AM1)	HisKA~HATPase_c	HisKA~HATPase_c~	dCache_1	42	248	207	4.2e-12	Bacteria;_Proteobacteria;_Alphaproteobacteria;_Rhizobiales;_Methylobacteriaceae;_Methylobacterium.
G0VSH8_PAEPO	604	Paenibacillus_polymyxa_M1	Cache_1~HAMP~His_kinase~HATPase_c	HATPase_c~	dCache_1	34	286	253	1.5e-18	Bacteria;_Firmicutes;_Bacillales;_Paenibacillaceae;_Paenibacillus.
P71414_HALSI	792	Halobacterium_salinarum_(Halobacterium_halobium)	HAMP~MCPsignal	MCPsignal~	dCache_1	41	277	237	4.5e-11	Archaea;_Euryarchaeota;_Halobacteria;_Halobacteriales;_Halobacteriaceae;_Halobacterium.
B3R1U4_CUPTR	674	Cupriavidus_taiwanensis_(strain_R1_/_LMG_19424)_(Ralstonia_taiwanensis_(strain_LMG_19424))	HAMP~PAS_4~GGDEF	GGDEF~	dCache_1	41	282	242	9.5e-17	Bacteria;_Proteobacteria;_Betaproteobacteria;_Burkholderiales;_Burkholderiaceae;_Cupriavidus.
G5B0R2_HETGA	915	Heterocephalus_glaber_(Naked_mole_rat)	VWA~Cache_1~VGCC_alpha2	No_output	dCache_1	241	441	201	5.9e-10	Eukaryota;_Metazoa;_Chordata;_Craniata;_Vertebrata;_Euteleostomi;_Mammalia;_Eutheria;_Euarchontoglires;_Glires;_Rodentia;_Hystricognathi;_Bathyergidae;_Heterocephalus.
F3AAE7_9FIRM	566	Lachnospiraceae_bacterium_6_1_63FAA	HAMP~His_kinase~HATPase_c	HATPase_c~	dCache_1	42	273	232	4.7e-13	Bacteria;_Firmicutes;_Clostridia;_Clostridiales;_Lachnospiraceae.
F7RL28_9GAMM	613	Shewanella_sp._HN-41	HATPase_c	HATPase_c~	dCache_1	28	288	261	8e-12	Bacteria;_Proteobacteria;_Gammaproteobacteria;_Alteromonadales;_Shewanellaceae;_Shewanella.
C6E5M4_GEOSM	829	Geobacter_sp._(strain_M21)	HAMP~HisKA~HATPase_c	HisKA~HATPase_c~	dCache_1	50	356	307	3.3e-11	Bacteria;_Proteobacteria;_Deltaproteobacteria;_Desulfuromonadales;_Geobacteraceae;_Geobacter.
Q6FRR3_CANGA	1169	Candida_glabrata_(strain_ATCC_2001_/_CBS_138_/_JCM_3761_/_NBRC_0622_/_NRRL_Y-65)_(Yeast)_(Torulopsis_glabrata)	HisKA~HATPase_c~Response_reg	HisKA~HATPase_c~	dCache_1	52	334	283	0.00063	Eukaryota;_Fungi;_Dikarya;_Ascomycota;_Saccharomycotina;_Saccharomycetes;_Saccharomycetales;_Saccharomycetaceae;_Nakaseomyces;_mitosporic_Nakaseomyces.
G9WUX3_9FIRM	746	Oribacterium_sp._ACB7	HAMP~MCPsignal	MCPsignal~	dCache_1	110	366	257	7.6e-15	Bacteria;_Firmicutes;_Clostridia;_Clostridiales;_Lachnospiraceae;_Oribacterium.
G7M3G8_9CLOT	682	Clostridium_sp._DL-VIII	Cache_1~HAMP~MCPsignal	MCPsignal~	dCache_1	35	299	265	1.9e-28	Bacteria;_Firmicutes;_Clostridia;_Clostridiales;_Clostridiaceae;_Clostridium.
H7WBU1_CAMCO	354	Campylobacter_coli_H6	Cache_1	No_output	dCache_1	34	276	243	7.9e-20	Bacteria;_Proteobacteria;_Epsilonproteobacteria;_Campylobacterales;_Campylobacteraceae;_Campylobacter.
F3MCE5_9BACL	625	Paenibacillus_sp._HGF5	Cache_1~HAMP~His_kinase~HATPase_c	HATPase_c~	dCache_1	48	317	270	5.9e-21	Bacteria;_Firmicutes;_Bacillales;_Paenibacillaceae;_Paenibacillus.
D9R7V5_CLOSW	729	Clostridium_saccharolyticum_(strain_ATCC_35040_/_DSM_2544_/_NRCC_2533_/_WM1)	Cache_1~HAMP~MCPsignal	MCPsignal~	dCache_1	80	356	277	3.5e-14	Bacteria;_Firmicutes;_Clostridia;_Clostridiales;_Clostridiaceae;_Clostridium.
C6UYF9_ECO5T	564	Escherichia_coli_O157:H7_(strain_TW14359_/_EHEC)	GGDEF	GGDEF~	dCache_1	51	345	295	2.5e-13	Bacteria;_Proteobacteria;_Gammaproteobacteria;_Enterobacteriales;_Enterobacteriaceae;_Escherichia.
A9AZ77_HERA2	642	Herpetosiphon_aurantiacus_(strain_ATCC_23779_/_DSM_785)	HAMP~SpoIIE	SpoIIE~	dCache_1	39	292	254	1e-23	Bacteria;_Chloroflexi;_Herpetosiphonales;_Herpetosiphonaceae;_Herpetosiphon.
E7ABE1_HELFC	677	Helicobacter_felis_(strain_ATCC_49179_/_NCTC_12436_/_CS1)	MCPsignal	MCPsignal~	dCache_1	35	302	268	4e-09	Bacteria;_Proteobacteria;_Epsilonproteobacteria;_Campylobacterales;_Helicobacteraceae;_Helicobacter.
B9Y686_9FIRM	579	Holdemania_filiformis_DSM_12042	HAMP~His_kinase~HATPase_c	HATPase_c~	dCache_1	44	280	237	6.9e-06	Bacteria;_Firmicutes;_Erysipelotrichi;_Erysipelotrichales;_Erysipelotrichaceae;_Holdemania.
F9A7E1_VIBCL	473	Vibrio_cholerae_HCUF01	Cache_1~GGDEF	GGDEF~	dCache_1	37	272	236	5.4e-14	Bacteria;_Proteobacteria;_Gammaproteobacteria;_Vibrionales;_Vibrionaceae;_Vibrio.
G6E325_9GAMM	486	Shewanella_baltica_OS625	GGDEF	GGDEF~	dCache_1	44	280	237	2.7e-11	Bacteria;_Proteobacteria;_Gammaproteobacteria;_Alteromonadales;_Shewanellaceae;_Shewanella.
B6A062_RHILW	670	Rhizobium_leguminosarum_bv._trifolii_(strain_WSM2304)	HATPase_c~Response_reg	HATPase_c~	dCache_1	36	258	223	8e-09	Bacteria;_Proteobacteria;_Alphaproteobacteria;_Rhizobiales;_Rhizobiaceae;_Rhizobium/Agrobacterium_group;_Rhizobium.
E1VBT3_HALED	624	Halomonas_elongata_(strain_ATCC_33173_/_DSM_2581_/_NBRC_15536_/_NCIMB_2198_/_1H9)	Cache_1~HAMP~MCPsignal	MCPsignal~	dCache_1	34	269	236	4e-23	Bacteria;_Proteobacteria;_Gammaproteobacteria;_Oceanospirillales;_Halomonadaceae;_Halomonas.
F6SSN2_MACMU	1188	Macaca_mulatta_(Rhesus_macaque)	VWA_N~VWA~Cache_1	No_output	dCache_1	634	770	137	9e-17	Eukaryota;_Metazoa;_Chordata;_Craniata;_Vertebrata;_Euteleostomi;_Mammalia;_Eutheria;_Euarchontoglires;_Primates;_Haplorrhini;_Catarrhini;_Cercopithecidae;_Cercopithecinae;_Macaca.
F6SSN2_MACMU	1188	Macaca_mulatta_(Rhesus_macaque)	VWA_N~VWA~Cache_1	No_output	dCache_1	359	447	89	9e-17	Eukaryota;_Metazoa;_Chordata;_Craniata;_Vertebrata;_Euteleostomi;_Mammalia;_Eutheria;_Euarchontoglires;_Primates;_Haplorrhini;_Catarrhini;_Cercopithecidae;_Cercopithecinae;_Macaca.
I0XCH0_9SPIO	750	Treponema_sp._JC4	Cache_1~GGDEF~EAL	GGDEF~EAL~	dCache_1	42	277	236	1.2e-15	Bacteria;_Spirochaetes;_Spirochaetales;_Spirochaetaceae;_Treponema.
G2T6N9_RHORU	644	Rhodospirillum_rubrum_F11	HAMP~GGDEF	GGDEF~	dCache_1	203	368	166	5e-06	Bacteria;_Proteobacteria;_Alphaproteobacteria;_Rhodospirillales;_Rhodospirillaceae;_Rhodospirillum.
D3HA26_STRM6	563	Streptococcus_mitis_(strain_B6)	Cache_1~HAMP~His_kinase~HATPase_c	HATPase_c~	dCache_1	33	269	237	1.3e-23	Bacteria;_Firmicutes;_Lactobacillales;_Streptococcaceae;_Streptococcus.
F9BWC6_VIBCL	1129	Vibrio_cholerae_BJG-01	HAMP~HisKA~HATPase_c~Response_reg~PAS_8	HisKA~HATPase_c~	dCache_1	133	353	221	4.7e-08	Bacteria;_Proteobacteria;_Gammaproteobacteria;_Vibrionales;_Vibrionaceae;_Vibrio.
D7D0Y1_GEOSC	658	Geobacillus_sp._(strain_C56-T3)	Cache_1~HAMP~MCPsignal	MCPsignal~	dCache_1	40	275	236	2.5e-25	Bacteria;_Firmicutes;_Bacillales;_Bacillaceae;_Geobacillus.
C2NPZ9_BACCE	666	Bacillus_cereus	Cache_1~HAMP~MCPsignal	MCPsignal~	dCache_1	34	281	248	2e-24	Bacteria;_Firmicutes;_Bacillales;_Bacillaceae;_Bacillus;_Bacillus_cereus_group.
B2KEE1_ELUMP	562	Elusimicrobium_minutum_(strain_Pei191)	HAMP~HisKA~HATPase_c	HisKA~HATPase_c~	dCache_1	25	256	232	2.3e-08	Bacteria;_Elusimicrobia;_Elusimicrobia;_Elusimicrobiales;_Elusimicrobiaceae;_Elusimicrobium.
B1XM92_SYNP2	1019	Synechococcus_sp._(strain_ATCC_27264_/_PCC_7002_/_PR-6)_(Agmenellum_quadruplicatum)	PAS~HisKA~HATPase_c~Response_reg	HisKA~HATPase_c~	dCache_1	52	321	270	1.8e-11	Bacteria;_Cyanobacteria;_Chroococcales;_Synechococcus.
E9GER3_DAPPU	1102	Daphnia_pulex_(Water_flea)	VWA_N~VWA_2~Cache_1	No_output	dCache_1	242	470	229	1.7e-14	Eukaryota;_Metazoa;_Arthropoda;_Crustacea;_Branchiopoda;_Diplostraca;_Cladocera;_Anomopoda;_Daphniidae;_Daphnia.
D2VLR9_NAEGR	894	Naegleria_gruberi_(Amoeba)	Guanylate_cyc	Guanylate_cyc~	dCache_1	323	521	199	5.6e-07	Eukaryota;_Heterolobosea;_Schizopyrenida;_Vahlkampfiidae;_Naegleria.
B1HBE1_BURPE	772	Burkholderia_pseudomallei_S13	GGDEF~EAL	GGDEF~EAL~	dCache_1	99	281	183	1.5e-09	Bacteria;_Proteobacteria;_Betaproteobacteria;_Burkholderiales;_Burkholderiaceae;_Burkholderia;_pseudomallei_group.
C2DTG2_ECOLX	606	Escherichia_coli_83972	HisKA~HATPase_c	HisKA~HATPase_c~	dCache_1	49	296	248	1.2e-13	Bacteria;_Proteobacteria;_Gammaproteobacteria;_Enterobacteriales;_Enterobacteriaceae;_Escherichia.
C9RK37_FIBSS	440	Fibrobacter_succinogenes_(strain_ATCC_19169_/_S85)	Cache_1~SpoIIE	SpoIIE~	dCache_1	34	200	167	4.9e-10	Bacteria;_Fibrobacteres;_Fibrobacterales;_Fibrobacteraceae;_Fibrobacter.
D0XBL2_VIBHA	1044	Vibrio_harveyi_1DA3	SBP_bac_3~HD_5	No_output	dCache_1	37	285	249	2.1e-06	Bacteria;_Proteobacteria;_Gammaproteobacteria;_Vibrionales;_Vibrionaceae;_Vibrio.
Q5WL30_BACSK	581	Bacillus_clausii_(strain_KSM-K16)	HAMP~His_kinase~HATPase_c	HATPase_c~	dCache_1	40	278	239	1.1e-10	Bacteria;_Firmicutes;_Bacillales;_Bacillaceae;_Bacillus.
D8NIM4_RALSL	857	Ralstonia_solanacearum_CFBP2957	PAS~PAS_8~HisKA~HATPase_c	HisKA~HATPase_c~	dCache_1	103	290	188	1.3e-05	Bacteria;_Proteobacteria;_Betaproteobacteria;_Burkholderiales;_Burkholderiaceae;_Ralstonia.
C7NY74_HALMD	809	Halomicrobium_mukohataei_(strain_ATCC_700874_/_DSM_12286_/_JCM_9738_/_NCIMB_13541)_(Haloarcula_mukohataei)	HAMP~MCPsignal	MCPsignal~	dCache_1	53	294	242	8.3e-09	Archaea;_Euryarchaeota;_Halobacteria;_Halobacteriales;_Halobacteriaceae;_Halomicrobium.
A9U718_PHYPA	450	Physcomitrella_patens_subsp._patens_(Moss)	HAMP~His_kinase~HATPase_c	HATPase_c~	dCache_1	17	135	119	0.00023	Eukaryota;_Viridiplantae;_Streptophyta;_Embryophyta;_Bryophyta;_Bryophytina;_Bryopsida;_Funariidae;_Funariales;_Funariaceae;_Physcomitrella.
F6E1V9_SINMK	698	Sinorhizobium_meliloti_(strain_AK83)	Cache_1~HAMP~MCPsignal	MCPsignal~	dCache_1	35	273	239	5.5e-28	Bacteria;_Proteobacteria;_Alphaproteobacteria;_Rhizobiales;_Rhizobiaceae;_Sinorhizobium/Ensifer_group;_Sinorhizobium.
Q5UYY0_HALMA	776	Haloarcula_marismortui_(strain_ATCC_43049_/_DSM_3752_/_JCM_8966_/_VKM_B-1809)_(Halobacterium_marismortui)	HAMP~MCPsignal	MCPsignal~	dCache_1	54	288	235	5.6e-05	Archaea;_Euryarchaeota;_Halobacteria;_Halobacteriales;_Halobacteriaceae;_Haloarcula.
G6LLB4_STRPN	563	Streptococcus_pneumoniae_GA44500	Cache_1~HAMP~His_kinase~HATPase_c	HATPase_c~	dCache_1	33	267	235	2.6e-24	Bacteria;_Firmicutes;_Lactobacillales;_Streptococcaceae;_Streptococcus.
D4KX26_9FIRM	596	Roseburia_intestinalis_XB6B4	HAMP~His_kinase~HATPase_c	HATPase_c~	dCache_1	46	292	247	3.3e-07	Bacteria;_Firmicutes;_Clostridia;_Clostridiales;_Lachnospiraceae;_Roseburia.
C2IK71_VIBCL	626	Vibrio_cholerae_RC9	MCP_N~Cache_1~HAMP~MCPsignal	MCPsignal~	dCache_1	67	271	205	7.4e-27	Bacteria;_Proteobacteria;_Gammaproteobacteria;_Vibrionales;_Vibrionaceae;_Vibrio.
H8H6R8_HELPX	673	Helicobacter_pylori_ELS37	MCPsignal	MCPsignal~	dCache_1	35	297	263	4.9e-10	Bacteria;_Proteobacteria;_Epsilonproteobacteria;_Campylobacterales;_Helicobacteraceae;_Helicobacter.
Q5E1B9_VIBF1	606	Vibrio_fischeri_(strain_ATCC_700601_/_ES114)	Cache_1~HAMP~MCPsignal	MCPsignal~	dCache_1	74	250	177	3.3e-14	Bacteria;_Proteobacteria;_Gammaproteobacteria;_Vibrionales;_Vibrionaceae;_Aliivibrio.
G4D805_9GAMM	674	Thioalkalimicrobium_aerophilum_AL3	Unknown	No_output	dCache_1	76	273	198	2.2e-17	Bacteria;_Proteobacteria;_Gammaproteobacteria;_Thiotrichales;_Piscirickettsiaceae;_Thioalkalimicrobium.
G4D805_9GAMM	674	Thioalkalimicrobium_aerophilum_AL3	Unknown	No_output	dCache_1	407	643	237	2.2e-17	Bacteria;_Proteobacteria;_Gammaproteobacteria;_Thiotrichales;_Piscirickettsiaceae;_Thioalkalimicrobium.
G7Q945_9DELT	683	Desulfovibrio_sp._FW1012B	Unknown	No_output	dCache_1	428	621	194	3.1e-20	Bacteria;_Proteobacteria;_Deltaproteobacteria;_Desulfovibrionales;_Desulfovibrionaceae;_Desulfovibrio.
G7Q945_9DELT	683	Desulfovibrio_sp._FW1012B	Unknown	No_output	dCache_1	91	290	200	3.1e-20	Bacteria;_Proteobacteria;_Deltaproteobacteria;_Desulfovibrionales;_Desulfovibrionaceae;_Desulfovibrio.
C3BXG3_BACTU	658	Bacillus_thuringiensis_serovar_tochigiensis_BGSC_4Y1	TarH~Cache_1~HAMP~MCPsignal	MCPsignal~	dCache_1	39	275	237	2.2e-24	Bacteria;_Firmicutes;_Bacillales;_Bacillaceae;_Bacillus;_Bacillus_cereus_group.
C5EPJ3_9FIRM	571	Clostridiales_bacterium_1_7_47FAA	HAMP~His_kinase~HATPase_c	HATPase_c~	dCache_1	48	234	187	0.00037	Bacteria;_Firmicutes;_Clostridia;_Clostridiales.
C7QY06_CYAP0	626	Cyanothece_sp._(strain_PCC_8802)_(Synechococcus_sp._(strain_RF-2))	HAMP~HisKA~HATPase_c	HisKA~HATPase_c~	dCache_1	35	300	266	3.6e-10	Bacteria;_Cyanobacteria;_Chroococcales;_Cyanothece.
G3IT18_9GAMM	856	Methylobacter_tundripaludum_SV96	CheW	No_output	dCache_1	96	325	230	1.1e-15	Bacteria;_Proteobacteria;_Gammaproteobacteria;_Methylococcales;_Methylococcaceae;_Methylobacter.
G3IT18_9GAMM	856	Methylobacter_tundripaludum_SV96	CheW	No_output	dCache_1	413	642	230	1.1e-15	Bacteria;_Proteobacteria;_Gammaproteobacteria;_Methylococcales;_Methylococcaceae;_Methylobacter.
C4L2Y2_EXISA	583	Exiguobacterium_sp._(strain_ATCC_BAA-1283_/_AT1b)	HAMP~His_kinase~HATPase_c	HATPase_c~	dCache_1	34	277	244	4.9e-05	Bacteria;_Firmicutes;_Bacillales;_Bacillales_Family_XII._Incertae_Sedis;_Exiguobacterium.
G7AQ66_VIBCL	734	Vibrio_cholerae_HC-28A1	Cache_1~HAMP~HisKA~HATPase_c~Response_reg	HisKA~HATPase_c~	dCache_1	39	254	216	4.5e-13	Bacteria;_Proteobacteria;_Gammaproteobacteria;_Vibrionales;_Vibrionaceae;_Vibrio.
C0R1Y8_BRAHW	608	Brachyspira_hyodysenteriae_(strain_ATCC_49526_/_WA1)	HAMP~MCPsignal	MCPsignal~	dCache_1	34	281	248	1.2e-09	Bacteria;_Spirochaetes;_Spirochaetales;_Brachyspiraceae;_Brachyspira.
G3YIK3_9RALS	889	Ralstonia_sp._5_2_56FAA	Cache_1~PAS_9~GGDEF~EAL	GGDEF~EAL~	dCache_1	96	293	198	1.1e-13	Bacteria;_Proteobacteria;_Betaproteobacteria;_Burkholderiales;_Burkholderiaceae;_Ralstonia.
E8EB20_SALMO	570	Salmonella_enterica_subsp._enterica_serovar_Montevideo_str._2009085258	GGDEF	GGDEF~	dCache_1	137	335	199	8.5e-07	Bacteria;_Proteobacteria;_Gammaproteobacteria;_Enterobacteriales;_Enterobacteriaceae;_Salmonella;_Salmonella_enterica_subsp._enterica_serovar_Montevideo.
E2K2V0_ECO57	564	Escherichia_coli_O157:H7_str._EC4206	GGDEF	GGDEF~	dCache_1	51	345	295	2.5e-13	Bacteria;_Proteobacteria;_Gammaproteobacteria;_Enterobacteriales;_Enterobacteriaceae;_Escherichia.
Q46MK5_CUPPJ	601	Cupriavidus_pinatubonensis_(strain_JMP134_/_LMG_1197)_(Alcaligenes_eutrophus)_(Ralstonia_eutropha)	Cache_1~HAMP~MCPsignal	MCPsignal~	dCache_1	33	272	240	9e-22	Bacteria;_Proteobacteria;_Betaproteobacteria;_Burkholderiales;_Burkholderiaceae;_Cupriavidus.
F9CCU6_VIBCL	962	Vibrio_cholerae_HC-38A1	HD_5	No_output	dCache_1	42	334	293	1.7e-12	Bacteria;_Proteobacteria;_Gammaproteobacteria;_Vibrionales;_Vibrionaceae;_Vibrio.
H8JYY9_VIBCL	706	Vibrio_cholerae_IEC224	HAMP~MCPsignal	MCPsignal~	dCache_1	45	338	294	1.6e-09	Bacteria;_Proteobacteria;_Gammaproteobacteria;_Vibrionales;_Vibrionaceae;_Vibrio.
F9T3S6_9VIBR	628	Vibrio_tubiashii_ATCC_19109	Cache_1~HAMP~MCPsignal	MCPsignal~	dCache_1	37	270	234	1.3e-13	Bacteria;_Proteobacteria;_Gammaproteobacteria;_Vibrionales;_Vibrionaceae;_Vibrio.
F3U413_RHOSH	699	Rhodobacter_sphaeroides_WS8N	Cache_1~HisKA~HATPase_c	HisKA~HATPase_c~	dCache_1	62	377	316	1.7e-16	Bacteria;_Proteobacteria;_Alphaproteobacteria;_Rhodobacterales;_Rhodobacteraceae;_Rhodobacter.
B9E3V4_CLOK1	669	Clostridium_kluyveri_(strain_NBRC_12016)	Cache_1~HAMP~MCPsignal	MCPsignal~	dCache_1	39	285	247	4.3e-21	Bacteria;_Firmicutes;_Clostridia;_Clostridiales;_Clostridiaceae;_Clostridium.
B1YWY3_BURA4	594	Burkholderia_ambifaria_(strain_MC40-6)	HAMP~GGDEF	GGDEF~	dCache_1	37	316	280	1.2e-10	Bacteria;_Proteobacteria;_Betaproteobacteria;_Burkholderiales;_Burkholderiaceae;_Burkholderia;_Burkholderia_cepacia_complex.
F8CCV7_MYXFH	809	Myxococcus_fulvus_(strain_ATCC_BAA-855_/_HW-1)	HAMP~HisKA~HATPase_c	HisKA~HATPase_c~	dCache_1	245	486	242	1.5e-13	Bacteria;_Proteobacteria;_Deltaproteobacteria;_Myxococcales;_Cystobacterineae;_Myxococcaceae;_Myxococcus.
E8J0U0_ECOLX	564	Escherichia_coli_O55:H7_str._USDA_5905	GGDEF	GGDEF~	dCache_1	51	345	295	2.5e-13	Bacteria;_Proteobacteria;_Gammaproteobacteria;_Enterobacteriales;_Enterobacteriaceae;_Escherichia.
A6VTR6_MARMS	771	Marinomonas_sp._(strain_MWYL1)	PAS~HisKA~HATPase_c	HisKA~HATPase_c~	dCache_1	55	240	186	2.5e-15	Bacteria;_Proteobacteria;_Gammaproteobacteria;_Oceanospirillales;_Marinomonas.
G9QES2_9BACI	658	Bacillus_sp._7_6_55CFAA_CT2	TarH~Cache_1~HAMP~MCPsignal	MCPsignal~	dCache_1	39	275	237	3.8e-24	Bacteria;_Firmicutes;_Bacillales;_Bacillaceae;_Bacillus;_Bacillus_cereus_group.
B0SST9_LEPBP	836	Leptospira_biflexa_serovar_Patoc_(strain_Patoc_1_/_ATCC_23582_/_Paris)	HAMP~MCPsignal	MCPsignal~	dCache_1	239	450	212	1.5e-08	Bacteria;_Spirochaetes;_Spirochaetales;_Leptospiraceae;_Leptospira.
Q1GMD3_SILST	782	Silicibacter_sp._(strain_TM1040)	HAMP~MCPsignal	MCPsignal~	dCache_1	44	341	298	6.6e-09	Bacteria;_Proteobacteria;_Alphaproteobacteria;_Rhodobacterales;_Rhodobacteraceae;_Ruegeria.
E7SDX0_SHIDY	276	Shigella_dysenteriae_CDC_74-1112	Unknown	No_output	dCache_1	34	255	222	0.00064	Bacteria;_Proteobacteria;_Gammaproteobacteria;_Enterobacteriales;_Enterobacteriaceae;_Shigella.
C9Q9U9_9VIBR	638	Vibrio_sp._RC341	HAMP~MCPsignal	MCPsignal~	dCache_1	51	281	231	1.3e-10	Bacteria;_Proteobacteria;_Gammaproteobacteria;_Vibrionales;_Vibrionaceae;_Vibrio.
E0SEN9_DICD3	668	Dickeya_dadantii_(strain_3937)_(Erwinia_chrysanthemi_(strain_3937))	Cache_1~MCPsignal	MCPsignal~	dCache_1	58	338	281	3.5e-21	Bacteria;_Proteobacteria;_Gammaproteobacteria;_Enterobacteriales;_Enterobacteriaceae;_Dickeya.
E5W2C7_9BACI	578	Bacillus_sp._BT1B_CT2	HAMP~His_kinase~HATPase_c	HATPase_c~	dCache_1	41	283	243	1.9e-07	Bacteria;_Firmicutes;_Bacillales;_Bacillaceae;_Bacillus.
A0RPS2_CAMFF	731	Campylobacter_fetus_subsp._fetus_(strain_82-40)	MCPsignal	MCPsignal~	dCache_1	66	358	293	4.5e-11	Bacteria;_Proteobacteria;_Epsilonproteobacteria;_Campylobacterales;_Campylobacteraceae;_Campylobacter.
H5W5G3_SALEN	570	Salmonella_enterica_subsp._enterica_serovar_Enteritidis_str._LA5	GGDEF	GGDEF~	dCache_1	137	335	199	8.3e-07	Bacteria;_Proteobacteria;_Gammaproteobacteria;_Enterobacteriales;_Enterobacteriaceae;_Salmonella;_Salmonella_enterica_subsp._enterica_serovar_Enteritidis.
I0GD41_9BRAD	582	Bradyrhizobium_sp._S23321	GGDEF	GGDEF~	dCache_1	49	303	255	1.4e-17	Bacteria;_Proteobacteria;_Alphaproteobacteria;_Rhizobiales;_Bradyrhizobiaceae;_Bradyrhizobium.
E1QH43_DESB2	640	Desulfarculus_baarsii_(strain_ATCC_33931_/_DSM_2075_/_VKM_B-1802_/_2st14)	Cache_1~MCPsignal	MCPsignal~	dCache_1	34	289	256	3.8e-25	Bacteria;_Proteobacteria;_Deltaproteobacteria;_Desulfarculales;_Desulfarculaceae;_Desulfarculus.
A5VZV8_PSEP1	688	Pseudomonas_putida_(strain_F1_/_ATCC_700007)	Cache_1~HAMP~MCPsignal	MCPsignal~	dCache_1	50	320	271	9.6e-12	Bacteria;_Proteobacteria;_Gammaproteobacteria;_Pseudomonadales;_Pseudomonadaceae;_Pseudomonas.
O32442_PSEAI	629	Pseudomonas_aeruginosa	MCP_N~Cache_1~HAMP~MCPsignal	MCPsignal~	dCache_1	35	273	239	1.6e-26	Bacteria;_Proteobacteria;_Gammaproteobacteria;_Pseudomonadales;_Pseudomonadaceae;_Pseudomonas.
D5U6T4_BRAM5	637	Brachyspira_murdochii_(strain_ATCC_51284_/_DSM_12563_/_56-150)_(Serpulina_murdochii)	Cache_1~HAMP~MCPsignal	MCPsignal~	dCache_1	33	305	273	4.8e-14	Bacteria;_Spirochaetes;_Spirochaetales;_Brachyspiraceae;_Brachyspira.
G3YJ73_9RALS	1183	Ralstonia_sp._5_2_56FAA	HAMP~PAS_3~PAS_9~PAS_9~GGDEF~EAL	GGDEF~EAL~	dCache_1	38	277	240	7.1e-07	Bacteria;_Proteobacteria;_Betaproteobacteria;_Burkholderiales;_Burkholderiaceae;_Ralstonia.
A3L296_PSEAI	612	Pseudomonas_aeruginosa_C3719	HisKA~HATPase_c	HisKA~HATPase_c~	dCache_1	44	291	248	2.6e-15	Bacteria;_Proteobacteria;_Gammaproteobacteria;_Pseudomonadales;_Pseudomonadaceae;_Pseudomonas.
H7ZI30_CAMJU	325	Campylobacter_jejuni_subsp._jejuni_2008-1025	Cache_1	No_output	dCache_1	40	244	205	1.4e-14	Bacteria;_Proteobacteria;_Epsilonproteobacteria;_Campylobacterales;_Campylobacteraceae;_Campylobacter.
H1PX14_9FUSO	749	Fusobacterium_sp._12_1B	GGDEF~EAL	GGDEF~EAL~	dCache_1	38	287	250	6.6e-06	Bacteria;_Fusobacteria;_Fusobacteriales;_Fusobacteriaceae;_Fusobacterium.
F8F059_SPICH	576	Spirochaeta_caldaria_(strain_ATCC_51460_/_DSM_7334_/_H1)	HisKA_2~HATPase_c	HisKA_2~HATPase_c~	dCache_1	49	280	232	1.1e-10	Bacteria;_Spirochaetes;_Spirochaetales;_Spirochaetaceae;_Spirochaeta.
C0Q9P9_DESAH	995	Desulfobacterium_autotrophicum_(strain_ATCC_43914_/_DSM_3382_/_HRM2)	PAS_9~PAS_8~HisKA~HATPase_c~Response_reg	HisKA~HATPase_c~	dCache_1	46	279	234	7.3e-10	Bacteria;_Proteobacteria;_Deltaproteobacteria;_Desulfobacterales;_Desulfobacteraceae;_Desulfobacterium.
E8MDB3_9VIBR	624	Vibrio_sinaloensis_DSM_21326	MCP_N~Cache_1~HAMP~MCPsignal	MCPsignal~	dCache_1	37	269	233	3.9e-23	Bacteria;_Proteobacteria;_Gammaproteobacteria;_Vibrionales;_Vibrionaceae;_Vibrio.
B1KE21_SHEWM	627	Shewanella_woodyi_(strain_ATCC_51908_/_MS32)	Cache_1~HAMP~MCPsignal	MCPsignal~	dCache_1	33	271	239	1.1e-22	Bacteria;_Proteobacteria;_Gammaproteobacteria;_Alteromonadales;_Shewanellaceae;_Shewanella.
F9SGA4_VIBSP	621	Vibrio_splendidus_ATCC_33789	Cache_1~HAMP~MCPsignal	MCPsignal~	dCache_1	32	266	235	3.3e-20	Bacteria;_Proteobacteria;_Gammaproteobacteria;_Vibrionales;_Vibrionaceae;_Vibrio.
A1K8B9_AZOSB	822	Azoarcus_sp._(strain_BH72)	PAS_9~PAS_3~HisKA~HATPase_c	HisKA~HATPase_c~	dCache_1	32	246	215	9.2e-08	Bacteria;_Proteobacteria;_Betaproteobacteria;_Rhodocyclales;_Rhodocyclaceae;_Azoarcus.
Q1Z8X1_PHOPR	1053	Photobacterium_profundum_3TCK	PAS~PAS_9~GGDEF~EAL	GGDEF~EAL~	dCache_1	68	311	244	9.5e-05	Bacteria;_Proteobacteria;_Gammaproteobacteria;_Vibrionales;_Vibrionaceae;_Photobacterium.
G6G252_9FIRM	692	Desulfosporosinus_meridiei_DSM_13257	Cache_1~HAMP~MCPsignal	MCPsignal~	dCache_1	39	309	271	3e-20	Bacteria;_Firmicutes;_Clostridia;_Clostridiales;_Peptococcaceae;_Desulfosporosinus.
G0VWX6_PAEPO	676	Paenibacillus_polymyxa_M1	HAMP~MCPsignal	MCPsignal~	dCache_1	48	287	240	4e-16	Bacteria;_Firmicutes;_Bacillales;_Paenibacillaceae;_Paenibacillus.
C2VB23_BACCE	660	Bacillus_cereus_Rock3-29	TarH~Cache_1~HAMP~MCPsignal	MCPsignal~	dCache_1	45	275	231	6.1e-23	Bacteria;_Firmicutes;_Bacillales;_Bacillaceae;_Bacillus;_Bacillus_cereus_group.
C3XNE5_9HELI	703	Helicobacter_winghamensis_ATCC_BAA-430	MCPsignal	MCPsignal~	dCache_1	63	330	268	1.4e-12	Bacteria;_Proteobacteria;_Epsilonproteobacteria;_Campylobacterales;_Helicobacteraceae;_Helicobacter.
B2V1M8_CLOBA	679	Clostridium_botulinum_(strain_Alaska_E43_/_Type_E3)	HAMP~MCPsignal	MCPsignal~	dCache_1	55	296	242	1.5e-15	Bacteria;_Firmicutes;_Clostridia;_Clostridiales;_Clostridiaceae;_Clostridium.
A9BRM0_DELAS	841	Delftia_acidovorans_(strain_DSM_14801_/_SPH-1)	PAS_9~PAS_9~HisKA~HATPase_c	HisKA~HATPase_c~	dCache_1	46	298	253	0.00058	Bacteria;_Proteobacteria;_Betaproteobacteria;_Burkholderiales;_Comamonadaceae;_Delftia.
B1BDC1_CLOBO	664	Clostridium_botulinum_C_str._Eklund	Cache_1~MCPsignal	MCPsignal~	dCache_1	40	277	238	5.4e-29	Bacteria;_Firmicutes;_Clostridia;_Clostridiales;_Clostridiaceae;_Clostridium.
C2I736_VIBCL	495	Vibrio_cholerae_TM_11079-80	Cache_1~GGDEF	GGDEF~	dCache_1	58	294	237	1e-13	Bacteria;_Proteobacteria;_Gammaproteobacteria;_Vibrionales;_Vibrionaceae;_Vibrio.
E6UN12_CLOTL	822	Clostridium_thermocellum_(strain_DSM_1313_/_LMG_6656_/_LQ8)	HAMP~MCPsignal	MCPsignal~	dCache_1	98	440	343	1.7e-23	Bacteria;_Firmicutes;_Clostridia;_Clostridiales;_Clostridiaceae;_Clostridium.
E1EBR9_VIBPA	1111	Vibrio_parahaemolyticus_K5030	HAMP~HisKA~HATPase_c~Response_reg~PAS_8	HisKA~HATPase_c~	dCache_1	26	336	311	1.4e-05	Bacteria;_Proteobacteria;_Gammaproteobacteria;_Vibrionales;_Vibrionaceae;_Vibrio.
F8FC02_PAEMK	596	Paenibacillus_mucilaginosus_(strain_KNP414)	HAMP~His_kinase~HATPase_c	HATPase_c~	dCache_1	33	279	247	5.5e-10	Bacteria;_Firmicutes;_Bacillales;_Paenibacillaceae;_Paenibacillus.
F2KHL8_PSEBN	664	Pseudomonas_brassicacearum_(strain_NFM421)	MCPsignal	MCPsignal~	dCache_1	41	304	264	2e-10	Bacteria;_Proteobacteria;_Gammaproteobacteria;_Pseudomonadales;_Pseudomonadaceae;_Pseudomonas.
B6R6J5_9RHOB	609	Pseudovibrio_sp._JE062	HATPase_c	HATPase_c~	dCache_1	41	287	247	1e-08	Bacteria;_Proteobacteria;_Alphaproteobacteria;_Rhodobacterales;_Rhodobacteraceae;_Pseudovibrio.
F5T431_9FIRM	707	Oribacterium_sp._oral_taxon_108_str._F0425	HAMP~MCPsignal	MCPsignal~	dCache_1	81	317	237	3.7e-09	Bacteria;_Firmicutes;_Clostridia;_Clostridiales;_Lachnospiraceae;_Oribacterium.
F4A798_CLOBO	695	Clostridium_botulinum_BKT015925	Cache_1~HAMP~MCPsignal	MCPsignal~	dCache_1	25	312	288	3.6e-15	Bacteria;_Firmicutes;_Clostridia;_Clostridiales;_Clostridiaceae;_Clostridium.
G8PJK6_PSEUV	693	Pseudovibrio_sp._(strain_FO-BEG1)	Cache_1~HAMP~MCPsignal	MCPsignal~	dCache_1	52	318	267	1.9e-12	Bacteria;_Proteobacteria;_Alphaproteobacteria;_Rhodobacterales;_Rhodobacteraceae;_Pseudovibrio.
A6NRT3_9FIRM	604	Pseudoflavonifractor_capillosus_ATCC_29799	Cache_1~HAMP~His_kinase~HATPase_c	HATPase_c~	dCache_1	50	293	244	1.8e-21	Bacteria;_Firmicutes;_Clostridia;_Clostridiales;_Pseudoflavonifractor.
Q1JWT6_DESAC	761	Desulfuromonas_acetoxidans_DSM_684	HAMP~MCPsignal	MCPsignal~	dCache_1	36	392	357	3.4e-11	Bacteria;_Proteobacteria;_Deltaproteobacteria;_Desulfuromonadales;_Desulfuromonadaceae;_Desulfuromonas.
H2CFN6_9LEPT	843	Leptonema_illini_DSM_21528	PAS_9~GGDEF~EAL	GGDEF~EAL~	dCache_1	31	257	227	2.5e-10	Bacteria;_Spirochaetes;_Spirochaetales;_Leptospiraceae;_Leptonema.
G2ZM28_9RALS	606	blood_disease_bacterium_R229	Cache_1~HAMP~MCPsignal	MCPsignal~	dCache_1	44	277	234	2.2e-24	Bacteria;_Proteobacteria;_Betaproteobacteria;_Burkholderiales;_Burkholderiaceae;_Ralstonia.
B4SW93_SALNS	570	Salmonella_newport_(strain_SL254)	GGDEF	GGDEF~	dCache_1	137	335	199	1.2e-06	Bacteria;_Proteobacteria;_Gammaproteobacteria;_Enterobacteriales;_Enterobacteriaceae;_Salmonella;_Salmonella_enterica_subsp._enterica_serovar_Newport.
E4MGQ8_9FIRM	738	Eubacterium_cellulosolvens_6	HAMP~MCPsignal	MCPsignal~	dCache_1	163	359	197	5.4e-10	Bacteria;_Firmicutes;_Clostridia;_Clostridiales;_Eubacteriaceae;_Eubacterium.
F5T465_9FIRM	764	Oribacterium_sp._oral_taxon_108_str._F0425	HAMP~MCPsignal	MCPsignal~	dCache_1	125	387	263	1.8e-12	Bacteria;_Firmicutes;_Clostridia;_Clostridiales;_Lachnospiraceae;_Oribacterium.
A0B0D3_BURCH	599	Burkholderia_cenocepacia_(strain_HI2424)	Cache_1~HAMP~MCPsignal	MCPsignal~	dCache_1	40	271	232	1.7e-25	Bacteria;_Proteobacteria;_Betaproteobacteria;_Burkholderiales;_Burkholderiaceae;_Burkholderia;_Burkholderia_cepacia_complex.
B0R6B1_HALS3	764	Halobacterium_salinarum_(strain_ATCC_29341_/_DSM_671_/_R1)	HAMP~MCPsignal	MCPsignal~	dCache_1	42	273	232	1.4e-08	Archaea;_Euryarchaeota;_Halobacteria;_Halobacteriales;_Halobacteriaceae;_Halobacterium.
E8VDI0_BACST	761	Bacillus_subtilis_(strain_BSn5)	HTH_18	HTH_18~	dCache_1	49	286	238	9.8e-10	Bacteria;_Firmicutes;_Bacillales;_Bacillaceae;_Bacillus.
E6VZ01_DESAO	703	Desulfovibrio_aespoeensis_(strain_ATCC_700646_/_DSM_10631_/_Aspo-2)	Cache_1~HAMP~SpoIIE	SpoIIE~	dCache_1	130	341	212	8.7e-22	Bacteria;_Proteobacteria;_Deltaproteobacteria;_Desulfovibrionales;_Desulfovibrionaceae;_Desulfovibrio.
D5DXQ8_BACMQ	713	Bacillus_megaterium_(strain_ATCC_12872_/_QMB1551)	Cache_1~HAMP~PAS_9~HisKA~HATPase_c	HisKA~HATPase_c~	dCache_1	40	277	238	1.5e-25	Bacteria;_Firmicutes;_Bacillales;_Bacillaceae;_Bacillus.
G9R3N2_9FIRM	738	Coprobacillus_sp._3_3_56FAA	GGDEF~EAL	GGDEF~EAL~	dCache_1	50	279	230	2e-12	Bacteria;_Firmicutes;_Erysipelotrichi;_Erysipelotrichales;_Erysipelotrichaceae;_Coprobacillus.
C3FVT0_BACTB	642	Bacillus_thuringiensis_subsp._berliner	TarH~Cache_1~HAMP~MCPsignal	MCPsignal~	dCache_1	24	259	236	1.3e-22	Bacteria;_Firmicutes;_Bacillales;_Bacillaceae;_Bacillus;_Bacillus_cereus_group.
D3AQI6_9CLOT	205	Clostridium_hathewayi_DSM_13479	Unknown	No_output	dCache_1	30	198	169	1.5e-08	Bacteria;_Firmicutes;_Clostridia;_Clostridiales;_Clostridiaceae;_Clostridium.
F5UMG7_9CYAN	936	Microcoleus_vaginatus_FGP-2	Cache_1~HAMP~HisKA~HATPase_c~Response_reg	HisKA~HATPase_c~	dCache_1	46	355	310	3.8e-20	Bacteria;_Cyanobacteria;_Oscillatoriales;_Microcoleus.
I0QDV7_STROR	563	Streptococcus_oralis_SK10	Cache_1~HAMP~His_kinase~HATPase_c	HATPase_c~	dCache_1	33	267	235	1e-24	Bacteria;_Firmicutes;_Lactobacillales;_Streptococcaceae;_Streptococcus.
A5D5V0_PELTS	636	Pelotomaculum_thermopropionicum_(strain_DSM_13744_/_JCM_10971_/_SI)	Cache_1~HAMP~MCPsignal	MCPsignal~	dCache_1	36	292	257	7.1e-26	Bacteria;_Firmicutes;_Clostridia;_Clostridiales;_Peptococcaceae;_Pelotomaculum.
A6W3J8_MARMS	644	Marinomonas_sp._(strain_MWYL1)	HisKA~HATPase_c	HisKA~HATPase_c~	dCache_1	68	264	197	9.8e-07	Bacteria;_Proteobacteria;_Gammaproteobacteria;_Oceanospirillales;_Marinomonas.
B6WY13_9DELT	855	Desulfovibrio_piger_ATCC_29098	HAMP~Sigma54_activat	No_output	dCache_1	56	303	248	2.6e-07	Bacteria;_Proteobacteria;_Deltaproteobacteria;_Desulfovibrionales;_Desulfovibrionaceae;_Desulfovibrio.
A4SMQ2_AERS4	719	Aeromonas_salmonicida_(strain_A449)	PAS_4~PAS_8	No_output	dCache_1	110	368	259	5e-09	Bacteria;_Proteobacteria;_Gammaproteobacteria;_Aeromonadales;_Aeromonadaceae;_Aeromonas.
F7NWJ6_9GAMM	768	Rheinheimera_sp._A13L	HAMP~MCPsignal	MCPsignal~	dCache_1	35	409	375	1.6e-06	Bacteria;_Proteobacteria;_Gammaproteobacteria;_Chromatiales;_Chromatiaceae;_Rheinheimera.
B9Z7E5_9NEIS	887	Pseudogulbenkiania_ferrooxidans_2002	PAS_9~PAS_9~PAS_8~HisKA~HATPase_c	HisKA~HATPase_c~	dCache_1	57	236	180	6.4e-05	Bacteria;_Proteobacteria;_Betaproteobacteria;_Neisseriales;_Neisseriaceae;_Pseudogulbenkiania.
B5SHJ3_RALSL	534	Ralstonia_solanacearum_IPO1609	GGDEF	GGDEF~	dCache_1	40	263	224	4.4e-10	Bacteria;_Proteobacteria;_Betaproteobacteria;_Burkholderiales;_Burkholderiaceae;_Ralstonia.
Q2W0A4_MAGSA	547	Magnetospirillum_magneticum_(strain_AMB-1_/_ATCC_700264)	HisKA_2~HATPase_c	HisKA_2~HATPase_c~	dCache_1	106	302	197	1.1e-08	Bacteria;_Proteobacteria;_Alphaproteobacteria;_Rhodospirillales;_Rhodospirillaceae;_Magnetospirillum.
G8MN30_9BURK	1311	Burkholderia_sp._YI23	PAS_9~PAS_3~HisKA~HATPase_c~Response_reg~Response_reg~Hpt	HisKA~HATPase_c~	dCache_1	25	273	249	1.3e-17	Bacteria;_Proteobacteria;_Betaproteobacteria;_Burkholderiales;_Burkholderiaceae;_Burkholderia.
Q8TQC4_METAC	696	Methanosarcina_acetivorans_(strain_ATCC_35395_/_DSM_2834_/_JCM_12185_/_C2A)	Cache_1	No_output	dCache_1	40	299	260	1.3e-10	Archaea;_Euryarchaeota;_Methanomicrobia;_Methanosarcinales;_Methanosarcinaceae;_Methanosarcina.
C9D3X3_9RHOB	796	Silicibacter_sp._TrichCH4B	Cache_1~HAMP~MCPsignal	MCPsignal~	dCache_1	52	342	291	3.6e-16	Bacteria;_Proteobacteria;_Alphaproteobacteria;_Rhodobacterales;_Rhodobacteraceae;_Ruegeria.
B2V2Z4_CLOBA	668	Clostridium_botulinum_(strain_Alaska_E43_/_Type_E3)	HAMP~MCPsignal	MCPsignal~	dCache_1	83	278	196	3.6e-15	Bacteria;_Firmicutes;_Clostridia;_Clostridiales;_Clostridiaceae;_Clostridium.
A8RNY2_9CLOT	1114	Clostridium_bolteae_ATCC_BAA-613	PAS_3~HisKA~HATPase_c~Response_reg~Response_reg	HisKA~HATPase_c~	dCache_1	76	283	208	8.5e-08	Bacteria;_Firmicutes;_Clostridia;_Clostridiales;_Clostridiaceae;_Clostridium.
Q2LQH2_SYNAS	652	Syntrophus_aciditrophicus_(strain_SB)	Cache_1~HAMP~SpoIIE	SpoIIE~	dCache_1	55	317	263	1.8e-24	Bacteria;_Proteobacteria;_Deltaproteobacteria;_Syntrophobacterales;_Syntrophaceae;_Syntrophus.
F9SLV7_VIBSP	965	Vibrio_splendidus_ATCC_33789	HAMP~HD_5	No_output	dCache_1	8	246	239	1.8e-05	Bacteria;_Proteobacteria;_Gammaproteobacteria;_Vibrionales;_Vibrionaceae;_Vibrio.
H7SL80_CAMCO	409	Campylobacter_coli_86119	Cache_1	No_output	dCache_1	75	332	258	3.3e-12	Bacteria;_Proteobacteria;_Epsilonproteobacteria;_Campylobacterales;_Campylobacteraceae;_Campylobacter.
F3Q6Q9_9ENTR	510	Klebsiella_sp._MS_92-3	Cache_1~GGDEF	GGDEF~	dCache_1	40	280	241	3.3e-21	Bacteria;_Proteobacteria;_Gammaproteobacteria;_Enterobacteriales;_Enterobacteriaceae;_Klebsiella.
Q6N3S7_RHOPA	644	Rhodopseudomonas_palustris_(strain_ATCC_BAA-98_/_CGA009)	PAS_3~GGDEF	GGDEF~	dCache_1	48	288	241	4e-17	Bacteria;_Proteobacteria;_Alphaproteobacteria;_Rhizobiales;_Bradyrhizobiaceae;_Rhodopseudomonas.
H0UR62_9BACT	717	Thermanaerovibrio_velox_DSM_12556	Cache_1~HAMP~MCPsignal	MCPsignal~	dCache_1	132	318	187	5.2e-14	Bacteria;_Synergistetes;_Synergistia;_Synergistales;_Synergistaceae;_Thermanaerovibrio.
E9WFB7_ECOLX	564	Escherichia_coli_E1520	GGDEF	GGDEF~	dCache_1	51	345	295	8.2e-13	Bacteria;_Proteobacteria;_Gammaproteobacteria;_Enterobacteriales;_Enterobacteriaceae;_Escherichia.
I0F860_9BACI	662	Bacillus_sp._JS	TarH~Cache_1~HAMP~MCPsignal	MCPsignal~	dCache_1	50	267	218	2e-17	Bacteria;_Firmicutes;_Bacillales;_Bacillaceae;_Bacillus.
F9TD55_9VIBR	624	Vibrio_tubiashii_ATCC_19109	Cache_1~HAMP~MCPsignal	MCPsignal~	dCache_1	33	265	233	2e-25	Bacteria;_Proteobacteria;_Gammaproteobacteria;_Vibrionales;_Vibrionaceae;_Vibrio.
G0A668_METMM	876	Methylomonas_methanica_(strain_MC09)	PGM_PMM_I~PGM_PMM_II~PGM_PMM_III	No_output	dCache_1	37	183	147	8e-05	Bacteria;_Proteobacteria;_Gammaproteobacteria;_Methylococcales;_Methylococcaceae;_Methylomonas.
F3ACT2_9FIRM	611	Lachnospiraceae_bacterium_6_1_63FAA	Cache_1~His_kinase~HATPase_c	HATPase_c~	dCache_1	45	298	254	1.2e-22	Bacteria;_Firmicutes;_Clostridia;_Clostridiales;_Lachnospiraceae.
B8DRV8_DESVM	609	Desulfovibrio_vulgaris_(strain_Miyazaki_F_/_DSM_19637)	HMGL-like~Cache_1	No_output	dCache_1	480	597	118	2e-09	Bacteria;_Proteobacteria;_Deltaproteobacteria;_Desulfovibrionales;_Desulfovibrionaceae;_Desulfovibrio.
F8FLM9_PAEMK	763	Paenibacillus_mucilaginosus_(strain_KNP414)	HTH_18	HTH_18~	dCache_1	40	287	248	1.3e-11	Bacteria;_Firmicutes;_Bacillales;_Paenibacillaceae;_Paenibacillus.
D5MVN4_BACPN	486	Bacillus_subtilis_subsp._spizizenii_ATCC_6633	HisKA~HATPase_c	HisKA~HATPase_c~	dCache_1	27	195	169	1.6e-18	Bacteria;_Firmicutes;_Bacillales;_Bacillaceae;_Bacillus.
E5BVU2_9FUSO	721	Fusobacterium_ulcerans_ATCC_49185	GGDEF~EAL	GGDEF~EAL~	dCache_1	17	258	242	4.7e-08	Bacteria;_Fusobacteria;_Fusobacteriales;_Fusobacteriaceae;_Fusobacterium.
F2JXP5_MARM1	655	Marinomonas_mediterranea_(strain_ATCC_700492_/_JCM_21426_/_NBRC_103028_/_MMB-1)	Cache_1~HAMP~MCPsignal	MCPsignal~	dCache_1	33	298	266	5.1e-22	Bacteria;_Proteobacteria;_Gammaproteobacteria;_Oceanospirillales;_Marinomonas.
E0REG1_PAEP6	604	Paenibacillus_polymyxa_(strain_E681)	Cache_1~HAMP~His_kinase~HATPase_c	HATPase_c~	dCache_1	34	287	254	7.1e-18	Bacteria;_Firmicutes;_Bacillales;_Paenibacillaceae;_Paenibacillus.
Q3K7Y5_PSEPF	738	Pseudomonas_fluorescens_(strain_Pf0-1)	Cache_1~HAMP~MCPsignal	MCPsignal~	dCache_1	77	371	295	6.9e-12	Bacteria;_Proteobacteria;_Gammaproteobacteria;_Pseudomonadales;_Pseudomonadaceae;_Pseudomonas.
C9QL70_VIBOR	627	Vibrio_orientalis_CIP_102891_=_ATCC_33934	Cache_1~HAMP~MCPsignal	MCPsignal~	dCache_1	35	265	231	1.1e-26	Bacteria;_Proteobacteria;_Gammaproteobacteria;_Vibrionales;_Vibrionaceae;_Vibrio.
G4G299_9EURY	784	Natronobacterium_gregoryi_SP2	HAMP~MCPsignal	MCPsignal~	dCache_1	53	294	242	1.9e-10	Archaea;_Euryarchaeota;_Halobacteria;_Halobacteriales;_Halobacteriaceae;_Natronobacterium.
D4LNR9_9FIRM	595	Ruminococcus_sp._SR1/5	Cache_1~HAMP~His_kinase~HATPase_c	HATPase_c~	dCache_1	44	299	256	2.4e-32	Bacteria;_Firmicutes;_Clostridia;_Clostridiales;_Ruminococcaceae;_Ruminococcus.
B5JQC9_9BACT	1236	Verrucomicrobiae_bacterium_DG1235	HAMP~HisKA~HATPase_c~Response_reg	HisKA~HATPase_c~	dCache_1	329	560	232	2.6e-09	Bacteria;_Verrucomicrobia;_Verrucomicrobiae;_Verrucomicrobiales.
Q3IG16_PSEHT	1007	Pseudoalteromonas_haloplanktis_(strain_TAC_125)	PAS_9~GGDEF~EAL	GGDEF~EAL~	dCache_1	14	251	238	7.4e-13	Bacteria;_Proteobacteria;_Gammaproteobacteria;_Alteromonadales;_Pseudoalteromonadaceae;_Pseudoalteromonas.
Q0PIH2_HELMO	662	Heliobacillus_mobilis	Cache_1~HAMP~MCPsignal	MCPsignal~	dCache_1	38	274	237	6e-21	Bacteria;_Firmicutes;_Clostridia;_Clostridiales;_Heliobacteriaceae;_Heliobacillus.
I0Y5R6_9BURK	752	Burkholderia_sp._SJ98	HATPase_c~Response_reg	HATPase_c~	dCache_1	91	310	220	1.7e-06	Bacteria;_Proteobacteria;_Betaproteobacteria;_Burkholderiales;_Burkholderiaceae;_Burkholderia.
H6NAF5_9BACL	611	Paenibacillus_mucilaginosus_3016	HAMP~His_kinase~HATPase_c	HATPase_c~	dCache_1	44	294	251	2.3e-18	Bacteria;_Firmicutes;_Bacillales;_Paenibacillaceae;_Paenibacillus.
C3LVW2_VIBCM	642	Vibrio_cholerae_serotype_O1_(strain_M66-2)	PAS_9~GGDEF	GGDEF~	dCache_1	57	311	255	1.1e-06	Bacteria;_Proteobacteria;_Gammaproteobacteria;_Vibrionales;_Vibrionaceae;_Vibrio.
I0ZGE1_HELPX	675	Helicobacter_pylori_NCTC_11637_=_CCUG_17874	MCPsignal	MCPsignal~	dCache_1	34	297	264	1.9e-07	Bacteria;_Proteobacteria;_Epsilonproteobacteria;_Campylobacterales;_Helicobacteraceae;_Helicobacter.
G6G8C5_9FIRM	897	Desulfosporosinus_meridiei_DSM_13257	Cache_1~HAMP~PAS_9~GGDEF~HD_5	GGDEF~	dCache_1	48	289	242	1.5e-27	Bacteria;_Firmicutes;_Clostridia;_Clostridiales;_Peptococcaceae;_Desulfosporosinus.
F7K464_9FIRM	578	Lachnospiraceae_bacterium_3_1_57FAA_CT1	Cache_1~His_kinase~HATPase_c	HATPase_c~	dCache_1	51	280	230	4.7e-24	Bacteria;_Firmicutes;_Clostridia;_Clostridiales;_Lachnospiraceae.
G5H2A8_9FIRM	668	Selenomonas_noxia_F0398	Cache_1~HAMP~MCPsignal	MCPsignal~	dCache_1	42	286	245	1.4e-18	Bacteria;_Firmicutes;_Negativicutes;_Selenomonadales;_Veillonellaceae;_Selenomonas.
O30503_BACIU	514	Bacillus_subtilis	Unknown	No_output	dCache_1	40	299	260	2.2e-07	Bacteria;_Firmicutes;_Bacillales;_Bacillaceae;_Bacillus.
C2SW18_BACCE	658	Bacillus_cereus_BDRD-Cer4	TarH~Cache_1~HAMP~MCPsignal	MCPsignal~	dCache_1	39	273	235	1e-23	Bacteria;_Firmicutes;_Bacillales;_Bacillaceae;_Bacillus;_Bacillus_cereus_group.
G6Z0R8_VIBCL	962	Vibrio_cholerae_HC-06A1	HD_5	No_output	dCache_1	42	334	293	1.7e-12	Bacteria;_Proteobacteria;_Gammaproteobacteria;_Vibrionales;_Vibrionaceae;_Vibrio.
Q896Q6_CLOTE	693	Clostridium_tetani_(strain_Massachusetts_/_E88)	Cache_1~MCPsignal	MCPsignal~	dCache_1	39	305	267	2.8e-18	Bacteria;_Firmicutes;_Clostridia;_Clostridiales;_Clostridiaceae;_Clostridium.
F9AB32_VIBCL	962	Vibrio_cholerae_HE-09	HD_5	No_output	dCache_1	42	334	293	1.7e-12	Bacteria;_Proteobacteria;_Gammaproteobacteria;_Vibrionales;_Vibrionaceae;_Vibrio.
A4LQP6_BURPE	506	Burkholderia_pseudomallei_305	GGDEF	GGDEF~	dCache_1	47	295	249	3.7e-17	Bacteria;_Proteobacteria;_Betaproteobacteria;_Burkholderiales;_Burkholderiaceae;_Burkholderia;_pseudomallei_group.
G2LRT2_9XANT	929	Xanthomonas_axonopodis_pv._citrumelo_F1	Cache_1~HAMP~MCPsignal	MCPsignal~	dCache_1	41	320	280	2e-13	Bacteria;_Proteobacteria;_Gammaproteobacteria;_Xanthomonadales;_Xanthomonadaceae;_Xanthomonas.
I0BSX9_9BACL	597	Paenibacillus_mucilaginosus_K02	HAMP~His_kinase~HATPase_c	HATPase_c~	dCache_1	41	284	244	9.4e-16	Bacteria;_Firmicutes;_Bacillales;_Paenibacillaceae;_Paenibacillus.
G1LYR6_AILME	1011	Ailuropoda_melanoleuca_(Giant_panda)	VWA_N~VWA~Cache_1~VGCC_alpha2	No_output	dCache_1	340	508	169	4.3e-08	Eukaryota;_Metazoa;_Chordata;_Craniata;_Vertebrata;_Euteleostomi;_Mammalia;_Eutheria;_Laurasiatheria;_Carnivora;_Caniformia;_Ursidae;_Ailuropoda.
B9LZ98_GEOSF	912	Geobacter_sp._(strain_FRC-32)	Cache_1~HAMP~PAS_9~GGDEF~EAL	GGDEF~EAL~	dCache_1	25	273	249	2.1e-27	Bacteria;_Proteobacteria;_Deltaproteobacteria;_Desulfuromonadales;_Geobacteraceae;_Geobacter.
A2PD92_VIBCL	373	Vibrio_cholerae_1587	HAMP~HisKA	HisKA~	dCache_1	4	183	180	3.3e-06	Bacteria;_Proteobacteria;_Gammaproteobacteria;_Vibrionales;_Vibrionaceae;_Vibrio.
F8F782_PAEMK	616	Paenibacillus_mucilaginosus_(strain_KNP414)	Cache_1~HAMP~His_kinase~HATPase_c	HATPase_c~	dCache_1	46	294	249	5e-24	Bacteria;_Firmicutes;_Bacillales;_Paenibacillaceae;_Paenibacillus.
C6D5E1_PAESJ	742	Paenibacillus_sp._(strain_JDR-2)	MCPsignal	MCPsignal~	dCache_1	25	261	237	3.6e-05	Bacteria;_Firmicutes;_Bacillales;_Paenibacillaceae;_Paenibacillus.
D4XA53_9BURK	505	Achromobacter_piechaudii_ATCC_43553	GGDEF	GGDEF~	dCache_1	33	268	236	2.7e-13	Bacteria;_Proteobacteria;_Betaproteobacteria;_Burkholderiales;_Alcaligenaceae;_Achromobacter.
Q3EXY7_BACTI	658	Bacillus_thuringiensis_serovar_israelensis_ATCC_35646	TarH~Cache_1~HAMP~MCPsignal	MCPsignal~	dCache_1	39	273	235	1e-23	Bacteria;_Firmicutes;_Bacillales;_Bacillaceae;_Bacillus;_Bacillus_cereus_group.
B3E1V8_GEOLS	771	Geobacter_lovleyi_(strain_ATCC_BAA-1151_/_DSM_17278_/_SZ)	Cache_1~HAMP~PAS_3~PAS~GGDEF	GGDEF~	dCache_1	37	285	249	3.8e-23	Bacteria;_Proteobacteria;_Deltaproteobacteria;_Desulfuromonadales;_Geobacteraceae;_Geobacter.
E6LNG4_9FIRM	550	Eubacterium_saburreum_DSM_3986	His_kinase~HATPase_c	HATPase_c~	dCache_1	26	250	225	4.7e-13	Bacteria;_Firmicutes;_Clostridia;_Clostridiales;_Eubacteriaceae;_Eubacterium.
Q729Q4_DESVH	776	Desulfovibrio_vulgaris_(strain_Hildenborough_/_ATCC_29579_/_NCIMB_8303)	Cache_1~HAMP~PAS_4~MCPsignal	MCPsignal~	dCache_1	47	289	243	2.7e-25	Bacteria;_Proteobacteria;_Deltaproteobacteria;_Desulfovibrionales;_Desulfovibrionaceae;_Desulfovibrio.
D5W592_BURSC	787	Burkholderia_sp._(strain_CCGE1002)	GGDEF~EAL	GGDEF~EAL~	dCache_1	54	294	241	3e-12	Bacteria;_Proteobacteria;_Betaproteobacteria;_Burkholderiales;_Burkholderiaceae;_Burkholderia.
Q88K78_PSEPK	544	Pseudomonas_putida_(strain_KT2440)	Cache_1~GGDEF	GGDEF~	dCache_1	60	304	245	4.4e-20	Bacteria;_Proteobacteria;_Gammaproteobacteria;_Pseudomonadales;_Pseudomonadaceae;_Pseudomonas.
F4TFU1_ECOLX	564	Escherichia_coli_M718	GGDEF	GGDEF~	dCache_1	51	345	295	2.4e-13	Bacteria;_Proteobacteria;_Gammaproteobacteria;_Enterobacteriales;_Enterobacteriaceae;_Escherichia.
H4K3Y8_ECOLX	455	Escherichia_coli_DEC2A	Unknown	No_output	dCache_1	45	339	295	8.6e-13	Bacteria;_Proteobacteria;_Gammaproteobacteria;_Enterobacteriales;_Enterobacteriaceae;_Escherichia.
G4E9N1_9BACL	479	Thermobacillus_composti_KWC4	MCPsignal~Cache_1	MCPsignal~	dCache_1	317	468	152	1.2e-12	Bacteria;_Firmicutes;_Bacillales;_Paenibacillaceae;_Thermobacillus.
H5Y8V2_9BRAD	653	Bradyrhizobium_sp._WSM471	PAS_9~GGDEF	GGDEF~	dCache_1	53	296	244	2.6e-14	Bacteria;_Proteobacteria;_Alphaproteobacteria;_Rhizobiales;_Bradyrhizobiaceae;_Bradyrhizobium.
B1GMK3_BACAN	658	Bacillus_anthracis_str._A0465	TarH~Cache_1~HAMP~MCPsignal	MCPsignal~	dCache_1	39	275	237	3.5e-24	Bacteria;_Firmicutes;_Bacillales;_Bacillaceae;_Bacillus;_Bacillus_cereus_group.
G0IJV0_BACAM	661	Bacillus_amyloliquefaciens_XH7	TarH~Cache_1~HAMP~MCPsignal	MCPsignal~	dCache_1	44	272	229	6.2e-20	Bacteria;_Firmicutes;_Bacillales;_Bacillaceae;_Bacillus.
A5E8N4_BRASB	716	Bradyrhizobium_sp._(strain_BTAi1_/_ATCC_BAA-1182)	HisKA~HATPase_c~Response_reg	HisKA~HATPase_c~	dCache_1	53	261	209	5.3e-08	Bacteria;_Proteobacteria;_Alphaproteobacteria;_Rhizobiales;_Bradyrhizobiaceae;_Bradyrhizobium.
B0TAT8_HELMI	662	Heliobacterium_modesticaldum_(strain_ATCC_51547_/_Ice1)	HisKA~HATPase_c	HisKA~HATPase_c~	dCache_1	38	292	255	1.6e-07	Bacteria;_Firmicutes;_Clostridia;_Clostridiales;_Heliobacteriaceae;_Heliobacterium.
Q2RYA8_RHORT	359	Rhodospirillum_rubrum_(strain_ATCC_11170_/_NCIB_8255)	MCPsignal	MCPsignal~	dCache_1	121	353	233	5.6e-12	Bacteria;_Proteobacteria;_Alphaproteobacteria;_Rhodospirillales;_Rhodospirillaceae;_Rhodospirillum.
G9R4U5_9FIRM	754	Coprobacillus_sp._3_3_56FAA	GGDEF~EAL	GGDEF~EAL~	dCache_1	44	279	236	9.4e-10	Bacteria;_Firmicutes;_Erysipelotrichi;_Erysipelotrichales;_Erysipelotrichaceae;_Coprobacillus.
F7KF89_9FIRM	582	Lachnospiraceae_bacterium_3_1_57FAA_CT1	HAMP~His_kinase~HATPase_c	HATPase_c~	dCache_1	40	292	253	2.3e-19	Bacteria;_Firmicutes;_Clostridia;_Clostridiales;_Lachnospiraceae.
H0TI80_9BRAD	729	Bradyrhizobium_sp._STM_3843	HisKA~HATPase_c~Response_reg	HisKA~HATPase_c~	dCache_1	64	295	232	1.2e-11	Bacteria;_Proteobacteria;_Alphaproteobacteria;_Rhizobiales;_Bradyrhizobiaceae;_Bradyrhizobium.
Q88QB0_PSEPK	647	Pseudomonas_putida_(strain_KT2440)	Cache_1~HAMP~MCPsignal	MCPsignal~	dCache_1	45	292	248	3.6e-22	Bacteria;_Proteobacteria;_Gammaproteobacteria;_Pseudomonadales;_Pseudomonadaceae;_Pseudomonas.
Q47JJ0_DECAR	738	Dechloromonas_aromatica_(strain_RCB)	HisKA~HATPase_c~Response_reg	HisKA~HATPase_c~	dCache_1	44	300	257	6.9e-15	Bacteria;_Proteobacteria;_Betaproteobacteria;_Rhodocyclales;_Rhodocyclaceae;_Dechloromonas.
F2N1B3_PSEU6	485	Pseudomonas_stutzeri_(strain_DSM_4166_/_CMT.9.A)	GGDEF	GGDEF~	dCache_1	36	275	240	5.5e-15	Bacteria;_Proteobacteria;_Gammaproteobacteria;_Pseudomonadales;_Pseudomonadaceae;_Pseudomonas.
C2KY47_9FIRM	506	Oribacterium_sinus_F0268	Cache_1~HAMP	No_output	dCache_1	54	319	266	1.1e-18	Bacteria;_Firmicutes;_Clostridia;_Clostridiales;_Lachnospiraceae;_Oribacterium.
A3EVL7_9BACT	346	Leptospirillum_rubarum	Unknown	No_output	dCache_1	73	316	244	1.9e-07	Bacteria;_Nitrospirae;_Nitrospirales;_Nitrospiraceae;_Leptospirillum.
D8NKU1_RALSL	599	Ralstonia_solanacearum_CFBP2957	Cache_1~HAMP~MCPsignal	MCPsignal~	dCache_1	35	268	234	5.1e-19	Bacteria;_Proteobacteria;_Betaproteobacteria;_Burkholderiales;_Burkholderiaceae;_Ralstonia.
B0KSN9_PSEPG	775	Pseudomonas_putida_(strain_GB-1)	GGDEF~EAL	GGDEF~EAL~	dCache_1	52	278	227	8.9e-08	Bacteria;_Proteobacteria;_Gammaproteobacteria;_Pseudomonadales;_Pseudomonadaceae;_Pseudomonas.
G5FGB3_9CLOT	479	Clostridium_sp._7_3_54FAA	PAS_3	No_output	dCache_1	93	235	143	4.7e-06	Bacteria;_Firmicutes;_Clostridia;_Clostridiales;_Clostridiaceae;_Clostridium.
B2SY33_BURPP	599	Burkholderia_phytofirmans_(strain_DSM_17436_/_PsJN)	Cache_1~HAMP~MCPsignal	MCPsignal~	dCache_1	37	271	235	2.5e-23	Bacteria;_Proteobacteria;_Betaproteobacteria;_Burkholderiales;_Burkholderiaceae;_Burkholderia.
C3ACW5_BACMY	666	Bacillus_mycoides_DSM_2048	Cache_1~HAMP~MCPsignal	MCPsignal~	dCache_1	37	277	241	6.2e-23	Bacteria;_Firmicutes;_Bacillales;_Bacillaceae;_Bacillus;_Bacillus_cereus_group.
E8TSS3_ALIDB	679	Alicycliphilus_denitrificans_(strain_JCM_14587_/_BC)	PAS_3~GGDEF	GGDEF~	dCache_1	42	303	262	2.7e-09	Bacteria;_Proteobacteria;_Betaproteobacteria;_Burkholderiales;_Comamonadaceae;_Alicycliphilus.
B1RMC7_CLOPF	574	Clostridium_perfringens_NCTC_8239	HAMP~His_kinase~HATPase_c_5	HATPase_c_5~	dCache_1	42	279	238	7.6e-12	Bacteria;_Firmicutes;_Clostridia;_Clostridiales;_Clostridiaceae;_Clostridium.
H2IMA2_9VIBR	628	Vibrio_sp._EJY3	Cache_1~HAMP~MCPsignal	MCPsignal~	dCache_1	36	270	235	2.6e-15	Bacteria;_Proteobacteria;_Gammaproteobacteria;_Vibrionales;_Vibrionaceae;_Vibrio.
A0Y6T6_9GAMM	985	Alteromonadales_bacterium_TW-7	Cache_1~HAMP~PAS_9~GGDEF~EAL	GGDEF~EAL~	dCache_1	55	333	279	3.2e-16	Bacteria;_Proteobacteria;_Gammaproteobacteria;_Alteromonadales.
G1V667_9DELT	467	Bilophila_sp._4_1_30	Cache_1~GGDEF	GGDEF~	dCache_1	36	285	250	7.5e-17	Bacteria;_Proteobacteria;_Deltaproteobacteria;_Desulfovibrionales;_Desulfovibrionaceae;_Bilophila.
Q7NZ41_CHRVO	627	Chromobacterium_violaceum_(strain_ATCC_12472_/_DSM_30191_/_JCM_1249_/_NBRC_12614_/_NCIMB_9131_/_NCTC_9757)	Cache_1~HAMP~MCPsignal	MCPsignal~	dCache_1	17	272	256	7.4e-16	Bacteria;_Proteobacteria;_Betaproteobacteria;_Neisseriales;_Neisseriaceae;_Chromobacterium.
G8PZ99_PSEFL	626	Pseudomonas_fluorescens_F113	Cache_1~HAMP~MCPsignal	MCPsignal~	dCache_1	35	270	236	3.7e-28	Bacteria;_Proteobacteria;_Gammaproteobacteria;_Pseudomonadales;_Pseudomonadaceae;_Pseudomonas.
G2TFH4_RHORU	399	Rhodospirillum_rubrum_F11	Unknown	No_output	dCache_1	169	342	174	2.3e-05	Bacteria;_Proteobacteria;_Alphaproteobacteria;_Rhodospirillales;_Rhodospirillaceae;_Rhodospirillum.
B9Z7N2_9NEIS	515	Pseudogulbenkiania_ferrooxidans_2002	GGDEF	GGDEF~	dCache_1	34	275	242	6.8e-22	Bacteria;_Proteobacteria;_Betaproteobacteria;_Neisseriales;_Neisseriaceae;_Pseudogulbenkiania.
D0BNV3_9LACT	558	Granulicatella_elegans_ATCC_700633	Cache_1~HAMP~His_kinase~HATPase_c	HATPase_c~	dCache_1	33	263	231	1.5e-25	Bacteria;_Firmicutes;_Lactobacillales;_Carnobacteriaceae;_Granulicatella.
Q3IJE8_PSEHT	675	Pseudoalteromonas_haloplanktis_(strain_TAC_125)	Cache_1~HAMP~MCPsignal	MCPsignal~	dCache_1	41	319	279	1.5e-24	Bacteria;_Proteobacteria;_Gammaproteobacteria;_Alteromonadales;_Pseudoalteromonadaceae;_Pseudoalteromonas.
B3E5C2_GEOLS	735	Geobacter_lovleyi_(strain_ATCC_BAA-1151_/_DSM_17278_/_SZ)	HisKA~HATPase_c~Response_reg	HisKA~HATPase_c~	dCache_1	50	298	249	6.8e-16	Bacteria;_Proteobacteria;_Deltaproteobacteria;_Desulfuromonadales;_Geobacteraceae;_Geobacter.
A6XY89_VIBCL	623	Vibrio_cholerae_AM-19226	MCP_N~Cache_1~HAMP~MCPsignal	MCPsignal~	dCache_1	30	268	239	4.9e-26	Bacteria;_Proteobacteria;_Gammaproteobacteria;_Vibrionales;_Vibrionaceae;_Vibrio.
A7IGX4_XANP2	596	Xanthobacter_autotrophicus_(strain_ATCC_BAA-1158_/_Py2)	HisKA_2	HisKA_2~	dCache_1	66	292	227	5e-11	Bacteria;_Proteobacteria;_Alphaproteobacteria;_Rhizobiales;_Xanthobacteraceae;_Xanthobacter.
F8Z0V2_VIBCL	473	Vibrio_cholerae_HC-40A1	Cache_1~GGDEF	GGDEF~	dCache_1	37	272	236	5.4e-14	Bacteria;_Proteobacteria;_Gammaproteobacteria;_Vibrionales;_Vibrionaceae;_Vibrio.
Q0HWT1_SHESR	603	Shewanella_sp._(strain_MR-7)	HisKA~HATPase_c	HisKA~HATPase_c~	dCache_1	40	306	267	2.2e-12	Bacteria;_Proteobacteria;_Gammaproteobacteria;_Alteromonadales;_Shewanellaceae;_Shewanella.
C4XML8_DESMR	560	Desulfovibrio_magneticus_(strain_ATCC_700980_/_DSM_13731_/_RS-1)	HisKA~HATPase_c	HisKA~HATPase_c~	dCache_1	47	268	222	2.6e-10	Bacteria;_Proteobacteria;_Deltaproteobacteria;_Desulfovibrionales;_Desulfovibrionaceae;_Desulfovibrio.
G5IB85_9CLOT	722	Clostridium_hathewayi_WAL-18680	Cache_1~HAMP~SpoIIE	SpoIIE~	dCache_1	59	360	302	6.8e-30	Bacteria;_Firmicutes;_Clostridia;_Clostridiales;_Clostridiaceae;_Clostridium.
D0IEF0_9VIBR	841	Vibrio_sp._RC586	HAMP~GGDEF~EAL	GGDEF~EAL~	dCache_1	37	335	299	8.6e-17	Bacteria;_Proteobacteria;_Gammaproteobacteria;_Vibrionales;_Vibrionaceae;_Vibrio.
H9I1W4_ATTCE	997	Atta_cephalotes_(Leafcutter_ant)	VWA_N~Cache_1	No_output	dCache_1	389	563	175	6.3e-11	Eukaryota;_Metazoa;_Arthropoda;_Hexapoda;_Insecta;_Pterygota;_Neoptera;_Endopterygota;_Hymenoptera;_Apocrita;_Aculeata;_Vespoidea;_Formicidae;_Myrmicinae;_Atta.
Q8YVE4_NOSS1	458	Nostoc_sp._(strain_PCC_7120_/_UTEX_2576)	Cache_3~HAMP	No_output	dCache_1	52	288	237	1.9e-23	Bacteria;_Cyanobacteria;_Nostocales;_Nostocaceae;_Nostoc.
A0Y4M0_9GAMM	637	Alteromonadales_bacterium_TW-7	Cache_1~HAMP~MCPsignal	MCPsignal~	dCache_1	51	280	230	3e-13	Bacteria;_Proteobacteria;_Gammaproteobacteria;_Alteromonadales.
C2C910_VIBCL	627	Vibrio_cholerae_12129(1)	PAS_9~GGDEF	GGDEF~	dCache_1	42	296	255	8e-07	Bacteria;_Proteobacteria;_Gammaproteobacteria;_Vibrionales;_Vibrionaceae;_Vibrio.
D5PH88_9MYCO	744	Mycobacterium_parascrofulaceum_ATCC_BAA-614	HAMP~Guanylate_cyc	Guanylate_cyc~	dCache_1	83	452	370	3.7e-06	Bacteria;_Actinobacteria;_Actinobacteridae;_Actinomycetales;_Corynebacterineae;_Mycobacteriaceae;_Mycobacterium.
C9P7I4_VIBME	959	Vibrio_metschnikovii_CIP_69.14	HAMP~HD_5	No_output	dCache_1	42	333	292	1.4e-09	Bacteria;_Proteobacteria;_Gammaproteobacteria;_Vibrionales;_Vibrionaceae;_Vibrio.
Q0TS32_CLOP1	574	Clostridium_perfringens_(strain_ATCC_13124_/_NCTC_8237_/_Type_A)	HAMP~His_kinase~HATPase_c_5	HATPase_c_5~	dCache_1	42	279	238	7.6e-12	Bacteria;_Firmicutes;_Clostridia;_Clostridiales;_Clostridiaceae;_Clostridium.
C4Z5C4_EUBE2	716	Eubacterium_eligens_(strain_ATCC_27750_/_VPI_C15-48)	Cache_1~HAMP~MCPsignal	MCPsignal~	dCache_1	63	334	272	1.7e-17	Bacteria;_Firmicutes;_Clostridia;_Clostridiales;_Eubacteriaceae;_Eubacterium.
I0XP60_9LEPT	688	Leptospira_licerasiae_serovar_Varillal_str._VAR_010	Cache_1~HAMP~MCPsignal	MCPsignal~	dCache_1	43	305	263	1.4e-15	Bacteria;_Spirochaetes;_Spirochaetales;_Leptospiraceae;_Leptospira.
A1KC69_AZOSB	503	Azoarcus_sp._(strain_BH72)	GGDEF	GGDEF~	dCache_1	30	276	247	6e-14	Bacteria;_Proteobacteria;_Betaproteobacteria;_Rhodocyclales;_Rhodocyclaceae;_Azoarcus.
A6FCU4_9GAMM	491	Moritella_sp._PE36	Cache_1~GGDEF	GGDEF~	dCache_1	100	238	139	0.00097	Bacteria;_Proteobacteria;_Gammaproteobacteria;_Alteromonadales;_Moritellaceae;_Moritella.
E7ML63_9FIRM	537	Solobacterium_moorei_F0204	HAMP~His_kinase	No_output	dCache_1	39	241	203	2.5e-12	Bacteria;_Firmicutes;_Erysipelotrichi;_Erysipelotrichales;_Erysipelotrichaceae;_Solobacterium.
G1V0Q8_9DELT	725	Bilophila_sp._4_1_30	Cache_1~GGDEF~EAL	GGDEF~EAL~	dCache_1	24	266	243	2e-15	Bacteria;_Proteobacteria;_Deltaproteobacteria;_Desulfovibrionales;_Desulfovibrionaceae;_Bilophila.
F6TIK2_HORSE	1042	Equus_caballus_(Horse)	VWA_N~VWA_3~Cache_1	No_output	dCache_1	380	524	145	1.6e-06	Eukaryota;_Metazoa;_Chordata;_Craniata;_Vertebrata;_Euteleostomi;_Mammalia;_Eutheria;_Laurasiatheria;_Perissodactyla;_Equidae;_Equus.
Q323W1_SHIBS	269	Shigella_boydii_serotype_4_(strain_Sb227)	Unknown	No_output	dCache_1	34	255	222	0.00066	Bacteria;_Proteobacteria;_Gammaproteobacteria;_Enterobacteriales;_Enterobacteriaceae;_Shigella.
H6CM89_9BACL	722	Paenibacillus_sp._Aloe-11	HAMP~MCPsignal	MCPsignal~	dCache_1	85	340	256	5.6e-15	Bacteria;_Firmicutes;_Bacillales;_Paenibacillaceae;_Paenibacillus.
B8KA32_VIBPA	603	Vibrio_parahaemolyticus_16	HisKA~HATPase_c	HisKA~HATPase_c~	dCache_1	32	225	194	3.9e-12	Bacteria;_Proteobacteria;_Gammaproteobacteria;_Vibrionales;_Vibrionaceae;_Vibrio.
G4H9S5_9BACL	759	Paenibacillus_lactis_154	HTH_18	HTH_18~	dCache_1	51	287	237	1.3e-14	Bacteria;_Firmicutes;_Bacillales;_Paenibacillaceae;_Paenibacillus.
A8HTC6_AZOC5	735	Azorhizobium_caulinodans_(strain_ATCC_43989_/_DSM_5975_/_ORS_571)	Cache_1~HAMP~MCPsignal	MCPsignal~	dCache_1	64	361	298	2.5e-16	Bacteria;_Proteobacteria;_Alphaproteobacteria;_Rhizobiales;_Xanthobacteraceae;_Azorhizobium.
I0BGT4_9BACL	746	Paenibacillus_mucilaginosus_K02	HTH_18	HTH_18~	dCache_1	37	253	217	2e-07	Bacteria;_Firmicutes;_Bacillales;_Paenibacillaceae;_Paenibacillus.
A1F3C0_VIBCL	631	Vibrio_cholerae_2740-80	Cache_1~HAMP~MCPsignal	MCPsignal~	dCache_1	37	271	235	1.2e-21	Bacteria;_Proteobacteria;_Gammaproteobacteria;_Vibrionales;_Vibrionaceae;_Vibrio.
E4YHU7_OIKDI	1230	Oikopleura_dioica_(Tunicate)	VWA_N~VWA_2~Cache_1	No_output	dCache_1	431	578	148	4.1e-09	Eukaryota;_Metazoa;_Chordata;_Tunicata;_Appendicularia;_Oikopleuridae;_Oikopleura.
A4JS52_BURVG	160	Burkholderia_vietnamiensis_(strain_G4_/_LMG_22486)_(Burkholderia_cepacia_(strain_R1808))	Unknown	No_output	dCache_1	8	160	153	4.3e-09	Bacteria;_Proteobacteria;_Betaproteobacteria;_Burkholderiales;_Burkholderiaceae;_Burkholderia;_Burkholderia_cepacia_complex.
H8CC03_CAMJU	700	Campylobacter_jejuni_subsp._jejuni_1854	MCPsignal	MCPsignal~	dCache_1	34	327	294	9.8e-17	Bacteria;_Proteobacteria;_Epsilonproteobacteria;_Campylobacterales;_Campylobacteraceae;_Campylobacter.
E8YGS3_9BURK	563	Burkholderia_sp._CCGE1001	GGDEF	GGDEF~	dCache_1	36	248	213	7.2e-10	Bacteria;_Proteobacteria;_Betaproteobacteria;_Burkholderiales;_Burkholderiaceae;_Burkholderia.
E5Z7H1_CAMJU	523	Campylobacter_jejuni_subsp._jejuni_DFVF1099	Cache_1~MCPsignal~MCPsignal	MCPsignal~MCPsignal~	dCache_1	5	150	146	2.2e-12	Bacteria;_Proteobacteria;_Epsilonproteobacteria;_Campylobacterales;_Campylobacteraceae;_Campylobacter.
Q3KIK5_PSEPF	648	Pseudomonas_fluorescens_(strain_Pf0-1)	Cache_1~HAMP~MCPsignal	MCPsignal~	dCache_1	46	293	248	7.2e-22	Bacteria;_Proteobacteria;_Gammaproteobacteria;_Pseudomonadales;_Pseudomonadaceae;_Pseudomonas.
E6T457_SHEB6	320	Shewanella_baltica_(strain_OS678)	Unknown	No_output	dCache_1	46	152	107	1.3e-06	Bacteria;_Proteobacteria;_Gammaproteobacteria;_Alteromonadales;_Shewanellaceae;_Shewanella.
A6FA58_9GAMM	678	Moritella_sp._PE36	PAS_9~HATPase_c	HATPase_c~	dCache_1	34	268	235	1e-08	Bacteria;_Proteobacteria;_Gammaproteobacteria;_Alteromonadales;_Moritellaceae;_Moritella.
E7P608_PSESG	647	Pseudomonas_syringae_pv._glycinea_str._B076	Cache_1~HAMP~MCPsignal	MCPsignal~	dCache_1	45	292	248	4.2e-24	Bacteria;_Proteobacteria;_Gammaproteobacteria;_Pseudomonadales;_Pseudomonadaceae;_Pseudomonas;_Pseudomonas_savastanoi.
I1SG18_MYCTU	730	Mycobacterium_tuberculosis_KZN_4207	HAMP~Guanylate_cyc	Guanylate_cyc~	dCache_1	66	439	374	6.6e-08	Bacteria;_Actinobacteria;_Actinobacteridae;_Actinomycetales;_Corynebacterineae;_Mycobacteriaceae;_Mycobacterium;_Mycobacterium_tuberculosis_complex.
H1FSM0_9HELI	1168	Sulfurimonas_gotlandica_GD1	Cache_1~GAF~HisKA~HATPase_c~Response_reg	HisKA~HATPase_c~	dCache_1	36	318	283	5.3e-17	Bacteria;_Proteobacteria;_Epsilonproteobacteria;_Campylobacterales;_Helicobacteraceae;_Sulfurimonas.
D5WFV6_BURSC	607	Burkholderia_sp._(strain_CCGE1002)	HAMP~GGDEF	GGDEF~	dCache_1	38	320	283	2.5e-13	Bacteria;_Proteobacteria;_Betaproteobacteria;_Burkholderiales;_Burkholderiaceae;_Burkholderia.
A5N1R5_CLOK5	689	Clostridium_kluyveri_(strain_ATCC_8527_/_DSM_555_/_NCIMB_10680)	Cache_1~HAMP~MCPsignal	MCPsignal~	dCache_1	32	303	272	4.4e-17	Bacteria;_Firmicutes;_Clostridia;_Clostridiales;_Clostridiaceae;_Clostridium.
E5YTQ0_9BACL	465	Paenibacillus_vortex_V453	HAMP~His_kinase~HATPase_c	HATPase_c~	dCache_1	8	161	154	9e-07	Bacteria;_Firmicutes;_Bacillales;_Paenibacillaceae;_Paenibacillus.
E7I215_ECOLX	558	Escherichia_coli_E128010	GGDEF	GGDEF~	dCache_1	45	339	295	3.2e-13	Bacteria;_Proteobacteria;_Gammaproteobacteria;_Enterobacteriales;_Enterobacteriaceae;_Escherichia.
C8PMJ8_9SPIO	593	Treponema_vincentii_ATCC_35580	Cache_1~HAMP~MCPsignal	MCPsignal~	dCache_1	15	180	166	9.6e-16	Bacteria;_Spirochaetes;_Spirochaetales;_Spirochaetaceae;_Treponema.
H6NKF5_9BACL	662	Paenibacillus_mucilaginosus_3016	Cache_1~HAMP~MCPsignal	MCPsignal~	dCache_1	40	280	241	2e-19	Bacteria;_Firmicutes;_Bacillales;_Paenibacillaceae;_Paenibacillus.
F3EDE3_PSESL	480	Pseudomonas_syringae_pv._lachrymans_str._M301315	Cache_1~HAMP~MCPsignal	MCPsignal~	dCache_1	33	273	241	2.8e-31	Bacteria;_Proteobacteria;_Gammaproteobacteria;_Pseudomonadales;_Pseudomonadaceae;_Pseudomonas;_Pseudomonas_amygdali.
F2IM68_VIBCL	706	Vibrio_cholerae_LMA3984-4	HAMP~MCPsignal	MCPsignal~	dCache_1	45	338	294	1.1e-09	Bacteria;_Proteobacteria;_Gammaproteobacteria;_Vibrionales;_Vibrionaceae;_Vibrio.
C9NLB8_9VIBR	626	Vibrio_coralliilyticus_ATCC_BAA-450	Cache_1~HAMP~MCPsignal	MCPsignal~	dCache_1	33	270	238	1.9e-22	Bacteria;_Proteobacteria;_Gammaproteobacteria;_Vibrionales;_Vibrionaceae;_Vibrio.
C4ICP2_CLOBU	669	Clostridium_butyricum_E4_str._BoNT_E_BL5262	Cache_1~MCPsignal	MCPsignal~	dCache_1	35	287	253	6e-28	Bacteria;_Firmicutes;_Clostridia;_Clostridiales;_Clostridiaceae;_Clostridium.
Q73Q04_TREDE	744	Treponema_denticola_(strain_ATCC_35405_/_CIP_103919_/_DSM_14222)	Cache_1~HAMP~MCPsignal	MCPsignal~	dCache_1	73	332	260	1e-15	Bacteria;_Spirochaetes;_Spirochaetales;_Spirochaetaceae;_Treponema.
B6R0Y0_9RHOB	732	Pseudovibrio_sp._JE062	HAMP~MCPsignal	MCPsignal~	dCache_1	51	358	308	1.5e-09	Bacteria;_Proteobacteria;_Alphaproteobacteria;_Rhodobacterales;_Rhodobacteraceae;_Pseudovibrio.
B7CQJ7_BURPE	507	Burkholderia_pseudomallei_576	GGDEF	GGDEF~	dCache_1	55	278	224	1.1e-11	Bacteria;_Proteobacteria;_Betaproteobacteria;_Burkholderiales;_Burkholderiaceae;_Burkholderia;_pseudomallei_group.
D8P163_RALSL	661	Ralstonia_solanacearum_(Pseudomonas_solanacearum)	HisKA~HATPase_c	HisKA~HATPase_c~	dCache_1	94	301	208	5.9e-11	Bacteria;_Proteobacteria;_Betaproteobacteria;_Burkholderiales;_Burkholderiaceae;_Ralstonia.
G1RXP7_NOMLE	1084	Nomascus_leucogenys_(Northern_white-cheeked_gibbon)_(Hylobates_leucogenys)	VWA_N~VWA~Cache_1~VGCC_alpha2	No_output	dCache_1	407	603	197	7.8e-09	Eukaryota;_Metazoa;_Chordata;_Craniata;_Vertebrata;_Euteleostomi;_Mammalia;_Eutheria;_Euarchontoglires;_Primates;_Haplorrhini;_Catarrhini;_Hylobatidae;_Nomascus.
I0Y7C9_9BURK	513	Burkholderia_sp._SJ98	Cache_1~GGDEF	GGDEF~	dCache_1	52	300	249	4.7e-19	Bacteria;_Proteobacteria;_Betaproteobacteria;_Burkholderiales;_Burkholderiaceae;_Burkholderia.
G1WSS3_9FIRM	606	Dorea_formicigenerans_4_6_53AFAA	Cache_1~His_kinase~HATPase_c	HATPase_c~	dCache_1	43	289	247	8.6e-19	Bacteria;_Firmicutes;_Clostridia;_Clostridiales;_Lachnospiraceae;_Dorea.
C2I2W8_VIBCL	489	Vibrio_cholerae_TM_11079-80	GGDEF	GGDEF~	dCache_1	117	246	130	3.3e-06	Bacteria;_Proteobacteria;_Gammaproteobacteria;_Vibrionales;_Vibrionaceae;_Vibrio.
E3GJM9_EUBLK	533	Eubacterium_limosum_(strain_KIST612)	GGDEF	GGDEF~	dCache_1	37	319	283	4.5e-14	Bacteria;_Firmicutes;_Clostridia;_Clostridiales;_Eubacteriaceae;_Eubacterium.
G2H6A7_9DELT	910	Desulfovibrio_sp._A2	HAMP~MCPsignal	MCPsignal~	dCache_1	44	409	366	1.4e-11	Bacteria;_Proteobacteria;_Deltaproteobacteria;_Desulfovibrionales;_Desulfovibrionaceae;_Desulfovibrio.
I0BGC7_9BACL	757	Paenibacillus_mucilaginosus_K02	HTH_18	HTH_18~	dCache_1	47	295	249	1.9e-11	Bacteria;_Firmicutes;_Bacillales;_Paenibacillaceae;_Paenibacillus.
G9F0T4_CLOSG	670	Clostridium_sporogenes_PA_3679	Cache_1~HAMP~MCPsignal	MCPsignal~	dCache_1	34	283	250	6e-17	Bacteria;_Firmicutes;_Clostridia;_Clostridiales;_Clostridiaceae;_Clostridium.
C3FY69_BACTU	650	Bacillus_thuringiensis_serovar_andalousiensis_BGSC_4AW1	TarH~Cache_1~HAMP~MCPsignal	MCPsignal~	dCache_1	34	266	233	2.4e-24	Bacteria;_Firmicutes;_Bacillales;_Bacillaceae;_Bacillus;_Bacillus_cereus_group.
F5J5E9_9RHIZ	775	Agrobacterium_sp._ATCC_31749	Cache_1~HAMP~MCPsignal	MCPsignal~	dCache_1	39	318	280	3.7e-11	Bacteria;_Proteobacteria;_Alphaproteobacteria;_Rhizobiales;_Rhizobiaceae;_Rhizobium/Agrobacterium_group;_Agrobacterium.
E1M3U2_STRMT	563	Streptococcus_mitis_NCTC_12261	Cache_1~HAMP~His_kinase~HATPase_c	HATPase_c~	dCache_1	33	267	235	7.3e-25	Bacteria;_Firmicutes;_Lactobacillales;_Streptococcaceae;_Streptococcus.
E4VMK9_9HELI	349	Helicobacter_cinaedi_CCUG_18818	Unknown	No_output	dCache_1	47	330	284	2.4e-09	Bacteria;_Proteobacteria;_Epsilonproteobacteria;_Campylobacterales;_Helicobacteraceae;_Helicobacter.
E3CZG3_9BACT	678	Aminomonas_paucivorans_DSM_12260	Cache_1~HAMP~MCPsignal	MCPsignal~	dCache_1	29	285	257	4.3e-31	Bacteria;_Synergistetes;_Synergistia;_Synergistales;_Synergistaceae;_Aminomonas.
H1SCR6_9BURK	440	Cupriavidus_basilensis_OR16	Cache_1~HAMP	No_output	dCache_1	51	284	234	2.7e-23	Bacteria;_Proteobacteria;_Betaproteobacteria;_Burkholderiales;_Burkholderiaceae;_Cupriavidus.
G9F1F7_CLOSG	650	Clostridium_sporogenes_PA_3679	Cache_1~MCPsignal	MCPsignal~	dCache_1	31	283	253	3.4e-24	Bacteria;_Firmicutes;_Clostridia;_Clostridiales;_Clostridiaceae;_Clostridium.
E3PWH0_CLOSD	691	Clostridium_sticklandii_(strain_ATCC_12662_/_DSM_519_/_JCM_1433_/_NCIB_10654)	Cache_1~GGDEF	GGDEF~	dCache_1	59	347	289	1e-06	Bacteria;_Firmicutes;_Clostridia;_Clostridiales;_Peptostreptococcaceae.
B7ITE2_BACC2	660	Bacillus_cereus_(strain_G9842)	TarH~Cache_1~HAMP~MCPsignal	MCPsignal~	dCache_1	45	275	231	5e-23	Bacteria;_Firmicutes;_Bacillales;_Bacillaceae;_Bacillus;_Bacillus_cereus_group.
Q7Q758_ANOGA	1239	Anopheles_gambiae_(African_malaria_mosquito)	VWA_N~VWA_2~Cache_1	No_output	dCache_1	521	689	169	5.9e-16	Eukaryota;_Metazoa;_Arthropoda;_Hexapoda;_Insecta;_Pterygota;_Neoptera;_Endopterygota;_Diptera;_Nematocera;_Culicoidea;_Culicidae;_Anophelinae;_Anopheles.
E6L3V9_9PROT	364	Arcobacter_butzleri_JV22	Cache_1	No_output	dCache_1	37	315	279	9.7e-23	Bacteria;_Proteobacteria;_Epsilonproteobacteria;_Campylobacterales;_Campylobacteraceae;_Arcobacter.
H7LM43_STRPN	563	Streptococcus_pneumoniae_GA43257	Cache_1~HAMP~His_kinase~HATPase_c	HATPase_c~	dCache_1	33	267	235	2.5e-24	Bacteria;_Firmicutes;_Lactobacillales;_Streptococcaceae;_Streptococcus.
Q2RQD0_RHORT	555	Rhodospirillum_rubrum_(strain_ATCC_11170_/_NCIB_8255)	HAMP~GGDEF	GGDEF~	dCache_1	41	293	253	2.1e-11	Bacteria;_Proteobacteria;_Alphaproteobacteria;_Rhodospirillales;_Rhodospirillaceae;_Rhodospirillum.
A6W2X1_MARMS	642	Marinomonas_sp._(strain_MWYL1)	HAMP~MCPsignal	MCPsignal~	dCache_1	52	287	236	1.4e-06	Bacteria;_Proteobacteria;_Gammaproteobacteria;_Oceanospirillales;_Marinomonas.
E5YTN3_9BACL	588	Paenibacillus_vortex_V453	HAMP~His_kinase~HATPase_c	HATPase_c~	dCache_1	41	279	239	3.3e-10	Bacteria;_Firmicutes;_Bacillales;_Paenibacillaceae;_Paenibacillus.
A7VWR6_9CLOT	592	Clostridium_leptum_DSM_753	HAMP~His_kinase~HATPase_c	HATPase_c~	dCache_1	38	275	238	2.5e-08	Bacteria;_Firmicutes;_Clostridia;_Clostridiales;_Clostridiaceae;_Clostridium.
D6CUQ7_THIS3	1502	Thiomonas_sp._(strain_3As)	GAF_2~GAF_2~GGDEF~Protoglobin~EAL	GGDEF~EAL~	dCache_1	42	191	150	0.00016	Bacteria;_Proteobacteria;_Betaproteobacteria;_Burkholderiales;_Thiomonas.
A6LM24_THEM4	664	Thermosipho_melanesiensis_(strain_BI429_/_DSM_12029)	HAMP~MCPsignal	MCPsignal~	dCache_1	37	281	245	5.5e-12	Bacteria;_Thermotogae;_Thermotogales;_Thermotogaceae;_Thermosipho.
Q1BK10_BURCA	749	Burkholderia_cenocepacia_(strain_AU_1054)	HATPase_c~Response_reg	HATPase_c~	dCache_1	98	315	218	1.5e-05	Bacteria;_Proteobacteria;_Betaproteobacteria;_Burkholderiales;_Burkholderiaceae;_Burkholderia;_Burkholderia_cepacia_complex.
E6RRB5_PSEU9	576	Pseudoalteromonas_sp._(strain_SM9913)	HisKA~HATPase_c	HisKA~HATPase_c~	dCache_1	33	286	254	2.3e-15	Bacteria;_Proteobacteria;_Gammaproteobacteria;_Alteromonadales;_Pseudoalteromonadaceae;_Pseudoalteromonas.
D2V3A4_NAEGR	745	Naegleria_gruberi_(Amoeba)	Guanylate_cyc	Guanylate_cyc~	dCache_1	68	372	305	1.1e-07	Eukaryota;_Heterolobosea;_Schizopyrenida;_Vahlkampfiidae;_Naegleria.
F8F4Z7_PAEMK	619	Paenibacillus_mucilaginosus_(strain_KNP414)	HAMP~His_kinase~HATPase_c	HATPase_c~	dCache_1	44	307	264	6.5e-18	Bacteria;_Firmicutes;_Bacillales;_Paenibacillaceae;_Paenibacillus.
E0ICQ3_9BACL	632	Paenibacillus_curdlanolyticus_YK9	HAMP~His_kinase~HATPase_c	HATPase_c~	dCache_1	47	322	276	1.4e-23	Bacteria;_Firmicutes;_Bacillales;_Paenibacillaceae;_Paenibacillus.
C9PA75_VIBFU	606	Vibrio_furnissii_CIP_102972	PAS_9~GGDEF	GGDEF~	dCache_1	20	235	216	4.6e-05	Bacteria;_Proteobacteria;_Gammaproteobacteria;_Vibrionales;_Vibrionaceae;_Vibrio.
Q2YBC6_NITMU	569	Nitrosospira_multiformis_(strain_ATCC_25196_/_NCIMB_11849)	HAMP~GGDEF	GGDEF~	dCache_1	58	311	254	3.4e-19	Bacteria;_Proteobacteria;_Betaproteobacteria;_Nitrosomonadales;_Nitrosomonadaceae;_Nitrosospira.
F9A135_VIBCL	1129	Vibrio_cholerae_HCUF01	HAMP~HisKA~HATPase_c~Response_reg~PAS_8	HisKA~HATPase_c~	dCache_1	133	353	221	4.1e-08	Bacteria;_Proteobacteria;_Gammaproteobacteria;_Vibrionales;_Vibrionaceae;_Vibrio.
G7ZGY1_AZOL4	908	Azospirillum_lipoferum_(strain_4B)	HisKA~HATPase_c~Response_reg~Response_reg	HisKA~HATPase_c~	dCache_1	33	279	247	6e-11	Bacteria;_Proteobacteria;_Alphaproteobacteria;_Rhodospirillales;_Rhodospirillaceae;_Azospirillum.
Q8D8W2_VIBVU	540	Vibrio_vulnificus	Cache_1~HAMP~GGDEF	GGDEF~	dCache_1	59	271	213	7.8e-10	Bacteria;_Proteobacteria;_Gammaproteobacteria;_Vibrionales;_Vibrionaceae;_Vibrio.
F8FQ46_PAEMK	783	Paenibacillus_mucilaginosus_(strain_KNP414)	HTH_18	HTH_18~	dCache_1	52	299	248	7e-12	Bacteria;_Firmicutes;_Bacillales;_Paenibacillaceae;_Paenibacillus.
D8FVU2_9CYAN	617	Oscillatoria_sp._PCC_6506	Cache_1~HisKA~HATPase_c	HisKA~HATPase_c~	dCache_1	36	295	260	7.4e-17	Bacteria;_Cyanobacteria;_Oscillatoriales;_Oscillatoria.
A7GDL0_CLOBL	690	Clostridium_botulinum_(strain_Langeland_/_NCTC_10281_/_Type_F)	TarH~Cache_1~HAMP~MCPsignal	MCPsignal~	dCache_1	34	305	272	5.8e-29	Bacteria;_Firmicutes;_Clostridia;_Clostridiales;_Clostridiaceae;_Clostridium.
H2IKJ3_9VIBR	625	Vibrio_sp._EJY3	MCPsignal	MCPsignal~	dCache_1	33	268	236	2.3e-09	Bacteria;_Proteobacteria;_Gammaproteobacteria;_Vibrionales;_Vibrionaceae;_Vibrio.
F0KT79_YERE3	523	Yersinia_enterocolitica_subsp._palearctica_serotype_O:9_/_biotype_3_(strain_105.5R(r))	GGDEF	GGDEF~	dCache_1	45	284	240	7.4e-20	Bacteria;_Proteobacteria;_Gammaproteobacteria;_Enterobacteriales;_Enterobacteriaceae;_Yersinia.
G7AR35_VIBCL	623	Vibrio_cholerae_HC-28A1	MCP_N~Cache_1~HAMP~MCPsignal	MCPsignal~	dCache_1	30	268	239	4.9e-26	Bacteria;_Proteobacteria;_Gammaproteobacteria;_Vibrionales;_Vibrionaceae;_Vibrio.
C3NT58_VIBCJ	626	Vibrio_cholerae_serotype_O1_(strain_MJ-1236)	Cache_1~HAMP~MCPsignal	MCPsignal~	dCache_1	36	268	233	2.3e-19	Bacteria;_Proteobacteria;_Gammaproteobacteria;_Vibrionales;_Vibrionaceae;_Vibrio.
C5UUQ2_CLOBO	751	Clostridium_botulinum_E1_str._'BoNT_E_Beluga'	GGDEF~EAL	GGDEF~EAL~	dCache_1	64	278	215	3.5e-09	Bacteria;_Firmicutes;_Clostridia;_Clostridiales;_Clostridiaceae;_Clostridium.
Q72FS4_DESVH	570	Desulfovibrio_vulgaris_(strain_Hildenborough_/_ATCC_29579_/_NCIMB_8303)	HisKA~HATPase_c	HisKA~HATPase_c~	dCache_1	46	281	236	4.2e-10	Bacteria;_Proteobacteria;_Deltaproteobacteria;_Desulfovibrionales;_Desulfovibrionaceae;_Desulfovibrio.
H0U048_9BRAD	1204	Bradyrhizobium_sp._STM_3843	HAMP~PAS_9~PAS_9~PAS~HisKA~HATPase_c~Response_reg	HisKA~HATPase_c~	dCache_1	63	350	288	9.4e-17	Bacteria;_Proteobacteria;_Alphaproteobacteria;_Rhizobiales;_Bradyrhizobiaceae;_Bradyrhizobium.
F7RPG8_9GAMM	728	Shewanella_sp._HN-41	GGDEF	GGDEF~	dCache_1	206	440	235	3.8e-13	Bacteria;_Proteobacteria;_Gammaproteobacteria;_Alteromonadales;_Shewanellaceae;_Shewanella.
G7Z7H7_AZOL4	838	Azospirillum_lipoferum_(strain_4B)	PAS_9~HisKA~HATPase_c~Response_reg	HisKA~HATPase_c~	dCache_1	75	294	220	1.6e-09	Bacteria;_Proteobacteria;_Alphaproteobacteria;_Rhodospirillales;_Rhodospirillaceae;_Azospirillum.
H0RSM2_9BRAD	1046	Bradyrhizobium_sp._ORS_285	PAS_7~PAS_4~GGDEF~EAL	GGDEF~EAL~	dCache_1	65	320	256	1.3e-12	Bacteria;_Proteobacteria;_Alphaproteobacteria;_Rhizobiales;_Bradyrhizobiaceae;_Bradyrhizobium.
I0F858_9BACI	662	Bacillus_sp._JS	TarH~Cache_1~HAMP~MCPsignal	MCPsignal~	dCache_1	46	266	221	4.2e-20	Bacteria;_Firmicutes;_Bacillales;_Bacillaceae;_Bacillus.
G7EWD7_9GAMM	751	Pseudoalteromonas_sp._BSi20311	GGDEF~EAL	GGDEF~EAL~	dCache_1	32	272	241	2.1e-07	Bacteria;_Proteobacteria;_Gammaproteobacteria;_Alteromonadales;_Pseudoalteromonadaceae;_Pseudoalteromonas.
F2GAQ3_ALTMD	461	Alteromonas_macleodii_(strain_DSM_17117_/_Deep_ecotype)	GGDEF	GGDEF~	dCache_1	23	266	244	1.9e-11	Bacteria;_Proteobacteria;_Gammaproteobacteria;_Alteromonadales;_Alteromonadaceae;_Alteromonas.
A6AEY5_VIBCL	512	Vibrio_cholerae_623-39	Cache_1~GGDEF	GGDEF~	dCache_1	75	311	237	3e-13	Bacteria;_Proteobacteria;_Gammaproteobacteria;_Vibrionales;_Vibrionaceae;_Vibrio.
E1D7D8_VIBPA	763	Vibrio_parahaemolyticus_AQ4037	GGDEF~EAL	GGDEF~EAL~	dCache_1	32	235	204	2.8e-08	Bacteria;_Proteobacteria;_Gammaproteobacteria;_Vibrionales;_Vibrionaceae;_Vibrio.
B8J2G6_DESDA	808	Desulfovibrio_desulfuricans_(strain_ATCC_27774_/_DSM_6949)	Cache_1~HAMP~MCPsignal	MCPsignal~	dCache_1	35	294	260	2.2e-19	Bacteria;_Proteobacteria;_Deltaproteobacteria;_Desulfovibrionales;_Desulfovibrionaceae;_Desulfovibrio.
CYA1_RHIME	665	Rhizobium_meliloti_(strain_1021)_(Ensifer_meliloti)_(Sinorhizobium_meliloti)	HAMP~Guanylate_cyc	Guanylate_cyc~	dCache_1	63	366	304	2.8e-13	Bacteria;_Proteobacteria;_Alphaproteobacteria;_Rhizobiales;_Rhizobiaceae;_Sinorhizobium/Ensifer_group;_Sinorhizobium.
G4RCQ3_PELHB	610	Pelagibacterium_halotolerans_(strain_JCM_15775_/_CGMCC_1.7692_/_B2)	HisKA~HATPase_c	HisKA~HATPase_c~	dCache_1	34	287	254	1e-09	Bacteria;_Proteobacteria;_Alphaproteobacteria;_Rhizobiales;_Hyphomicrobiaceae;_Pelagibacterium.
Q8XTU6_RALSO	634	Ralstonia_solanacearum_(strain_GMI1000)_(Pseudomonas_solanacearum)	HisKA~HATPase_c	HisKA~HATPase_c~	dCache_1	57	305	249	1.4e-15	Bacteria;_Proteobacteria;_Betaproteobacteria;_Burkholderiales;_Burkholderiaceae;_Ralstonia.
G7MAT8_9CLOT	668	Clostridium_sp._DL-VIII	Cache_1~HAMP~MCPsignal	MCPsignal~	dCache_1	38	285	248	6.6e-26	Bacteria;_Firmicutes;_Clostridia;_Clostridiales;_Clostridiaceae;_Clostridium.
B6JFH7_OLICO	907	Oligotropha_carboxidovorans_(strain_ATCC_49405_/_DSM_1227_/_OM5)	PAS_7~GGDEF~EAL	GGDEF~EAL~	dCache_1	60	316	257	3.1e-14	Bacteria;_Proteobacteria;_Alphaproteobacteria;_Rhizobiales;_Bradyrhizobiaceae;_Oligotropha.
H7R0B1_CAMCO	323	Campylobacter_coli_90-3	Cache_1	No_output	dCache_1	53	286	234	2.2e-17	Bacteria;_Proteobacteria;_Epsilonproteobacteria;_Campylobacterales;_Campylobacteraceae;_Campylobacter.
F9XVZ8_CAMFE	421	Campylobacter_fetus_subsp._venerealis_NCTC_10354	Cache_1	No_output	dCache_1	54	273	220	2.2e-21	Bacteria;_Proteobacteria;_Epsilonproteobacteria;_Campylobacterales;_Campylobacteraceae;_Campylobacter.
E4RHF8_PSEPB	493	Pseudomonas_putida_(strain_BIRD-1)	GGDEF	GGDEF~	dCache_1	69	290	222	2.2e-10	Bacteria;_Proteobacteria;_Gammaproteobacteria;_Pseudomonadales;_Pseudomonadaceae;_Pseudomonas.
H6NB61_9BACL	831	Paenibacillus_mucilaginosus_3016	HTH_18	HTH_18~	dCache_1	48	307	260	5.2e-18	Bacteria;_Firmicutes;_Bacillales;_Paenibacillaceae;_Paenibacillus.
D5U400_BRAM5	601	Brachyspira_murdochii_(strain_ATCC_51284_/_DSM_12563_/_56-150)_(Serpulina_murdochii)	Cache_1~MCPsignal	MCPsignal~	dCache_1	46	269	224	3.6e-15	Bacteria;_Spirochaetes;_Spirochaetales;_Brachyspiraceae;_Brachyspira.
H1W6I7_9CYAN	364	Arthrospira_sp._PCC_8005	Cache_1~HAMP	No_output	dCache_1	17	213	197	3.9e-18	Bacteria;_Cyanobacteria;_Oscillatoriales;_Arthrospira.
A8RM76_9CLOT	579	Clostridium_bolteae_ATCC_BAA-613	HAMP~His_kinase~HATPase_c	HATPase_c~	dCache_1	46	272	227	9.9e-07	Bacteria;_Firmicutes;_Clostridia;_Clostridiales;_Clostridiaceae;_Clostridium.
B3RBW5_CUPTR	1122	Cupriavidus_taiwanensis_(strain_R1_/_LMG_19424)_(Ralstonia_taiwanensis_(strain_LMG_19424))	HisKA~HATPase_c~Response_reg	HisKA~HATPase_c~	dCache_1	152	346	195	0.00021	Bacteria;_Proteobacteria;_Betaproteobacteria;_Burkholderiales;_Burkholderiaceae;_Cupriavidus.
C2WJN9_BACCE	486	Bacillus_cereus_Rock4-2	DUF3149~HisKA~HATPase_c	HisKA~HATPase_c~	dCache_1	67	195	129	8.3e-08	Bacteria;_Firmicutes;_Bacillales;_Bacillaceae;_Bacillus;_Bacillus_cereus_group.
B9M9I0_GEOSF	281	Geobacter_sp._(strain_FRC-32)	Unknown	No_output	dCache_1	77	267	191	0.00012	Bacteria;_Proteobacteria;_Deltaproteobacteria;_Desulfuromonadales;_Geobacteraceae;_Geobacter.
A8FXE5_SHESH	613	Shewanella_sediminis_(strain_HAW-EB3)	HisKA~HATPase_c	HisKA~HATPase_c~	dCache_1	39	298	260	2.1e-12	Bacteria;_Proteobacteria;_Gammaproteobacteria;_Alteromonadales;_Shewanellaceae;_Shewanella.
O24925_HELPY	675	Helicobacter_pylori_(strain_ATCC_700392_/_26695)_(Campylobacter_pylori)	MCPsignal	MCPsignal~	dCache_1	34	297	264	2.9e-08	Bacteria;_Proteobacteria;_Epsilonproteobacteria;_Campylobacterales;_Helicobacteraceae;_Helicobacter.
G5HRB9_9CLOT	575	Clostridium_citroniae_WAL-17108	His_kinase~HATPase_c	HATPase_c~	dCache_1	51	221	171	1.8e-06	Bacteria;_Firmicutes;_Clostridia;_Clostridiales;_Clostridiaceae;_Clostridium.
A0AYJ8_BURCH	620	Burkholderia_cenocepacia_(strain_HI2424)	Cache_1~HAMP~MCPsignal	MCPsignal~	dCache_1	103	289	187	1.5e-10	Bacteria;_Proteobacteria;_Betaproteobacteria;_Burkholderiales;_Burkholderiaceae;_Burkholderia;_Burkholderia_cepacia_complex.
F3JP82_PSESX	480	Pseudomonas_syringae_pv._aceris_str._M302273PT	Cache_1~HAMP~MCPsignal	MCPsignal~	dCache_1	18	254	237	1.3e-26	Bacteria;_Proteobacteria;_Gammaproteobacteria;_Pseudomonadales;_Pseudomonadaceae;_Pseudomonas;_Pseudomonas_syringae.
A2W0D5_9BURK	510	Burkholderia_cenocepacia_PC184	GGDEF	GGDEF~	dCache_1	53	281	229	1.5e-16	Bacteria;_Proteobacteria;_Betaproteobacteria;_Burkholderiales;_Burkholderiaceae;_Burkholderia;_Burkholderia_cepacia_complex.
C3NZF4_BACAA	660	Bacillus_anthracis_(strain_A0248)	TarH~Cache_1~HAMP~MCPsignal	MCPsignal~	dCache_1	44	276	233	6e-24	Bacteria;_Firmicutes;_Bacillales;_Bacillaceae;_Bacillus;_Bacillus_cereus_group.
D0KDZ6_PECWW	657	Pectobacterium_wasabiae_(strain_WPP163)	Cache_1~MCPsignal	MCPsignal~	dCache_1	40	315	276	2.5e-18	Bacteria;_Proteobacteria;_Gammaproteobacteria;_Enterobacteriales;_Enterobacteriaceae;_Pectobacterium.
C3XQR9_BRAFL	797	Branchiostoma_floridae_(Florida_lancelet)_(Amphioxus)	VWA_2	No_output	dCache_1	332	455	124	1.2e-05	Eukaryota;_Metazoa;_Chordata;_Cephalochordata;_Branchiostomidae;_Branchiostoma.
B8GTJ6_THISH	646	Thioalkalivibrio_sp._(strain_HL-EbGR7)	MCPsignal	MCPsignal~	dCache_1	37	289	253	1.4e-19	Bacteria;_Proteobacteria;_Gammaproteobacteria;_Chromatiales;_Ectothiorhodospiraceae;_Thioalkalivibrio.
D1B721_THEAS	300	Thermanaerovibrio_acidaminovorans_(strain_ATCC_49978_/_DSM_6589_/_Su883)_(Selenomonas_acidaminovorans)	Cache_1	No_output	dCache_1	39	259	221	3.7e-12	Bacteria;_Synergistetes;_Synergistia;_Synergistales;_Synergistaceae;_Thermanaerovibrio.
G6YST2_9ALTE	572	Marinobacter_manganoxydans_MnI7-9	HAMP~GGDEF	GGDEF~	dCache_1	52	283	232	3.4e-06	Bacteria;_Proteobacteria;_Gammaproteobacteria;_Alteromonadales;_Alteromonadaceae;_Marinobacter.
A3EH80_VIBCL	770	Vibrio_cholerae_V51	HAMP~MCPsignal	MCPsignal~	dCache_1	34	411	378	4.8e-08	Bacteria;_Proteobacteria;_Gammaproteobacteria;_Vibrionales;_Vibrionaceae;_Vibrio.
B1HC12_BURPE	643	Burkholderia_pseudomallei_S13	HisKA~HATPase_c	HisKA~HATPase_c~	dCache_1	46	309	264	4.4e-14	Bacteria;_Proteobacteria;_Betaproteobacteria;_Burkholderiales;_Burkholderiaceae;_Burkholderia;_pseudomallei_group.
E3FLW5_STIAD	922	Stigmatella_aurantiaca_(strain_DW4/3-1)	HAMP~PAS_4~GAF~HisKA~HATPase_c	HisKA~HATPase_c~	dCache_1	37	280	244	3.1e-20	Bacteria;_Proteobacteria;_Deltaproteobacteria;_Myxococcales;_Cystobacterineae;_Cystobacteraceae;_Stigmatella.
G6Z0U4_VIBCL	409	Vibrio_cholerae_HC-06A1	MCP_N~Cache_1~HAMP	No_output	dCache_1	30	269	240	1.9e-27	Bacteria;_Proteobacteria;_Gammaproteobacteria;_Vibrionales;_Vibrionaceae;_Vibrio.
D8PCB9_9BACT	645	Candidatus_Nitrospira_defluvii	Cache_1~HAMP~HisKA~HATPase_c	HisKA~HATPase_c~	dCache_1	43	324	282	4.6e-21	Bacteria;_Nitrospirae;_Nitrospirales;_Nitrospiraceae;_Nitrospira.
F6BZM0_SINMB	698	Sinorhizobium_meliloti_(strain_BL225C)	HAMP~Guanylate_cyc	Guanylate_cyc~	dCache_1	32	410	379	1e-10	Bacteria;_Proteobacteria;_Alphaproteobacteria;_Rhizobiales;_Rhizobiaceae;_Sinorhizobium/Ensifer_group;_Sinorhizobium.
C3K7X1_PSEFS	547	Pseudomonas_fluorescens_(strain_SBW25)	HAMP~GGDEF	GGDEF~	dCache_1	35	280	246	2e-13	Bacteria;_Proteobacteria;_Gammaproteobacteria;_Pseudomonadales;_Pseudomonadaceae;_Pseudomonas.
D5V7M0_ARCNC	803	Arcobacter_nitrofigilis_(strain_ATCC_33309_/_DSM_7299_/_LMG_7604_/_NCTC_12251_/_CI)_(Campylobacter_nitrofigilis)	Cache_1~MCPsignal	MCPsignal~	dCache_1	35	314	280	1.7e-17	Bacteria;_Proteobacteria;_Epsilonproteobacteria;_Campylobacterales;_Campylobacteraceae;_Arcobacter.
Q0TTN2_CLOP1	583	Clostridium_perfringens_(strain_ATCC_13124_/_NCTC_8237_/_Type_A)	HAMP~His_kinase~HATPase_c	HATPase_c~	dCache_1	51	300	250	4.2e-20	Bacteria;_Firmicutes;_Clostridia;_Clostridiales;_Clostridiaceae;_Clostridium.
H8BU65_CAMJU	394	Campylobacter_jejuni_subsp._jejuni_140-16	Cache_1	No_output	dCache_1	37	333	297	2.3e-10	Bacteria;_Proteobacteria;_Epsilonproteobacteria;_Campylobacterales;_Campylobacteraceae;_Campylobacter.
A7B8B0_RUMGN	583	Ruminococcus_gnavus_ATCC_29149	HAMP~His_kinase~HATPase_c	HATPase_c~	dCache_1	41	282	242	3.5e-08	Bacteria;_Firmicutes;_Clostridia;_Clostridiales;_Lachnospiraceae;_Blautia.
F3C9L1_PSESG	587	Pseudomonas_syringae_pv._glycinea_str._race_4	HisKA~HATPase_c	HisKA~HATPase_c~	dCache_1	38	275	238	2.3e-13	Bacteria;_Proteobacteria;_Gammaproteobacteria;_Pseudomonadales;_Pseudomonadaceae;_Pseudomonas;_Pseudomonas_savastanoi.
H5DKH6_ECOLX	552	Escherichia_coli_DEC10A	GGDEF	GGDEF~	dCache_1	39	333	295	7.8e-13	Bacteria;_Proteobacteria;_Gammaproteobacteria;_Enterobacteriales;_Enterobacteriaceae;_Escherichia.
F3FSL9_PSESX	279	Pseudomonas_syringae_pv._japonica_str._M301072PT	Unknown	No_output	dCache_1	33	265	233	2.1e-07	Bacteria;_Proteobacteria;_Gammaproteobacteria;_Pseudomonadales;_Pseudomonadaceae;_Pseudomonas;_Pseudomonas_syringae.
H5FXV8_ECOLX	558	Escherichia_coli_DEC10F	GGDEF	GGDEF~	dCache_1	45	339	295	8.2e-13	Bacteria;_Proteobacteria;_Gammaproteobacteria;_Enterobacteriales;_Enterobacteriaceae;_Escherichia.
G3PGN4_GASAC	1044	Gasterosteus_aculeatus_(Three-spined_stickleback)	VWA_N~VWA~Cache_1~VGCC_alpha2	No_output	dCache_1	397	573	177	1.4e-09	Eukaryota;_Metazoa;_Chordata;_Craniata;_Vertebrata;_Euteleostomi;_Actinopterygii;_Neopterygii;_Teleostei;_Euteleostei;_Neoteleostei;_Acanthomorpha;_Acanthopterygii;_Percomorpha;_Gasterosteiformes;_Gasterosteidae;_Gasterosteus.
E6AD59_ECOLX	464	Escherichia_coli_MS_153-1	HisKA~HATPase_c	HisKA~HATPase_c~	dCache_1	14	154	141	3.7e-05	Bacteria;_Proteobacteria;_Gammaproteobacteria;_Enterobacteriales;_Enterobacteriaceae;_Escherichia.
D3HRP5_LEGLN	683	Legionella_longbeachae_serogroup_1_(strain_NSW150)	Cache_1~HAMP~Guanylate_cyc	Guanylate_cyc~	dCache_1	88	331	244	5.5e-20	Bacteria;_Proteobacteria;_Gammaproteobacteria;_Legionellales;_Legionellaceae;_Legionella.
F8Z342_VIBCL	636	Vibrio_cholerae_HC-48A1	Cache_1~HAMP~MCPsignal	MCPsignal~	dCache_1	33	277	245	2.8e-16	Bacteria;_Proteobacteria;_Gammaproteobacteria;_Vibrionales;_Vibrionaceae;_Vibrio.
C9LXI4_9FIRM	655	Selenomonas_sputigena_ATCC_35185	Cache_1~HAMP~MCPsignal	MCPsignal~	dCache_1	79	273	195	3.4e-24	Bacteria;_Firmicutes;_Negativicutes;_Selenomonadales;_Veillonellaceae;_Selenomonas.
G2L7E6_PSEAI	629	Pseudomonas_aeruginosa_M18	MCP_N~Cache_1~HAMP~MCPsignal	MCPsignal~	dCache_1	35	274	240	9.3e-29	Bacteria;_Proteobacteria;_Gammaproteobacteria;_Pseudomonadales;_Pseudomonadaceae;_Pseudomonas.
D9YBQ9_9DELT	483	Desulfovibrio_sp._3_1_syn3	GGDEF	GGDEF~	dCache_1	29	286	258	4.7e-12	Bacteria;_Proteobacteria;_Deltaproteobacteria;_Desulfovibrionales;_Desulfovibrionaceae;_Desulfovibrio.
D4JV02_9FIRM	721	Eubacterium_siraeum_70/3	Cache_1~MCPsignal	MCPsignal~	dCache_1	59	304	246	7.5e-22	Bacteria;_Firmicutes;_Clostridia;_Clostridiales;_Eubacteriaceae;_Eubacterium.
B7VPY3_VIBSL	640	Vibrio_splendidus_(strain_LGP32)_(Vibrio_splendidus_(strain_Mel32))	HATPase_c	HATPase_c~	dCache_1	37	233	197	1.3e-11	Bacteria;_Proteobacteria;_Gammaproteobacteria;_Vibrionales;_Vibrionaceae;_Vibrio.
H7ZD80_CAMJU	238	Campylobacter_jejuni_subsp._jejuni_LMG_9217	Cache_1	No_output	dCache_1	45	226	182	3.1e-16	Bacteria;_Proteobacteria;_Epsilonproteobacteria;_Campylobacterales;_Campylobacteraceae;_Campylobacter.
B7J2N5_BORBZ	753	Borrelia_burgdorferi_(strain_ZS7)	MCPsignal	MCPsignal~	dCache_1	41	345	305	8.5e-05	Bacteria;_Spirochaetes;_Spirochaetales;_Spirochaetaceae;_Borrelia;_Borrelia_burgdorferi_group.
H1AJU0_9FIRM	754	Coprobacillus_sp._8_2_54BFAA	GGDEF~EAL	GGDEF~EAL~	dCache_1	44	279	236	4.4e-10	Bacteria;_Firmicutes;_Erysipelotrichi;_Erysipelotrichales;_Erysipelotrichaceae;_Coprobacillus.
I1E1E9_9GAMM	705	Rheinheimera_nanhaiensis_E407-8	HAMP~MCPsignal	MCPsignal~	dCache_1	42	337	296	7.9e-14	Bacteria;_Proteobacteria;_Gammaproteobacteria;_Chromatiales;_Chromatiaceae;_Rheinheimera.
G6K4A6_STRPN	563	Streptococcus_pneumoniae_GA47033	Cache_1~HAMP~His_kinase~HATPase_c	HATPase_c~	dCache_1	33	267	235	2.6e-24	Bacteria;_Firmicutes;_Lactobacillales;_Streptococcaceae;_Streptococcus.
Q07VE3_RHOP5	1060	Rhodopseudomonas_palustris_(strain_BisA53)	HAMP~PAS_4~PAS~HATPase_c~Response_reg	HATPase_c~	dCache_1	38	300	263	1.9e-10	Bacteria;_Proteobacteria;_Alphaproteobacteria;_Rhizobiales;_Bradyrhizobiaceae;_Rhodopseudomonas.
F9UD63_9GAMM	915	Thiocapsa_marina_5811	PAS_8~GGDEF~EAL	GGDEF~EAL~	dCache_1	37	310	274	5.5e-13	Bacteria;_Proteobacteria;_Gammaproteobacteria;_Chromatiales;_Chromatiaceae;_Thiocapsa.
E0I5Z2_9BACL	583	Paenibacillus_curdlanolyticus_YK9	HAMP~His_kinase~HATPase_c	HATPase_c~	dCache_1	40	275	236	9.3e-08	Bacteria;_Firmicutes;_Bacillales;_Paenibacillaceae;_Paenibacillus.
E6T621_SHEB6	876	Shewanella_baltica_(strain_OS678)	Cache_1~PAS_4~HATPase_c	HATPase_c~	dCache_1	58	265	208	2.3e-10	Bacteria;_Proteobacteria;_Gammaproteobacteria;_Alteromonadales;_Shewanellaceae;_Shewanella.
A9FJA3_SORC5	795	Sorangium_cellulosum_(strain_So_ce56)_(Polyangium_cellulosum_(strain_So_ce56))	Cache_1~HAMP~SpoIIE	SpoIIE~	dCache_1	68	427	360	6.2e-12	Bacteria;_Proteobacteria;_Deltaproteobacteria;_Myxococcales;_Sorangiineae;_Polyangiaceae;_Sorangium.
G6BHX9_CLODI	744	Clostridium_difficile_050-P50-2011	GGDEF~EAL	GGDEF~EAL~	dCache_1	40	277	238	5.8e-12	Bacteria;_Firmicutes;_Clostridia;_Clostridiales;_Peptostreptococcaceae.
F7K4P7_9FIRM	600	Lachnospiraceae_bacterium_3_1_57FAA_CT1	Cache_1~HAMP~His_kinase~HATPase_c	HATPase_c~	dCache_1	46	297	252	2.8e-25	Bacteria;_Firmicutes;_Clostridia;_Clostridiales;_Lachnospiraceae.
B9P8X8_POPTR	481	Populus_trichocarpa_(Western_balsam_poplar)_(Populus_balsamifera_subsp._trichocarpa)	Cache_1~HAMP~MCPsignal	MCPsignal~	dCache_1	19	269	251	1.4e-17	Eukaryota;_Viridiplantae;_Streptophyta;_Embryophyta;_Tracheophyta;_Spermatophyta;_Magnoliophyta;_eudicotyledons;_core_eudicotyledons;_rosids;_fabids;_Malpighiales;_Salicaceae;_Saliceae;_Populus.
H7QXC7_CAMCO	412	Campylobacter_coli_111-3	Unknown	No_output	dCache_1	47	332	286	8e-11	Bacteria;_Proteobacteria;_Epsilonproteobacteria;_Campylobacterales;_Campylobacteraceae;_Campylobacter.
B9NSA0_9RHOB	592	Rhodobacteraceae_bacterium_KLH11	HisKA~HATPase_c	HisKA~HATPase_c~	dCache_1	49	253	205	1.2e-12	Bacteria;_Proteobacteria;_Alphaproteobacteria;_Rhodobacterales;_Rhodobacteraceae.
E0XYB8_9GAMM	715	uncultured_Pseudomonadales_bacterium_HF0500_12O04	HAMP~MCPsignal	MCPsignal~	dCache_1	48	349	302	1.7e-10	Bacteria;_Proteobacteria;_Gammaproteobacteria;_Pseudomonadales;_environmental_samples.
A1RKH4_SHESW	879	Shewanella_sp._(strain_W3-18-1)	Cache_1~PAS_4~HATPase_c	HATPase_c~	dCache_1	79	274	196	5.7e-11	Bacteria;_Proteobacteria;_Gammaproteobacteria;_Alteromonadales;_Shewanellaceae;_Shewanella.
E3HCJ7_ILYPC	917	Ilyobacter_polytropus_(strain_DSM_2926_/_CuHBu1)	PAS_9~GGDEF~EAL	GGDEF~EAL~	dCache_1	52	315	264	1.2e-10	Bacteria;_Fusobacteria;_Fusobacteriales;_Fusobacteriaceae;_Ilyobacter.
Q5WX23_LEGPL	701	Legionella_pneumophila_(strain_Lens)	Cache_1~Guanylate_cyc	Guanylate_cyc~	dCache_1	41	334	294	1.2e-19	Bacteria;_Proteobacteria;_Gammaproteobacteria;_Legionellales;_Legionellaceae;_Legionella.
A4X0G8_RHOS5	687	Rhodobacter_sphaeroides_(strain_ATCC_17025_/_ATH_2.4.3)	MCPsignal	MCPsignal~	dCache_1	41	378	338	8.8e-08	Bacteria;_Proteobacteria;_Alphaproteobacteria;_Rhodobacterales;_Rhodobacteraceae;_Rhodobacter.
H7JZ22_STRPN	563	Streptococcus_pneumoniae_GA04175	Cache_1~HAMP~His_kinase~HATPase_c	HATPase_c~	dCache_1	33	267	235	2.6e-24	Bacteria;_Firmicutes;_Lactobacillales;_Streptococcaceae;_Streptococcus.
E6VQG0_RHOPX	730	Rhodopseudomonas_palustris_(strain_DX-1)	Cache_1~HAMP~MCPsignal	MCPsignal~	dCache_1	56	348	293	3.7e-15	Bacteria;_Proteobacteria;_Alphaproteobacteria;_Rhizobiales;_Bradyrhizobiaceae;_Rhodopseudomonas.
H4F2D6_9RHIZ	696	Rhizobium_sp._PDO1-076	Cache_1~HAMP~MCPsignal	MCPsignal~	dCache_1	35	271	237	2.6e-25	Bacteria;_Proteobacteria;_Alphaproteobacteria;_Rhizobiales;_Rhizobiaceae;_Rhizobium/Agrobacterium_group;_Rhizobium.
H6CN80_9BACL	659	Paenibacillus_sp._Aloe-11	TarH~Cache_1~HAMP~MCPsignal	MCPsignal~	dCache_1	41	270	230	1.6e-22	Bacteria;_Firmicutes;_Bacillales;_Paenibacillaceae;_Paenibacillus.
F3J2R6_PSEAP	462	Pseudomonas_syringae_pv._aptata_str._DSM_50252	HisKA	HisKA~	dCache_1	52	297	246	2e-13	Bacteria;_Proteobacteria;_Gammaproteobacteria;_Pseudomonadales;_Pseudomonadaceae;_Pseudomonas;_Pseudomonas_syringae.
C6IYE2_9BACL	691	Paenibacillus_sp._oral_taxon_786_str._D14	HAMP~MCPsignal	MCPsignal~	dCache_1	40	304	265	1.4e-19	Bacteria;_Firmicutes;_Bacillales;_Paenibacillaceae;_Paenibacillus.
Q21B99_RHOPB	501	Rhodopseudomonas_palustris_(strain_BisB18)	GGDEF	GGDEF~	dCache_1	46	291	246	1.4e-16	Bacteria;_Proteobacteria;_Alphaproteobacteria;_Rhizobiales;_Bradyrhizobiaceae;_Rhodopseudomonas.
G2J304_PSEUL	625	Pseudogulbenkiania_sp._(strain_NH8B)	MCP_N~Cache_1~HAMP~MCPsignal	MCPsignal~	dCache_1	31	267	237	5.3e-21	Bacteria;_Proteobacteria;_Betaproteobacteria;_Neisseriales;_Neisseriaceae;_Pseudogulbenkiania.
D4IVY5_BUTFI	676	Butyrivibrio_fibrisolvens	Cache_1~HAMP~MCPsignal	MCPsignal~	dCache_1	104	287	184	1.1e-16	Bacteria;_Firmicutes;_Clostridia;_Clostridiales;_Lachnospiraceae;_Butyrivibrio.
F3GVS1_PSESX	509	Pseudomonas_syringae_Cit_7	GGDEF	GGDEF~	dCache_1	38	295	258	1.6e-17	Bacteria;_Proteobacteria;_Gammaproteobacteria;_Pseudomonadales;_Pseudomonadaceae;_Pseudomonas;_Pseudomonas_syringae.
A7HIK8_ANADF	667	Anaeromyxobacter_sp._(strain_Fw109-5)	HAMP~HisKA~HATPase_c	HisKA~HATPase_c~	dCache_1	74	331	258	6.3e-11	Bacteria;_Proteobacteria;_Deltaproteobacteria;_Myxococcales;_Cystobacterineae;_Myxococcaceae;_Anaeromyxobacter.
G0AZL0_9GAMM	630	Shewanella_baltica_BA175	Cache_1~HAMP~MCPsignal	MCPsignal~	dCache_1	33	273	241	4.3e-26	Bacteria;_Proteobacteria;_Gammaproteobacteria;_Alteromonadales;_Shewanellaceae;_Shewanella.
H7JL13_STRPN	554	Streptococcus_pneumoniae_GA02270	Cache_1~HAMP~His_kinase~HATPase_c	HATPase_c~	dCache_1	24	258	235	2.5e-24	Bacteria;_Firmicutes;_Lactobacillales;_Streptococcaceae;_Streptococcus.
E6VSL1_DESAO	616	Desulfovibrio_aespoeensis_(strain_ATCC_700646_/_DSM_10631_/_Aspo-2)	Cache_1~HAMP~MCPsignal	MCPsignal~	dCache_1	30	279	250	1.4e-25	Bacteria;_Proteobacteria;_Deltaproteobacteria;_Desulfovibrionales;_Desulfovibrionaceae;_Desulfovibrio.
H0SD90_9BRAD	504	Bradyrhizobium_sp._ORS_375	HWE_HK	HWE_HK~	dCache_1	37	274	238	8.6e-07	Bacteria;_Proteobacteria;_Alphaproteobacteria;_Rhizobiales;_Bradyrhizobiaceae;_Bradyrhizobium.
G6N314_STRPN	563	Streptococcus_pneumoniae_GA44378	Cache_1~HAMP~His_kinase~HATPase_c	HATPase_c~	dCache_1	33	267	235	3.3e-24	Bacteria;_Firmicutes;_Lactobacillales;_Streptococcaceae;_Streptococcus.
A5KTS8_9GAMM	623	Vibrionales_bacterium_SWAT-3	MCP_N~Cache_1~HAMP~MCPsignal	MCPsignal~	dCache_1	31	267	237	5.9e-24	Bacteria;_Proteobacteria;_Gammaproteobacteria;_Vibrionales;_unclassified_Vibrionales.
G7QLA0_LEPII	691	Leptospira_interrogans_serogroup_Icterohaemorrhagiae_serovar_Lai_(strain_IPAV)	Cache_1~HAMP~MCPsignal	MCPsignal~	dCache_1	31	305	275	6.5e-11	Bacteria;_Spirochaetes;_Spirochaetales;_Leptospiraceae;_Leptospira.
G8M2P2_CLOCD	575	Clostridium_clariflavum_(strain_DSM_19732_/_NBRC_101661_/_EBR45)	HAMP~His_kinase~HATPase_c	HATPase_c~	dCache_1	41	280	240	3.9e-12	Bacteria;_Firmicutes;_Clostridia;_Clostridiales;_Clostridiaceae;_Clostridium.
Q8Y1T3_RALSO	617	Ralstonia_solanacearum_(strain_GMI1000)_(Pseudomonas_solanacearum)	Cache_1~HAMP~MCPsignal	MCPsignal~	dCache_1	55	288	234	5.5e-24	Bacteria;_Proteobacteria;_Betaproteobacteria;_Burkholderiales;_Burkholderiaceae;_Ralstonia.
F0JK67_DESDE	621	Desulfovibrio_desulfuricans_ND132	HisKA_3~HATPase_c	HisKA_3~HATPase_c~	dCache_1	75	297	223	2.4e-05	Bacteria;_Proteobacteria;_Deltaproteobacteria;_Desulfovibrionales;_Desulfovibrionaceae;_Desulfovibrio.
B7GLC5_ANOFW	475	Anoxybacillus_flavithermus_(strain_DSM_21510_/_WK1)	HisKA~HATPase_c	HisKA~HATPase_c~	dCache_1	33	185	153	3.4e-07	Bacteria;_Firmicutes;_Bacillales;_Bacillaceae;_Anoxybacillus.
F5T6D2_9FIRM	734	Oribacterium_sp._oral_taxon_108_str._F0425	HAMP~MCPsignal	MCPsignal~	dCache_1	115	357	243	1e-10	Bacteria;_Firmicutes;_Clostridia;_Clostridiales;_Lachnospiraceae;_Oribacterium.
C9D0V9_9RHOB	1136	Silicibacter_sp._TrichCH4B	HAMP~HisKA~HATPase_c~Response_reg~PAS_8	HisKA~HATPase_c~	dCache_1	50	328	279	3.1e-13	Bacteria;_Proteobacteria;_Alphaproteobacteria;_Rhodobacterales;_Rhodobacteraceae;_Ruegeria.
A9KUV0_SHEB9	598	Shewanella_baltica_(strain_OS195)	HisKA~HATPase_c	HisKA~HATPase_c~	dCache_1	40	304	265	1e-11	Bacteria;_Proteobacteria;_Gammaproteobacteria;_Alteromonadales;_Shewanellaceae;_Shewanella.
C0FT29_9FIRM	596	Roseburia_inulinivorans_DSM_16841	HAMP~His_kinase~HATPase_c	HATPase_c~	dCache_1	49	304	256	4.9e-11	Bacteria;_Firmicutes;_Clostridia;_Clostridiales;_Lachnospiraceae;_Roseburia.
D8G912_9CYAN	887	Oscillatoria_sp._PCC_6506	HAMP~HisKA~HATPase_c~Response_reg	HisKA~HATPase_c~	dCache_1	37	321	285	6.8e-19	Bacteria;_Cyanobacteria;_Oscillatoriales;_Oscillatoria.
H0PYD6_9RHOO	696	Azoarcus_sp._KH32C	PAS_3~HisKA~HATPase_c	HisKA~HATPase_c~	dCache_1	33	246	214	1.5e-05	Bacteria;_Proteobacteria;_Betaproteobacteria;_Rhodocyclales;_Rhodocyclaceae;_Azoarcus.
D0H803_VIBCL	629	Vibrio_cholerae_RC27	Cache_1~HAMP~MCPsignal	MCPsignal~	dCache_1	33	267	235	1.3e-21	Bacteria;_Proteobacteria;_Gammaproteobacteria;_Vibrionales;_Vibrionaceae;_Vibrio.
A6CBA6_9PLAN	1362	Planctomyces_maris_DSM_8797	HAMP~PAS_9~PAS~HisKA~HATPase_c~Response_reg~Response_reg~Hpt	HisKA~HATPase_c~	dCache_1	58	317	260	7.5e-19	Bacteria;_Planctomycetes;_Planctomycetia;_Planctomycetales;_Planctomycetaceae;_Planctomyces.
C6J246_9BACL	587	Paenibacillus_sp._oral_taxon_786_str._D14	HAMP~His_kinase~HATPase_c	HATPase_c~	dCache_1	41	281	241	1.1e-15	Bacteria;_Firmicutes;_Bacillales;_Paenibacillaceae;_Paenibacillus.
D3EF48_GEOS4	603	Geobacillus_sp._(strain_Y412MC10)	HAMP~His_kinase~HATPase_c	HATPase_c~	dCache_1	41	298	258	8.1e-18	Bacteria;_Firmicutes;_Bacillales;_Paenibacillaceae;_Paenibacillus.
C8PM44_9SPIO	698	Treponema_vincentii_ATCC_35580	HAMP~MCPsignal	MCPsignal~	dCache_1	63	284	222	2.2e-10	Bacteria;_Spirochaetes;_Spirochaetales;_Spirochaetaceae;_Treponema.
H7Y044_CAMJU	700	Campylobacter_jejuni_subsp._jejuni_LMG_23264	MCPsignal	MCPsignal~	dCache_1	34	327	294	9.8e-17	Bacteria;_Proteobacteria;_Epsilonproteobacteria;_Campylobacterales;_Campylobacteraceae;_Campylobacter.
F4LPE6_TREBD	337	Treponema_brennaborense_(strain_DSM_12168_/_CIP_105900_/_DD5/3)	MCPsignal~Cache_1	MCPsignal~	dCache_1	127	333	207	3.9e-20	Bacteria;_Spirochaetes;_Spirochaetales;_Spirochaetaceae;_Treponema.
B4UAL2_ANASK	662	Anaeromyxobacter_sp._(strain_K)	HAMP~HisKA_3~HATPase_c	HisKA_3~HATPase_c~	dCache_1	77	311	235	1.3e-08	Bacteria;_Proteobacteria;_Deltaproteobacteria;_Myxococcales;_Cystobacterineae;_Myxococcaceae;_Anaeromyxobacter.
D3EAQ1_GEOS4	600	Geobacillus_sp._(strain_Y412MC10)	HAMP~His_kinase~HATPase_c	HATPase_c~	dCache_1	42	304	263	1e-11	Bacteria;_Firmicutes;_Bacillales;_Paenibacillaceae;_Paenibacillus.
C5WI33_STRDG	577	Streptococcus_dysgalactiae_subsp._equisimilis_(strain_GGS_124)	Cache_1~HAMP~His_kinase~HATPase_c	HATPase_c~	dCache_1	33	272	240	7.4e-23	Bacteria;_Firmicutes;_Lactobacillales;_Streptococcaceae;_Streptococcus.
C7C523_9ENTR	568	Enterobacter_turicensis	GGDEF	GGDEF~	dCache_1	96	340	245	2e-09	Bacteria;_Proteobacteria;_Gammaproteobacteria;_Enterobacteriales;_Enterobacteriaceae;_Enterobacter.
B9MF76_ACIET	1611	Acidovorax_ebreus_(strain_TPSY)_(Diaphorobacter_sp._(strain_TPSY))	PAS_9~PAS_9~PAS_3~PAS_4~HisKA~HATPase_c~Response_reg~Response_reg~Hpt	HisKA~HATPase_c~	dCache_1	110	302	193	6.7e-05	Bacteria;_Proteobacteria;_Betaproteobacteria;_Burkholderiales;_Comamonadaceae;_Acidovorax.
A0L299_SHESA	623	Shewanella_sp._(strain_ANA-3)	Cache_1~HAMP~MCPsignal	MCPsignal~	dCache_1	33	268	236	8.4e-18	Bacteria;_Proteobacteria;_Gammaproteobacteria;_Alteromonadales;_Shewanellaceae;_Shewanella.
G6YQT0_9ALTE	748	Marinobacter_manganoxydans_MnI7-9	MCPsignal	MCPsignal~	dCache_1	30	392	363	3.9e-16	Bacteria;_Proteobacteria;_Gammaproteobacteria;_Alteromonadales;_Alteromonadaceae;_Marinobacter.
G2J2S3_PSEUL	692	Pseudogulbenkiania_sp._(strain_NH8B)	Cache_1~HAMP~MCPsignal	MCPsignal~	dCache_1	161	337	177	3.7e-13	Bacteria;_Proteobacteria;_Betaproteobacteria;_Neisseriales;_Neisseriaceae;_Pseudogulbenkiania.
B1QWB0_CLOBU	666	Clostridium_butyricum_5521	HAMP~MCPsignal	MCPsignal~	dCache_1	44	281	238	1.6e-16	Bacteria;_Firmicutes;_Clostridia;_Clostridiales;_Clostridiaceae;_Clostridium.
F2IU76_VIBCL	770	Vibrio_cholerae_LMA3984-4	HAMP~MCPsignal	MCPsignal~	dCache_1	34	411	378	3.2e-08	Bacteria;_Proteobacteria;_Gammaproteobacteria;_Vibrionales;_Vibrionaceae;_Vibrio.
F8YSK6_VIBCL	636	Vibrio_cholerae_HC-40A1	Cache_1~HAMP~MCPsignal	MCPsignal~	dCache_1	33	277	245	2.8e-16	Bacteria;_Proteobacteria;_Gammaproteobacteria;_Vibrionales;_Vibrionaceae;_Vibrio.
G6HZ61_9FIRM	880	Desulfotomaculum_gibsoniae_DSM_7213	Cache_1~HAMP~PAS~GGDEF~HD_5	GGDEF~	dCache_1	19	310	292	1.3e-17	Bacteria;_Firmicutes;_Clostridia;_Clostridiales;_Peptococcaceae;_Desulfotomaculum.
D4ZRT5_SPIPL	1336	Arthrospira_platensis_NIES-39	Cache_1~HAMP~PAS_9~HisKA~HATPase_c~Response_reg~Guanylate_cyc	HisKA~HATPase_c~Guanylate_cyc~	dCache_1	48	345	298	5.3e-27	Bacteria;_Cyanobacteria;_Oscillatoriales;_Arthrospira;_Arthrospira_platensis.
Q47FF8_DECAR	996	Dechloromonas_aromatica_(strain_RCB)	PAS_4~PAS_9~GGDEF~EAL	GGDEF~EAL~	dCache_1	34	281	248	2.1e-19	Bacteria;_Proteobacteria;_Betaproteobacteria;_Rhodocyclales;_Rhodocyclaceae;_Dechloromonas.
E3PR40_CLOSD	521	Clostridium_sticklandii_(strain_ATCC_12662_/_DSM_519_/_JCM_1433_/_NCIB_10654)	Cache_1	No_output	dCache_1	38	289	252	3.6e-18	Bacteria;_Firmicutes;_Clostridia;_Clostridiales;_Peptostreptococcaceae.
B1J6J0_PSEPW	527	Pseudomonas_putida_(strain_W619)	Cache_1~GGDEF	GGDEF~	dCache_1	40	283	244	7.3e-23	Bacteria;_Proteobacteria;_Gammaproteobacteria;_Pseudomonadales;_Pseudomonadaceae;_Pseudomonas.
D0HUC1_VIBCL	608	Vibrio_cholerae_INDRE_91/1	Cache_1~HAMP~MCPsignal	MCPsignal~	dCache_1	5	249	245	2.9e-16	Bacteria;_Proteobacteria;_Gammaproteobacteria;_Vibrionales;_Vibrionaceae;_Vibrio.
A3GPI8_VIBCL	623	Vibrio_cholerae_NCTC_8457	MCP_N~Cache_1~HAMP~MCPsignal	MCPsignal~	dCache_1	30	268	239	4.9e-26	Bacteria;_Proteobacteria;_Gammaproteobacteria;_Vibrionales;_Vibrionaceae;_Vibrio.
A5E9G8_BRASB	1193	Bradyrhizobium_sp._(strain_BTAi1_/_ATCC_BAA-1182)	HAMP~PAS_9~PAS_3~PAS~HisKA~HATPase_c~Response_reg	HisKA~HATPase_c~	dCache_1	54	342	289	3.8e-16	Bacteria;_Proteobacteria;_Alphaproteobacteria;_Rhizobiales;_Bradyrhizobiaceae;_Bradyrhizobium.
F2A9F7_RHIET	564	Rhizobium_etli_CNPAF512	HAMP~HWE_HK	HWE_HK~	dCache_1	31	270	240	4.4e-19	Bacteria;_Proteobacteria;_Alphaproteobacteria;_Rhizobiales;_Rhizobiaceae;_Rhizobium/Agrobacterium_group;_Rhizobium.
D4J2M8_BUTFI	664	Butyrivibrio_fibrisolvens	HAMP~MCPsignal	MCPsignal~	dCache_1	58	278	221	1.8e-15	Bacteria;_Firmicutes;_Clostridia;_Clostridiales;_Lachnospiraceae;_Butyrivibrio.
D3T777_THEIA	697	Thermoanaerobacter_italicus_(strain_DSM_9252_/_Ab9)	Cache_1~HAMP~MCPsignal	MCPsignal~	dCache_1	63	312	250	1.4e-27	Bacteria;_Firmicutes;_Clostridia;_Thermoanaerobacterales;_Thermoanaerobacteraceae;_Thermoanaerobacter.
Q6AR00_DESPS	690	Desulfotalea_psychrophila_(strain_LSv54_/_DSM_12343)	Cache_1~HAMP~MCPsignal	MCPsignal~	dCache_1	36	320	285	5.3e-21	Bacteria;_Proteobacteria;_Deltaproteobacteria;_Desulfobacterales;_Desulfobulbaceae;_Desulfotalea.
H7EUP7_PSEST	722	Pseudomonas_stutzeri_ATCC_14405_=_CCUG_16156	Cache_1~HAMP~MCPsignal	MCPsignal~	dCache_1	45	343	299	1.8e-15	Bacteria;_Proteobacteria;_Gammaproteobacteria;_Pseudomonadales;_Pseudomonadaceae;_Pseudomonas.
C0QDZ8_DESAH	699	Desulfobacterium_autotrophicum_(strain_ATCC_43914_/_DSM_3382_/_HRM2)	HAMP~MCPsignal	MCPsignal~	dCache_1	39	332	294	6.9e-17	Bacteria;_Proteobacteria;_Deltaproteobacteria;_Desulfobacterales;_Desulfobacteraceae;_Desulfobacterium.
Q128Y8_POLSJ	1253	Polaromonas_sp._(strain_JS666_/_ATCC_BAA-500)	Cache_1~PAS_3~PAS_3~PAS_9~GAF_2~PAS_3~HisKA~HATPase_c	HisKA~HATPase_c~	dCache_1	52	302	251	7.5e-21	Bacteria;_Proteobacteria;_Betaproteobacteria;_Burkholderiales;_Comamonadaceae;_Polaromonas.
G4E3W2_9GAMM	673	Thiorhodospira_sibirica_ATCC_700588	Cache_1~HAMP~MCPsignal	MCPsignal~	dCache_1	42	320	279	1.9e-14	Bacteria;_Proteobacteria;_Gammaproteobacteria;_Chromatiales;_Ectothiorhodospiraceae;_Thiorhodospira.
Q472L1_CUPPJ	871	Cupriavidus_pinatubonensis_(strain_JMP134_/_LMG_1197)_(Alcaligenes_eutrophus)_(Ralstonia_eutropha)	PAS~PAS_8~HisKA~HATPase_c	HisKA~HATPase_c~	dCache_1	112	296	185	2.1e-05	Bacteria;_Proteobacteria;_Betaproteobacteria;_Burkholderiales;_Burkholderiaceae;_Cupriavidus.
G9RX78_9FIRM	599	Subdoligranulum_sp._4_3_54A2FAA	His_kinase~HATPase_c	HATPase_c~	dCache_1	53	295	243	2.8e-16	Bacteria;_Firmicutes;_Clostridia;_Clostridiales;_Ruminococcaceae;_Subdoligranulum.
G9F1F6_CLOSG	668	Clostridium_sporogenes_PA_3679	Cache_1~MCPsignal	MCPsignal~	dCache_1	32	283	252	3.5e-24	Bacteria;_Firmicutes;_Clostridia;_Clostridiales;_Clostridiaceae;_Clostridium.
B2FI15_STRMK	922	Stenotrophomonas_maltophilia_(strain_K279a)	Cache_1~HAMP~MCPsignal	MCPsignal~	dCache_1	125	403	279	1.1e-12	Bacteria;_Proteobacteria;_Gammaproteobacteria;_Xanthomonadales;_Xanthomonadaceae;_Stenotrophomonas;_Stenotrophomonas_maltophilia_group.
D3ANU0_9CLOT	603	Clostridium_hathewayi_DSM_13479	Cache_1~HAMP~His_kinase~HATPase_c	HATPase_c~	dCache_1	40	266	227	2.2e-11	Bacteria;_Firmicutes;_Clostridia;_Clostridiales;_Clostridiaceae;_Clostridium.
G6FNH8_9CYAN	491	Fischerella_sp._JSC-11	Cache_1~HAMP~HisKA	HisKA~	dCache_1	48	351	304	1.3e-23	Bacteria;_Cyanobacteria;_Stigonematales;_Fischerella.
E8I9G7_ECOLX	564	Escherichia_coli_O55:H7_str._3256-97	GGDEF	GGDEF~	dCache_1	51	345	295	2.5e-13	Bacteria;_Proteobacteria;_Gammaproteobacteria;_Enterobacteriales;_Enterobacteriaceae;_Escherichia.
E7N4U4_9FIRM	658	Selenomonas_artemidis_F0399	Cache_1~HAMP~MCPsignal	MCPsignal~	dCache_1	30	273	244	4.5e-25	Bacteria;_Firmicutes;_Negativicutes;_Selenomonadales;_Veillonellaceae;_Selenomonas.
H0Y1M5_OTOGA	1060	Otolemur_garnettii_(Small-eared_galago)_(Garnett's_greater_bushbaby)	VWA_N~VWA_2~Cache_1	No_output	dCache_1	403	543	141	2.7e-11	Eukaryota;_Metazoa;_Chordata;_Craniata;_Vertebrata;_Euteleostomi;_Mammalia;_Eutheria;_Euarchontoglires;_Primates;_Strepsirrhini;_Lorisiformes;_Galagidae;_Otolemur.
E7P614_PSESG	668	Pseudomonas_syringae_pv._glycinea_str._B076	HisKA~HATPase_c~Response_reg	HisKA~HATPase_c~	dCache_1	17	206	190	9e-11	Bacteria;_Proteobacteria;_Gammaproteobacteria;_Pseudomonadales;_Pseudomonadaceae;_Pseudomonas;_Pseudomonas_savastanoi.
B9K8I1_THENN	565	Thermotoga_neapolitana_(strain_ATCC_49049_/_DSM_4359_/_NS-E)	HD_5	No_output	dCache_1	60	247	188	6.2e-13	Bacteria;_Thermotogae;_Thermotogales;_Thermotogaceae;_Thermotoga.
E8VS13_VIBVM	626	Vibrio_vulnificus_(strain_MO6-24/O)	PAS_9~GGDEF	GGDEF~	dCache_1	36	298	263	9.2e-10	Bacteria;_Proteobacteria;_Gammaproteobacteria;_Vibrionales;_Vibrionaceae;_Vibrio.
A9KIS7_CLOPH	718	Clostridium_phytofermentans_(strain_ATCC_700394_/_DSM_18823_/_ISDg)	HAMP~MCPsignal	MCPsignal~	dCache_1	74	331	258	3.1e-08	Bacteria;_Firmicutes;_Clostridia;_Clostridiales;_Clostridiaceae;_Clostridium.
A7JYL9_VIBSE	751	Vibrio_sp._(strain_Ex25)	GGDEF~EAL	GGDEF~EAL~	dCache_1	21	223	203	2.4e-08	Bacteria;_Proteobacteria;_Gammaproteobacteria;_Vibrionales;_Vibrionaceae;_Vibrio.
C5AI96_BURGB	599	Burkholderia_glumae_(strain_BGR1)	Cache_1~HAMP~MCPsignal	MCPsignal~	dCache_1	36	271	236	3.8e-22	Bacteria;_Proteobacteria;_Betaproteobacteria;_Burkholderiales;_Burkholderiaceae;_Burkholderia.
F9BUJ7_VIBCL	770	Vibrio_cholerae_BJG-01	HAMP~MCPsignal	MCPsignal~	dCache_1	34	411	378	3.8e-08	Bacteria;_Proteobacteria;_Gammaproteobacteria;_Vibrionales;_Vibrionaceae;_Vibrio.
F8FQJ0_PAEMK	760	Paenibacillus_mucilaginosus_(strain_KNP414)	HTH_18	HTH_18~	dCache_1	35	288	254	5.8e-09	Bacteria;_Firmicutes;_Bacillales;_Paenibacillaceae;_Paenibacillus.
G2TE32_RHORU	1041	Rhodospirillum_rubrum_F11	HisKA~HATPase_c~Response_reg	HisKA~HATPase_c~	dCache_1	169	394	226	2.8e-13	Bacteria;_Proteobacteria;_Alphaproteobacteria;_Rhodospirillales;_Rhodospirillaceae;_Rhodospirillum.
A9BLY6_DELAS	626	Delftia_acidovorans_(strain_DSM_14801_/_SPH-1)	HisKA~HATPase_c	HisKA~HATPase_c~	dCache_1	47	296	250	2.2e-08	Bacteria;_Proteobacteria;_Betaproteobacteria;_Burkholderiales;_Comamonadaceae;_Delftia.
G8PMQ8_PSEUV	609	Pseudovibrio_sp._(strain_FO-BEG1)	HATPase_c	HATPase_c~	dCache_1	41	287	247	1e-08	Bacteria;_Proteobacteria;_Alphaproteobacteria;_Rhodobacterales;_Rhodobacteraceae;_Pseudovibrio.
D9R4A9_CLOSW	637	Clostridium_saccharolyticum_(strain_ATCC_35040_/_DSM_2544_/_NRCC_2533_/_WM1)	HAMP~His_kinase~HATPase_c	HATPase_c~	dCache_1	43	308	266	6e-13	Bacteria;_Firmicutes;_Clostridia;_Clostridiales;_Clostridiaceae;_Clostridium.
G5I671_9CLOT	598	Clostridium_clostridioforme_2_1_49FAA	His_kinase~HATPase_c	HATPase_c~	dCache_1	70	280	211	5.9e-05	Bacteria;_Firmicutes;_Clostridia;_Clostridiales;_Clostridiaceae;_Clostridium.
C6D500_PAESJ	589	Paenibacillus_sp._(strain_JDR-2)	HAMP~His_kinase~HATPase_c	HATPase_c~	dCache_1	46	281	236	2.7e-15	Bacteria;_Firmicutes;_Bacillales;_Paenibacillaceae;_Paenibacillus.
H6NHF7_9BACL	597	Paenibacillus_mucilaginosus_3016	HAMP~His_kinase~HATPase_c	HATPase_c~	dCache_1	32	291	260	1.6e-17	Bacteria;_Firmicutes;_Bacillales;_Paenibacillaceae;_Paenibacillus.
G6G269_9FIRM	707	Desulfosporosinus_meridiei_DSM_13257	GGDEF	GGDEF~	dCache_1	51	355	305	1.3e-07	Bacteria;_Firmicutes;_Clostridia;_Clostridiales;_Peptococcaceae;_Desulfosporosinus.
Q5DZ61_VIBF1	631	Vibrio_fischeri_(strain_ATCC_700601_/_ES114)	Cache_1~HAMP~MCPsignal	MCPsignal~	dCache_1	37	275	239	8e-20	Bacteria;_Proteobacteria;_Gammaproteobacteria;_Vibrionales;_Vibrionaceae;_Aliivibrio.
G0EJS8_BRAIP	590	Brachyspira_intermedia_(strain_ATCC_51140_/_PWS/A)_(Serpulina_intermedia)	HAMP~MCPsignal	MCPsignal~	dCache_1	12	257	246	4.5e-15	Bacteria;_Spirochaetes;_Spirochaetales;_Brachyspiraceae;_Brachyspira.
C9P7N7_VIBME	628	Vibrio_metschnikovii_CIP_69.14	Cache_1~HAMP~MCPsignal	MCPsignal~	dCache_1	41	270	230	3.2e-16	Bacteria;_Proteobacteria;_Gammaproteobacteria;_Vibrionales;_Vibrionaceae;_Vibrio.
A8V316_9AQUI	554	Hydrogenivirga_sp._128-5-R1-1	HAMP~HisKA	HisKA~	dCache_1	40	263	224	2.5e-11	Bacteria;_Aquificae;_Aquificales;_Aquificaceae;_Hydrogenivirga.
B8FF33_DESAA	254	Desulfatibacillum_alkenivorans_(strain_AK-01)	Cache_1	No_output	dCache_1	34	250	217	5.7e-11	Bacteria;_Proteobacteria;_Deltaproteobacteria;_Desulfobacterales;_Desulfobacteraceae;_Desulfatibacillum.
E3FFN5_STIAD	565	Stigmatella_aurantiaca_(strain_DW4/3-1)	Cache_1~HAMP~HD_5	No_output	dCache_1	30	277	248	5.5e-13	Bacteria;_Proteobacteria;_Deltaproteobacteria;_Myxococcales;_Cystobacterineae;_Cystobacteraceae;_Stigmatella.
C6BYX4_DESAD	755	Desulfovibrio_salexigens_(strain_ATCC_14822_/_DSM_2638_/_NCIB_8403_/_VKM_B-1763)	Cache_1~HisKA~HATPase_c~Response_reg	HisKA~HATPase_c~	dCache_1	32	336	305	1.7e-29	Bacteria;_Proteobacteria;_Deltaproteobacteria;_Desulfovibrionales;_Desulfovibrionaceae;_Desulfovibrio.
E0U392_BACPZ	655	Bacillus_subtilis_subsp._spizizenii_(strain_ATCC_23059_/_NRRL_B-14472_/_W23)	Cache_1~HAMP~MCPsignal	MCPsignal~	dCache_1	41	267	227	1.6e-23	Bacteria;_Firmicutes;_Bacillales;_Bacillaceae;_Bacillus.
Q9HRA1_HALSA	789	Halobacterium_salinarum_(strain_ATCC_700922_/_JCM_11081_/_NRC-1)_(Halobacterium_halobium)	HAMP~MCPsignal	MCPsignal~	dCache_1	54	286	233	3.8e-05	Archaea;_Euryarchaeota;_Halobacteria;_Halobacteriales;_Halobacteriaceae;_Halobacterium.
E5W3J6_9BACI	655	Bacillus_sp._BT1B_CT2	Cache_1~HAMP~MCPsignal	MCPsignal~	dCache_1	36	267	232	1.3e-26	Bacteria;_Firmicutes;_Bacillales;_Bacillaceae;_Bacillus.
A0CZ81_PARTE	496	Paramecium_tetraurelia	Unknown	No_output	dCache_1	6	340	335	0.00077	Eukaryota;_Alveolata;_Ciliophora;_Intramacronucleata;_Oligohymenophorea;_Peniculida;_Parameciidae;_Paramecium.
H1YNY3_9GAMM	876	Shewanella_baltica_OS183	Cache_1~PAS_4~HATPase_c	HATPase_c~	dCache_1	58	264	207	1.8e-10	Bacteria;_Proteobacteria;_Gammaproteobacteria;_Alteromonadales;_Shewanellaceae;_Shewanella.
G9F2T2_CLOSG	686	Clostridium_sporogenes_PA_3679	Cache_1~HAMP~MCPsignal	MCPsignal~	dCache_1	43	301	259	9.8e-30	Bacteria;_Firmicutes;_Clostridia;_Clostridiales;_Clostridiaceae;_Clostridium.
Q63PN5_BURPS	605	Burkholderia_pseudomallei_(strain_K96243)	Cache_1~HAMP~MCPsignal	MCPsignal~	dCache_1	39	277	239	2.5e-21	Bacteria;_Proteobacteria;_Betaproteobacteria;_Burkholderiales;_Burkholderiaceae;_Burkholderia;_pseudomallei_group.
E8GI16_SALMO	570	Salmonella_enterica_subsp._enterica_serovar_Montevideo_str._IA_2010008285	GGDEF	GGDEF~	dCache_1	137	335	199	8.5e-07	Bacteria;_Proteobacteria;_Gammaproteobacteria;_Enterobacteriales;_Enterobacteriaceae;_Salmonella;_Salmonella_enterica_subsp._enterica_serovar_Montevideo.
C6EBB0_ECOBD	564	Escherichia_coli_(strain_B_/_BL21-DE3)	GGDEF	GGDEF~	dCache_1	51	345	295	2e-13	Bacteria;_Proteobacteria;_Gammaproteobacteria;_Enterobacteriales;_Enterobacteriaceae;_Escherichia.
F7RIQ3_9GAMM	1236	Shewanella_sp._HN-41	Cache_1~PAS_4~PAS_3~HisKA~HATPase_c~Response_reg~Response_reg	HisKA~HATPase_c~	dCache_1	47	348	302	1.1e-14	Bacteria;_Proteobacteria;_Gammaproteobacteria;_Alteromonadales;_Shewanellaceae;_Shewanella.
Q2BGX4_9GAMM	626	Neptuniibacter_caesariensis	MCP_N~Cache_1~HAMP~MCPsignal	MCPsignal~	dCache_1	31	270	240	4.8e-26	Bacteria;_Proteobacteria;_Gammaproteobacteria;_Oceanospirillales;_Neptuniibacter.
F1XS03_ECO57	558	Escherichia_coli_O157:H7_str._1044	GGDEF	GGDEF~	dCache_1	45	339	295	2.4e-13	Bacteria;_Proteobacteria;_Gammaproteobacteria;_Enterobacteriales;_Enterobacteriaceae;_Escherichia.
A5EYG5_VIBC3	684	Vibrio_cholerae_serotype_O1_(strain_ATCC_39541_/_Ogawa_395_/_O395)	PAS_9~HATPase_c	HATPase_c~	dCache_1	41	268	228	8.5e-07	Bacteria;_Proteobacteria;_Gammaproteobacteria;_Vibrionales;_Vibrionaceae;_Vibrio.
H8BZM0_CAMJU	319	Campylobacter_jejuni_subsp._jejuni_1213	Cache_1	No_output	dCache_1	33	276	244	4.3e-20	Bacteria;_Proteobacteria;_Epsilonproteobacteria;_Campylobacterales;_Campylobacteraceae;_Campylobacter.
H4VHL3_ECOLX	558	Escherichia_coli_DEC6C	GGDEF	GGDEF~	dCache_1	45	339	295	2.3e-13	Bacteria;_Proteobacteria;_Gammaproteobacteria;_Enterobacteriales;_Enterobacteriaceae;_Escherichia.
E3HHF3_ACHXA	533	Achromobacter_xylosoxidans_(strain_A8)	HAMP~GGDEF	GGDEF~	dCache_1	37	280	244	6.1e-19	Bacteria;_Proteobacteria;_Betaproteobacteria;_Burkholderiales;_Alcaligenaceae;_Achromobacter.
C6J7M5_9BACL	579	Paenibacillus_sp._oral_taxon_786_str._D14	HAMP~His_kinase~HATPase_c	HATPase_c~	dCache_1	55	278	224	8.4e-15	Bacteria;_Firmicutes;_Bacillales;_Paenibacillaceae;_Paenibacillus.
F4DNW9_PSEMN	983	Pseudomonas_mendocina_(strain_NK-01)	HAMP~HD_5	No_output	dCache_1	47	343	297	3.8e-16	Bacteria;_Proteobacteria;_Gammaproteobacteria;_Pseudomonadales;_Pseudomonadaceae;_Pseudomonas.
D0X345_VIBAL	525	Vibrio_alginolyticus_40B	Cache_1~GGDEF	GGDEF~	dCache_1	39	277	239	6.2e-23	Bacteria;_Proteobacteria;_Gammaproteobacteria;_Vibrionales;_Vibrionaceae;_Vibrio.
A5F0T4_VIBC3	652	Vibrio_cholerae_serotype_O1_(strain_ATCC_39541_/_Ogawa_395_/_O395)	MCP_N~Cache_1~HAMP~MCPsignal	MCPsignal~	dCache_1	59	297	239	7.7e-27	Bacteria;_Proteobacteria;_Gammaproteobacteria;_Vibrionales;_Vibrionaceae;_Vibrio.
G7BGL4_VIBCL	626	Vibrio_cholerae_HC-43A1	Cache_1~HAMP~MCPsignal	MCPsignal~	dCache_1	36	268	233	2.3e-19	Bacteria;_Proteobacteria;_Gammaproteobacteria;_Vibrionales;_Vibrionaceae;_Vibrio.
G4ECG4_9BACL	597	Thermobacillus_composti_KWC4	Cache_1~HAMP~His_kinase~HATPase_c	HATPase_c~	dCache_1	40	283	244	1.5e-18	Bacteria;_Firmicutes;_Bacillales;_Paenibacillaceae;_Thermobacillus.
Q9HW91_PSEAE	629	Pseudomonas_aeruginosa_(strain_ATCC_15692_/_PAO1_/_1C_/_PRS_101_/_LMG_12228)	MCP_N~Cache_1~HAMP~MCPsignal	MCPsignal~	dCache_1	35	274	240	9.3e-29	Bacteria;_Proteobacteria;_Gammaproteobacteria;_Pseudomonadales;_Pseudomonadaceae;_Pseudomonas.
F0LY52_VIBFN	785	Vibrio_furnissii_(strain_DSM_14383_/_NCTC_11218)	HAMP~MCPsignal	MCPsignal~	dCache_1	36	408	373	9.1e-11	Bacteria;_Proteobacteria;_Gammaproteobacteria;_Vibrionales;_Vibrionaceae;_Vibrio.
E8G5A0_SALMO	570	Salmonella_enterica_subsp._enterica_serovar_Montevideo_str._IA_2010008284	GGDEF	GGDEF~	dCache_1	137	335	199	8.5e-07	Bacteria;_Proteobacteria;_Gammaproteobacteria;_Enterobacteriales;_Enterobacteriaceae;_Salmonella;_Salmonella_enterica_subsp._enterica_serovar_Montevideo.
Q3M5I8_ANAVT	591	Anabaena_variabilis_(strain_ATCC_29413_/_PCC_7937)	HAMP~GGDEF	GGDEF~	dCache_1	38	323	286	4.3e-18	Bacteria;_Cyanobacteria;_Nostocales;_Nostocaceae;_Anabaena.
C2HUL1_VIBCL	623	Vibrio_cholerae_bv._albensis_VL426	MCP_N~Cache_1~HAMP~MCPsignal	MCPsignal~	dCache_1	30	268	239	4.9e-26	Bacteria;_Proteobacteria;_Gammaproteobacteria;_Vibrionales;_Vibrionaceae;_Vibrio.
A6LJU3_THEM4	662	Thermosipho_melanesiensis_(strain_BI429_/_DSM_12029)	Cache_1~HAMP~MCPsignal	MCPsignal~	dCache_1	44	277	234	3.3e-28	Bacteria;_Thermotogae;_Thermotogales;_Thermotogaceae;_Thermosipho.
B1J8I9_PSEPW	775	Pseudomonas_putida_(strain_W619)	GGDEF~EAL	GGDEF~EAL~	dCache_1	51	278	228	2.7e-06	Bacteria;_Proteobacteria;_Gammaproteobacteria;_Pseudomonadales;_Pseudomonadaceae;_Pseudomonas.
H7X623_CAMJU	700	Campylobacter_jejuni_subsp._jejuni_51494	MCPsignal	MCPsignal~	dCache_1	34	327	294	9.8e-17	Bacteria;_Proteobacteria;_Epsilonproteobacteria;_Campylobacterales;_Campylobacteraceae;_Campylobacter.
G2HQP8_9PROT	581	Arcobacter_butzleri_ED-1	HAMP~GGDEF	GGDEF~	dCache_1	47	315	269	1e-05	Bacteria;_Proteobacteria;_Epsilonproteobacteria;_Campylobacterales;_Campylobacteraceae;_Arcobacter.
C9NV79_9VIBR	381	Vibrio_coralliilyticus_ATCC_BAA-450	GGDEF	GGDEF~	dCache_1	16	197	182	2.1e-06	Bacteria;_Proteobacteria;_Gammaproteobacteria;_Vibrionales;_Vibrionaceae;_Vibrio.
B8HKF6_CYAP4	705	Cyanothece_sp._(strain_PCC_7425_/_ATCC_29141)	Cache_1~HAMP~SpoIIE	SpoIIE~	dCache_1	43	350	308	1.1e-20	Bacteria;_Cyanobacteria;_Chroococcales;_Cyanothece.
C6D1D7_PAESJ	765	Paenibacillus_sp._(strain_JDR-2)	HTH_18	HTH_18~	dCache_1	39	294	256	3.9e-07	Bacteria;_Firmicutes;_Bacillales;_Paenibacillaceae;_Paenibacillus.
C2XP61_BACCE	658	Bacillus_cereus_AH603	TarH~Cache_1~HAMP~MCPsignal	MCPsignal~	dCache_1	38	273	236	1.4e-24	Bacteria;_Firmicutes;_Bacillales;_Bacillaceae;_Bacillus;_Bacillus_cereus_group.
G9ZTZ6_9PROT	840	Acetobacteraceae_bacterium_AT-5844	HisKA~HATPase_c~Response_reg	HisKA~HATPase_c~	dCache_1	20	277	258	1e-10	Bacteria;_Proteobacteria;_Alphaproteobacteria;_Rhodospirillales;_Acetobacteraceae;_unclassified_Acetobacteraceae.
C2TIV2_BACCE	660	Bacillus_cereus_95/8201	TarH~Cache_1~HAMP~MCPsignal	MCPsignal~	dCache_1	43	277	235	3.1e-23	Bacteria;_Firmicutes;_Bacillales;_Bacillaceae;_Bacillus;_Bacillus_cereus_group.
E8LYC3_9VIBR	958	Vibrio_brasiliensis_LMG_20546	HAMP~HD_5	No_output	dCache_1	32	329	298	3.3e-12	Bacteria;_Proteobacteria;_Gammaproteobacteria;_Vibrionales;_Vibrionaceae;_Vibrio.
G5NBE7_SALET	570	Salmonella_enterica_subsp._enterica_serovar_Inverness_str._R8-3668	GGDEF	GGDEF~	dCache_1	137	335	199	7.8e-06	Bacteria;_Proteobacteria;_Gammaproteobacteria;_Enterobacteriales;_Enterobacteriaceae;_Salmonella.
G0GCU8_9SPIO	707	Spirochaeta_thermophila_DSM_6578	MCPsignal	MCPsignal~	dCache_1	44	291	248	1.4e-12	Bacteria;_Spirochaetes;_Spirochaetales;_Spirochaetaceae;_Spirochaeta.
E7N2R3_9FIRM	665	Selenomonas_artemidis_F0399	HAMP~MCPsignal	MCPsignal~	dCache_1	39	277	239	6.7e-20	Bacteria;_Firmicutes;_Negativicutes;_Selenomonadales;_Veillonellaceae;_Selenomonas.
C6E1X8_GEOSM	602	Geobacter_sp._(strain_M21)	HisKA~HATPase_c	HisKA~HATPase_c~	dCache_1	40	307	268	2.7e-15	Bacteria;_Proteobacteria;_Deltaproteobacteria;_Desulfuromonadales;_Geobacteraceae;_Geobacter.
D2V2K8_NAEGR	810	Naegleria_gruberi_(Amoeba)	Unknown	No_output	dCache_1	71	370	300	5.5e-05	Eukaryota;_Heterolobosea;_Schizopyrenida;_Vahlkampfiidae;_Naegleria.
G1WV87_9FIRM	776	Dorea_formicigenerans_4_6_53AFAA	HisKA~HATPase_c~Response_reg	HisKA~HATPase_c~	dCache_1	43	290	248	4.7e-07	Bacteria;_Firmicutes;_Clostridia;_Clostridiales;_Lachnospiraceae;_Dorea.
H7RSG3_CAMCO	472	Campylobacter_coli_2685	Cache_1	No_output	dCache_1	75	332	258	4.2e-12	Bacteria;_Proteobacteria;_Epsilonproteobacteria;_Campylobacterales;_Campylobacteraceae;_Campylobacter.
A3UNP0_VIBSP	687	Vibrio_splendidus_12B01	PAS_9~HATPase_c	HATPase_c~	dCache_1	35	266	232	1.4e-07	Bacteria;_Proteobacteria;_Gammaproteobacteria;_Vibrionales;_Vibrionaceae;_Vibrio.
F6ACL9_PSEF1	664	Pseudomonas_fulva_(strain_12-X)	HAMP~MCPsignal	MCPsignal~	dCache_1	43	304	262	9.6e-14	Bacteria;_Proteobacteria;_Gammaproteobacteria;_Pseudomonadales;_Pseudomonadaceae;_Pseudomonas.
F9AMN4_VIBCL	1129	Vibrio_cholerae_HE39	HAMP~HisKA~HATPase_c~Response_reg~PAS_8	HisKA~HATPase_c~	dCache_1	133	353	221	4.1e-08	Bacteria;_Proteobacteria;_Gammaproteobacteria;_Vibrionales;_Vibrionaceae;_Vibrio.
E8UW21_THEBF	702	Thermoanaerobacter_brockii_subsp._finnii_(strain_ATCC_43586_/_DSM_3389_/_AKO-1)_(Thermoanaerobacter_finnii)	Cache_1~HAMP~MCPsignal	MCPsignal~	dCache_1	70	317	248	3.3e-27	Bacteria;_Firmicutes;_Clostridia;_Thermoanaerobacterales;_Thermoanaerobacteraceae;_Thermoanaerobacter.
H5GTP0_ECOLX	600	Escherichia_coli_DEC11B	GGDEF	GGDEF~	dCache_1	87	381	295	3.5e-13	Bacteria;_Proteobacteria;_Gammaproteobacteria;_Enterobacteriales;_Enterobacteriaceae;_Escherichia.
Q21WS3_RHOFD	1034	Rhodoferax_ferrireducens_(strain_DSM_15236_/_ATCC_BAA-621_/_T118)	PAS_3~PAS_9~GGDEF~EAL	GGDEF~EAL~	dCache_1	75	307	233	4.5e-14	Bacteria;_Proteobacteria;_Betaproteobacteria;_Burkholderiales;_Comamonadaceae;_Albidiferax.
D8NXR6_RALSL	600	Ralstonia_solanacearum_(Pseudomonas_solanacearum)	Cache_1~HAMP~MCPsignal	MCPsignal~	dCache_1	38	271	234	2.1e-24	Bacteria;_Proteobacteria;_Betaproteobacteria;_Burkholderiales;_Burkholderiaceae;_Ralstonia.
B2E3T4_STRPN	563	Streptococcus_pneumoniae_MLV-016	Cache_1~HAMP~His_kinase~HATPase_c	HATPase_c~	dCache_1	33	267	235	3.3e-24	Bacteria;_Firmicutes;_Lactobacillales;_Streptococcaceae;_Streptococcus.
E3DYB3_BACA1	655	Bacillus_atrophaeus_(strain_1942)	Cache_1~HAMP~MCPsignal	MCPsignal~	dCache_1	37	268	232	2.9e-21	Bacteria;_Firmicutes;_Bacillales;_Bacillaceae;_Bacillus.
D8MQ04_ERWBE	631	Erwinia_billingiae_(strain_Eb661)	Cache_1~HAMP~MCPsignal	MCPsignal~	dCache_1	59	303	245	2e-08	Bacteria;_Proteobacteria;_Gammaproteobacteria;_Enterobacteriales;_Enterobacteriaceae;_Erwinia.
D4KNQ3_9FIRM	660	Roseburia_intestinalis_M50/1	HAMP~MCPsignal	MCPsignal~	dCache_1	40	279	240	6.1e-17	Bacteria;_Firmicutes;_Clostridia;_Clostridiales;_Lachnospiraceae;_Roseburia.
Q6AJP6_DESPS	693	Desulfotalea_psychrophila_(strain_LSv54_/_DSM_12343)	Cache_1~HAMP~MCPsignal	MCPsignal~	dCache_1	60	325	266	1.5e-21	Bacteria;_Proteobacteria;_Deltaproteobacteria;_Desulfobacterales;_Desulfobulbaceae;_Desulfotalea.
H3BD57_LATCH	786	Latimeria_chalumnae_(West_Indian_ocean_coelacanth)	VWA_N~VWA_3~Cache_1	No_output	dCache_1	407	549	143	6.5e-07	Eukaryota;_Metazoa;_Chordata;_Craniata;_Vertebrata;_Euteleostomi;_Coelacanthiformes;_Coelacanthidae;_Latimeria.
B8HUS7_CYAP4	816	Cyanothece_sp._(strain_PCC_7425_/_ATCC_29141)	Cache_1~HAMP~PAS_4~HisKA~HATPase_c	HisKA~HATPase_c~	dCache_1	82	349	268	5.7e-18	Bacteria;_Cyanobacteria;_Chroococcales;_Cyanothece.
H8DTP3_9ENTR	636	Pantoea_sp._Sc1	Cache_1~MCPsignal	MCPsignal~	dCache_1	34	306	273	4.4e-15	Bacteria;_Proteobacteria;_Gammaproteobacteria;_Enterobacteriales;_Enterobacteriaceae;_Pantoea.
H6NKV3_9BACL	583	Paenibacillus_mucilaginosus_3016	His_kinase~HATPase_c	HATPase_c~	dCache_1	44	289	246	8.3e-13	Bacteria;_Firmicutes;_Bacillales;_Paenibacillaceae;_Paenibacillus.
B0AQD1_BACAN	480	Bacillus_anthracis_str._A0488	DUF3149~HisKA~HATPase_c	HisKA~HATPase_c~	dCache_1	59	189	131	1.4e-07	Bacteria;_Firmicutes;_Bacillales;_Bacillaceae;_Bacillus;_Bacillus_cereus_group.
A5KX57_9GAMM	628	Vibrionales_bacterium_SWAT-3	Cache_1~HAMP~MCPsignal	MCPsignal~	dCache_1	37	270	234	6.2e-14	Bacteria;_Proteobacteria;_Gammaproteobacteria;_Vibrionales;_unclassified_Vibrionales.
G7TQD8_VIBCL	627	Vibrio_cholerae_O1_str._2010EL-1786	Cache_1~HAMP~MCPsignal	MCPsignal~	dCache_1	33	267	235	1.1e-21	Bacteria;_Proteobacteria;_Gammaproteobacteria;_Vibrionales;_Vibrionaceae;_Vibrio.
A0K9C7_BURCH	790	Burkholderia_cenocepacia_(strain_HI2424)	GGDEF~EAL	GGDEF~EAL~	dCache_1	75	304	230	1.4e-08	Bacteria;_Proteobacteria;_Betaproteobacteria;_Burkholderiales;_Burkholderiaceae;_Burkholderia;_Burkholderia_cepacia_complex.
H8BK21_CAMJU	219	Campylobacter_jejuni_subsp._jejuni_87459	Cache_1	No_output	dCache_1	34	217	184	4.6e-17	Bacteria;_Proteobacteria;_Epsilonproteobacteria;_Campylobacterales;_Campylobacteraceae;_Campylobacter.
C9YI12_CLODR	744	Clostridium_difficile_(strain_R20291)	GGDEF~EAL	GGDEF~EAL~	dCache_1	40	277	238	8.6e-12	Bacteria;_Firmicutes;_Clostridia;_Clostridiales;_Peptostreptococcaceae.
G7TRI6_VIBCL	843	Vibrio_cholerae_O1_str._2010EL-1786	Cache_1~HAMP~GGDEF~EAL	GGDEF~EAL~	dCache_1	35	335	301	1.8e-17	Bacteria;_Proteobacteria;_Gammaproteobacteria;_Vibrionales;_Vibrionaceae;_Vibrio.
G4EGN2_9BACL	599	Thermobacillus_composti_KWC4	HAMP~His_kinase~HATPase_c	HATPase_c~	dCache_1	51	280	230	4.1e-05	Bacteria;_Firmicutes;_Bacillales;_Paenibacillaceae;_Thermobacillus.
C4XGN8_DESMR	747	Desulfovibrio_magneticus_(strain_ATCC_700980_/_DSM_13731_/_RS-1)	HAMP~SpoIIE	SpoIIE~	dCache_1	121	405	285	2e-06	Bacteria;_Proteobacteria;_Deltaproteobacteria;_Desulfovibrionales;_Desulfovibrionaceae;_Desulfovibrio.
E8XPY7_RAHSY	520	Rahnella_sp._(strain_Y9602)	HAMP~GGDEF	GGDEF~	dCache_1	40	272	233	1.1e-13	Bacteria;_Proteobacteria;_Gammaproteobacteria;_Enterobacteriales;_Enterobacteriaceae;_Rahnella.
H2JC47_9CLOT	611	Clostridium_sp._BNL1100	HAMP~His_kinase~HATPase_c	HATPase_c~	dCache_1	40	301	262	3.7e-11	Bacteria;_Firmicutes;_Clostridia;_Clostridiales;_Clostridiaceae;_Clostridium.
F7KFV9_9FIRM	577	Lachnospiraceae_bacterium_3_1_57FAA_CT1	HAMP~His_kinase~HATPase_c	HATPase_c~	dCache_1	36	263	228	3.5e-11	Bacteria;_Firmicutes;_Clostridia;_Clostridiales;_Lachnospiraceae.
E2QZ75_CANFA	1000	Canis_familiaris_(Dog)_(Canis_lupus_familiaris)	VWA_N~VWA_2~Cache_1	No_output	dCache_1	340	480	141	3.2e-10	Eukaryota;_Metazoa;_Chordata;_Craniata;_Vertebrata;_Euteleostomi;_Mammalia;_Eutheria;_Laurasiatheria;_Carnivora;_Caniformia;_Canidae;_Canis.
D4ZNH8_SPIPL	671	Arthrospira_platensis_NIES-39	Cache_1~HAMP~Guanylate_cyc	Guanylate_cyc~	dCache_1	43	345	303	6.3e-20	Bacteria;_Cyanobacteria;_Oscillatoriales;_Arthrospira;_Arthrospira_platensis.
E3E3W4_BACA1	660	Bacillus_atrophaeus_(strain_1942)	TarH~Cache_1~HAMP~MCPsignal	MCPsignal~	dCache_1	48	271	224	1.2e-20	Bacteria;_Firmicutes;_Bacillales;_Bacillaceae;_Bacillus.
A6XWH0_VIBCL	631	Vibrio_cholerae_AM-19226	Cache_1~HAMP~MCPsignal	MCPsignal~	dCache_1	37	271	235	3e-21	Bacteria;_Proteobacteria;_Gammaproteobacteria;_Vibrionales;_Vibrionaceae;_Vibrio.
G0CCX0_XANCA	929	Xanthomonas_campestris_pv._raphani_756C	Cache_1~HAMP~MCPsignal	MCPsignal~	dCache_1	41	320	280	6.2e-16	Bacteria;_Proteobacteria;_Gammaproteobacteria;_Xanthomonadales;_Xanthomonadaceae;_Xanthomonas.
G0DET7_9GAMM	1238	Shewanella_baltica_OS117	Cache_1~PAS_4~PAS_3~HisKA~HATPase_c~Response_reg~Response_reg	HisKA~HATPase_c~	dCache_1	45	348	304	5.9e-17	Bacteria;_Proteobacteria;_Gammaproteobacteria;_Alteromonadales;_Shewanellaceae;_Shewanella.
C8VZI8_DESAS	614	Desulfotomaculum_acetoxidans_(strain_ATCC_49208_/_DSM_771_/_VKM_B-1644)	SpoIIE	SpoIIE~	dCache_1	60	299	240	3.3e-10	Bacteria;_Firmicutes;_Clostridia;_Clostridiales;_Peptococcaceae;_Desulfotomaculum.
Q1PWJ4_9BACT	819	Candidatus_Kuenenia_stuttgartiensis	HAMP~PAS_9~HisKA~HATPase_c	HisKA~HATPase_c~	dCache_1	40	305	266	3.9e-15	Bacteria;_Planctomycetes;_Planctomycetia;_Candidatus_Brocadiales;_Candidatus_Brocadiaceae;_Candidatus_Kuenenia.
I0BED0_9BACL	609	Paenibacillus_mucilaginosus_K02	HAMP~His_kinase~HATPase_c	HATPase_c~	dCache_1	50	307	258	3.9e-17	Bacteria;_Firmicutes;_Bacillales;_Paenibacillaceae;_Paenibacillus.
H7RXN4_CAMCO	457	Campylobacter_coli_2688	Cache_1	No_output	dCache_1	75	332	258	4.2e-12	Bacteria;_Proteobacteria;_Epsilonproteobacteria;_Campylobacterales;_Campylobacteraceae;_Campylobacter.
B0R3S6_HALS3	792	Halobacterium_salinarum_(strain_ATCC_29341_/_DSM_671_/_R1)	HAMP~MCPsignal	MCPsignal~	dCache_1	45	288	244	1.8e-05	Archaea;_Euryarchaeota;_Halobacteria;_Halobacteriales;_Halobacteriaceae;_Halobacterium.
E1HBN8_MYCTU	706	Mycobacterium_tuberculosis_SUMu001	HAMP~Guanylate_cyc	Guanylate_cyc~	dCache_1	42	415	374	6e-08	Bacteria;_Actinobacteria;_Actinobacteridae;_Actinomycetales;_Corynebacterineae;_Mycobacteriaceae;_Mycobacterium;_Mycobacterium_tuberculosis_complex.
H5MGT9_ECOLX	375	Escherichia_coli_DEC13E	GGDEF	GGDEF~	dCache_1	13	156	144	5.9e-10	Bacteria;_Proteobacteria;_Gammaproteobacteria;_Enterobacteriales;_Enterobacteriaceae;_Escherichia.
H7QUT5_CAMCO	332	Campylobacter_coli_111-3	Cache_1	No_output	dCache_1	34	282	249	5.1e-17	Bacteria;_Proteobacteria;_Epsilonproteobacteria;_Campylobacterales;_Campylobacteraceae;_Campylobacter.
F8FBW7_PAEMK	547	Paenibacillus_mucilaginosus_(strain_KNP414)	HAMP~GGDEF	GGDEF~	dCache_1	31	291	261	2.3e-17	Bacteria;_Firmicutes;_Bacillales;_Paenibacillaceae;_Paenibacillus.
Q39E29_BURS3	730	Burkholderia_sp._(strain_383)_(Burkholderia_cepacia_(strain_ATCC_17760_/_NCIB_9086_/_R18194))	GGDEF~EAL	GGDEF~EAL~	dCache_1	13	244	232	1.1e-08	Bacteria;_Proteobacteria;_Betaproteobacteria;_Burkholderiales;_Burkholderiaceae;_Burkholderia;_Burkholderia_cepacia_complex.
B1KV78_CLOBM	674	Clostridium_botulinum_(strain_Loch_Maree_/_Type_A3)	HAMP~MCPsignal	MCPsignal~	dCache_1	52	291	240	9.8e-13	Bacteria;_Firmicutes;_Clostridia;_Clostridiales;_Clostridiaceae;_Clostridium.
E1UP36_BACAS	661	Bacillus_amyloliquefaciens_(strain_ATCC_23350_/_DSM_7_/_BCRC_11601_/_NBRC_15535_/_NRRL_B-14393)	TarH~Cache_1~HAMP~MCPsignal	MCPsignal~	dCache_1	44	272	229	6.2e-20	Bacteria;_Firmicutes;_Bacillales;_Bacillaceae;_Bacillus.
C6C2B6_DESAD	714	Desulfovibrio_salexigens_(strain_ATCC_14822_/_DSM_2638_/_NCIB_8403_/_VKM_B-1763)	Cache_1~HAMP~MCPsignal	MCPsignal~	dCache_1	37	316	280	5.4e-20	Bacteria;_Proteobacteria;_Deltaproteobacteria;_Desulfovibrionales;_Desulfovibrionaceae;_Desulfovibrio.
A3GUW9_VIBCL	642	Vibrio_cholerae_B33	PAS_9~GGDEF	GGDEF~	dCache_1	57	311	255	1.1e-06	Bacteria;_Proteobacteria;_Gammaproteobacteria;_Vibrionales;_Vibrionaceae;_Vibrio.
B8E466_SHEB2	651	Shewanella_baltica_(strain_OS223)	MCPsignal	MCPsignal~	dCache_1	31	296	266	5.6e-13	Bacteria;_Proteobacteria;_Gammaproteobacteria;_Alteromonadales;_Shewanellaceae;_Shewanella.
B3ZJL6_BACCE	660	Bacillus_cereus_03BB108	TarH~Cache_1~HAMP~MCPsignal	MCPsignal~	dCache_1	43	276	234	4.4e-22	Bacteria;_Firmicutes;_Bacillales;_Bacillaceae;_Bacillus;_Bacillus_cereus_group.
D7EK69_TRICA	1151	Tribolium_castaneum_(Red_flour_beetle)	VWA	No_output	dCache_1	601	754	154	4.9e-09	Eukaryota;_Metazoa;_Arthropoda;_Hexapoda;_Insecta;_Pterygota;_Neoptera;_Endopterygota;_Coleoptera;_Polyphaga;_Cucujiformia;_Tenebrionidae;_Tribolium.
C3XQR7_BRAFL	1460	Branchiostoma_floridae_(Florida_lancelet)_(Amphioxus)	VWA_2~Cache_1~VWA_2	No_output	dCache_1	689	840	152	7.4e-17	Eukaryota;_Metazoa;_Chordata;_Cephalochordata;_Branchiostomidae;_Branchiostoma.
C3XQR7_BRAFL	1460	Branchiostoma_floridae_(Florida_lancelet)_(Amphioxus)	VWA_2~Cache_1~VWA_2	No_output	dCache_1	426	586	161	7.4e-17	Eukaryota;_Metazoa;_Chordata;_Cephalochordata;_Branchiostomidae;_Branchiostoma.
F5KGJ1_PSEAI	588	Pseudomonas_aeruginosa_152504	HisKA~HATPase_c	HisKA~HATPase_c~	dCache_1	31	299	269	7.8e-09	Bacteria;_Proteobacteria;_Gammaproteobacteria;_Pseudomonadales;_Pseudomonadaceae;_Pseudomonas.
B3QGF5_RHOPT	630	Rhodopseudomonas_palustris_(strain_TIE-1)	PAS_3~GGDEF	GGDEF~	dCache_1	34	274	241	2.8e-17	Bacteria;_Proteobacteria;_Alphaproteobacteria;_Rhizobiales;_Bradyrhizobiaceae;_Rhodopseudomonas.
A3KV47_PSEAI	714	Pseudomonas_aeruginosa_C3719	Cache_1~HAMP~MCPsignal	MCPsignal~	dCache_1	50	346	297	5.8e-13	Bacteria;_Proteobacteria;_Gammaproteobacteria;_Pseudomonadales;_Pseudomonadaceae;_Pseudomonas.
C2PR12_BACCE	708	Bacillus_cereus_AH621	TarH~Cache_1~HAMP~MCPsignal	MCPsignal~	dCache_1	89	323	235	5.2e-22	Bacteria;_Firmicutes;_Bacillales;_Bacillaceae;_Bacillus;_Bacillus_cereus_group.
B9E4V4_CLOK1	658	Clostridium_kluyveri_(strain_NBRC_12016)	Cache_1~HAMP~MCPsignal	MCPsignal~	dCache_1	38	275	238	2.3e-22	Bacteria;_Firmicutes;_Clostridia;_Clostridiales;_Clostridiaceae;_Clostridium.
A6Q4W1_NITSB	302	Nitratiruptor_sp._(strain_SB155-2)	Cache_1	No_output	dCache_1	26	150	125	4.5e-06	Bacteria;_Proteobacteria;_Epsilonproteobacteria;_Nitratiruptor.
G6G0Z3_9FIRM	906	Desulfosporosinus_meridiei_DSM_13257	HAMP~HisKA~HATPase_c~Response_reg~Response_reg	HisKA~HATPase_c~	dCache_1	37	295	259	1.1e-12	Bacteria;_Firmicutes;_Clostridia;_Clostridiales;_Peptococcaceae;_Desulfosporosinus.
Q1Z0R2_PHOPR	627	Photobacterium_profundum_3TCK	Cache_1~HAMP~MCPsignal	MCPsignal~	dCache_1	33	271	239	5.9e-25	Bacteria;_Proteobacteria;_Gammaproteobacteria;_Vibrionales;_Vibrionaceae;_Photobacterium.
I0G722_9BRAD	909	Bradyrhizobium_sp._S23321	PAS_7~GGDEF~EAL	GGDEF~EAL~	dCache_1	45	302	258	1.7e-17	Bacteria;_Proteobacteria;_Alphaproteobacteria;_Rhizobiales;_Bradyrhizobiaceae;_Bradyrhizobium.
A1S8M4_SHEAM	665	Shewanella_amazonensis_(strain_ATCC_BAA-1098_/_SB2B)	Cache_1~HAMP~MCPsignal	MCPsignal~	dCache_1	37	309	273	2.2e-21	Bacteria;_Proteobacteria;_Gammaproteobacteria;_Alteromonadales;_Shewanellaceae;_Shewanella.
D9R4H2_CLOSW	606	Clostridium_saccharolyticum_(strain_ATCC_35040_/_DSM_2544_/_NRCC_2533_/_WM1)	HAMP~His_kinase~HATPase_c	HATPase_c~	dCache_1	38	288	251	1.2e-11	Bacteria;_Firmicutes;_Clostridia;_Clostridiales;_Clostridiaceae;_Clostridium.
D5U5D5_BRAM5	753	Brachyspira_murdochii_(strain_ATCC_51284_/_DSM_12563_/_56-150)_(Serpulina_murdochii)	Cache_1~HAMP~MCPsignal	MCPsignal~	dCache_1	36	284	249	5.3e-20	Bacteria;_Spirochaetes;_Spirochaetales;_Brachyspiraceae;_Brachyspira.
C0SWK9_BORBG	753	Borrelia_burgdorferi_Bol26	MCPsignal	MCPsignal~	dCache_1	41	345	305	8.5e-05	Bacteria;_Spirochaetes;_Spirochaetales;_Spirochaetaceae;_Borrelia;_Borrelia_burgdorferi_group.
F0Z0F0_9CLOT	753	Clostridium_sp._D5	GGDEF~EAL	GGDEF~EAL~	dCache_1	40	284	245	4.4e-08	Bacteria;_Firmicutes;_Clostridia;_Clostridiales;_Clostridiaceae;_Clostridium.
B8HWM4_CYAP4	790	Cyanothece_sp._(strain_PCC_7425_/_ATCC_29141)	Cache_1~HAMP~PAS_8~HisKA_2~HATPase_c	HisKA_2~HATPase_c~	dCache_1	51	350	300	7.4e-22	Bacteria;_Cyanobacteria;_Chroococcales;_Cyanothece.
F9BQW8_VIBCL	608	Vibrio_cholerae_HC-02A1	Cache_1~HAMP~MCPsignal	MCPsignal~	dCache_1	5	249	245	1.5e-15	Bacteria;_Proteobacteria;_Gammaproteobacteria;_Vibrionales;_Vibrionaceae;_Vibrio.
H3MZ70_KLEOX	555	Klebsiella_oxytoca_10-5250	GGDEF	GGDEF~	dCache_1	104	314	211	3.8e-09	Bacteria;_Proteobacteria;_Gammaproteobacteria;_Enterobacteriales;_Enterobacteriaceae;_Klebsiella.
D9TGW4_CALOO	608	Caldicellulosiruptor_obsidiansis_(strain_ATCC_BAA-2073_/_strain_OB47)	HAMP~His_kinase~HATPase_c	HATPase_c~	dCache_1	52	290	239	2.7e-06	Bacteria;_Firmicutes;_Clostridia;_Thermoanaerobacterales;_Thermoanaerobacterales_Family_III._Incertae_Sedis;_Caldicellulosiruptor.
C1ERF2_BACC3	660	Bacillus_cereus_(strain_03BB102)	TarH~Cache_1~HAMP~MCPsignal	MCPsignal~	dCache_1	45	275	231	9.3e-24	Bacteria;_Firmicutes;_Bacillales;_Bacillaceae;_Bacillus;_Bacillus_cereus_group.
G9WVF0_9FIRM	741	Oribacterium_sp._ACB7	HAMP~MCPsignal	MCPsignal~	dCache_1	137	357	221	1.3e-08	Bacteria;_Firmicutes;_Clostridia;_Clostridiales;_Lachnospiraceae;_Oribacterium.
D5C082_NITHN	749	Nitrosococcus_halophilus_(strain_Nc4)	Pkinase	Pkinase~	dCache_1	61	368	308	1.5e-11	Bacteria;_Proteobacteria;_Gammaproteobacteria;_Chromatiales;_Chromatiaceae;_Nitrosococcus.
Q5WAN0_BACSK	669	Bacillus_clausii_(strain_KSM-K16)	Cache_1~HAMP~MCPsignal	MCPsignal~	dCache_1	44	278	235	1.6e-23	Bacteria;_Firmicutes;_Bacillales;_Bacillaceae;_Bacillus.
B2T5A0_BURPP	493	Burkholderia_phytofirmans_(strain_DSM_17436_/_PsJN)	GGDEF	GGDEF~	dCache_1	54	286	233	3.9e-10	Bacteria;_Proteobacteria;_Betaproteobacteria;_Burkholderiales;_Burkholderiaceae;_Burkholderia.
G9R5L0_9FIRM	720	Coprobacillus_sp._3_3_56FAA	Cache_1~GGDEF~EAL	GGDEF~EAL~	dCache_1	26	254	229	1.9e-19	Bacteria;_Firmicutes;_Erysipelotrichi;_Erysipelotrichales;_Erysipelotrichaceae;_Coprobacillus.
Q2FLJ4_METHJ	890	Methanospirillum_hungatei_(strain_JF-1_/_DSM_864)	Cache_1~HAMP~PAS_9~PAS_9~HATPase_c	HATPase_c~	dCache_1	50	296	247	6.3e-17	Archaea;_Euryarchaeota;_Methanomicrobia;_Methanomicrobiales;_Methanospirillaceae;_Methanospirillum.
C9RIJ8_FIBSS	644	Fibrobacter_succinogenes_(strain_ATCC_19169_/_S85)	Cache_1~HAMP~SpoIIE	SpoIIE~	dCache_1	85	309	225	1.7e-15	Bacteria;_Fibrobacteres;_Fibrobacterales;_Fibrobacteraceae;_Fibrobacter.
D8NV28_RALSL	599	Ralstonia_solanacearum_(Pseudomonas_solanacearum)	Cache_1~HAMP~MCPsignal	MCPsignal~	dCache_1	34	268	235	2.6e-19	Bacteria;_Proteobacteria;_Betaproteobacteria;_Burkholderiales;_Burkholderiaceae;_Ralstonia.
A6FAE9_9GAMM	635	Moritella_sp._PE36	Cache_1~HAMP~MCPsignal	MCPsignal~	dCache_1	46	279	234	5.6e-18	Bacteria;_Proteobacteria;_Gammaproteobacteria;_Alteromonadales;_Moritellaceae;_Moritella.
B8FDR8_DESAA	641	Desulfatibacillum_alkenivorans_(strain_AK-01)	Cache_1~HAMP~SpoIIE	SpoIIE~	dCache_1	40	307	268	1.6e-26	Bacteria;_Proteobacteria;_Deltaproteobacteria;_Desulfobacterales;_Desulfobacteraceae;_Desulfatibacillum.
I0F1H0_9BACI	577	Bacillus_sp._JS	HAMP~His_kinase~HATPase_c	HATPase_c~	dCache_1	45	285	241	3.2e-16	Bacteria;_Firmicutes;_Bacillales;_Bacillaceae;_Bacillus.
Q6AR33_DESPS	481	Desulfotalea_psychrophila_(strain_LSv54_/_DSM_12343)	GGDEF	GGDEF~	dCache_1	37	272	236	5.7e-11	Bacteria;_Proteobacteria;_Deltaproteobacteria;_Desulfobacterales;_Desulfobulbaceae;_Desulfotalea.
E2T3G5_9RALS	858	Ralstonia_sp._5_7_47FAA	PAS~PAS_8~HisKA~HATPase_c	HisKA~HATPase_c~	dCache_1	104	291	188	9e-06	Bacteria;_Proteobacteria;_Betaproteobacteria;_Burkholderiales;_Burkholderiaceae;_Ralstonia.
F0QC19_ACIAP	611	Acidovorax_avenae_(strain_ATCC_19860_/_DSM_7227_/_JCM_20985_/_NCPPB_1011)	Cache_1~HAMP~MCPsignal	MCPsignal~	dCache_1	95	268	174	1e-19	Bacteria;_Proteobacteria;_Betaproteobacteria;_Burkholderiales;_Comamonadaceae;_Acidovorax.
E6T042_SHEB6	630	Shewanella_baltica_(strain_OS678)	Cache_1~HAMP~MCPsignal	MCPsignal~	dCache_1	33	273	241	4.8e-26	Bacteria;_Proteobacteria;_Gammaproteobacteria;_Alteromonadales;_Shewanellaceae;_Shewanella.
F5YLE4_TREPZ	722	Treponema_primitia_(strain_ATCC_BAA-887_/_DSM_12427_/_ZAS-2)	Cache_1~HAMP~MCPsignal	MCPsignal~	dCache_1	37	310	274	7.9e-09	Bacteria;_Spirochaetes;_Spirochaetales;_Spirochaetaceae;_Treponema.
C5EGM8_9FIRM	629	Clostridiales_bacterium_1_7_47FAA	GGDEF	GGDEF~	dCache_1	29	291	263	1.4e-15	Bacteria;_Firmicutes;_Clostridia;_Clostridiales.
E1D1C2_VIBPA	463	Vibrio_parahaemolyticus_Peru-466	GGDEF	GGDEF~	dCache_1	102	224	123	2.3e-05	Bacteria;_Proteobacteria;_Gammaproteobacteria;_Vibrionales;_Vibrionaceae;_Vibrio.
B7X4Y1_COMTE	616	Comamonas_testosteroni_KF-1	Cache_1~GGDEF	GGDEF~	dCache_1	162	406	245	1.8e-16	Bacteria;_Proteobacteria;_Betaproteobacteria;_Burkholderiales;_Comamonadaceae;_Comamonas.
A1AM00_PELPD	698	Pelobacter_propionicus_(strain_DSM_2379)	PAS_9~HisKA~HATPase_c	HisKA~HATPase_c~	dCache_1	49	286	238	1.3e-12	Bacteria;_Proteobacteria;_Deltaproteobacteria;_Desulfuromonadales;_Pelobacteraceae;_Pelobacter.
F2LLF1_BURGS	505	Burkholderia_gladioli_(strain_BSR3)	GGDEF	GGDEF~	dCache_1	44	292	249	1.4e-15	Bacteria;_Proteobacteria;_Betaproteobacteria;_Burkholderiales;_Burkholderiaceae;_Burkholderia.
E1YE98_9DELT	531	uncultured_Desulfobacterium_sp	HisKA~HATPase_c	HisKA~HATPase_c~	dCache_1	13	229	217	0.00027	Bacteria;_Proteobacteria;_Deltaproteobacteria;_Desulfobacterales;_Desulfobacteraceae;_Desulfobacterium;_environmental_samples.
A3NQY9_BURP0	677	Burkholderia_pseudomallei_(strain_1106a)	HisKA~HATPase_c	HisKA~HATPase_c~	dCache_1	85	342	258	1.5e-11	Bacteria;_Proteobacteria;_Betaproteobacteria;_Burkholderiales;_Burkholderiaceae;_Burkholderia;_pseudomallei_group.
Q73RG0_TREDE	801	Treponema_denticola_(strain_ATCC_35405_/_CIP_103919_/_DSM_14222)	Cache_1~HAMP~GGDEF~EAL	GGDEF~EAL~	dCache_1	36	288	253	2.3e-20	Bacteria;_Spirochaetes;_Spirochaetales;_Spirochaetaceae;_Treponema.
A5F169_VIBC3	639	Vibrio_cholerae_serotype_O1_(strain_ATCC_39541_/_Ogawa_395_/_O395)	Cache_1~HAMP~MCPsignal	MCPsignal~	dCache_1	51	284	234	4.3e-23	Bacteria;_Proteobacteria;_Gammaproteobacteria;_Vibrionales;_Vibrionaceae;_Vibrio.
C1DFX7_AZOVD	529	Azotobacter_vinelandii_(strain_DJ_/_ATCC_BAA-1303)	GGDEF	GGDEF~	dCache_1	35	276	242	1.1e-18	Bacteria;_Proteobacteria;_Gammaproteobacteria;_Pseudomonadales;_Pseudomonadaceae;_Azotobacter.
Q1VAS2_VIBAL	848	Vibrio_alginolyticus_12G01	Cache_1~HAMP~GGDEF~EAL	GGDEF~EAL~	dCache_1	36	338	303	1.2e-20	Bacteria;_Proteobacteria;_Gammaproteobacteria;_Vibrionales;_Vibrionaceae;_Vibrio.
C2RI73_BACCE	658	Bacillus_cereus_BDRD-ST24	TarH~Cache_1~HAMP~MCPsignal	MCPsignal~	dCache_1	39	273	235	4.2e-23	Bacteria;_Firmicutes;_Bacillales;_Bacillaceae;_Bacillus;_Bacillus_cereus_group.
A5ZVU7_9FIRM	425	Ruminococcus_obeum_ATCC_29174	HAMP~His_kinase~HATPase_c	HATPase_c~	dCache_1	3	134	132	2.5e-06	Bacteria;_Firmicutes;_Clostridia;_Clostridiales;_Lachnospiraceae;_Blautia.
A2WGN3_9BURK	627	Burkholderia_dolosa_AUO158	HisKA~HATPase_c	HisKA~HATPase_c~	dCache_1	51	242	192	1.7e-10	Bacteria;_Proteobacteria;_Betaproteobacteria;_Burkholderiales;_Burkholderiaceae;_Burkholderia;_Burkholderia_cepacia_complex.
F7SJB9_9GAMM	665	Halomonas_sp._TD01	Cache_1~HAMP~PAS_3~GGDEF	GGDEF~	dCache_1	44	281	238	2.6e-17	Bacteria;_Proteobacteria;_Gammaproteobacteria;_Oceanospirillales;_Halomonadaceae;_Halomonas.
E8L850_9RHIZ	666	Methylocystis_sp._ATCC_49242	Cache_1~HAMP~Guanylate_cyc	Guanylate_cyc~	dCache_1	56	358	303	6.3e-15	Bacteria;_Proteobacteria;_Alphaproteobacteria;_Rhizobiales;_Methylocystaceae;_Methylocystis.
H2K4B6_STRHJ	253	Streptomyces_hygroscopicus_subsp._jinggangensis_(strain_5008)	Unknown	No_output	dCache_1	48	222	175	2.1e-06	Bacteria;_Actinobacteria;_Actinobacteridae;_Actinomycetales;_Streptomycineae;_Streptomycetaceae;_Streptomyces.
Q81XI1_BACAN	666	Bacillus_anthracis	Cache_1~HAMP~MCPsignal	MCPsignal~	dCache_1	34	281	248	2.1e-24	Bacteria;_Firmicutes;_Bacillales;_Bacillaceae;_Bacillus;_Bacillus_cereus_group.
B4VZ88_9CYAN	955	Microcoleus_chthonoplastes_PCC_7420	Cache_1~HAMP~GAF~MCPsignal	MCPsignal~	dCache_1	123	363	241	8.6e-16	Bacteria;_Cyanobacteria;_Oscillatoriales;_Microcoleus.
F9SZC3_9VIBR	1128	Vibrio_tubiashii_ATCC_19109	HAMP~HisKA~HATPase_c~Response_reg~PAS_8	HisKA~HATPase_c~	dCache_1	115	353	239	1.1e-07	Bacteria;_Proteobacteria;_Gammaproteobacteria;_Vibrionales;_Vibrionaceae;_Vibrio.
H3RKC3_ERWST	592	Pantoea_stewartii_subsp._stewartii_DC283	Cache_1~MCPsignal	MCPsignal~	dCache_1	27	300	274	2.8e-17	Bacteria;_Proteobacteria;_Gammaproteobacteria;_Enterobacteriales;_Enterobacteriaceae;_Pantoea.
G2T2S9_ROSHA	706	Roseburia_hominis_(strain_DSM_16839_/_NCIMB_14029_/_A2-183)	Cache_1~HAMP~MCPsignal	MCPsignal~	dCache_1	35	308	274	1.5e-18	Bacteria;_Firmicutes;_Clostridia;_Clostridiales;_Lachnospiraceae;_Roseburia.
A1RPU4_SHESW	623	Shewanella_sp._(strain_W3-18-1)	Cache_1~HAMP~MCPsignal	MCPsignal~	dCache_1	33	268	236	3.2e-17	Bacteria;_Proteobacteria;_Gammaproteobacteria;_Alteromonadales;_Shewanellaceae;_Shewanella.
Q39AT8_BURS3	627	Burkholderia_sp._(strain_383)_(Burkholderia_cepacia_(strain_ATCC_17760_/_NCIB_9086_/_R18194))	HisKA~HATPase_c	HisKA~HATPase_c~	dCache_1	50	237	188	1.2e-09	Bacteria;_Proteobacteria;_Betaproteobacteria;_Burkholderiales;_Burkholderiaceae;_Burkholderia;_Burkholderia_cepacia_complex.
B9J3S7_BACCQ	658	Bacillus_cereus_(strain_Q1)	TarH~Cache_1~HAMP~MCPsignal	MCPsignal~	dCache_1	39	275	237	3.5e-24	Bacteria;_Firmicutes;_Bacillales;_Bacillaceae;_Bacillus;_Bacillus_cereus_group.
D0IQF5_DROME	603	Drosophila_melanogaster_(Fruit_fly)	VWA_N~VWA~Cache_1~VGCC_alpha2	No_output	dCache_1	239	438	200	5.7e-14	Eukaryota;_Metazoa;_Arthropoda;_Hexapoda;_Insecta;_Pterygota;_Neoptera;_Endopterygota;_Diptera;_Brachycera;_Muscomorpha;_Ephydroidea;_Drosophilidae;_Drosophila;_Sophophora.
Q0AV12_SYNWW	656	Syntrophomonas_wolfei_subsp._wolfei_(strain_Goettingen)	Cache_1~HAMP~MCPsignal	MCPsignal~	dCache_1	36	274	239	5e-26	Bacteria;_Firmicutes;_Clostridia;_Clostridiales;_Syntrophomonadaceae;_Syntrophomonas.
C6CWE6_PAESJ	601	Paenibacillus_sp._(strain_JDR-2)	HAMP~His_kinase~HATPase_c	HATPase_c~	dCache_1	41	301	261	2.3e-11	Bacteria;_Firmicutes;_Bacillales;_Paenibacillaceae;_Paenibacillus.
D4BA42_9ENTR	232	Citrobacter_youngae_ATCC_29220	Unknown	No_output	dCache_1	27	226	200	4.8e-05	Bacteria;_Proteobacteria;_Gammaproteobacteria;_Enterobacteriales;_Enterobacteriaceae;_Citrobacter.
H1CM93_9FIRM	716	Lachnospiraceae_bacterium_7_1_58FAA	HAMP~MCPsignal	MCPsignal~	dCache_1	63	328	266	2.2e-10	Bacteria;_Firmicutes;_Clostridia;_Clostridiales;_Lachnospiraceae.
A9EM16_9RHOB	589	Phaeobacter_gallaeciensis_2.10	HisKA~HATPase_c	HisKA~HATPase_c~	dCache_1	47	290	244	4.1e-11	Bacteria;_Proteobacteria;_Alphaproteobacteria;_Rhodobacterales;_Rhodobacteraceae;_Phaeobacter.
E9SUG8_CLOSY	689	Clostridium_symbiosum_WAL-14673	Cache_1~HAMP~MCPsignal	MCPsignal~	dCache_1	59	314	256	3.5e-21	Bacteria;_Firmicutes;_Clostridia;_Clostridiales;_Clostridiaceae;_Clostridium.
A4XV73_PSEMY	464	Pseudomonas_mendocina_(strain_ymp)	MCPsignal~Cache_1	MCPsignal~	dCache_1	337	463	127	7.7e-09	Bacteria;_Proteobacteria;_Gammaproteobacteria;_Pseudomonadales;_Pseudomonadaceae;_Pseudomonas.
A1SAC5_SHEAM	1236	Shewanella_amazonensis_(strain_ATCC_BAA-1098_/_SB2B)	Cache_1~PAS_4~PAS_3~HisKA~HATPase_c~Response_reg~Response_reg	HisKA~HATPase_c~	dCache_1	49	348	300	1.3e-13	Bacteria;_Proteobacteria;_Gammaproteobacteria;_Alteromonadales;_Shewanellaceae;_Shewanella.
G7ZFQ2_AZOL4	694	Azospirillum_lipoferum_(strain_4B)	Cache_1~MCPsignal	MCPsignal~	dCache_1	52	312	261	1.6e-13	Bacteria;_Proteobacteria;_Alphaproteobacteria;_Rhodospirillales;_Rhodospirillaceae;_Azospirillum.
B6BJZ0_9PROT	628	Campylobacterales_bacterium_GD_1	PAS_3~GGDEF	GGDEF~	dCache_1	53	264	212	2.6e-07	Bacteria;_Proteobacteria;_Epsilonproteobacteria;_Campylobacterales.
F5KIB1_PSEAI	712	Pseudomonas_aeruginosa_152504	HAMP~MCPsignal	MCPsignal~	dCache_1	51	346	296	3.7e-11	Bacteria;_Proteobacteria;_Gammaproteobacteria;_Pseudomonadales;_Pseudomonadaceae;_Pseudomonas.
E3BI43_9VIBR	636	Vibrio_caribbenthicus_ATCC_BAA-2122	HAMP~MCPsignal	MCPsignal~	dCache_1	40	279	240	1.2e-08	Bacteria;_Proteobacteria;_Gammaproteobacteria;_Vibrionales;_Vibrionaceae;_Vibrio.
C3B8K2_BACMY	540	Bacillus_mycoides_Rock3-17	HAMP~His_kinase~HATPase_c	HATPase_c~	dCache_1	19	246	228	3e-09	Bacteria;_Firmicutes;_Bacillales;_Bacillaceae;_Bacillus;_Bacillus_cereus_group.
E8QMC5_HELPR	675	Helicobacter_pylori_(strain_Lithuania75)	MCPsignal	MCPsignal~	dCache_1	34	297	264	2.7e-07	Bacteria;_Proteobacteria;_Epsilonproteobacteria;_Campylobacterales;_Helicobacteraceae;_Helicobacter.
B2AHQ2_CUPTR	671	Cupriavidus_taiwanensis_(strain_R1_/_LMG_19424)_(Ralstonia_taiwanensis_(strain_LMG_19424))	HAMP~PAS_4~GGDEF	GGDEF~	dCache_1	41	283	243	2e-17	Bacteria;_Proteobacteria;_Betaproteobacteria;_Burkholderiales;_Burkholderiaceae;_Cupriavidus.
G2ZXB5_9RALS	895	blood_disease_bacterium_R229	HAMP~PAS_4~PAS_4~PAS_4~GGDEF	GGDEF~	dCache_1	37	277	241	2.8e-16	Bacteria;_Proteobacteria;_Betaproteobacteria;_Burkholderiales;_Burkholderiaceae;_Ralstonia.
D2ZFM4_9ENTR	513	Enterobacter_cancerogenus_ATCC_35316	Cache_1~GGDEF	GGDEF~	dCache_1	54	279	226	8.4e-21	Bacteria;_Proteobacteria;_Gammaproteobacteria;_Enterobacteriales;_Enterobacteriaceae;_Enterobacter.
I0YBC4_9BURK	507	Burkholderia_sp._SJ98	GGDEF	GGDEF~	dCache_1	54	299	246	3e-21	Bacteria;_Proteobacteria;_Betaproteobacteria;_Burkholderiales;_Burkholderiaceae;_Burkholderia.
Q73KE8_TREDE	699	Treponema_denticola_(strain_ATCC_35405_/_CIP_103919_/_DSM_14222)	Cache_1~HAMP~MCPsignal	MCPsignal~	dCache_1	40	288	249	1e-25	Bacteria;_Spirochaetes;_Spirochaetales;_Spirochaetaceae;_Treponema.
G7UMP5_PANAN	513	Pantoea_ananatis_PA13	GGDEF	GGDEF~	dCache_1	49	292	244	1.5e-12	Bacteria;_Proteobacteria;_Gammaproteobacteria;_Enterobacteriales;_Enterobacteriaceae;_Pantoea.
A0LPQ9_SYNFM	1268	Syntrophobacter_fumaroxidans_(strain_DSM_10017_/_MPOB)	Cache_1~HAMP~PAS_9~PAS_9~PAS_9~HisKA~HATPase_c~Response_reg	HisKA~HATPase_c~	dCache_1	41	283	243	9.7e-27	Bacteria;_Proteobacteria;_Deltaproteobacteria;_Syntrophobacterales;_Syntrophobacteraceae;_Syntrophobacter.
H7TMG4_CAMCO	409	Campylobacter_coli_1891	Unknown	No_output	dCache_1	74	332	259	5.3e-11	Bacteria;_Proteobacteria;_Epsilonproteobacteria;_Campylobacterales;_Campylobacteraceae;_Campylobacter.
G9XTR8_DESHA	747	Desulfitobacterium_hafniense_DP7	HAMP~HisKA~HATPase_c	HisKA~HATPase_c~	dCache_1	52	321	270	8.5e-14	Bacteria;_Firmicutes;_Clostridia;_Clostridiales;_Peptococcaceae;_Desulfitobacterium.
A6NTG2_9FIRM	576	Pseudoflavonifractor_capillosus_ATCC_29799	HAMP~His_kinase~HATPase_c	HATPase_c~	dCache_1	41	290	250	6.2e-10	Bacteria;_Firmicutes;_Clostridia;_Clostridiales;_Pseudoflavonifractor.
A6AJE8_VIBCL	291	Vibrio_cholerae_623-39	Unknown	No_output	dCache_1	6	280	275	7.4e-10	Bacteria;_Proteobacteria;_Gammaproteobacteria;_Vibrionales;_Vibrionaceae;_Vibrio.
Q0HW70_SHESR	872	Shewanella_sp._(strain_MR-7)	Cache_1~PAS_4~HATPase_c	HATPase_c~	dCache_1	69	267	199	6.8e-11	Bacteria;_Proteobacteria;_Gammaproteobacteria;_Alteromonadales;_Shewanellaceae;_Shewanella.
G6ZYS4_VIBCL	638	Vibrio_cholerae_HC-22A1	HAMP~MCPsignal	MCPsignal~	dCache_1	51	281	231	3.2e-10	Bacteria;_Proteobacteria;_Gammaproteobacteria;_Vibrionales;_Vibrionaceae;_Vibrio.
G4HCN0_9BACL	768	Paenibacillus_lactis_154	HTH_18	HTH_18~	dCache_1	39	288	250	2.8e-17	Bacteria;_Firmicutes;_Bacillales;_Paenibacillaceae;_Paenibacillus.
D3NXX4_AZOS1	680	Azospirillum_sp._(strain_B510)	PAS_4~HisKA~HATPase_c	HisKA~HATPase_c~	dCache_1	88	262	175	6.7e-11	Bacteria;_Proteobacteria;_Alphaproteobacteria;_Rhodospirillales;_Rhodospirillaceae;_Azospirillum.
H5C6U2_ECOLX	564	Escherichia_coli_DEC9C	GGDEF	GGDEF~	dCache_1	51	345	295	7.7e-12	Bacteria;_Proteobacteria;_Gammaproteobacteria;_Enterobacteriales;_Enterobacteriaceae;_Escherichia.
B6ZDR7_LITCT	1083	Lithobates_catesbeiana_(American_bullfrog)_(Rana_catesbeiana)	VWA_N~VWA~Cache_1~VGCC_alpha2	No_output	dCache_1	437	608	172	6.9e-08	Eukaryota;_Metazoa;_Chordata;_Craniata;_Vertebrata;_Euteleostomi;_Amphibia;_Batrachia;_Anura;_Neobatrachia;_Ranoidea;_Ranidae;_Raninae;_Rana;_Aquarana.
E1DLW7_VIBPA	626	Vibrio_parahaemolyticus_AN-5034	PAS_9~GGDEF	GGDEF~	dCache_1	37	297	261	3.7e-10	Bacteria;_Proteobacteria;_Gammaproteobacteria;_Vibrionales;_Vibrionaceae;_Vibrio.
A0KN72_AERHH	517	Aeromonas_hydrophila_subsp._hydrophila_(strain_ATCC_7966_/_NCIB_9240)	GGDEF	GGDEF~	dCache_1	76	212	137	2.5e-07	Bacteria;_Proteobacteria;_Gammaproteobacteria;_Aeromonadales;_Aeromonadaceae;_Aeromonas.
Q81VC2_BACAN	660	Bacillus_anthracis	TarH~Cache_1~HAMP~MCPsignal	MCPsignal~	dCache_1	44	276	233	6e-24	Bacteria;_Firmicutes;_Bacillales;_Bacillaceae;_Bacillus;_Bacillus_cereus_group.
Q16WY0_AEDAE	1122	Aedes_aegypti_(Yellowfever_mosquito)_(Culex_aegypti)	VWA_N~VWA~Cache_1	No_output	dCache_1	269	540	272	3.8e-16	Eukaryota;_Metazoa;_Arthropoda;_Hexapoda;_Insecta;_Pterygota;_Neoptera;_Endopterygota;_Diptera;_Nematocera;_Culicoidea;_Culicidae;_Culicinae;_Aedini;_Aedes;_Stegomyia.
G4HAU7_9BACL	769	Paenibacillus_lactis_154	HTH_18	HTH_18~	dCache_1	48	296	249	1.1e-06	Bacteria;_Firmicutes;_Bacillales;_Paenibacillaceae;_Paenibacillus.
C2J4M1_VIBCL	736	Vibrio_cholerae_B33	Cache_1~HAMP~HisKA~HATPase_c~Response_reg	HisKA~HATPase_c~	dCache_1	41	256	216	4.5e-13	Bacteria;_Proteobacteria;_Gammaproteobacteria;_Vibrionales;_Vibrionaceae;_Vibrio.
H8FPV9_RHOMO	682	Phaeospirillum_molischianum_DSM_120	GAF_2~PAS	No_output	dCache_1	112	327	216	5.6e-12	Bacteria;_Proteobacteria;_Alphaproteobacteria;_Rhodospirillales;_Rhodospirillaceae;_Phaeospirillum.
D9SAZ3_FIBSS	1008	Fibrobacter_succinogenes_(strain_ATCC_19169_/_S85)	HisKA~HATPase_c~Response_reg	HisKA~HATPase_c~	dCache_1	77	290	214	0.00016	Bacteria;_Fibrobacteres;_Fibrobacterales;_Fibrobacteraceae;_Fibrobacter.
P73616_SYNY3	333	Synechocystis_sp._(strain_PCC_6803_/_Kazusa)	Cache_1	No_output	dCache_1	60	203	144	3.2e-08	Bacteria;_Cyanobacteria;_Chroococcales;_Synechocystis.
F0KVA8_YERE3	595	Yersinia_enterocolitica_subsp._palearctica_serotype_O:9_/_biotype_3_(strain_105.5R(r))	Cache_1~HAMP~MCPsignal	MCPsignal~	dCache_1	74	268	195	2.3e-23	Bacteria;_Proteobacteria;_Gammaproteobacteria;_Enterobacteriales;_Enterobacteriaceae;_Yersinia.
A8IDY9_AZOC5	638	Azorhizobium_caulinodans_(strain_ATCC_43989_/_DSM_5975_/_ORS_571)	HisKA~HATPase_c	HisKA~HATPase_c~	dCache_1	74	326	253	1.5e-09	Bacteria;_Proteobacteria;_Alphaproteobacteria;_Rhizobiales;_Xanthobacteraceae;_Azorhizobium.
Q4ZU83_PSEU2	629	Pseudomonas_syringae_pv._syringae_(strain_B728a)	Cache_1~HAMP~MCPsignal	MCPsignal~	dCache_1	33	273	241	7.4e-31	Bacteria;_Proteobacteria;_Gammaproteobacteria;_Pseudomonadales;_Pseudomonadaceae;_Pseudomonas;_Pseudomonas_syringae.
Q1BNN7_BURCA	590	Burkholderia_cenocepacia_(strain_AU_1054)	HAMP~GGDEF	GGDEF~	dCache_1	37	316	280	2.4e-09	Bacteria;_Proteobacteria;_Betaproteobacteria;_Burkholderiales;_Burkholderiaceae;_Burkholderia;_Burkholderia_cepacia_complex.
F6PLA0_ORNAN	1211	Ornithorhynchus_anatinus_(Duckbill_platypus)	VWA_N~VWA~Cache_1	No_output	dCache_1	369	456	88	7.7e-15	Eukaryota;_Metazoa;_Chordata;_Craniata;_Vertebrata;_Euteleostomi;_Mammalia;_Monotremata;_Ornithorhynchidae;_Ornithorhynchus.
F6PLA0_ORNAN	1211	Ornithorhynchus_anatinus_(Duckbill_platypus)	VWA_N~VWA~Cache_1	No_output	dCache_1	657	793	137	7.7e-15	Eukaryota;_Metazoa;_Chordata;_Craniata;_Vertebrata;_Euteleostomi;_Mammalia;_Monotremata;_Ornithorhynchidae;_Ornithorhynchus.
I0BRB4_9BACL	787	Paenibacillus_mucilaginosus_K02	HTH_18	HTH_18~	dCache_1	43	307	265	4.7e-10	Bacteria;_Firmicutes;_Bacillales;_Paenibacillaceae;_Paenibacillus.
B3HJL8_ECOLX	558	Escherichia_coli_B7A	GGDEF	GGDEF~	dCache_1	45	339	295	2.1e-13	Bacteria;_Proteobacteria;_Gammaproteobacteria;_Enterobacteriales;_Enterobacteriaceae;_Escherichia.
F4A0Y3_MAHA5	785	Mahella_australiensis_(strain_DSM_15567_/_CIP_107919_/_50-1_BON)	HTH_18	HTH_18~	dCache_1	45	315	271	7.6e-12	Bacteria;_Firmicutes;_Clostridia;_Thermoanaerobacterales;_Thermoanaerobacterales_Family_IV._Incertae_Sedis;_Mahella.
E9X2G3_ECOLX	564	Escherichia_coli_H120	GGDEF	GGDEF~	dCache_1	51	343	293	2.3e-13	Bacteria;_Proteobacteria;_Gammaproteobacteria;_Enterobacteriales;_Enterobacteriaceae;_Escherichia.
B6R3T4_9RHOB	676	Pseudovibrio_sp._JE062	Cache_1~HAMP~MCPsignal	MCPsignal~	dCache_1	56	296	241	1.7e-12	Bacteria;_Proteobacteria;_Alphaproteobacteria;_Rhodobacterales;_Rhodobacteraceae;_Pseudovibrio.
A7Z836_BACA2	662	Bacillus_amyloliquefaciens_(strain_FZB42)	TarH~Cache_1~HAMP~MCPsignal	MCPsignal~	dCache_1	44	275	232	1.7e-19	Bacteria;_Firmicutes;_Bacillales;_Bacillaceae;_Bacillus.
F3EE80_PSESL	523	Pseudomonas_syringae_pv._lachrymans_str._M301315	Cache_1~GGDEF	GGDEF~	dCache_1	56	276	221	2.3e-13	Bacteria;_Proteobacteria;_Gammaproteobacteria;_Pseudomonadales;_Pseudomonadaceae;_Pseudomonas;_Pseudomonas_amygdali.
D3RU20_ALLVD	904	Allochromatium_vinosum_(strain_ATCC_17899_/_DSM_180_/_NBRC_103801_/_D)_(Chromatium_vinosum)	Cache_1~HAMP~HisKA~HATPase_c~Response_reg	HisKA~HATPase_c~	dCache_1	161	388	228	2.6e-15	Bacteria;_Proteobacteria;_Gammaproteobacteria;_Chromatiales;_Chromatiaceae;_Allochromatium.
D4SWB8_9XANT	515	Xanthomonas_fuscans_subsp._aurantifolii_str._ICPB_11122	GGDEF	GGDEF~	dCache_1	62	309	248	6.1e-19	Bacteria;_Proteobacteria;_Gammaproteobacteria;_Xanthomonadales;_Xanthomonadaceae;_Xanthomonas.
Q0EX12_9PROT	721	Mariprofundus_ferrooxydans_PV-1	HisKA~HATPase_c	HisKA~HATPase_c~	dCache_1	65	328	264	1.3e-14	Bacteria;_Proteobacteria;_Zetaproteobacteria;_Mariprofundales;_Mariprofundaceae;_Mariprofundus.
CA2D1_RABIT	1106	Oryctolagus_cuniculus_(Rabbit)	VWA_N~VWA~Cache_1~VGCC_alpha2	No_output	dCache_1	435	620	186	1.9e-07	Eukaryota;_Metazoa;_Chordata;_Craniata;_Vertebrata;_Euteleostomi;_Mammalia;_Eutheria;_Euarchontoglires;_Glires;_Lagomorpha;_Leporidae;_Oryctolagus.
B9MIU8_ACIET	848	Acidovorax_ebreus_(strain_TPSY)_(Diaphorobacter_sp._(strain_TPSY))	PAS_9~HisKA~HATPase_c	HisKA~HATPase_c~	dCache_1	64	249	186	0.00047	Bacteria;_Proteobacteria;_Betaproteobacteria;_Burkholderiales;_Comamonadaceae;_Acidovorax.
I1DA51_9VIBR	812	Vibrio_tubiashii_NCIMB_1337	Cache_1~HisKA~HATPase_c~Response_reg	HisKA~HATPase_c~	dCache_1	39	240	202	2.3e-10	Bacteria;_Proteobacteria;_Gammaproteobacteria;_Vibrionales;_Vibrionaceae;_Vibrio.
E5WC48_9BACI	574	Bacillus_sp._2_A_57_CT2	HAMP~His_kinase~HATPase_c	HATPase_c~	dCache_1	25	260	236	1.5e-16	Bacteria;_Firmicutes;_Bacillales;_Bacillaceae;_Bacillus.
E1QDM4_DESB2	634	Desulfarculus_baarsii_(strain_ATCC_33931_/_DSM_2075_/_VKM_B-1802_/_2st14)	MCPsignal	MCPsignal~	dCache_1	36	312	277	3e-15	Bacteria;_Proteobacteria;_Deltaproteobacteria;_Desulfarculales;_Desulfarculaceae;_Desulfarculus.
E0RVU7_BUTPB	1031	Butyrivibrio_proteoclasticus_(strain_ATCC_51982_/_DSM_14932_/_B316)_(Clostridium_proteoclasticum)	HAMP~HisKA~HATPase_c~Response_reg~Response_reg	HisKA~HATPase_c~	dCache_1	40	286	247	4.1e-12	Bacteria;_Firmicutes;_Clostridia;_Clostridiales;_Lachnospiraceae;_Butyrivibrio.
A6WRW1_SHEB8	184	Shewanella_baltica_(strain_OS185)	Unknown	No_output	dCache_1	72	182	111	4.8e-05	Bacteria;_Proteobacteria;_Gammaproteobacteria;_Alteromonadales;_Shewanellaceae;_Shewanella.
H8C808_CAMJU	394	Campylobacter_jejuni_subsp._jejuni_1798	Cache_1	No_output	dCache_1	37	333	297	2.3e-10	Bacteria;_Proteobacteria;_Epsilonproteobacteria;_Campylobacterales;_Campylobacteraceae;_Campylobacter.
D1B4C5_SULD5	625	Sulfurospirillum_deleyianum_(strain_ATCC_51133_/_DSM_6946_/_5175)	Cache_1~HAMP~MCPsignal	MCPsignal~	dCache_1	36	269	234	1e-24	Bacteria;_Proteobacteria;_Epsilonproteobacteria;_Campylobacterales;_Campylobacteraceae;_Sulfurospirillum.
B7VLW0_VIBSL	488	Vibrio_splendidus_(strain_LGP32)_(Vibrio_splendidus_(strain_Mel32))	GGDEF	GGDEF~	dCache_1	128	256	129	0.00036	Bacteria;_Proteobacteria;_Gammaproteobacteria;_Vibrionales;_Vibrionaceae;_Vibrio.
A6LMA7_THEM4	553	Thermosipho_melanesiensis_(strain_BI429_/_DSM_12029)	Cache_1~HD_5	No_output	dCache_1	54	255	202	2.1e-14	Bacteria;_Thermotogae;_Thermotogales;_Thermotogaceae;_Thermosipho.
A9KX69_SHEB9	638	Shewanella_baltica_(strain_OS195)	Cache_1~HAMP~MCPsignal	MCPsignal~	dCache_1	54	280	227	2.3e-16	Bacteria;_Proteobacteria;_Gammaproteobacteria;_Alteromonadales;_Shewanellaceae;_Shewanella.
Q887I7_PSESM	502	Pseudomonas_syringae_pv._tomato_(strain_DC3000)	GGDEF	GGDEF~	dCache_1	40	295	256	2.7e-17	Bacteria;_Proteobacteria;_Gammaproteobacteria;_Pseudomonadales;_Pseudomonadaceae;_Pseudomonas.
A6M389_CLOB8	586	Clostridium_beijerinckii_(strain_ATCC_51743_/_NCIMB_8052)_(Clostridium_acetobutylicum)	HAMP~His_kinase~HATPase_c	HATPase_c~	dCache_1	54	292	239	2.8e-13	Bacteria;_Firmicutes;_Clostridia;_Clostridiales;_Clostridiaceae;_Clostridium.
Q6VUG6_9BACL	574	Paenibacillus_sp._Dex70-34	Cache_1~HAMP~His_kinase~HATPase_c	HATPase_c~	dCache_1	27	286	260	6.9e-18	Bacteria;_Firmicutes;_Bacillales;_Paenibacillaceae;_Paenibacillus.
Q56AY5_TREHY	587	Treponema_hyodysenteriae_(Serpulina_hyodysenteriae)	HAMP~MCPsignal	MCPsignal~	dCache_1	36	284	249	2.3e-13	Bacteria;_Spirochaetes;_Spirochaetales;_Brachyspiraceae;_Brachyspira.
G7TXZ6_VIBCL	624	Vibrio_cholerae_O1_str._2010EL-1786	MCP_N~Cache_1~HAMP~MCPsignal	MCPsignal~	dCache_1	30	269	240	5.5e-27	Bacteria;_Proteobacteria;_Gammaproteobacteria;_Vibrionales;_Vibrionaceae;_Vibrio.
E5YSE6_9BACL	678	Paenibacillus_vortex_V453	HAMP~MCPsignal	MCPsignal~	dCache_1	40	294	255	4.6e-09	Bacteria;_Firmicutes;_Bacillales;_Paenibacillaceae;_Paenibacillus.
A9C0P7_DELAS	531	Delftia_acidovorans_(strain_DSM_14801_/_SPH-1)	Cache_1~GGDEF	GGDEF~	dCache_1	48	298	251	1.5e-15	Bacteria;_Proteobacteria;_Betaproteobacteria;_Burkholderiales;_Comamonadaceae;_Delftia.
D0IKT3_9VIBR	597	Vibrio_sp._RC586	YkuI_C~HisKA~HATPase_c	HisKA~HATPase_c~	dCache_1	31	235	205	2.1e-10	Bacteria;_Proteobacteria;_Gammaproteobacteria;_Vibrionales;_Vibrionaceae;_Vibrio.
B1FT35_9BURK	694	Burkholderia_graminis_C4D1M	HisKA~HATPase_c~Response_reg	HisKA~HATPase_c~	dCache_1	55	275	221	2.5e-11	Bacteria;_Proteobacteria;_Betaproteobacteria;_Burkholderiales;_Burkholderiaceae;_Burkholderia.
H0J1N4_9GAMM	702	Halomonas_sp._GFAJ-1	HAMP~MCPsignal	MCPsignal~	dCache_1	54	344	291	6.2e-16	Bacteria;_Proteobacteria;_Gammaproteobacteria;_Oceanospirillales;_Halomonadaceae;_Halomonas.
B9CZR6_WOLRE	730	Campylobacter_rectus_RM3267	PAS_3~PAS_9	No_output	dCache_1	61	244	184	6e-07	Bacteria;_Proteobacteria;_Epsilonproteobacteria;_Campylobacterales;_Campylobacteraceae;_Campylobacter.
H7XV05_CAMJU	323	Campylobacter_jejuni_subsp._jejuni_60004	Cache_1	No_output	dCache_1	40	233	194	1.6e-14	Bacteria;_Proteobacteria;_Epsilonproteobacteria;_Campylobacterales;_Campylobacteraceae;_Campylobacter.
G4E3Y9_9GAMM	900	Thiorhodospira_sibirica_ATCC_700588	HisKA~HATPase_c~Response_reg~Hpt	HisKA~HATPase_c~	dCache_1	34	287	254	9.5e-06	Bacteria;_Proteobacteria;_Gammaproteobacteria;_Chromatiales;_Ectothiorhodospiraceae;_Thiorhodospira.
I0BFI3_9BACL	597	Paenibacillus_mucilaginosus_K02	HAMP~His_kinase~HATPase_c	HATPase_c~	dCache_1	45	291	247	1.8e-14	Bacteria;_Firmicutes;_Bacillales;_Paenibacillaceae;_Paenibacillus.
E8J2P8_ECO57	558	Escherichia_coli_O157:H7_str._LSU-61	GGDEF	GGDEF~	dCache_1	45	333	289	6.4e-13	Bacteria;_Proteobacteria;_Gammaproteobacteria;_Enterobacteriales;_Enterobacteriaceae;_Escherichia.
E2MGF3_PSEUB	771	Pseudomonas_syringae_pv._tomato_T1	Cache_1~HAMP~MCPsignal	MCPsignal~	dCache_1	148	411	264	8.7e-10	Bacteria;_Proteobacteria;_Gammaproteobacteria;_Pseudomonadales;_Pseudomonadaceae;_Pseudomonas.
H1FSS0_9HELI	648	Sulfurimonas_gotlandica_GD1	Cache_1~GGDEF	GGDEF~	dCache_1	122	378	257	6.7e-12	Bacteria;_Proteobacteria;_Epsilonproteobacteria;_Campylobacterales;_Helicobacteraceae;_Sulfurimonas.
C2IFT0_VIBCL	627	Vibrio_cholerae_RC9	Cache_1~HAMP~MCPsignal	MCPsignal~	dCache_1	39	272	234	4.1e-23	Bacteria;_Proteobacteria;_Gammaproteobacteria;_Vibrionales;_Vibrionaceae;_Vibrio.
H7U1I1_CAMCO	410	Campylobacter_coli_1948	Unknown	No_output	dCache_1	42	332	291	3.1e-11	Bacteria;_Proteobacteria;_Epsilonproteobacteria;_Campylobacterales;_Campylobacteraceae;_Campylobacter.
G7F844_9GAMM	706	Pseudoalteromonas_sp._BSi20429	HAMP~MCPsignal	MCPsignal~	dCache_1	51	336	286	4.8e-10	Bacteria;_Proteobacteria;_Gammaproteobacteria;_Alteromonadales;_Pseudoalteromonadaceae;_Pseudoalteromonas.
G5GN80_9FIRM	658	Selenomonas_infelix_ATCC_43532	Cache_1~HAMP~MCPsignal	MCPsignal~	dCache_1	30	272	243	2.4e-27	Bacteria;_Firmicutes;_Negativicutes;_Selenomonadales;_Veillonellaceae;_Selenomonas.
B2J615_NOSP7	730	Nostoc_punctiforme_(strain_ATCC_29133_/_PCC_73102)	Cache_1~HAMP~HisKA~HATPase_c	HisKA~HATPase_c~	dCache_1	41	340	300	3.1e-18	Bacteria;_Cyanobacteria;_Nostocales;_Nostocaceae;_Nostoc.
G1V709_9DELT	873	Bilophila_sp._4_1_30	PAS_3~GGDEF	GGDEF~	dCache_1	39	280	242	2.2e-12	Bacteria;_Proteobacteria;_Deltaproteobacteria;_Desulfovibrionales;_Desulfovibrionaceae;_Bilophila.
D0HS52_VIBCL	473	Vibrio_cholerae_INDRE_91/1	Cache_1~GGDEF	GGDEF~	dCache_1	37	272	236	5.4e-14	Bacteria;_Proteobacteria;_Gammaproteobacteria;_Vibrionales;_Vibrionaceae;_Vibrio.
B1C643_9FIRM	710	Anaerofustis_stercorihominis_DSM_17244	HisKA~HATPase_c~Response_reg	HisKA~HATPase_c~	dCache_1	52	291	240	1e-08	Bacteria;_Firmicutes;_Clostridia;_Clostridiales;_Eubacteriaceae;_Anaerofustis.
H9J2A3_BOMMO	1134	Bombyx_mori_(Silk_moth)	VWA_N~VWA_2~Cache_1	No_output	dCache_1	478	658	181	2.3e-13	Eukaryota;_Metazoa;_Arthropoda;_Hexapoda;_Insecta;_Pterygota;_Neoptera;_Endopterygota;_Lepidoptera;_Glossata;_Ditrysia;_Bombycoidea;_Bombycidae;_Bombycinae;_Bombyx.
C7RIQ7_ACCPU	530	Accumulibacter_phosphatis_(strain_UW-1)	GGDEF	GGDEF~	dCache_1	47	282	236	3.8e-11	Bacteria;_Proteobacteria;_Betaproteobacteria;_Candidatus_Accumulibacter.
B3EBF1_GEOLS	839	Geobacter_lovleyi_(strain_ATCC_BAA-1151_/_DSM_17278_/_SZ)	HAMP~HisKA~HATPase_c	HisKA~HATPase_c~	dCache_1	46	356	311	1.4e-12	Bacteria;_Proteobacteria;_Deltaproteobacteria;_Desulfuromonadales;_Geobacteraceae;_Geobacter.
Q7MSN1_WOLSU	654	Wolinella_succinogenes	Unknown	No_output	dCache_1	54	302	249	7e-20	Bacteria;_Proteobacteria;_Epsilonproteobacteria;_Campylobacterales;_Helicobacteraceae;_Wolinella.
Q7MSN1_WOLSU	654	Wolinella_succinogenes	Unknown	No_output	dCache_1	401	630	230	7e-20	Bacteria;_Proteobacteria;_Epsilonproteobacteria;_Campylobacterales;_Helicobacteraceae;_Wolinella.
C5BI18_TERTT	718	Teredinibacter_turnerae_(strain_ATCC_39867_/_T7901)	Cache_1~HisKA~HATPase_c	HisKA~HATPase_c~	dCache_1	64	270	207	2e-14	Bacteria;_Proteobacteria;_Gammaproteobacteria;_Alteromonadales;_Alteromonadales_genera_incertae_sedis;_Teredinibacter.
C4ZFH5_EUBR3	631	Eubacterium_rectale_(strain_ATCC_33656_/_VPI_0990)	HAMP~His_kinase~HATPase_c	HATPase_c~	dCache_1	72	319	248	8.5e-09	Bacteria;_Firmicutes;_Clostridia;_Clostridiales;_Eubacteriaceae;_Eubacterium.
H6KQJ7_TREPM	845	Treponema_pallidum_subsp._pertenue_(strain_Samoa_D)	Cache_1~HAMP~MCPsignal	MCPsignal~	dCache_1	182	434	253	3.2e-21	Bacteria;_Spirochaetes;_Spirochaetales;_Spirochaetaceae;_Treponema.
B8KC39_VIBPA	486	Vibrio_parahaemolyticus_16	GGDEF	GGDEF~	dCache_1	55	248	194	1.4e-05	Bacteria;_Proteobacteria;_Gammaproteobacteria;_Vibrionales;_Vibrionaceae;_Vibrio.
H6NET2_9BACL	615	Paenibacillus_mucilaginosus_3016	Cache_1~His_kinase~HATPase_c	HATPase_c~	dCache_1	47	307	261	4.5e-21	Bacteria;_Firmicutes;_Bacillales;_Paenibacillaceae;_Paenibacillus.
C9L4P8_RUMHA	620	Blautia_hansenii_DSM_20583	HAMP~His_kinase~HATPase_c	HATPase_c~	dCache_1	110	323	214	3.2e-07	Bacteria;_Firmicutes;_Clostridia;_Clostridiales;_Lachnospiraceae;_Blautia.
C6PR30_9CLOT	229	Clostridium_carboxidivorans_P7	Cache_1	No_output	dCache_1	63	223	161	1e-16	Bacteria;_Firmicutes;_Clostridia;_Clostridiales;_Clostridiaceae;_Clostridium.
B1LX70_METRJ	571	Methylobacterium_radiotolerans_(strain_ATCC_27329_/_DSM_1819_/_JCM_2831)	HAMP~HWE_HK	HWE_HK~	dCache_1	37	271	235	2.9e-14	Bacteria;_Proteobacteria;_Alphaproteobacteria;_Rhizobiales;_Methylobacteriaceae;_Methylobacterium.
H6NDF7_9BACL	780	Paenibacillus_mucilaginosus_3016	HTH_18	HTH_18~	dCache_1	45	307	263	1.1e-16	Bacteria;_Firmicutes;_Bacillales;_Paenibacillaceae;_Paenibacillus.
F7YQF7_VIBA7	652	Vibrio_anguillarum_(strain_ATCC_68554_/_775)_(Listonella_anguillarum)	Cache_1~HAMP~MCPsignal	MCPsignal~	dCache_1	33	296	264	2.9e-23	Bacteria;_Proteobacteria;_Gammaproteobacteria;_Vibrionales;_Vibrionaceae;_Listonella.
C9QSM2_ECOD1	564	Escherichia_coli_(strain_ATCC_33849_/_DSM_4235_/_NCIB_12045_/_K12_/_DH1)	GGDEF	GGDEF~	dCache_1	51	345	295	2e-13	Bacteria;_Proteobacteria;_Gammaproteobacteria;_Enterobacteriales;_Enterobacteriaceae;_Escherichia.
F4G977_ALIDK	607	Alicycliphilus_denitrificans_(strain_DSM_14773_/_CIP_107495_/_K601)	Cache_1~HAMP~MCPsignal	MCPsignal~	dCache_1	33	268	236	3.4e-17	Bacteria;_Proteobacteria;_Betaproteobacteria;_Burkholderiales;_Comamonadaceae;_Alicycliphilus.
C6JF84_9FIRM	985	Ruminococcus_sp._5_1_39BFAA	HisKA~HATPase_c~Response_reg~Response_reg	HisKA~HATPase_c~	dCache_1	58	293	236	1.5e-06	Bacteria;_Firmicutes;_Clostridia;_Clostridiales;_Ruminococcaceae;_Ruminococcus.
C6CWA9_PAESJ	580	Paenibacillus_sp._(strain_JDR-2)	HAMP~His_kinase~HATPase_c	HATPase_c~	dCache_1	45	291	247	1.1e-18	Bacteria;_Firmicutes;_Bacillales;_Paenibacillaceae;_Paenibacillus.
F9APD7_VIBCL	639	Vibrio_cholerae_HE39	Cache_1~HAMP~MCPsignal	MCPsignal~	dCache_1	51	284	234	4.3e-23	Bacteria;_Proteobacteria;_Gammaproteobacteria;_Vibrionales;_Vibrionaceae;_Vibrio.
C6D3Q0_PAESJ	577	Paenibacillus_sp._(strain_JDR-2)	His_kinase~HATPase_c	HATPase_c~	dCache_1	27	255	229	2.6e-16	Bacteria;_Firmicutes;_Bacillales;_Paenibacillaceae;_Paenibacillus.
A2WH56_9BURK	569	Burkholderia_dolosa_AUO158	Cache_1~GGDEF	GGDEF~	dCache_1	104	310	207	2.4e-16	Bacteria;_Proteobacteria;_Betaproteobacteria;_Burkholderiales;_Burkholderiaceae;_Burkholderia;_Burkholderia_cepacia_complex.
A0NYK5_9RHOB	725	Labrenzia_aggregata_IAM_12614	HAMP~MCPsignal	MCPsignal~	dCache_1	142	352	211	1.8e-08	Bacteria;_Proteobacteria;_Alphaproteobacteria;_Rhodobacterales;_Rhodobacteraceae;_Labrenzia.
I0NZQ6_STRPN	563	Streptococcus_pneumoniae_459-5	Cache_1~HAMP~His_kinase~HATPase_c	HATPase_c~	dCache_1	33	267	235	3.3e-24	Bacteria;_Firmicutes;_Lactobacillales;_Streptococcaceae;_Streptococcus.
A8FT19_SHESH	1468	Shewanella_sediminis_(strain_HAW-EB3)	HAMP~PAS_9~PAS_8~HisKA~HATPase_c~Response_reg~Response_reg~Hpt	HisKA~HATPase_c~	dCache_1	46	344	299	4.2e-05	Bacteria;_Proteobacteria;_Gammaproteobacteria;_Alteromonadales;_Shewanellaceae;_Shewanella.
H7YV75_CAMJU	381	Campylobacter_jejuni_subsp._jejuni_ATCC_33560	Cache_1	No_output	dCache_1	36	333	298	8.8e-11	Bacteria;_Proteobacteria;_Epsilonproteobacteria;_Campylobacterales;_Campylobacteraceae;_Campylobacter.
E0RI90_PAEP6	753	Paenibacillus_polymyxa_(strain_E681)	HTH_18	HTH_18~	dCache_1	43	303	261	2.2e-14	Bacteria;_Firmicutes;_Bacillales;_Paenibacillaceae;_Paenibacillus.
A0KHD6_AERHH	713	Aeromonas_hydrophila_subsp._hydrophila_(strain_ATCC_7966_/_NCIB_9240)	Cache_1~HAMP~MCPsignal	MCPsignal~	dCache_1	61	347	287	6.4e-10	Bacteria;_Proteobacteria;_Gammaproteobacteria;_Aeromonadales;_Aeromonadaceae;_Aeromonas.
E4Q4H8_CALOW	775	Caldicellulosiruptor_owensensis_(strain_ATCC_700167_/_DSM_13100_/_OL)	HTH_18	HTH_18~	dCache_1	43	302	260	2.8e-09	Bacteria;_Firmicutes;_Clostridia;_Thermoanaerobacterales;_Thermoanaerobacterales_Family_III._Incertae_Sedis;_Caldicellulosiruptor.
C9QB44_9VIBR	621	Vibrio_sp._RC341	Cache_1~HAMP~MCPsignal	MCPsignal~	dCache_1	32	266	235	1.2e-21	Bacteria;_Proteobacteria;_Gammaproteobacteria;_Vibrionales;_Vibrionaceae;_Vibrio.
C6C1E7_DESAD	763	Desulfovibrio_salexigens_(strain_ATCC_14822_/_DSM_2638_/_NCIB_8403_/_VKM_B-1763)	Cache_1~PAS_3~PAS_9~GGDEF	GGDEF~	dCache_1	46	305	260	7.6e-11	Bacteria;_Proteobacteria;_Deltaproteobacteria;_Desulfovibrionales;_Desulfovibrionaceae;_Desulfovibrio.
G5HHB3_9CLOT	693	Clostridium_citroniae_WAL-17108	Cache_1~HAMP~MCPsignal	MCPsignal~	dCache_1	57	311	255	5.1e-20	Bacteria;_Firmicutes;_Clostridia;_Clostridiales;_Clostridiaceae;_Clostridium.
G4FHY8_THEMA	656	Thermotoga_maritima_(strain_ATCC_43589_/_MSB8_/_DSM_3109_/_JCM_10099)	HAMP~MCPsignal	MCPsignal~	dCache_1	30	274	245	6.4e-14	Bacteria;_Thermotogae;_Thermotogales;_Thermotogaceae;_Thermotoga.
E8VUH1_VIBVM	770	Vibrio_vulnificus_(strain_MO6-24/O)	HAMP~MCPsignal	MCPsignal~	dCache_1	35	409	375	1.2e-08	Bacteria;_Proteobacteria;_Gammaproteobacteria;_Vibrionales;_Vibrionaceae;_Vibrio.
F6BP18_SINMB	788	Sinorhizobium_meliloti_(strain_BL225C)	Cache_1~HAMP~MCPsignal	MCPsignal~	dCache_1	32	316	285	5.9e-15	Bacteria;_Proteobacteria;_Alphaproteobacteria;_Rhizobiales;_Rhizobiaceae;_Sinorhizobium/Ensifer_group;_Sinorhizobium.
A8FS54_SHESH	705	Shewanella_sediminis_(strain_HAW-EB3)	HAMP~MCPsignal	MCPsignal~	dCache_1	46	338	293	2.1e-14	Bacteria;_Proteobacteria;_Gammaproteobacteria;_Alteromonadales;_Shewanellaceae;_Shewanella.
B1RNI5_CLOPF	583	Clostridium_perfringens_NCTC_8239	HAMP~His_kinase~HATPase_c	HATPase_c~	dCache_1	51	300	250	2.3e-20	Bacteria;_Firmicutes;_Clostridia;_Clostridiales;_Clostridiaceae;_Clostridium.
Q21SE4_RHOFD	757	Rhodoferax_ferrireducens_(strain_DSM_15236_/_ATCC_BAA-621_/_T118)	PAS_3~PAS_9~GGDEF	GGDEF~	dCache_1	35	245	211	3.8e-10	Bacteria;_Proteobacteria;_Betaproteobacteria;_Burkholderiales;_Comamonadaceae;_Albidiferax.
Q63KR5_BURPS	489	Burkholderia_pseudomallei_(strain_K96243)	GGDEF	GGDEF~	dCache_1	30	278	249	3.4e-17	Bacteria;_Proteobacteria;_Betaproteobacteria;_Burkholderiales;_Burkholderiaceae;_Burkholderia;_pseudomallei_group.
F0LD06_AGRSH	734	Agrobacterium_sp._(strain_H13-3)_(Rhizobium_lupini_(strain_H13-3))	Cache_1~HAMP~MCPsignal	MCPsignal~	dCache_1	37	314	278	7.2e-20	Bacteria;_Proteobacteria;_Alphaproteobacteria;_Rhizobiales;_Rhizobiaceae;_Rhizobium/Agrobacterium_group;_Agrobacterium.
B2S383_TREPS	845	Treponema_pallidum_subsp._pallidum_(strain_SS14)	Cache_1~HAMP~MCPsignal	MCPsignal~	dCache_1	182	434	253	4.1e-21	Bacteria;_Spirochaetes;_Spirochaetales;_Spirochaetaceae;_Treponema.
B3EYL6_GEOSE	591	Geobacillus_stearothermophilus_(Bacillus_stearothermophilus)	Cache_1~HAMP~His_kinase~HATPase_c	HATPase_c~	dCache_1	40	280	241	1.2e-22	Bacteria;_Firmicutes;_Bacillales;_Bacillaceae;_Geobacillus.
A7G6W0_CLOBH	686	Clostridium_botulinum_(strain_Hall_/_ATCC_3502_/_NCTC_13319_/_Type_A)	Cache_1~HAMP~MCPsignal	MCPsignal~	dCache_1	41	299	259	3.3e-26	Bacteria;_Firmicutes;_Clostridia;_Clostridiales;_Clostridiaceae;_Clostridium.
E3FD16_STIAD	1062	Stigmatella_aurantiaca_(strain_DW4/3-1)	Cache_1~HAMP~HisKA~HATPase_c~Response_reg~Response_reg~Hpt	HisKA~HATPase_c~	dCache_1	35	295	261	3.5e-19	Bacteria;_Proteobacteria;_Deltaproteobacteria;_Myxococcales;_Cystobacterineae;_Cystobacteraceae;_Stigmatella.
B0P9W6_9FIRM	302	Anaerotruncus_colihominis_DSM_17241	Cache_1	No_output	dCache_1	66	291	226	1.5e-22	Bacteria;_Firmicutes;_Clostridia;_Clostridiales;_Ruminococcaceae;_Anaerotruncus.
E1PKP3_PANVC	527	Pantoea_vagans_(strain_C9-1)_(Pantoea_agglomerans_(strain_C9-1))	GGDEF	GGDEF~	dCache_1	36	265	230	4.1e-15	Bacteria;_Proteobacteria;_Gammaproteobacteria;_Enterobacteriales;_Enterobacteriaceae;_Pantoea.
B3N645_DROER	2154	Drosophila_erecta_(Fruit_fly)	VWA_N~VWA_2~Cache_1	No_output	dCache_1	452	626	175	1.2e-06	Eukaryota;_Metazoa;_Arthropoda;_Hexapoda;_Insecta;_Pterygota;_Neoptera;_Endopterygota;_Diptera;_Brachycera;_Muscomorpha;_Ephydroidea;_Drosophilidae;_Drosophila;_Sophophora.
E4LVR0_9CLOT	557	Clostridium_sp._HGF2	HAMP~His_kinase~HATPase_c	HATPase_c~	dCache_1	53	267	215	1.1e-15	Bacteria;_Firmicutes;_Clostridia;_Clostridiales;_Clostridiaceae;_Clostridium.
C6CA62_DICDC	547	Dickeya_dadantii_(strain_Ech703)	GGDEF	GGDEF~	dCache_1	60	305	246	2.1e-19	Bacteria;_Proteobacteria;_Gammaproteobacteria;_Enterobacteriales;_Enterobacteriaceae;_Dickeya.
C2NXS9_BACCE	660	Bacillus_cereus_172560W	TarH~Cache_1~HAMP~MCPsignal	MCPsignal~	dCache_1	45	274	230	4.8e-22	Bacteria;_Firmicutes;_Bacillales;_Bacillaceae;_Bacillus;_Bacillus_cereus_group.
C6D3U5_PAESJ	796	Paenibacillus_sp._(strain_JDR-2)	HTH_18	HTH_18~	dCache_1	45	316	272	1.9e-13	Bacteria;_Firmicutes;_Bacillales;_Paenibacillaceae;_Paenibacillus.
C3CG04_BACTU	486	Bacillus_thuringiensis	DUF3149~HisKA~HATPase_c	HisKA~HATPase_c~	dCache_1	67	195	129	1.8e-07	Bacteria;_Firmicutes;_Bacillales;_Bacillaceae;_Bacillus;_Bacillus_cereus_group.
F8G4C6_PSEPU	624	Pseudomonas_putida_S16	MCP_N~Cache_1~HAMP~MCPsignal	MCPsignal~	dCache_1	35	267	233	1.2e-25	Bacteria;_Proteobacteria;_Gammaproteobacteria;_Pseudomonadales;_Pseudomonadaceae;_Pseudomonas.
E4S7X5_CALKI	722	Caldicellulosiruptor_kristjanssonii_(strain_ATCC_700853_/_DSM_12137_/_I77R1B)	Cache_1~HAMP~MCPsignal	MCPsignal~	dCache_1	66	341	276	1.8e-20	Bacteria;_Firmicutes;_Clostridia;_Thermoanaerobacterales;_Thermoanaerobacterales_Family_III._Incertae_Sedis;_Caldicellulosiruptor.
Q0W5E2_UNCMA	754	Uncultured_methanogenic_archaeon_RC-I	HAMP~PAS_9~HATPase_c	HATPase_c~	dCache_1	67	292	226	4.6e-20	Archaea;_Euryarchaeota;_Methanomicrobia;_Methanocellales;_Methanocellaceae;_Methanocella.
F4D9H0_AERVB	701	Aeromonas_veronii_(strain_B565)	HAMP~MCPsignal	MCPsignal~	dCache_1	44	334	291	9.2e-12	Bacteria;_Proteobacteria;_Gammaproteobacteria;_Aeromonadales;_Aeromonadaceae;_Aeromonas.
A6A9K9_VIBCL	652	Vibrio_cholerae_623-39	MCP_N~Cache_1~HAMP~MCPsignal	MCPsignal~	dCache_1	59	297	239	7.7e-27	Bacteria;_Proteobacteria;_Gammaproteobacteria;_Vibrionales;_Vibrionaceae;_Vibrio.
E7PQG1_PSESG	665	Pseudomonas_syringae_pv._glycinea_str._race_4	Cache_1~HAMP~MCPsignal	MCPsignal~	dCache_1	42	305	264	1.2e-09	Bacteria;_Proteobacteria;_Gammaproteobacteria;_Pseudomonadales;_Pseudomonadaceae;_Pseudomonas;_Pseudomonas_savastanoi.
A7BT56_9GAMM	211	Beggiatoa_sp._PS	Cache_1	No_output	dCache_1	37	197	161	2.8e-06	Bacteria;_Proteobacteria;_Gammaproteobacteria;_Thiotrichales;_Thiotrichaceae;_Beggiatoa.
H1YJI9_9GAMM	667	Shewanella_baltica_OS183	Cache_1~HAMP~MCPsignal	MCPsignal~	dCache_1	36	310	275	1.5e-20	Bacteria;_Proteobacteria;_Gammaproteobacteria;_Alteromonadales;_Shewanellaceae;_Shewanella.
E6UNK2_CLOTL	758	Clostridium_thermocellum_(strain_DSM_1313_/_LMG_6656_/_LQ8)	HAMP~MCPsignal	MCPsignal~	dCache_1	111	375	265	6.3e-15	Bacteria;_Firmicutes;_Clostridia;_Clostridiales;_Clostridiaceae;_Clostridium.
A8SNW3_9FIRM	655	Coprococcus_eutactus_ATCC_27759	Cache_1~HD~Response_reg	HD~	dCache_1	61	300	240	7.6e-18	Bacteria;_Firmicutes;_Clostridia;_Clostridiales;_Lachnospiraceae;_Coprococcus.
C2ISU5_VIBCL	981	Vibrio_cholerae_TMA_21	HD_5	No_output	dCache_1	61	353	293	1.8e-12	Bacteria;_Proteobacteria;_Gammaproteobacteria;_Vibrionales;_Vibrionaceae;_Vibrio.
D4Q338_LISMN	579	Listeria_monocytogenes_HPB2262	HAMP~His_kinase~HATPase_c	HATPase_c~	dCache_1	43	258	216	5.7e-05	Bacteria;_Firmicutes;_Bacillales;_Listeriaceae;_Listeria.
D4KQA6_9FIRM	608	Roseburia_intestinalis_M50/1	HAMP~His_kinase~HATPase_c	HATPase_c~	dCache_1	44	302	259	0.00098	Bacteria;_Firmicutes;_Clostridia;_Clostridiales;_Lachnospiraceae;_Roseburia.
H8W4B6_MARHY	628	Marinobacter_hydrocarbonoclasticus_ATCC_49840	Cache_1~HAMP~MCPsignal	MCPsignal~	dCache_1	41	272	232	4.1e-28	Bacteria;_Proteobacteria;_Gammaproteobacteria;_Alteromonadales;_Alteromonadaceae;_Marinobacter.
G7QQ15_LEPII	323	Leptospira_interrogans_serogroup_Icterohaemorrhagiae_serovar_Lai_(strain_IPAV)	Cache_1	No_output	dCache_1	114	294	181	4.3e-11	Bacteria;_Spirochaetes;_Spirochaetales;_Leptospiraceae;_Leptospira.
B1M5F5_METRJ	642	Methylobacterium_radiotolerans_(strain_ATCC_27329_/_DSM_1819_/_JCM_2831)	HWE_HK	HWE_HK~	dCache_1	61	319	259	1.2e-12	Bacteria;_Proteobacteria;_Alphaproteobacteria;_Rhizobiales;_Methylobacteriaceae;_Methylobacterium.
G8PX25_PSEFL	609	Pseudomonas_fluorescens_F113	Cache_1~HAMP~MCPsignal	MCPsignal~	dCache_1	18	253	236	7.1e-22	Bacteria;_Proteobacteria;_Gammaproteobacteria;_Pseudomonadales;_Pseudomonadaceae;_Pseudomonas.
C0C508_9CLOT	517	Clostridium_hylemonae_DSM_15053	GGDEF	GGDEF~	dCache_1	46	286	241	5.3e-09	Bacteria;_Firmicutes;_Clostridia;_Clostridiales;_Clostridiaceae;_Clostridium.
F0E3D7_9PSED	275	Pseudomonas_sp._TJI-51	Unknown	No_output	dCache_1	32	218	187	1.2e-10	Bacteria;_Proteobacteria;_Gammaproteobacteria;_Pseudomonadales;_Pseudomonadaceae;_Pseudomonas.
Q485T3_COLP3	641	Colwellia_psychrerythraea_(strain_34H_/_ATCC_BAA-681)_(Vibrio_psychroerythus)	Cache_1~HAMP~MCPsignal	MCPsignal~	dCache_1	41	284	244	3.3e-21	Bacteria;_Proteobacteria;_Gammaproteobacteria;_Alteromonadales;_Colwelliaceae;_Colwellia.
B4SI90_STRM5	880	Stenotrophomonas_maltophilia_(strain_R551-3)	PAS_7~HisKA~HATPase_c~Response_reg	HisKA~HATPase_c~	dCache_1	41	214	174	1.9e-08	Bacteria;_Proteobacteria;_Gammaproteobacteria;_Xanthomonadales;_Xanthomonadaceae;_Stenotrophomonas;_Stenotrophomonas_maltophilia_group.
G7QDD3_9DELT	708	Desulfovibrio_sp._FW1012B	HAMP~SpoIIE	SpoIIE~	dCache_1	122	368	247	1.2e-08	Bacteria;_Proteobacteria;_Deltaproteobacteria;_Desulfovibrionales;_Desulfovibrionaceae;_Desulfovibrio.
C2QRZ3_BACCE	660	Bacillus_cereus_ATCC_4342	TarH~Cache_1~HAMP~MCPsignal	MCPsignal~	dCache_1	45	275	231	3.8e-23	Bacteria;_Firmicutes;_Bacillales;_Bacillaceae;_Bacillus;_Bacillus_cereus_group.
B1IIH9_CLOBK	672	Clostridium_botulinum_(strain_Okra_/_Type_B1)	Cache_1~HAMP~MCPsignal	MCPsignal~	dCache_1	34	290	257	1.2e-20	Bacteria;_Firmicutes;_Clostridia;_Clostridiales;_Clostridiaceae;_Clostridium.
D0HIJ5_VIBMI	597	Vibrio_mimicus_VM223	YkuI_C~HisKA~HATPase_c	HisKA~HATPase_c~	dCache_1	31	232	202	6.6e-11	Bacteria;_Proteobacteria;_Gammaproteobacteria;_Vibrionales;_Vibrionaceae;_Vibrio.
A9KS41_CLOPH	711	Clostridium_phytofermentans_(strain_ATCC_700394_/_DSM_18823_/_ISDg)	HAMP~MCPsignal	MCPsignal~	dCache_1	149	292	144	5.9e-07	Bacteria;_Firmicutes;_Clostridia;_Clostridiales;_Clostridiaceae;_Clostridium.
G4SYL0_META2	1181	Methylomicrobium_alcaliphilum_(strain_DSM_19304_/_NCIMB_14124_/_VKM_B-2133_/_20Z)	PAS_9~HisKA~HATPase_c~Response_reg~Response_reg~Hpt	HisKA~HATPase_c~	dCache_1	87	320	234	1.4e-09	Bacteria;_Proteobacteria;_Gammaproteobacteria;_Methylococcales;_Methylococcaceae;_Methylomicrobium.
F3MF32_9BACL	772	Paenibacillus_sp._HGF5	HTH_18	HTH_18~	dCache_1	43	293	251	4.5e-09	Bacteria;_Firmicutes;_Bacillales;_Paenibacillaceae;_Paenibacillus.
F8CU07_BACTR	581	Geobacillus_thermoglucosidasius_C56-YS93	Cache_1~HAMP~HisKA~HATPase_c	HisKA~HATPase_c~	dCache_1	42	277	236	7.8e-28	Bacteria;_Firmicutes;_Bacillales;_Bacillaceae;_Geobacillus.
I0BUW6_9BACL	607	Paenibacillus_mucilaginosus_K02	HAMP~His_kinase~HATPase_c	HATPase_c~	dCache_1	40	295	256	1.6e-16	Bacteria;_Firmicutes;_Bacillales;_Paenibacillaceae;_Paenibacillus.
F3B300_9FIRM	597	Lachnospiraceae_oral_taxon_107_str._F0167	Cache_1~HAMP~His_kinase~HATPase_c	HATPase_c~	dCache_1	46	290	245	9.6e-18	Bacteria;_Firmicutes;_Clostridia;_Clostridiales;_Lachnospiraceae.
Q8E928_SHEON	651	Shewanella_oneidensis_(strain_MR-1)	MCPsignal	MCPsignal~	dCache_1	31	296	266	2e-13	Bacteria;_Proteobacteria;_Gammaproteobacteria;_Alteromonadales;_Shewanellaceae;_Shewanella.
G0IVA2_CYCMS	568	Cyclobacterium_marinum_(strain_ATCC_25205_/_DSM_745)_(Flectobacillus_marinus)	HisKA_3~HATPase_c	HisKA_3~HATPase_c~	dCache_1	136	239	104	3.6e-06	Bacteria;_Bacteroidetes;_Cytophagia;_Cytophagales;_Cyclobacteriaceae;_Cyclobacterium.
C7P1D7_HALMD	775	Halomicrobium_mukohataei_(strain_ATCC_700874_/_DSM_12286_/_JCM_9738_/_NCIMB_13541)_(Haloarcula_mukohataei)	HAMP~MCPsignal	MCPsignal~	dCache_1	47	283	237	3.1e-06	Archaea;_Euryarchaeota;_Halobacteria;_Halobacteriales;_Halobacteriaceae;_Halomicrobium.
G7C2T2_VIBCL	684	Vibrio_cholerae_HC-61A1	PAS_9~HATPase_c	HATPase_c~	dCache_1	41	268	228	8.5e-07	Bacteria;_Proteobacteria;_Gammaproteobacteria;_Vibrionales;_Vibrionaceae;_Vibrio.
E4NT05_HALBP	766	Halogeometricum_borinquense_(strain_ATCC_700274_/_DSM_11551_/_JCM_10706_/_PR3)	HAMP~MCPsignal	MCPsignal~	dCache_1	48	285	238	5.3e-06	Archaea;_Euryarchaeota;_Halobacteria;_Halobacteriales;_Halobacteriaceae;_Halogeometricum.
Q1H4G4_METFK	649	Methylobacillus_flagellatus_(strain_KT_/_ATCC_51484_/_DSM_6875)	Cache_1~MCPsignal	MCPsignal~	dCache_1	41	319	279	5.5e-16	Bacteria;_Proteobacteria;_Betaproteobacteria;_Methylophilales;_Methylophilaceae;_Methylobacillus.
D8PJ33_9BACT	830	Candidatus_Nitrospira_defluvii	HAMP~PAS~HisKA~HATPase_c	HisKA~HATPase_c~	dCache_1	56	354	299	6.7e-12	Bacteria;_Nitrospirae;_Nitrospirales;_Nitrospiraceae;_Nitrospira.
B1K447_BURCC	590	Burkholderia_cenocepacia_(strain_MC0-3)	HAMP~GGDEF	GGDEF~	dCache_1	37	316	280	2.5e-09	Bacteria;_Proteobacteria;_Betaproteobacteria;_Burkholderiales;_Burkholderiaceae;_Burkholderia;_Burkholderia_cepacia_complex.
C4I486_BURPE	506	Burkholderia_pseudomallei_MSHR346	GGDEF	GGDEF~	dCache_1	47	295	249	3.8e-17	Bacteria;_Proteobacteria;_Betaproteobacteria;_Burkholderiales;_Burkholderiaceae;_Burkholderia;_pseudomallei_group.
B5ETG5_VIBFM	621	Vibrio_fischeri_(strain_MJ11)	MCP_N~Cache_1~HAMP~MCPsignal	MCPsignal~	dCache_1	31	266	236	1.8e-24	Bacteria;_Proteobacteria;_Gammaproteobacteria;_Vibrionales;_Vibrionaceae;_Aliivibrio.
G6ZW14_VIBCL	843	Vibrio_cholerae_HC-21A1	Cache_1~HAMP~GGDEF~EAL	GGDEF~EAL~	dCache_1	35	335	301	1.8e-17	Bacteria;_Proteobacteria;_Gammaproteobacteria;_Vibrionales;_Vibrionaceae;_Vibrio.
C6DEX8_PECCP	526	Pectobacterium_carotovorum_subsp._carotovorum_(strain_PC1)	Cache_1~GGDEF	GGDEF~	dCache_1	43	279	237	2.8e-17	Bacteria;_Proteobacteria;_Gammaproteobacteria;_Enterobacteriales;_Enterobacteriaceae;_Pectobacterium.
E8MAX4_9VIBR	959	Vibrio_sinaloensis_DSM_21326	HAMP~HD_5	No_output	dCache_1	33	303	271	6.1e-10	Bacteria;_Proteobacteria;_Gammaproteobacteria;_Vibrionales;_Vibrionaceae;_Vibrio.
E6XR30_SHEP2	651	Shewanella_putrefaciens_(strain_200)	MCPsignal	MCPsignal~	dCache_1	31	296	266	7e-13	Bacteria;_Proteobacteria;_Gammaproteobacteria;_Alteromonadales;_Shewanellaceae;_Shewanella.
D8MZC5_RALSL	512	Ralstonia_solanacearum_PSI07	GGDEF	GGDEF~	dCache_1	60	283	224	1.7e-16	Bacteria;_Proteobacteria;_Betaproteobacteria;_Burkholderiales;_Burkholderiaceae;_Ralstonia.
B1QVX4_CLOBU	685	Clostridium_butyricum_5521	Cache_1~HAMP~MCPsignal	MCPsignal~	dCache_1	36	302	267	3.3e-27	Bacteria;_Firmicutes;_Clostridia;_Clostridiales;_Clostridiaceae;_Clostridium.
F5J7Q9_9RHIZ	754	Agrobacterium_sp._ATCC_31749	HAMP~MCPsignal	MCPsignal~	dCache_1	53	312	260	0.00064	Bacteria;_Proteobacteria;_Alphaproteobacteria;_Rhizobiales;_Rhizobiaceae;_Rhizobium/Agrobacterium_group;_Agrobacterium.
A8H3E7_SHEPA	720	Shewanella_pealeana_(strain_ATCC_700345_/_ANG-SQ1)	GGDEF	GGDEF~	dCache_1	203	437	235	3e-14	Bacteria;_Proteobacteria;_Gammaproteobacteria;_Alteromonadales;_Shewanellaceae;_Shewanella.
D3EJI2_GEOS4	662	Geobacillus_sp._(strain_Y412MC10)	Cache_1~HAMP~MCPsignal	MCPsignal~	dCache_1	40	317	278	1.7e-20	Bacteria;_Firmicutes;_Bacillales;_Paenibacillaceae;_Paenibacillus.
C6J4K8_9BACL	590	Paenibacillus_sp._oral_taxon_786_str._D14	HAMP~His_kinase~HATPase_c	HATPase_c~	dCache_1	36	284	249	6e-21	Bacteria;_Firmicutes;_Bacillales;_Paenibacillaceae;_Paenibacillus.
E1D9P1_VIBPA	806	Vibrio_parahaemolyticus_AQ4037	Cache_1~HAMP~HisKA~HATPase_c~Response_reg	HisKA~HATPase_c~	dCache_1	40	234	195	2.9e-12	Bacteria;_Proteobacteria;_Gammaproteobacteria;_Vibrionales;_Vibrionaceae;_Vibrio.
D2YN25_VIBMI	409	Vibrio_mimicus_VM573	MCP_N~Cache_1~HAMP	No_output	dCache_1	32	268	237	2.3e-24	Bacteria;_Proteobacteria;_Gammaproteobacteria;_Vibrionales;_Vibrionaceae;_Vibrio.
B5WLJ9_9BURK	522	Burkholderia_sp._H160	Cache_1~GGDEF	GGDEF~	dCache_1	57	306	250	9.8e-19	Bacteria;_Proteobacteria;_Betaproteobacteria;_Burkholderiales;_Burkholderiaceae;_Burkholderia.
A0KRU3_SHESA	485	Shewanella_sp._(strain_ANA-3)	GGDEF	GGDEF~	dCache_1	44	280	237	2.9e-11	Bacteria;_Proteobacteria;_Gammaproteobacteria;_Alteromonadales;_Shewanellaceae;_Shewanella.
D0GRY5_VIBMI	623	Vibrio_mimicus_MB451	MCP_N~Cache_1~HAMP~MCPsignal	MCPsignal~	dCache_1	32	268	237	3.7e-24	Bacteria;_Proteobacteria;_Gammaproteobacteria;_Vibrionales;_Vibrionaceae;_Vibrio.
A6AIC2_VIBCL	551	Vibrio_cholerae_623-39	Cache_1~HAMP~MCPsignal	MCPsignal~	dCache_1	40	284	245	2e-16	Bacteria;_Proteobacteria;_Gammaproteobacteria;_Vibrionales;_Vibrionaceae;_Vibrio.
D0X4P8_VIBHA	628	Vibrio_harveyi_1DA3	Cache_1~HAMP~MCPsignal	MCPsignal~	dCache_1	41	270	230	8.3e-16	Bacteria;_Proteobacteria;_Gammaproteobacteria;_Vibrionales;_Vibrionaceae;_Vibrio.
A5KUL2_9GAMM	630	Vibrionales_bacterium_SWAT-3	Cache_1~MCPsignal	MCPsignal~	dCache_1	40	257	218	5.4e-19	Bacteria;_Proteobacteria;_Gammaproteobacteria;_Vibrionales;_unclassified_Vibrionales.
C8VZC0_DESAS	679	Desulfotomaculum_acetoxidans_(strain_ATCC_49208_/_DSM_771_/_VKM_B-1644)	PAS_9~HisKA~HATPase_c	HisKA~HATPase_c~	dCache_1	81	215	135	1.1e-05	Bacteria;_Firmicutes;_Clostridia;_Clostridiales;_Peptococcaceae;_Desulfotomaculum.
A8MJC0_ALKOO	679	Alkaliphilus_oremlandii_(strain_OhILAs)_(Clostridium_oremlandii_(strain_OhILAs))	Cache_1~HAMP~MCPsignal	MCPsignal~	dCache_1	35	294	260	4.1e-26	Bacteria;_Firmicutes;_Clostridia;_Clostridiales;_Clostridiaceae;_Alkaliphilus.
H6NEF4_9BACL	580	Paenibacillus_mucilaginosus_3016	HAMP~His_kinase~HATPase_c	HATPase_c~	dCache_1	43	281	239	1.1e-07	Bacteria;_Firmicutes;_Bacillales;_Paenibacillaceae;_Paenibacillus.
B1QAW9_CLOBO	686	Clostridium_botulinum_NCTC_2916	Cache_1~HAMP~MCPsignal	MCPsignal~	dCache_1	41	299	259	6.6e-27	Bacteria;_Firmicutes;_Clostridia;_Clostridiales;_Clostridiaceae;_Clostridium.
H3SHP2_9BACL	577	Paenibacillus_dendritiformis_C454	HAMP~His_kinase~HATPase_c	HATPase_c~	dCache_1	47	286	240	3.1e-06	Bacteria;_Firmicutes;_Bacillales;_Paenibacillaceae;_Paenibacillus.
B5SJW1_RALSL	619	Ralstonia_solanacearum_IPO1609	PAS~PAS_8	No_output	dCache_1	33	220	188	3.8e-05	Bacteria;_Proteobacteria;_Betaproteobacteria;_Burkholderiales;_Burkholderiaceae;_Ralstonia.
A3GQQ1_VIBCL	981	Vibrio_cholerae_NCTC_8457	HD_5	No_output	dCache_1	61	353	293	2.8e-12	Bacteria;_Proteobacteria;_Gammaproteobacteria;_Vibrionales;_Vibrionaceae;_Vibrio.
E5YTE3_9BACL	665	Paenibacillus_vortex_V453	Cache_1~HAMP~MCPsignal	MCPsignal~	dCache_1	43	321	279	1.1e-20	Bacteria;_Firmicutes;_Bacillales;_Paenibacillaceae;_Paenibacillus.
A6VTX1_MARMS	631	Marinomonas_sp._(strain_MWYL1)	Cache_1~HAMP~MCPsignal	MCPsignal~	dCache_1	34	275	242	4.6e-22	Bacteria;_Proteobacteria;_Gammaproteobacteria;_Oceanospirillales;_Marinomonas.
A4AN71_MARSH	885	Maribacter_sp._(strain_HTCC2170_/_KCCM_42371)	HAMP~HisKA~HATPase_c~Response_reg	HisKA~HATPase_c~	dCache_1	43	319	277	6.9e-06	Bacteria;_Bacteroidetes;_Flavobacteriia;_Flavobacteriales;_Flavobacteriaceae;_Maribacter.
F4DB88_AERVB	700	Aeromonas_veronii_(strain_B565)	HAMP~MCPsignal	MCPsignal~	dCache_1	44	332	289	3.6e-10	Bacteria;_Proteobacteria;_Gammaproteobacteria;_Aeromonadales;_Aeromonadaceae;_Aeromonas.
C6YGP2_VIBCL	652	Vibrio_cholerae_MO10	MCP_N~Cache_1~HAMP~MCPsignal	MCPsignal~	dCache_1	58	297	240	6.1e-27	Bacteria;_Proteobacteria;_Gammaproteobacteria;_Vibrionales;_Vibrionaceae;_Vibrio.
D0J167_COMT2	522	Comamonas_testosteroni_(strain_CNB-2)	Cache_1~GGDEF	GGDEF~	dCache_1	54	303	250	6.9e-13	Bacteria;_Proteobacteria;_Betaproteobacteria;_Burkholderiales;_Comamonadaceae;_Comamonas.
C5AM35_BURGB	602	Burkholderia_glumae_(strain_BGR1)	Cache_1~HAMP~MCPsignal	MCPsignal~	dCache_1	34	271	238	3.2e-18	Bacteria;_Proteobacteria;_Betaproteobacteria;_Burkholderiales;_Burkholderiaceae;_Burkholderia.
C3XAQ6_OXAFO	1076	Oxalobacter_formigenes_OXCC13	PAS_4~PAS_9~GGDEF~EAL	GGDEF~EAL~	dCache_1	66	336	271	6.5e-10	Bacteria;_Proteobacteria;_Betaproteobacteria;_Burkholderiales;_Oxalobacteraceae;_Oxalobacter.
I0BK64_9BACL	590	Paenibacillus_mucilaginosus_K02	HAMP~His_kinase~HATPase_c	HATPase_c~	dCache_1	51	297	247	4.5e-12	Bacteria;_Firmicutes;_Bacillales;_Paenibacillaceae;_Paenibacillus.
D0LUM3_HALO1	628	Haliangium_ochraceum_(strain_DSM_14365_/_JCM_11303_/_SMP-2)	HAMP~HisKA~HATPase_c	HisKA~HATPase_c~	dCache_1	55	324	270	2.9e-17	Bacteria;_Proteobacteria;_Deltaproteobacteria;_Myxococcales;_Nannocystineae;_Kofleriaceae;_Haliangium.
G4H8E4_9BACL	593	Paenibacillus_lactis_154	HAMP~His_kinase~HATPase_c	HATPase_c~	dCache_1	50	289	240	2e-13	Bacteria;_Firmicutes;_Bacillales;_Paenibacillaceae;_Paenibacillus.
C6CTM7_PAESJ	268	Paenibacillus_sp._(strain_JDR-2)	Unknown	No_output	dCache_1	43	245	203	2.2e-10	Bacteria;_Firmicutes;_Bacillales;_Paenibacillaceae;_Paenibacillus.
F2LRG1_BURGS	766	Burkholderia_gladioli_(strain_BSR3)	HATPase_c~Response_reg	HATPase_c~	dCache_1	95	307	213	2.7e-08	Bacteria;_Proteobacteria;_Betaproteobacteria;_Burkholderiales;_Burkholderiaceae;_Burkholderia.
F9HEP3_9STRE	567	Streptococcus_sp._oral_taxon_056_str._F0418	Cache_1~HAMP~His_kinase~HATPase_c	HATPase_c~	dCache_1	33	273	241	5.7e-24	Bacteria;_Firmicutes;_Lactobacillales;_Streptococcaceae;_Streptococcus.
B2S380_TREPS	614	Treponema_pallidum_subsp._pallidum_(strain_SS14)	HAMP~Guanylate_cyc	Guanylate_cyc~	dCache_1	44	283	240	0.00097	Bacteria;_Spirochaetes;_Spirochaetales;_Spirochaetaceae;_Treponema.
G5HL59_9CLOT	563	Clostridium_citroniae_WAL-17108	GGDEF	GGDEF~	dCache_1	46	346	301	1.2e-11	Bacteria;_Firmicutes;_Clostridia;_Clostridiales;_Clostridiaceae;_Clostridium.
C0R0Z3_BRAHW	599	Brachyspira_hyodysenteriae_(strain_ATCC_49526_/_WA1)	Cache_1~MCPsignal	MCPsignal~	dCache_1	46	267	222	2.6e-13	Bacteria;_Spirochaetes;_Spirochaetales;_Brachyspiraceae;_Brachyspira.
Q62HN5_BURMA	786	Burkholderia_mallei_(strain_ATCC_23344)	GGDEF~EAL	GGDEF~EAL~	dCache_1	113	295	183	1.5e-09	Bacteria;_Proteobacteria;_Betaproteobacteria;_Burkholderiales;_Burkholderiaceae;_Burkholderia;_pseudomallei_group.
G6A8Z5_STRIT	569	Streptococcus_intermedius_F0413	Cache_1~HAMP~His_kinase~HATPase_c	HATPase_c~	dCache_1	34	273	240	6.9e-26	Bacteria;_Firmicutes;_Lactobacillales;_Streptococcaceae;_Streptococcus;_Streptococcus_anginosus_group.
F5YBX2_TREAZ	703	Treponema_azotonutricium_(strain_ATCC_BAA-888_/_DSM_13862_/_ZAS-9)	HAMP~MCPsignal	MCPsignal~	dCache_1	42	285	244	4.7e-07	Bacteria;_Spirochaetes;_Spirochaetales;_Spirochaetaceae;_Treponema.
H4J9E3_ECOLX	455	Escherichia_coli_DEC1D	Unknown	No_output	dCache_1	45	339	295	8.6e-13	Bacteria;_Proteobacteria;_Gammaproteobacteria;_Enterobacteriales;_Enterobacteriaceae;_Escherichia.
G8UAU9_BACCE	660	Bacillus_cereus_F837/76	TarH~Cache_1~HAMP~MCPsignal	MCPsignal~	dCache_1	45	275	231	9.3e-24	Bacteria;_Firmicutes;_Bacillales;_Bacillaceae;_Bacillus;_Bacillus_cereus_group.
G6YZV1_VIBCL	638	Vibrio_cholerae_HC-06A1	HAMP~MCPsignal	MCPsignal~	dCache_1	51	281	231	3.2e-10	Bacteria;_Proteobacteria;_Gammaproteobacteria;_Vibrionales;_Vibrionaceae;_Vibrio.
I0GH62_9BRAD	1025	Bradyrhizobium_sp._S23321	PAS_7~PAS_4~GGDEF~EAL	GGDEF~EAL~	dCache_1	44	301	258	1.2e-16	Bacteria;_Proteobacteria;_Alphaproteobacteria;_Rhizobiales;_Bradyrhizobiaceae;_Bradyrhizobium.
C3HDK6_BACTU	660	Bacillus_thuringiensis_serovar_pulsiensis_BGSC_4CC1	TarH~Cache_1~HAMP~MCPsignal	MCPsignal~	dCache_1	44	276	233	2e-24	Bacteria;_Firmicutes;_Bacillales;_Bacillaceae;_Bacillus;_Bacillus_cereus_group.
A3WDQ3_9SPHN	917	Erythrobacter_sp._NAP1	HAMP~PAS_9~HisKA~HATPase_c	HisKA~HATPase_c~	dCache_1	48	352	305	1.6e-08	Bacteria;_Proteobacteria;_Alphaproteobacteria;_Sphingomonadales;_Erythrobacteraceae;_Erythrobacter.
D7HHE2_VIBCL	623	Vibrio_cholerae_RC385	MCP_N~Cache_1~HAMP~MCPsignal	MCPsignal~	dCache_1	30	268	239	4.9e-26	Bacteria;_Proteobacteria;_Gammaproteobacteria;_Vibrionales;_Vibrionaceae;_Vibrio.
Q1BUR0_BURCA	790	Burkholderia_cenocepacia_(strain_AU_1054)	GGDEF~EAL	GGDEF~EAL~	dCache_1	75	304	230	1.4e-08	Bacteria;_Proteobacteria;_Betaproteobacteria;_Burkholderiales;_Burkholderiaceae;_Burkholderia;_Burkholderia_cepacia_complex.
F9A5B6_VIBCL	770	Vibrio_cholerae_HCUF01	HAMP~MCPsignal	MCPsignal~	dCache_1	34	411	378	5.7e-08	Bacteria;_Proteobacteria;_Gammaproteobacteria;_Vibrionales;_Vibrionaceae;_Vibrio.
G4ECB5_9BACL	586	Thermobacillus_composti_KWC4	HAMP~His_kinase~HATPase_c	HATPase_c~	dCache_1	32	281	250	1.4e-16	Bacteria;_Firmicutes;_Bacillales;_Paenibacillaceae;_Thermobacillus.
F8BGD8_OLICM	906	Oligotropha_carboxidovorans_(strain_OM4)	PAS_7~GGDEF~EAL	GGDEF~EAL~	dCache_1	59	315	257	3.1e-14	Bacteria;_Proteobacteria;_Alphaproteobacteria;_Rhizobiales;_Bradyrhizobiaceae;_Oligotropha.
H5YEL1_9BRAD	1198	Bradyrhizobium_sp._WSM471	HAMP~PAS~PAS~PAS~HisKA~HATPase_c~Response_reg	HisKA~HATPase_c~	dCache_1	67	340	274	9.5e-15	Bacteria;_Proteobacteria;_Alphaproteobacteria;_Rhizobiales;_Bradyrhizobiaceae;_Bradyrhizobium.
C8PSQ9_9SPIO	704	Treponema_vincentii_ATCC_35580	Cache_1~HAMP~MCPsignal	MCPsignal~	dCache_1	40	292	253	3.9e-20	Bacteria;_Spirochaetes;_Spirochaetales;_Spirochaetaceae;_Treponema.
B9M665_GEOSF	1150	Geobacter_sp._(strain_FRC-32)	Cache_1~HAMP~PAS_3~PAS_9~PAS_9~PAS_8~HisKA~HATPase_c	HisKA~HATPase_c~	dCache_1	34	279	246	1e-19	Bacteria;_Proteobacteria;_Deltaproteobacteria;_Desulfuromonadales;_Geobacteraceae;_Geobacter.
Q9I0I4_PSEAE	714	Pseudomonas_aeruginosa_(strain_ATCC_15692_/_PAO1_/_1C_/_PRS_101_/_LMG_12228)	Cache_1~HAMP~MCPsignal	MCPsignal~	dCache_1	50	346	297	5.8e-13	Bacteria;_Proteobacteria;_Gammaproteobacteria;_Pseudomonadales;_Pseudomonadaceae;_Pseudomonas.
G6G6B8_9FIRM	677	Desulfosporosinus_meridiei_DSM_13257	Cache_1~HAMP~MCPsignal	MCPsignal~	dCache_1	34	294	261	2.8e-22	Bacteria;_Firmicutes;_Clostridia;_Clostridiales;_Peptococcaceae;_Desulfosporosinus.
G4K5W4_9RHIZ	651	Mesorhizobium_australicum_WSM2073	HisKA~HATPase_c	HisKA~HATPase_c~	dCache_1	90	344	255	3.8e-13	Bacteria;_Proteobacteria;_Alphaproteobacteria;_Rhizobiales;_Phyllobacteriaceae;_Mesorhizobium.
A1HQD9_9FIRM	542	Thermosinus_carboxydivorans_Nor1	Cache_1~HisKA~HATPase_c	HisKA~HATPase_c~	dCache_1	37	266	230	3.9e-15	Bacteria;_Firmicutes;_Negativicutes;_Selenomonadales;_Veillonellaceae;_Thermosinus.
Q02G43_PSEAB	712	Pseudomonas_aeruginosa_(strain_UCBPP-PA14)	HAMP~MCPsignal	MCPsignal~	dCache_1	51	346	296	3.9e-11	Bacteria;_Proteobacteria;_Gammaproteobacteria;_Pseudomonadales;_Pseudomonadaceae;_Pseudomonas.
E7V6X6_SALMO	570	Salmonella_enterica_subsp._enterica_serovar_Montevideo_str._315996572	GGDEF	GGDEF~	dCache_1	137	335	199	8.5e-07	Bacteria;_Proteobacteria;_Gammaproteobacteria;_Enterobacteriales;_Enterobacteriaceae;_Salmonella;_Salmonella_enterica_subsp._enterica_serovar_Montevideo.
A4C4Z8_9GAMM	927	Pseudoalteromonas_tunicata_D2	HisKA~HATPase_c~Response_reg	HisKA~HATPase_c~	dCache_1	197	428	232	2.2e-11	Bacteria;_Proteobacteria;_Gammaproteobacteria;_Alteromonadales;_Pseudoalteromonadaceae;_Pseudoalteromonas.
F9RXM1_9VIBR	626	Vibrio_ichthyoenteri_ATCC_700023	Cache_1~HAMP~MCPsignal	MCPsignal~	dCache_1	41	266	226	1.3e-18	Bacteria;_Proteobacteria;_Gammaproteobacteria;_Vibrionales;_Vibrionaceae;_Vibrio.
C2PUZ5_BACCE	660	Bacillus_cereus_AH621	TarH~Cache_1~HAMP~MCPsignal	MCPsignal~	dCache_1	45	275	231	3.6e-23	Bacteria;_Firmicutes;_Bacillales;_Bacillaceae;_Bacillus;_Bacillus_cereus_group.
Q18CU3_CLOD6	744	Clostridium_difficile_(strain_630)	GGDEF~EAL	GGDEF~EAL~	dCache_1	40	277	238	1.2e-11	Bacteria;_Firmicutes;_Clostridia;_Clostridiales;_Peptostreptococcaceae.
F3YWE0_DESAF	674	Desulfovibrio_africanus_str._Walvis_Bay	Cache_1~HAMP~MCPsignal	MCPsignal~	dCache_1	36	275	240	1.4e-27	Bacteria;_Proteobacteria;_Deltaproteobacteria;_Desulfovibrionales;_Desulfovibrionaceae;_Desulfovibrio.
D2Z6Y7_9BACT	703	Dethiosulfovibrio_peptidovorans_DSM_11002	HD	HD~	dCache_1	34	234	201	0.00044	Bacteria;_Synergistetes;_Synergistia;_Synergistales;_Synergistaceae;_Dethiosulfovibrio.
C2JA10_VIBCL	626	Vibrio_cholerae_BX_330286	Cache_1~HAMP~MCPsignal	MCPsignal~	dCache_1	36	268	233	1.2e-19	Bacteria;_Proteobacteria;_Gammaproteobacteria;_Vibrionales;_Vibrionaceae;_Vibrio.
C9NPA6_9VIBR	621	Vibrio_coralliilyticus_ATCC_BAA-450	HAMP~MCPsignal	MCPsignal~	dCache_1	41	266	226	8e-11	Bacteria;_Proteobacteria;_Gammaproteobacteria;_Vibrionales;_Vibrionaceae;_Vibrio.
A4CD47_9GAMM	639	Pseudoalteromonas_tunicata_D2	Cache_1~HAMP~MCPsignal	MCPsignal~	dCache_1	52	281	230	4.6e-12	Bacteria;_Proteobacteria;_Gammaproteobacteria;_Alteromonadales;_Pseudoalteromonadaceae;_Pseudoalteromonas.
D8EWT3_9DELT	1052	delta_proteobacterium_NaphS2	PAS_3~HisKA~HATPase_c~Response_reg~Response_reg	HisKA~HATPase_c~	dCache_1	60	320	261	2.1e-11	Bacteria;_Proteobacteria;_Deltaproteobacteria.
A9W005_METEP	574	Methylobacterium_extorquens_(strain_PA1)	HAMP~GGDEF	GGDEF~	dCache_1	40	290	251	1e-18	Bacteria;_Proteobacteria;_Alphaproteobacteria;_Rhizobiales;_Methylobacteriaceae;_Methylobacterium.
E8DE44_SALMO	570	Salmonella_enterica_subsp._enterica_serovar_Montevideo_str._MB110209-0055	GGDEF	GGDEF~	dCache_1	137	335	199	8.5e-07	Bacteria;_Proteobacteria;_Gammaproteobacteria;_Enterobacteriales;_Enterobacteriaceae;_Salmonella;_Salmonella_enterica_subsp._enterica_serovar_Montevideo.
E4R6N1_PSEPB	544	Pseudomonas_putida_(strain_BIRD-1)	Cache_1~GGDEF	GGDEF~	dCache_1	60	304	245	2.4e-21	Bacteria;_Proteobacteria;_Gammaproteobacteria;_Pseudomonadales;_Pseudomonadaceae;_Pseudomonas.
C4H592_YERPE	637	Yersinia_pestis_biovar_Orientalis_str._India_195	HAMP	No_output	dCache_1	89	346	258	1.3e-11	Bacteria;_Proteobacteria;_Gammaproteobacteria;_Enterobacteriales;_Enterobacteriaceae;_Yersinia.
F2JMM1_CELLD	688	Cellulosilyticum_lentocellum_(strain_ATCC_49066_/_DSM_5427_/_NCIMB_11756_/_RHM5)_(Clostridium_lentocellum)	HAMP~MCPsignal	MCPsignal~	dCache_1	60	301	242	2.3e-11	Bacteria;_Firmicutes;_Clostridia;_Clostridiales;_Lachnospiraceae;_Cellulosilyticum.
G2SRK1_LACRR	694	Lactobacillus_ruminis_(strain_ATCC_27782_/_RF3)	Cache_1~MCPsignal	MCPsignal~	dCache_1	57	266	210	1.2e-08	Bacteria;_Firmicutes;_Lactobacillales;_Lactobacillaceae;_Lactobacillus.
F9DYA9_9BACL	657	Sporosarcina_newyorkensis_2681	Cache_1~HAMP~MCPsignal	MCPsignal~	dCache_1	38	278	241	2.8e-17	Bacteria;_Firmicutes;_Bacillales;_Planococcaceae;_Sporosarcina.
G0DPP3_9GAMM	656	Shewanella_baltica_OS117	Cache_1~HAMP~MCPsignal	MCPsignal~	dCache_1	72	298	227	2.4e-16	Bacteria;_Proteobacteria;_Gammaproteobacteria;_Alteromonadales;_Shewanellaceae;_Shewanella.
H8LJI8_STRPN	554	Streptococcus_pneumoniae_ST556	Cache_1~HAMP~His_kinase~HATPase_c	HATPase_c~	dCache_1	24	258	235	2.5e-24	Bacteria;_Firmicutes;_Lactobacillales;_Streptococcaceae;_Streptococcus.
C9PJ68_VIBFU	626	Vibrio_furnissii_CIP_102972	Cache_1~HAMP~MCPsignal	MCPsignal~	dCache_1	33	270	238	1.3e-21	Bacteria;_Proteobacteria;_Gammaproteobacteria;_Vibrionales;_Vibrionaceae;_Vibrio.
A7K4V5_VIBSE	811	Vibrio_sp._(strain_Ex25)	Cache_1~HAMP~HisKA~HATPase_c~Response_reg	HisKA~HATPase_c~	dCache_1	45	259	215	2.6e-13	Bacteria;_Proteobacteria;_Gammaproteobacteria;_Vibrionales;_Vibrionaceae;_Vibrio.
B7KNW5_METC4	508	Methylobacterium_chloromethanicum_(strain_CM4_/_NCIMB_13688)	GGDEF	GGDEF~	dCache_1	63	303	241	2.8e-13	Bacteria;_Proteobacteria;_Alphaproteobacteria;_Rhizobiales;_Methylobacteriaceae;_Methylobacterium.
F3BPS1_PSEHA	967	Pseudoalteromonas_haloplanktis_ANT/505	Cache_1~HAMP~PAS_9~GGDEF~EAL	GGDEF~EAL~	dCache_1	20	314	295	8.6e-17	Bacteria;_Proteobacteria;_Gammaproteobacteria;_Alteromonadales;_Pseudoalteromonadaceae;_Pseudoalteromonas.
Q17A73_AEDAE	1173	Aedes_aegypti_(Yellowfever_mosquito)_(Culex_aegypti)	VWA_N~VWA_2~Cache_1	No_output	dCache_1	439	558	120	6.2e-08	Eukaryota;_Metazoa;_Arthropoda;_Hexapoda;_Insecta;_Pterygota;_Neoptera;_Endopterygota;_Diptera;_Nematocera;_Culicoidea;_Culicidae;_Culicinae;_Aedini;_Aedes;_Stegomyia.
G4LLY8_PSEAI	632	Pseudomonas_aeruginosa_NCGM2.S1	Cache_1~HAMP~MCPsignal	MCPsignal~	dCache_1	34	275	242	9.2e-27	Bacteria;_Proteobacteria;_Gammaproteobacteria;_Pseudomonadales;_Pseudomonadaceae;_Pseudomonas.
F8DF04_STREP	570	Streptococcus_parasanguinis_(strain_ATCC_15912_/_DSM_6778_/_CIP_104372_/_LMG_14537)	Cache_1~HAMP~His_kinase~HATPase_c	HATPase_c~	dCache_1	36	271	236	4.4e-24	Bacteria;_Firmicutes;_Lactobacillales;_Streptococcaceae;_Streptococcus.
B8G2H9_DESHD	695	Desulfitobacterium_hafniense_(strain_DCB-2_/_DSM_10664)	Cache_1~HAMP~MCPsignal	MCPsignal~	dCache_1	59	308	250	1.1e-28	Bacteria;_Firmicutes;_Clostridia;_Clostridiales;_Peptococcaceae;_Desulfitobacterium.
A3H0F3_VIBCL	623	Vibrio_cholerae_B33	MCP_N~Cache_1~HAMP~MCPsignal	MCPsignal~	dCache_1	30	268	239	4.9e-26	Bacteria;_Proteobacteria;_Gammaproteobacteria;_Vibrionales;_Vibrionaceae;_Vibrio.
B1TAI2_9BURK	520	Burkholderia_ambifaria_MEX-5	Cache_1~GGDEF	GGDEF~	dCache_1	95	302	208	7.4e-19	Bacteria;_Proteobacteria;_Betaproteobacteria;_Burkholderiales;_Burkholderiaceae;_Burkholderia;_Burkholderia_cepacia_complex.
E5VSC3_9FIRM	739	Anaerostipes_sp._3_2_56FAA	GGDEF~EAL	GGDEF~EAL~	dCache_1	64	279	216	3e-13	Bacteria;_Firmicutes;_Clostridia;_Clostridiales;_Lachnospiraceae;_Anaerostipes.
A1F4Z7_VIBCL	639	Vibrio_cholerae_2740-80	Cache_1~HAMP~MCPsignal	MCPsignal~	dCache_1	51	284	234	4.3e-23	Bacteria;_Proteobacteria;_Gammaproteobacteria;_Vibrionales;_Vibrionaceae;_Vibrio.
F4T0W6_ECOLX	558	Escherichia_coli_M605	GGDEF	GGDEF~	dCache_1	45	339	295	2.3e-13	Bacteria;_Proteobacteria;_Gammaproteobacteria;_Enterobacteriales;_Enterobacteriaceae;_Escherichia.
Q4ZT01_PSEU2	723	Pseudomonas_syringae_pv._syringae_(strain_B728a)	Cache_1~HAMP~MCPsignal	MCPsignal~	dCache_1	52	340	289	1.6e-17	Bacteria;_Proteobacteria;_Gammaproteobacteria;_Pseudomonadales;_Pseudomonadaceae;_Pseudomonas;_Pseudomonas_syringae.
F5ULQ1_9CYAN	801	Microcoleus_vaginatus_FGP-2	Cache_1~GAF~HATPase_c	HATPase_c~	dCache_1	54	308	255	1.2e-20	Bacteria;_Cyanobacteria;_Oscillatoriales;_Microcoleus.
H0FA93_9BURK	649	Achromobacter_arsenitoxydans_SY8	HisKA~HATPase_c	HisKA~HATPase_c~	dCache_1	47	317	271	1.3e-10	Bacteria;_Proteobacteria;_Betaproteobacteria;_Burkholderiales;_Alcaligenaceae;_Achromobacter.
A0LFX8_SYNFM	588	Syntrophobacter_fumaroxidans_(strain_DSM_10017_/_MPOB)	HisKA~HATPase_c	HisKA~HATPase_c~	dCache_1	59	295	237	2.1e-12	Bacteria;_Proteobacteria;_Deltaproteobacteria;_Syntrophobacterales;_Syntrophobacteraceae;_Syntrophobacter.
F0RXW9_SPHGB	743	Sphaerochaeta_globosa_(strain_ATCC_BAA-1886_/_DSM_22777_/_Buddy)_(Spirochaeta_sp._(strain_Buddy))	HTH_18	HTH_18~	dCache_1	41	292	252	2.5e-06	Bacteria;_Spirochaetes;_Spirochaetales;_Sphaerochaeta.
A9D9L1_9GAMM	1235	Shewanella_benthica_KT99	Cache_1~PAS_4~PAS_3~HisKA~HATPase_c~Response_reg~Response_reg	HisKA~HATPase_c~	dCache_1	45	348	304	1.7e-13	Bacteria;_Proteobacteria;_Gammaproteobacteria;_Alteromonadales;_Shewanellaceae;_Shewanella.
E1STD8_FERBD	1756	Ferrimonas_balearica_(strain_DSM_9799_/_CCM_4581_/_PAT)	Cache_1~HAMP~PAS_9~PAS_9~PAS_3~PAS_3~PAS_9~HisKA~HATPase_c~Response_reg~Response_reg~Hpt	HisKA~HATPase_c~	dCache_1	52	304	253	1.3e-19	Bacteria;_Proteobacteria;_Gammaproteobacteria;_Alteromonadales;_Ferrimonadaceae;_Ferrimonas.
Q3JLS9_BURP1	484	Burkholderia_pseudomallei_(strain_1710b)	GGDEF	GGDEF~	dCache_1	25	273	249	3.4e-17	Bacteria;_Proteobacteria;_Betaproteobacteria;_Burkholderiales;_Burkholderiaceae;_Burkholderia;_pseudomallei_group.
Q2Y8B4_NITMU	1109	Nitrosospira_multiformis_(strain_ATCC_25196_/_NCIMB_11849)	PAS_3~PAS_4~GGDEF~EAL	GGDEF~EAL~	dCache_1	118	377	260	8.5e-11	Bacteria;_Proteobacteria;_Betaproteobacteria;_Nitrosomonadales;_Nitrosomonadaceae;_Nitrosospira.
Q29KE9_DROPS	1138	Drosophila_pseudoobscura_pseudoobscura_(Fruit_fly)	VWA_N~VWA~Cache_1	No_output	dCache_1	324	521	198	9.4e-17	Eukaryota;_Metazoa;_Arthropoda;_Hexapoda;_Insecta;_Pterygota;_Neoptera;_Endopterygota;_Diptera;_Brachycera;_Muscomorpha;_Ephydroidea;_Drosophilidae;_Drosophila;_Sophophora.
D5CCY6_ENTCC	490	Enterobacter_cloacae_subsp._cloacae_(strain_ATCC_13047_/_DSM_30054_/_NBRC_13535_/_NCDC_279-56)	Cache_1~GGDEF	GGDEF~	dCache_1	33	283	251	6.4e-18	Bacteria;_Proteobacteria;_Gammaproteobacteria;_Enterobacteriales;_Enterobacteriaceae;_Enterobacter;_Enterobacter_cloacae_complex.
H3TIJ8_PSEAE	633	Pseudomonas_aeruginosa_MPAO1/P2	HisKA~HATPase_c	HisKA~HATPase_c~	dCache_1	53	315	263	3.3e-16	Bacteria;_Proteobacteria;_Gammaproteobacteria;_Pseudomonadales;_Pseudomonadaceae;_Pseudomonas.
C6BMK4_RALP1	1183	Ralstonia_pickettii_(strain_12D)	HAMP~PAS_3~PAS_3~PAS_9~GGDEF~EAL	GGDEF~EAL~	dCache_1	39	277	239	2e-06	Bacteria;_Proteobacteria;_Betaproteobacteria;_Burkholderiales;_Burkholderiaceae;_Ralstonia.
B2FJR1_STRMK	524	Stenotrophomonas_maltophilia_(strain_K279a)	GGDEF	GGDEF~	dCache_1	38	281	244	3e-20	Bacteria;_Proteobacteria;_Gammaproteobacteria;_Xanthomonadales;_Xanthomonadaceae;_Stenotrophomonas;_Stenotrophomonas_maltophilia_group.
Q7MJ98_VIBVY	805	Vibrio_vulnificus_(strain_YJ016)	Cache_1~HisKA~HATPase_c~Response_reg	HisKA~HATPase_c~	dCache_1	39	231	193	2.1e-09	Bacteria;_Proteobacteria;_Gammaproteobacteria;_Vibrionales;_Vibrionaceae;_Vibrio.
G0JNV1_9GAMM	904	Acidithiobacillus_ferrivorans_SS3	GGDEF~EAL	GGDEF~EAL~	dCache_1	57	307	251	2.2e-06	Bacteria;_Proteobacteria;_Gammaproteobacteria;_Acidithiobacillales;_Acidithiobacillaceae;_Acidithiobacillus.
C6IWJ2_9BACL	629	Paenibacillus_sp._oral_taxon_786_str._D14	HAMP~His_kinase~HATPase_c	HATPase_c~	dCache_1	67	316	250	5.8e-09	Bacteria;_Firmicutes;_Bacillales;_Paenibacillaceae;_Paenibacillus.
A5I6U2_CLOBH	668	Clostridium_botulinum_(strain_Hall_/_ATCC_3502_/_NCTC_13319_/_Type_A)	Cache_1~MCPsignal	MCPsignal~	dCache_1	32	283	252	1.6e-25	Bacteria;_Firmicutes;_Clostridia;_Clostridiales;_Clostridiaceae;_Clostridium.
E0I7Y6_9BACL	549	Paenibacillus_curdlanolyticus_YK9	Cache_1~GGDEF	GGDEF~	dCache_1	49	295	247	2.9e-25	Bacteria;_Firmicutes;_Bacillales;_Paenibacillaceae;_Paenibacillus.
A5EZW2_VIBC3	642	Vibrio_cholerae_serotype_O1_(strain_ATCC_39541_/_Ogawa_395_/_O395)	PAS_9~GGDEF	GGDEF~	dCache_1	57	311	255	1.1e-06	Bacteria;_Proteobacteria;_Gammaproteobacteria;_Vibrionales;_Vibrionaceae;_Vibrio.
I0BGA9_9BACL	748	Paenibacillus_mucilaginosus_K02	HTH_18	HTH_18~	dCache_1	38	258	221	1e-08	Bacteria;_Firmicutes;_Bacillales;_Paenibacillaceae;_Paenibacillus.
A7JZ25_VIBSE	690	Vibrio_sp._(strain_Ex25)	PAS_9~HATPase_c	HATPase_c~	dCache_1	40	268	229	2.3e-08	Bacteria;_Proteobacteria;_Gammaproteobacteria;_Vibrionales;_Vibrionaceae;_Vibrio.
B7JZ98_CYAP8	1153	Cyanothece_sp._(strain_PCC_8801)_(Synechococcus_sp._(strain_PCC_8801_/_RF-1))	HAMP~GAF~GAF~MCPsignal	MCPsignal~	dCache_1	138	388	251	3.3e-21	Bacteria;_Cyanobacteria;_Chroococcales;_Cyanothece.
F3H6Y9_PSESX	619	Pseudomonas_syringae_Cit_7	HisKA~HATPase_c	HisKA~HATPase_c~	dCache_1	52	297	246	2e-13	Bacteria;_Proteobacteria;_Gammaproteobacteria;_Pseudomonadales;_Pseudomonadaceae;_Pseudomonas;_Pseudomonas_syringae.
A3NKG4_BURP6	506	Burkholderia_pseudomallei_(strain_668)	GGDEF	GGDEF~	dCache_1	47	295	249	3.7e-17	Bacteria;_Proteobacteria;_Betaproteobacteria;_Burkholderiales;_Burkholderiaceae;_Burkholderia;_pseudomallei_group.
Q0HQ72_SHESR	485	Shewanella_sp._(strain_MR-7)	GGDEF	GGDEF~	dCache_1	44	280	237	4.6e-12	Bacteria;_Proteobacteria;_Gammaproteobacteria;_Alteromonadales;_Shewanellaceae;_Shewanella.
H4MSK3_ECOLX	558	Escherichia_coli_DEC3C	GGDEF	GGDEF~	dCache_1	45	339	295	2.4e-13	Bacteria;_Proteobacteria;_Gammaproteobacteria;_Enterobacteriales;_Enterobacteriaceae;_Escherichia.
H0S515_9BRAD	502	Bradyrhizobium_sp._ORS_285	GGDEF	GGDEF~	dCache_1	50	288	239	3e-14	Bacteria;_Proteobacteria;_Alphaproteobacteria;_Rhizobiales;_Bradyrhizobiaceae;_Bradyrhizobium.
B5RXV5_RALSL	1178	Ralstonia_solanacearum_MolK2	HAMP~PAS_3~PAS_9~PAS_9~GGDEF~EAL	GGDEF~EAL~	dCache_1	40	240	201	4.1e-07	Bacteria;_Proteobacteria;_Betaproteobacteria;_Burkholderiales;_Burkholderiaceae;_Ralstonia.
A3IEW1_9BACI	273	Bacillus_sp._B14905	TarH~Cache_1	No_output	dCache_1	33	256	224	3.4e-21	Bacteria;_Firmicutes;_Bacillales;_Bacillaceae;_Bacillus.
C4XGD6_DESMR	681	Desulfovibrio_magneticus_(strain_ATCC_700980_/_DSM_13731_/_RS-1)	Cache_1~HAMP~SpoIIE	SpoIIE~	dCache_1	136	256	121	1.4e-07	Bacteria;_Proteobacteria;_Deltaproteobacteria;_Desulfovibrionales;_Desulfovibrionaceae;_Desulfovibrio.
G0HY66_HALHT	640	Haloarcula_hispanica_(strain_ATCC_33960_/_DSM_4426_/_JCM_8911_/_NBRC_102182_/_NCIMB_2187_/_VKM_B-1755)	HAMP	No_output	dCache_1	62	323	262	7.3e-09	Archaea;_Euryarchaeota;_Halobacteria;_Halobacteriales;_Halobacteriaceae;_Haloarcula.
F7KII2_9FIRM	524	Lachnospiraceae_bacterium_3_1_57FAA_CT1	GGDEF	GGDEF~	dCache_1	47	278	232	7.1e-09	Bacteria;_Firmicutes;_Clostridia;_Clostridiales;_Lachnospiraceae.
F9M269_STRPA	570	Streptococcus_parasanguinis_SK236	Cache_1~HAMP~His_kinase~HATPase_c	HATPase_c~	dCache_1	36	271	236	8.3e-25	Bacteria;_Firmicutes;_Lactobacillales;_Streptococcaceae;_Streptococcus.
A1SVZ1_PSYIN	477	Psychromonas_ingrahamii_(strain_37)	GGDEF	GGDEF~	dCache_1	63	277	215	2.6e-09	Bacteria;_Proteobacteria;_Gammaproteobacteria;_Alteromonadales;_Psychromonadaceae;_Psychromonas.
C2ISX1_VIBCL	652	Vibrio_cholerae_TMA_21	MCP_N~Cache_1~HAMP~MCPsignal	MCPsignal~	dCache_1	59	297	239	7.7e-27	Bacteria;_Proteobacteria;_Gammaproteobacteria;_Vibrionales;_Vibrionaceae;_Vibrio.
G7DF37_BRAJP	1202	Bradyrhizobium_japonicum_USDA_6	HAMP~PAS~PAS_9~PAS~HisKA~HATPase_c~Response_reg	HisKA~HATPase_c~	dCache_1	31	317	287	2.7e-17	Bacteria;_Proteobacteria;_Alphaproteobacteria;_Rhizobiales;_Bradyrhizobiaceae;_Bradyrhizobium.
C3E2G9_BACTU	457	Bacillus_thuringiensis_serovar_pakistani_str._T13001	TarH~Cache_1~HAMP	No_output	dCache_1	45	274	230	2e-22	Bacteria;_Firmicutes;_Bacillales;_Bacillaceae;_Bacillus;_Bacillus_cereus_group.
E0RKR7_PAEP6	586	Paenibacillus_polymyxa_(strain_E681)	HAMP~His_kinase~HATPase_c	HATPase_c~	dCache_1	40	279	240	2e-11	Bacteria;_Firmicutes;_Bacillales;_Paenibacillaceae;_Paenibacillus.
D0X1Y5_VIBAL	811	Vibrio_alginolyticus_40B	Cache_1~HAMP~HisKA~HATPase_c~Response_reg	HisKA~HATPase_c~	dCache_1	46	259	214	3e-11	Bacteria;_Proteobacteria;_Gammaproteobacteria;_Vibrionales;_Vibrionaceae;_Vibrio.
Q7MJ30_VIBVY	705	Vibrio_vulnificus_(strain_YJ016)	HAMP~MCPsignal	MCPsignal~	dCache_1	53	337	285	2.3e-12	Bacteria;_Proteobacteria;_Gammaproteobacteria;_Vibrionales;_Vibrionaceae;_Vibrio.
F9U0J3_MARPU	950	Marichromatium_purpuratum_984	HisKA~HATPase_c~Response_reg~Hpt	HisKA~HATPase_c~	dCache_1	45	240	196	1.3e-09	Bacteria;_Proteobacteria;_Gammaproteobacteria;_Chromatiales;_Chromatiaceae;_Marichromatium.
D4JSR3_9FIRM	766	Eubacterium_siraeum_70/3	GGDEF~EAL	GGDEF~EAL~	dCache_1	40	278	239	4.7e-10	Bacteria;_Firmicutes;_Clostridia;_Clostridiales;_Eubacteriaceae;_Eubacterium.
D6E1T2_9FIRM	597	Eubacterium_rectale_DSM_17629	Cache_1~His_kinase~HATPase_c	HATPase_c~	dCache_1	44	290	247	3.4e-20	Bacteria;_Firmicutes;_Clostridia;_Clostridiales;_Eubacteriaceae;_Eubacterium.
A6AM88_VIBHA	806	Vibrio_harveyi_HY01	Cache_1~HAMP~HisKA~HATPase_c~Response_reg	HisKA~HATPase_c~	dCache_1	39	236	198	2.4e-11	Bacteria;_Proteobacteria;_Gammaproteobacteria;_Vibrionales;_Vibrionaceae;_Vibrio.
Q0ASV6_MARMM	421	Maricaulis_maris_(strain_MCS10)	Unknown	No_output	dCache_1	164	352	189	1.2e-05	Bacteria;_Proteobacteria;_Alphaproteobacteria;_Rhodobacterales;_Hyphomonadaceae;_Maricaulis.
A9KHA5_CLOPH	766	Clostridium_phytofermentans_(strain_ATCC_700394_/_DSM_18823_/_ISDg)	HTH_18	HTH_18~	dCache_1	41	285	245	1.4e-07	Bacteria;_Firmicutes;_Clostridia;_Clostridiales;_Clostridiaceae;_Clostridium.
F3J5T2_PSEAP	456	Pseudomonas_syringae_pv._aptata_str._DSM_50252	Cache_1~HAMP	No_output	dCache_1	33	273	241	2.2e-31	Bacteria;_Proteobacteria;_Gammaproteobacteria;_Pseudomonadales;_Pseudomonadaceae;_Pseudomonas;_Pseudomonas_syringae.
B1JEK8_PSEPW	498	Pseudomonas_putida_(strain_W619)	GGDEF	GGDEF~	dCache_1	42	293	252	6.9e-15	Bacteria;_Proteobacteria;_Gammaproteobacteria;_Pseudomonadales;_Pseudomonadaceae;_Pseudomonas.
C2USK4_BACCE	478	Bacillus_cereus_Rock3-28	HisKA~HATPase_c	HisKA~HATPase_c~	dCache_1	58	187	130	1e-07	Bacteria;_Firmicutes;_Bacillales;_Bacillaceae;_Bacillus;_Bacillus_cereus_group.
Q2BLU7_9GAMM	477	Neptuniibacter_caesariensis	GGDEF	GGDEF~	dCache_1	59	280	222	4.8e-12	Bacteria;_Proteobacteria;_Gammaproteobacteria;_Oceanospirillales;_Neptuniibacter.
G2L131_PSEAI	663	Pseudomonas_aeruginosa_M18	HAMP~SpoIIE	SpoIIE~	dCache_1	102	304	203	1.8e-06	Bacteria;_Proteobacteria;_Gammaproteobacteria;_Pseudomonadales;_Pseudomonadaceae;_Pseudomonas.
F2K9M5_PSEBN	523	Pseudomonas_brassicacearum_(strain_NFM421)	GGDEF	GGDEF~	dCache_1	52	297	246	5.2e-19	Bacteria;_Proteobacteria;_Gammaproteobacteria;_Pseudomonadales;_Pseudomonadaceae;_Pseudomonas.
D3FQ85_BACPE	579	Bacillus_pseudofirmus_(strain_OF4)	Cache_1~HAMP~MCPsignal	MCPsignal~	dCache_1	31	281	251	2.3e-28	Bacteria;_Firmicutes;_Bacillales;_Bacillaceae;_Bacillus.
E1D3M6_VIBPA	806	Vibrio_parahaemolyticus_Peru-466	Cache_1~HAMP~HisKA~HATPase_c~Response_reg	HisKA~HATPase_c~	dCache_1	40	234	195	7.4e-12	Bacteria;_Proteobacteria;_Gammaproteobacteria;_Vibrionales;_Vibrionaceae;_Vibrio.
A5ZUG6_9FIRM	594	Ruminococcus_obeum_ATCC_29174	HAMP~His_kinase~HATPase_c	HATPase_c~	dCache_1	46	298	253	8.5e-09	Bacteria;_Firmicutes;_Clostridia;_Clostridiales;_Lachnospiraceae;_Blautia.
F2EPF0_PANAA	632	Pantoea_ananatis_(strain_AJ13355)	Cache_1~HAMP~MCPsignal	MCPsignal~	dCache_1	45	305	261	2.2e-13	Bacteria;_Proteobacteria;_Gammaproteobacteria;_Enterobacteriales;_Enterobacteriaceae;_Pantoea.
Q4KCE2_PSEF5	1059	Pseudomonas_fluorescens_(strain_Pf-5_/_ATCC_BAA-477)	PAS_3~HisKA~HATPase_c~Response_reg~Hpt	HisKA~HATPase_c~	dCache_1	25	284	260	9.5e-10	Bacteria;_Proteobacteria;_Gammaproteobacteria;_Pseudomonadales;_Pseudomonadaceae;_Pseudomonas.
D0WVC6_VIBAL	601	Vibrio_alginolyticus_40B	HisKA~HATPase_c	HisKA~HATPase_c~	dCache_1	31	224	194	2.1e-12	Bacteria;_Proteobacteria;_Gammaproteobacteria;_Vibrionales;_Vibrionaceae;_Vibrio.
H8XG86_BACAM	661	Bacillus_amyloliquefaciens_subsp._plantarum_YAU_B9601-Y2	TarH~Cache_1~HAMP~MCPsignal	MCPsignal~	dCache_1	48	272	225	5.2e-21	Bacteria;_Firmicutes;_Bacillales;_Bacillaceae;_Bacillus.
H7RAW4_CAMCO	409	Campylobacter_coli_2548	Cache_1	No_output	dCache_1	75	332	258	3.3e-12	Bacteria;_Proteobacteria;_Epsilonproteobacteria;_Campylobacterales;_Campylobacteraceae;_Campylobacter.
C6U558_BURPE	767	Burkholderia_pseudomallei_1710a	HATPase_c~Response_reg	HATPase_c~	dCache_1	100	310	211	4.8e-07	Bacteria;_Proteobacteria;_Betaproteobacteria;_Burkholderiales;_Burkholderiaceae;_Burkholderia;_pseudomallei_group.
B1HU69_LYSSC	435	Lysinibacillus_sphaericus_(strain_C3-41)	SPOB_a~HATPase_c_5	HATPase_c_5~	dCache_1	33	199	167	2.1e-08	Bacteria;_Firmicutes;_Bacillales;_Bacillaceae;_Lysinibacillus.
G2MS08_9THEO	702	Thermoanaerobacter_wiegelii_Rt8.B1	Cache_1~HAMP~MCPsignal	MCPsignal~	dCache_1	67	317	251	6.1e-27	Bacteria;_Firmicutes;_Clostridia;_Thermoanaerobacterales;_Thermoanaerobacteraceae;_Thermoanaerobacter.
A5D4I8_PELTS	462	Pelotomaculum_thermopropionicum_(strain_DSM_13744_/_JCM_10971_/_SI)	MCPsignal~Cache_1	MCPsignal~	dCache_1	261	450	190	2.1e-12	Bacteria;_Firmicutes;_Clostridia;_Clostridiales;_Peptococcaceae;_Pelotomaculum.
C5EMM5_9FIRM	684	Clostridiales_bacterium_1_7_47FAA	Cache_1~HAMP~MCPsignal	MCPsignal~	dCache_1	65	308	244	1.4e-21	Bacteria;_Firmicutes;_Clostridia;_Clostridiales.
Q2SJI5_HAHCH	664	Hahella_chejuensis_(strain_KCTC_2396)	HAMP~PAS_4~GGDEF	GGDEF~	dCache_1	33	287	255	1.7e-15	Bacteria;_Proteobacteria;_Gammaproteobacteria;_Oceanospirillales;_Hahellaceae;_Hahella.
F5UKL7_9CYAN	682	Microcoleus_vaginatus_FGP-2	HAMP~HisKA~HATPase_c	HisKA~HATPase_c~	dCache_1	36	324	289	5.1e-11	Bacteria;_Cyanobacteria;_Oscillatoriales;_Microcoleus.
C6BW79_DESAD	712	Desulfovibrio_salexigens_(strain_ATCC_14822_/_DSM_2638_/_NCIB_8403_/_VKM_B-1763)	Cache_1~HAMP~SpoIIE	SpoIIE~	dCache_1	161	367	207	8.5e-09	Bacteria;_Proteobacteria;_Deltaproteobacteria;_Desulfovibrionales;_Desulfovibrionaceae;_Desulfovibrio.
I0SIR5_STRAP	569	Streptococcus_anginosus_CCUG_39159	Cache_1~HAMP~His_kinase~HATPase_c	HATPase_c~	dCache_1	36	273	238	1e-27	Bacteria;_Firmicutes;_Lactobacillales;_Streptococcaceae;_Streptococcus;_Streptococcus_anginosus_group.
H5HQK2_ECOLX	558	Escherichia_coli_DEC11D	GGDEF	GGDEF~	dCache_1	45	339	295	3.2e-13	Bacteria;_Proteobacteria;_Gammaproteobacteria;_Enterobacteriales;_Enterobacteriaceae;_Escherichia.
H0H7H8_RHIRD	696	Agrobacterium_tumefaciens_5A	Cache_1~HAMP~MCPsignal	MCPsignal~	dCache_1	36	272	237	3.2e-26	Bacteria;_Proteobacteria;_Alphaproteobacteria;_Rhizobiales;_Rhizobiaceae;_Rhizobium/Agrobacterium_group;_Agrobacterium.
C6D7J9_PAESJ	602	Paenibacillus_sp._(strain_JDR-2)	HAMP~His_kinase~HATPase_c	HATPase_c~	dCache_1	38	299	262	4.3e-17	Bacteria;_Firmicutes;_Bacillales;_Paenibacillaceae;_Paenibacillus.
D4J2X2_BUTFI	391	Butyrivibrio_fibrisolvens	Cache_1~HAMP	No_output	dCache_1	51	301	251	7.1e-21	Bacteria;_Firmicutes;_Clostridia;_Clostridiales;_Lachnospiraceae;_Butyrivibrio.
H5WRP3_9BURK	1013	Burkholderiales_bacterium_JOSHI_001	HAMP~PAS_9~PAS_4~HisKA_3~HATPase_c	HisKA_3~HATPase_c~	dCache_1	143	277	135	1.1e-09	Bacteria;_Proteobacteria;_Betaproteobacteria;_Burkholderiales.
Q1NWJ6_9DELT	694	delta_proteobacterium_MLMS-1	PAS_3~HisKA~HATPase_c	HisKA~HATPase_c~	dCache_1	39	291	253	1.7e-12	Bacteria;_Proteobacteria;_Deltaproteobacteria.
F2F8M9_SOLSS	681	Solibacillus_silvestris_(strain_StLB046)_(Bacillus_silvestris)	Cache_1~HAMP~MCPsignal	MCPsignal~	dCache_1	37	299	263	1.3e-15	Bacteria;_Firmicutes;_Bacillales;_Planococcaceae;_Solibacillus.
D5CLV3_SIDLE	1135	Sideroxydans_lithotrophicus_(strain_ES-1)	PAS_9~PAS_9~PAS_9~GGDEF~EAL	GGDEF~EAL~	dCache_1	37	287	251	6.2e-05	Bacteria;_Proteobacteria;_Betaproteobacteria;_Gallionellales;_Gallionellaceae;_Sideroxydans.
C2C859_VIBCL	624	Vibrio_cholerae_12129(1)	MCP_N~Cache_1~HAMP~MCPsignal	MCPsignal~	dCache_1	31	269	239	7e-27	Bacteria;_Proteobacteria;_Gammaproteobacteria;_Vibrionales;_Vibrionaceae;_Vibrio.
C7GAN4_9FIRM	697	Roseburia_intestinalis_L1-82	Cache_1~MCPsignal	MCPsignal~	dCache_1	53	309	257	6.5e-20	Bacteria;_Firmicutes;_Clostridia;_Clostridiales;_Lachnospiraceae;_Roseburia.
C3RP61_9FIRM	738	Coprobacillus_sp._D7	GGDEF~EAL	GGDEF~EAL~	dCache_1	50	279	230	1.6e-12	Bacteria;_Firmicutes;_Erysipelotrichi;_Erysipelotrichales;_Erysipelotrichaceae;_Coprobacillus.
G8FDR8_CAMJU	335	Campylobacter_jejuni_subsp._jejuni_D2600	Cache_1	No_output	dCache_1	40	266	227	3.1e-19	Bacteria;_Proteobacteria;_Epsilonproteobacteria;_Campylobacterales;_Campylobacteraceae;_Campylobacter.
E6X325_NITSE	799	Nitratifractor_salsuginis_(strain_DSM_16511_/_JCM_12458_/_E9I37-1)	HAMP~HD_5	No_output	dCache_1	71	291	221	1.5e-09	Bacteria;_Proteobacteria;_Epsilonproteobacteria;_Nitratifractor.
E6W3N2_DESIS	662	Desulfurispirillum_indicum_(strain_ATCC_BAA-1389_/_S5)	Cache_1~HAMP~MCPsignal	MCPsignal~	dCache_1	101	291	191	6.4e-22	Bacteria;_Chrysiogenetes;_Chrysiogenales;_Chrysiogenaceae;_Desulfurispirillum.
B5ECB8_GEOBB	997	Geobacter_bemidjiensis_(strain_Bem_/_ATCC_BAA-1014_/_DSM_16622)	HAMP~PAS_4~HisKA~HATPase_c~Response_reg	HisKA~HATPase_c~	dCache_1	36	282	247	3.2e-17	Bacteria;_Proteobacteria;_Deltaproteobacteria;_Desulfuromonadales;_Geobacteraceae;_Geobacter.
F6AHV6_PSEF1	647	Pseudomonas_fulva_(strain_12-X)	Cache_1~HAMP~MCPsignal	MCPsignal~	dCache_1	33	292	260	3.7e-25	Bacteria;_Proteobacteria;_Gammaproteobacteria;_Pseudomonadales;_Pseudomonadaceae;_Pseudomonas.
C4KNW4_BURPE	677	Burkholderia_pseudomallei_MSHR346	HisKA~HATPase_c	HisKA~HATPase_c~	dCache_1	85	342	258	1.5e-11	Bacteria;_Proteobacteria;_Betaproteobacteria;_Burkholderiales;_Burkholderiaceae;_Burkholderia;_pseudomallei_group.
E8VV17_VIBVM	758	Vibrio_vulnificus_(strain_MO6-24/O)	GGDEF~EAL	GGDEF~EAL~	dCache_1	32	281	250	2.9e-07	Bacteria;_Proteobacteria;_Gammaproteobacteria;_Vibrionales;_Vibrionaceae;_Vibrio.
C6BZP3_DESAD	754	Desulfovibrio_salexigens_(strain_ATCC_14822_/_DSM_2638_/_NCIB_8403_/_VKM_B-1763)	HAMP~PAS_9~HisKA~HATPase_c	HisKA~HATPase_c~	dCache_1	35	271	237	1.1e-14	Bacteria;_Proteobacteria;_Deltaproteobacteria;_Desulfovibrionales;_Desulfovibrionaceae;_Desulfovibrio.
I0F859_9BACI	662	Bacillus_sp._JS	TarH~Cache_1~HAMP~MCPsignal	MCPsignal~	dCache_1	50	273	224	3e-22	Bacteria;_Firmicutes;_Bacillales;_Bacillaceae;_Bacillus.
C0QYF3_BRAHW	964	Brachyspira_hyodysenteriae_(strain_ATCC_49526_/_WA1)	MCPsignal	MCPsignal~	dCache_1	31	316	286	1.9e-10	Bacteria;_Spirochaetes;_Spirochaetales;_Brachyspiraceae;_Brachyspira.
E0RVK1_BUTPB	672	Butyrivibrio_proteoclasticus_(strain_ATCC_51982_/_DSM_14932_/_B316)_(Clostridium_proteoclasticum)	HAMP~MCPsignal	MCPsignal~	dCache_1	48	290	243	2e-15	Bacteria;_Firmicutes;_Clostridia;_Clostridiales;_Lachnospiraceae;_Butyrivibrio.
E3PV98_CLOSD	701	Clostridium_sticklandii_(strain_ATCC_12662_/_DSM_519_/_JCM_1433_/_NCIB_10654)	Cache_1~HisKA~HATPase_c	HisKA~HATPase_c~	dCache_1	39	339	301	1.6e-19	Bacteria;_Firmicutes;_Clostridia;_Clostridiales;_Peptostreptococcaceae.
G7AYZ2_VIBCL	584	Vibrio_cholerae_HC-32A1	YkuI_C~HisKA~HATPase_c	HisKA~HATPase_c~	dCache_1	19	228	210	6.6e-10	Bacteria;_Proteobacteria;_Gammaproteobacteria;_Vibrionales;_Vibrionaceae;_Vibrio.
D3ED15_GEOS4	599	Geobacillus_sp._(strain_Y412MC10)	HAMP~His_kinase~HATPase_c	HATPase_c~	dCache_1	43	293	251	3.8e-21	Bacteria;_Firmicutes;_Bacillales;_Paenibacillaceae;_Paenibacillus.
B1G121_9BURK	524	Burkholderia_graminis_C4D1M	Cache_1~GGDEF	GGDEF~	dCache_1	60	306	247	4.7e-16	Bacteria;_Proteobacteria;_Betaproteobacteria;_Burkholderiales;_Burkholderiaceae;_Burkholderia.
E3FXF6_STIAD	757	Stigmatella_aurantiaca_(strain_DW4/3-1)	Cache_1~HAMP~HATPase_c	HATPase_c~	dCache_1	169	366	198	1.9e-08	Bacteria;_Proteobacteria;_Deltaproteobacteria;_Myxococcales;_Cystobacterineae;_Cystobacteraceae;_Stigmatella.
G0EKI1_BRAIP	560	Brachyspira_intermedia_(strain_ATCC_51140_/_PWS/A)_(Serpulina_intermedia)	Cache_1~MCPsignal	MCPsignal~	dCache_1	22	231	210	3.8e-14	Bacteria;_Spirochaetes;_Spirochaetales;_Brachyspiraceae;_Brachyspira.
F3I8G8_PSESF	481	Pseudomonas_syringae_pv._actinidiae_str._M302091	Cache_1~HAMP	No_output	dCache_1	47	291	245	9e-25	Bacteria;_Proteobacteria;_Gammaproteobacteria;_Pseudomonadales;_Pseudomonadaceae;_Pseudomonas;_Pseudomonas_syringae;_Pseudomonas_syringae_pv._actinidiae.
A1BAC6_PARDP	622	Paracoccus_denitrificans_(strain_Pd_1222)	HisKA~HATPase_c	HisKA~HATPase_c~	dCache_1	43	306	264	1.4e-12	Bacteria;_Proteobacteria;_Alphaproteobacteria;_Rhodobacterales;_Rhodobacteraceae;_Paracoccus.
G1UQR1_9DELT	749	Desulfovibrio_sp._6_1_46AFAA	GGDEF~EAL	GGDEF~EAL~	dCache_1	55	283	229	9.4e-09	Bacteria;_Proteobacteria;_Deltaproteobacteria;_Desulfovibrionales;_Desulfovibrionaceae;_Desulfovibrio.
A3EHI6_VIBCL	981	Vibrio_cholerae_V51	HD_5	No_output	dCache_1	61	353	293	1.3e-12	Bacteria;_Proteobacteria;_Gammaproteobacteria;_Vibrionales;_Vibrionaceae;_Vibrio.
D8FUP3_9CYAN	727	Oscillatoria_sp._PCC_6506	Cache_1~HAMP~HisKA~HATPase_c	HisKA~HATPase_c~	dCache_1	44	343	300	4e-21	Bacteria;_Cyanobacteria;_Oscillatoriales;_Oscillatoria.
E9IZQ6_SOLIN	1955	Solenopsis_invicta_(Red_imported_fire_ant)_(Solenopsis_wagneri)	VWA_2~Cache_1~VGCC_alpha2~VWA_N~VWA	No_output	dCache_1	235	400	166	3.5e-16	Eukaryota;_Metazoa;_Arthropoda;_Hexapoda;_Insecta;_Pterygota;_Neoptera;_Endopterygota;_Hymenoptera;_Apocrita;_Aculeata;_Vespoidea;_Formicidae;_Myrmicinae;_Solenopsis.
H2FZK7_OCESG	652	Oceanimonas_sp._(strain_GK1)	Cache_1~HAMP~MCPsignal	MCPsignal~	dCache_1	38	298	261	1e-08	Bacteria;_Proteobacteria;_Gammaproteobacteria;_Aeromonadales;_Aeromonadaceae;_Oceanimonas.
F0EBB5_9PSED	647	Pseudomonas_sp._TJI-51	Cache_1~HAMP~MCPsignal	MCPsignal~	dCache_1	45	292	248	1.1e-22	Bacteria;_Proteobacteria;_Gammaproteobacteria;_Pseudomonadales;_Pseudomonadaceae;_Pseudomonas.
F9REH8_9VIBR	648	Vibrio_sp._N418	HAMP~MCPsignal	MCPsignal~	dCache_1	40	291	252	1.7e-08	Bacteria;_Proteobacteria;_Gammaproteobacteria;_Vibrionales;_Vibrionaceae;_Vibrio.
A9A3W2_NITMS	591	Nitrosopumilus_maritimus_(strain_SCM1)	HAMP~Guanylate_cyc	Guanylate_cyc~	dCache_1	57	296	240	1.6e-09	Archaea;_Thaumarchaeota;_Nitrosopumilales;_Nitrosopumilaceae;_Nitrosopumilus.
A6M1Q9_CLOB8	602	Clostridium_beijerinckii_(strain_ATCC_51743_/_NCIMB_8052)_(Clostridium_acetobutylicum)	Cache_1~HAMP~His_kinase~HATPase_c	HATPase_c~	dCache_1	52	300	249	3.5e-26	Bacteria;_Firmicutes;_Clostridia;_Clostridiales;_Clostridiaceae;_Clostridium.
G5HEL0_9CLOT	569	Clostridium_citroniae_WAL-17108	HisKA~HATPase_c	HisKA~HATPase_c~	dCache_1	43	286	244	1.5e-05	Bacteria;_Firmicutes;_Clostridia;_Clostridiales;_Clostridiaceae;_Clostridium.
D8IQ03_HERSS	554	Herbaspirillum_seropedicae_(strain_SmR1)	GGDEF	GGDEF~	dCache_1	56	298	243	2.7e-14	Bacteria;_Proteobacteria;_Betaproteobacteria;_Burkholderiales;_Oxalobacteraceae;_Herbaspirillum.
D3ELM7_GEOS4	724	Geobacillus_sp._(strain_Y412MC10)	HAMP~MCPsignal	MCPsignal~	dCache_1	85	342	258	4.7e-19	Bacteria;_Firmicutes;_Bacillales;_Paenibacillaceae;_Paenibacillus.
Q1K481_DESAC	754	Desulfuromonas_acetoxidans_DSM_684	HAMP~MCPsignal	MCPsignal~	dCache_1	39	322	284	1.6e-12	Bacteria;_Proteobacteria;_Deltaproteobacteria;_Desulfuromonadales;_Desulfuromonadaceae;_Desulfuromonas.
E4Q413_CALOW	623	Caldicellulosiruptor_owensensis_(strain_ATCC_700167_/_DSM_13100_/_OL)	HAMP~His_kinase~HATPase_c	HATPase_c~	dCache_1	54	304	251	2.1e-11	Bacteria;_Firmicutes;_Clostridia;_Thermoanaerobacterales;_Thermoanaerobacterales_Family_III._Incertae_Sedis;_Caldicellulosiruptor.
B7VSJ3_VIBSL	634	Vibrio_splendidus_(strain_LGP32)_(Vibrio_splendidus_(strain_Mel32))	PAS_9~GGDEF	GGDEF~	dCache_1	34	304	271	4.6e-13	Bacteria;_Proteobacteria;_Gammaproteobacteria;_Vibrionales;_Vibrionaceae;_Vibrio.
G1UZ73_9DELT	750	Bilophila_sp._4_1_30	GGDEF~EAL	GGDEF~EAL~	dCache_1	44	284	241	1e-09	Bacteria;_Proteobacteria;_Deltaproteobacteria;_Desulfovibrionales;_Desulfovibrionaceae;_Bilophila.
E7ABZ0_HELFC	686	Helicobacter_felis_(strain_ATCC_49179_/_NCTC_12436_/_CS1)	MCPsignal	MCPsignal~	dCache_1	38	311	274	1.8e-06	Bacteria;_Proteobacteria;_Epsilonproteobacteria;_Campylobacterales;_Helicobacteraceae;_Helicobacter.
E8RJZ5_DESPD	773	Desulfobulbus_propionicus_(strain_ATCC_33891_/_DSM_2032_/_1pr3)	PAS_3~GGDEF~Hemerythrin	GGDEF~	dCache_1	43	290	248	8.2e-09	Bacteria;_Proteobacteria;_Deltaproteobacteria;_Desulfobacterales;_Desulfobulbaceae;_Desulfobulbus.
G3A8S4_9RALS	512	Ralstonia_syzygii_R24	GGDEF	GGDEF~	dCache_1	60	283	224	1.3e-16	Bacteria;_Proteobacteria;_Betaproteobacteria;_Burkholderiales;_Burkholderiaceae;_Ralstonia.
C2IRA1_VIBCL	623	Vibrio_cholerae_TMA_21	MCP_N~Cache_1~HAMP~MCPsignal	MCPsignal~	dCache_1	30	268	239	4.9e-26	Bacteria;_Proteobacteria;_Gammaproteobacteria;_Vibrionales;_Vibrionaceae;_Vibrio.
H7W712_CAMCO	409	Campylobacter_coli_LMG_9860	Unknown	No_output	dCache_1	43	332	290	3.3e-11	Bacteria;_Proteobacteria;_Epsilonproteobacteria;_Campylobacterales;_Campylobacteraceae;_Campylobacter.
G6B8I7_CLODI	1145	Clostridium_difficile_002-P50-2011	Cache_1~PAS_3~PAS_9~GGDEF	GGDEF~	dCache_1	42	281	240	1.7e-17	Bacteria;_Firmicutes;_Clostridia;_Clostridiales;_Peptostreptococcaceae.
G2LKB4_CHLTF	977	Chloracidobacterium_thermophilum_(strain_B)	HAMP~HisKA~HATPase_c~Response_reg	HisKA~HATPase_c~	dCache_1	204	438	235	6.4e-11	Bacteria;_Acidobacteria;_Candidatus_Chloracidobacterium.
H1B299_9FIRM	740	Erysipelotrichaceae_bacterium_21_3	GGDEF~EAL	GGDEF~EAL~	dCache_1	54	283	230	2.3e-10	Bacteria;_Firmicutes;_Erysipelotrichi;_Erysipelotrichales;_Erysipelotrichaceae.
F7K327_9FIRM	406	Lachnospiraceae_bacterium_3_1_57FAA_CT1	GGDEF	GGDEF~	dCache_1	73	193	121	1e-05	Bacteria;_Firmicutes;_Clostridia;_Clostridiales;_Lachnospiraceae.
I0YFH5_9BURK	344	Burkholderia_sp._SJ98	MCPsignal	MCPsignal~	dCache_1	146	336	191	5.7e-08	Bacteria;_Proteobacteria;_Betaproteobacteria;_Burkholderiales;_Burkholderiaceae;_Burkholderia.
D8P6X6_RALSL	898	Ralstonia_solanacearum_(Pseudomonas_solanacearum)	HAMP~PAS_4~PAS_4~PAS_4~GGDEF	GGDEF~	dCache_1	34	277	244	2.2e-16	Bacteria;_Proteobacteria;_Betaproteobacteria;_Burkholderiales;_Burkholderiaceae;_Ralstonia.
D0XEJ3_VIBHA	646	Vibrio_harveyi_1DA3	HAMP~MCPsignal	MCPsignal~	dCache_1	60	288	229	7.4e-12	Bacteria;_Proteobacteria;_Gammaproteobacteria;_Vibrionales;_Vibrionaceae;_Vibrio.
A3H438_VIBCL	565	Vibrio_cholerae_B33	Cache_1~HAMP~MCPsignal	MCPsignal~	dCache_1	19	206	188	6.7e-15	Bacteria;_Proteobacteria;_Gammaproteobacteria;_Vibrionales;_Vibrionaceae;_Vibrio.
C7LRA6_DESBD	650	Desulfomicrobium_baculatum_(strain_DSM_4028_/_VKM_B-1378)_(Desulfovibrio_baculatus)	Cache_1~HAMP~MCPsignal	MCPsignal~	dCache_1	34	281	248	8.3e-21	Bacteria;_Proteobacteria;_Deltaproteobacteria;_Desulfovibrionales;_Desulfomicrobiaceae;_Desulfomicrobium.
E7P119_PSESG	626	Pseudomonas_syringae_pv._glycinea_str._B076	Cache_1~HAMP~MCPsignal	MCPsignal~	dCache_1	34	270	237	1e-24	Bacteria;_Proteobacteria;_Gammaproteobacteria;_Pseudomonadales;_Pseudomonadaceae;_Pseudomonas;_Pseudomonas_savastanoi.
A9U6E1_PHYPA	309	Physcomitrella_patens_subsp._patens_(Moss)	Unknown	No_output	dCache_1	14	124	111	5.6e-07	Eukaryota;_Viridiplantae;_Streptophyta;_Embryophyta;_Bryophyta;_Bryophytina;_Bryopsida;_Funariidae;_Funariales;_Funariaceae;_Physcomitrella.
Q1K3E7_DESAC	741	Desulfuromonas_acetoxidans_DSM_684	Cache_1~HAMP~MCPsignal	MCPsignal~	dCache_1	49	345	297	5.5e-12	Bacteria;_Proteobacteria;_Deltaproteobacteria;_Desulfuromonadales;_Desulfuromonadaceae;_Desulfuromonas.
Q847V7_VIBPA	638	Vibrio_parahaemolyticus	HAMP~MCPsignal	MCPsignal~	dCache_1	52	282	231	2e-12	Bacteria;_Proteobacteria;_Gammaproteobacteria;_Vibrionales;_Vibrionaceae;_Vibrio.
E8YT46_9BURK	607	Burkholderia_sp._CCGE1001	Cache_1~HAMP~GGDEF	GGDEF~	dCache_1	38	266	229	1.1e-12	Bacteria;_Proteobacteria;_Betaproteobacteria;_Burkholderiales;_Burkholderiaceae;_Burkholderia.
H5GDA1_ECOLX	558	Escherichia_coli_DEC11A	GGDEF	GGDEF~	dCache_1	45	339	295	3.2e-13	Bacteria;_Proteobacteria;_Gammaproteobacteria;_Enterobacteriales;_Enterobacteriaceae;_Escherichia.
G6BKX3_CLODI	1145	Clostridium_difficile_050-P50-2011	Cache_1~PAS_3~PAS_9~GGDEF	GGDEF~	dCache_1	42	281	240	1.7e-17	Bacteria;_Firmicutes;_Clostridia;_Clostridiales;_Peptostreptococcaceae.
H9F9M6_MACMU	572	Macaca_mulatta_(Rhesus_macaque)	Unknown	No_output	dCache_1	19	154	136	2.2e-06	Eukaryota;_Metazoa;_Chordata;_Craniata;_Vertebrata;_Euteleostomi;_Mammalia;_Eutheria;_Euarchontoglires;_Primates;_Haplorrhini;_Catarrhini;_Cercopithecidae;_Cercopithecinae;_Macaca.
I0HRI0_RUBGE	754	Rubrivivax_gelatinosus_IL144	HAMP~PAS_8~HisKA~HATPase_c	HisKA~HATPase_c~	dCache_1	53	290	238	3.5e-10	Bacteria;_Proteobacteria;_Betaproteobacteria;_Burkholderiales;_Rubrivivax.
F7K4W9_9FIRM	584	Lachnospiraceae_bacterium_3_1_57FAA_CT1	His_kinase~HATPase_c	HATPase_c~	dCache_1	49	276	228	1.2e-17	Bacteria;_Firmicutes;_Clostridia;_Clostridiales;_Lachnospiraceae.
A6SWF4_JANMA	914	Janthinobacterium_sp._(strain_Marseille)_(Minibacterium_massiliensis)	GGDEF~EAL	GGDEF~EAL~	dCache_1	73	310	238	7e-08	Bacteria;_Proteobacteria;_Betaproteobacteria;_Burkholderiales;_Oxalobacteraceae;_Janthinobacterium.
B2JUW3_BURP8	623	Burkholderia_phymatum_(strain_DSM_17167_/_STM815)	HisKA~HATPase_c	HisKA~HATPase_c~	dCache_1	47	228	182	1.4e-09	Bacteria;_Proteobacteria;_Betaproteobacteria;_Burkholderiales;_Burkholderiaceae;_Burkholderia.
A8AGP8_CITK8	647	Citrobacter_koseri_(strain_ATCC_BAA-895_/_CDC_4225-83_/_SGSC4696)	Cache_1~HAMP~MCPsignal	MCPsignal~	dCache_1	46	305	260	7.8e-17	Bacteria;_Proteobacteria;_Gammaproteobacteria;_Enterobacteriales;_Enterobacteriaceae;_Citrobacter.
F5LH68_9BACL	606	Paenibacillus_sp._HGF7	HAMP~MCPsignal	MCPsignal~	dCache_1	30	220	191	9.3e-05	Bacteria;_Firmicutes;_Bacillales;_Paenibacillaceae;_Paenibacillus.
I0BV54_9BACL	683	Paenibacillus_mucilaginosus_K02	Cache_1~HAMP~MCPsignal	MCPsignal~	dCache_1	35	302	268	1.2e-24	Bacteria;_Firmicutes;_Bacillales;_Paenibacillaceae;_Paenibacillus.
F8FQ84_PAEMK	584	Paenibacillus_mucilaginosus_(strain_KNP414)	HAMP~His_kinase~HATPase_c	HATPase_c~	dCache_1	38	287	250	1.7e-06	Bacteria;_Firmicutes;_Bacillales;_Paenibacillaceae;_Paenibacillus.
D9QTL2_ACEAZ	648	Acetohalobium_arabaticum_(strain_ATCC_49924_/_DSM_5501_/_Z-7288)	TarH~Cache_1~HAMP~MCPsignal	MCPsignal~	dCache_1	40	306	267	7.4e-29	Bacteria;_Firmicutes;_Clostridia;_Halanaerobiales;_Halobacteroidaceae;_Acetohalobium.
F8ZEQ0_VIBCL	684	Vibrio_cholerae_HC-49A2	PAS_9~HATPase_c	HATPase_c~	dCache_1	41	268	228	8.5e-07	Bacteria;_Proteobacteria;_Gammaproteobacteria;_Vibrionales;_Vibrionaceae;_Vibrio.
C9NVE8_9VIBR	958	Vibrio_coralliilyticus_ATCC_BAA-450	HAMP~HD_5	No_output	dCache_1	36	303	268	2.1e-09	Bacteria;_Proteobacteria;_Gammaproteobacteria;_Vibrionales;_Vibrionaceae;_Vibrio.
Q13EY0_RHOPS	909	Rhodopseudomonas_palustris_(strain_BisB5)	HAMP~PAS_9~HisKA~HATPase_c~Response_reg	HisKA~HATPase_c~	dCache_1	84	251	168	2e-06	Bacteria;_Proteobacteria;_Alphaproteobacteria;_Rhizobiales;_Bradyrhizobiaceae;_Rhodopseudomonas.
Q2W0T6_MAGSA	992	Magnetospirillum_magneticum_(strain_AMB-1_/_ATCC_700264)	HisKA~HATPase_c~Response_reg~Response_reg~Hpt	HisKA~HATPase_c~	dCache_1	50	307	258	1.9e-13	Bacteria;_Proteobacteria;_Alphaproteobacteria;_Rhodospirillales;_Rhodospirillaceae;_Magnetospirillum.
H3RKM6_ERWST	514	Pantoea_stewartii_subsp._stewartii_DC283	GGDEF	GGDEF~	dCache_1	49	284	236	2.8e-14	Bacteria;_Proteobacteria;_Gammaproteobacteria;_Enterobacteriales;_Enterobacteriaceae;_Pantoea.
H3J2J9_STRPU	267	Strongylocentrotus_purpuratus_(Purple_sea_urchin)	Cache_1	No_output	dCache_1	40	151	112	6.4e-07	Eukaryota;_Metazoa;_Echinodermata;_Eleutherozoa;_Echinozoa;_Echinoidea;_Euechinoidea;_Echinacea;_Echinoida;_Strongylocentrotidae;_Strongylocentrotus.
G6FPX1_9CYAN	636	Fischerella_sp._JSC-11	MCPsignal	MCPsignal~	dCache_1	42	335	294	9.9e-16	Bacteria;_Cyanobacteria;_Stigonematales;_Fischerella.
D8NZS7_RALSL	665	Ralstonia_solanacearum_(Pseudomonas_solanacearum)	HisKA~HATPase_c	HisKA~HATPase_c~	dCache_1	71	342	272	6.9e-13	Bacteria;_Proteobacteria;_Betaproteobacteria;_Burkholderiales;_Burkholderiaceae;_Ralstonia.
Q1Z939_PHOPR	697	Photobacterium_profundum_3TCK	Cache_1~HAMP~MCPsignal	MCPsignal~	dCache_1	43	330	288	5.2e-12	Bacteria;_Proteobacteria;_Gammaproteobacteria;_Vibrionales;_Vibrionaceae;_Photobacterium.
I0BAP3_9BACL	596	Paenibacillus_mucilaginosus_K02	HAMP~His_kinase~HATPase_c	HATPase_c~	dCache_1	49	296	248	8.4e-13	Bacteria;_Firmicutes;_Bacillales;_Paenibacillaceae;_Paenibacillus.
E8RJK7_DESPD	1058	Desulfobulbus_propionicus_(strain_ATCC_33891_/_DSM_2032_/_1pr3)	HAMP~PAS_9~HisKA~HATPase_c~Response_reg~Response_reg~Hpt	HisKA~HATPase_c~	dCache_1	86	288	203	1.8e-14	Bacteria;_Proteobacteria;_Deltaproteobacteria;_Desulfobacterales;_Desulfobulbaceae;_Desulfobulbus.
E2SU61_9RALS	863	Ralstonia_sp._5_7_47FAA	Cache_1~PAS_9~GGDEF~EAL	GGDEF~EAL~	dCache_1	70	267	198	1e-13	Bacteria;_Proteobacteria;_Betaproteobacteria;_Burkholderiales;_Burkholderiaceae;_Ralstonia.
H2U4G4_TAKRU	1075	Takifugu_rubripes_(Japanese_pufferfish)_(Fugu_rubripes)	VWA_N~VWA_3~Cache_1	No_output	dCache_1	441	574	134	2.5e-10	Eukaryota;_Metazoa;_Chordata;_Craniata;_Vertebrata;_Euteleostomi;_Actinopterygii;_Neopterygii;_Teleostei;_Euteleostei;_Neoteleostei;_Acanthomorpha;_Acanthopterygii;_Percomorpha;_Tetraodontiformes;_Tetradontoidea;_Tetraodontidae;_Takifugu.
B8FUT7_DESHD	664	Desulfitobacterium_hafniense_(strain_DCB-2_/_DSM_10664)	Cache_1~HAMP~MCPsignal	MCPsignal~	dCache_1	32	282	251	2.1e-16	Bacteria;_Firmicutes;_Clostridia;_Clostridiales;_Peptococcaceae;_Desulfitobacterium.
E6S4H8_HELPF	673	Helicobacter_pylori_(strain_35A)	MCPsignal	MCPsignal~	dCache_1	36	296	261	2.8e-09	Bacteria;_Proteobacteria;_Epsilonproteobacteria;_Campylobacterales;_Helicobacteraceae;_Helicobacter.
F0JE02_DESDE	808	Desulfovibrio_desulfuricans_ND132	Cache_1~PAS_4~MCPsignal	MCPsignal~	dCache_1	42	272	231	1e-16	Bacteria;_Proteobacteria;_Deltaproteobacteria;_Desulfovibrionales;_Desulfovibrionaceae;_Desulfovibrio.
F5Z5X1_ALTSS	861	Alteromonas_sp._(strain_SN2)	HisKA~HATPase_c~Response_reg	HisKA~HATPase_c~	dCache_1	40	258	219	2.9e-11	Bacteria;_Proteobacteria;_Gammaproteobacteria;_Alteromonadales;_Alteromonadaceae;_Alteromonas.
E0RKZ9_PAEP6	571	Paenibacillus_polymyxa_(strain_E681)	HAMP~His_kinase~HATPase_c	HATPase_c~	dCache_1	25	271	247	4.7e-13	Bacteria;_Firmicutes;_Bacillales;_Paenibacillaceae;_Paenibacillus.
Q4MRF3_BACCE	660	Bacillus_cereus_G9241	TarH~Cache_1~HAMP~MCPsignal	MCPsignal~	dCache_1	45	275	231	4.3e-23	Bacteria;_Firmicutes;_Bacillales;_Bacillaceae;_Bacillus;_Bacillus_cereus_group.
G2J2Y3_PSEUL	876	Pseudogulbenkiania_sp._(strain_NH8B)	PAS_4~PAS_8~PAS_9~GGDEF	GGDEF~	dCache_1	33	232	200	6.6e-16	Bacteria;_Proteobacteria;_Betaproteobacteria;_Neisseriales;_Neisseriaceae;_Pseudogulbenkiania.
E1EM28_VIBPA	763	Vibrio_parahaemolyticus_K5030	GGDEF~EAL	GGDEF~EAL~	dCache_1	32	241	210	1.9e-08	Bacteria;_Proteobacteria;_Gammaproteobacteria;_Vibrionales;_Vibrionaceae;_Vibrio.
A1VGI6_DESVV	608	Desulfovibrio_vulgaris_subsp._vulgaris_(strain_DP4)	HMGL-like~Cache_1	No_output	dCache_1	490	596	107	3.8e-08	Bacteria;_Proteobacteria;_Deltaproteobacteria;_Desulfovibrionales;_Desulfovibrionaceae;_Desulfovibrio.
H5V997_HELBI	186	Helicobacter_bizzozeronii_CCUG_35545	Cache_1	No_output	dCache_1	29	180	152	1.7e-10	Bacteria;_Proteobacteria;_Epsilonproteobacteria;_Campylobacterales;_Helicobacteraceae;_Helicobacter.
C0CXK9_9CLOT	752	Clostridium_asparagiforme_DSM_15981	GGDEF~EAL	GGDEF~EAL~	dCache_1	35	284	250	2.2e-11	Bacteria;_Firmicutes;_Clostridia;_Clostridiales;_Clostridiaceae;_Clostridium.
B1YNE6_BURA4	609	Burkholderia_ambifaria_(strain_MC40-6)	Cache_1~HAMP~MCPsignal	MCPsignal~	dCache_1	33	270	238	1.2e-20	Bacteria;_Proteobacteria;_Betaproteobacteria;_Burkholderiales;_Burkholderiaceae;_Burkholderia;_Burkholderia_cepacia_complex.
F7KL66_9FIRM	608	Lachnospiraceae_bacterium_3_1_57FAA_CT1	His_kinase~HATPase_c	HATPase_c~	dCache_1	55	260	206	2.2e-05	Bacteria;_Firmicutes;_Clostridia;_Clostridiales;_Lachnospiraceae.
F0DP63_9FIRM	492	Desulfotomaculum_nigrificans_DSM_574	PAS_8	No_output	dCache_1	52	201	150	1e-07	Bacteria;_Firmicutes;_Clostridia;_Clostridiales;_Peptococcaceae;_Desulfotomaculum.
A9AKV8_BURM1	529	Burkholderia_multivorans_(strain_ATCC_17616_/_249)	GGDEF	GGDEF~	dCache_1	65	309	245	2.7e-18	Bacteria;_Proteobacteria;_Betaproteobacteria;_Burkholderiales;_Burkholderiaceae;_Burkholderia;_Burkholderia_cepacia_complex.
Q7MSA9_WOLSU	301	Wolinella_succinogenes	Cache_1	No_output	dCache_1	41	141	101	9.2e-05	Bacteria;_Proteobacteria;_Epsilonproteobacteria;_Campylobacterales;_Helicobacteraceae;_Wolinella.
A4BGF5_9GAMM	799	Reinekea_blandensis_MED297	HAMP~HD_5	No_output	dCache_1	35	319	285	1.3e-12	Bacteria;_Proteobacteria;_Gammaproteobacteria;_Reinekea.
Q089X2_SHEFN	636	Shewanella_frigidimarina_(strain_NCIMB_400)	HAMP~MCPsignal	MCPsignal~	dCache_1	52	279	228	7.6e-15	Bacteria;_Proteobacteria;_Gammaproteobacteria;_Alteromonadales;_Shewanellaceae;_Shewanella.
B8G190_DESHD	705	Desulfitobacterium_hafniense_(strain_DCB-2_/_DSM_10664)	HAMP~MCPsignal	MCPsignal~	dCache_1	47	315	269	1.5e-13	Bacteria;_Firmicutes;_Clostridia;_Clostridiales;_Peptococcaceae;_Desulfitobacterium.
B5CJ95_SALET	570	Salmonella_enterica_subsp._enterica_serovar_Schwarzengrund_str._SL480	GGDEF	GGDEF~	dCache_1	137	335	199	8.5e-07	Bacteria;_Proteobacteria;_Gammaproteobacteria;_Enterobacteriales;_Enterobacteriaceae;_Salmonella.
C3KD11_PSEFS	664	Pseudomonas_fluorescens_(strain_SBW25)	HAMP~MCPsignal	MCPsignal~	dCache_1	39	304	266	1.9e-13	Bacteria;_Proteobacteria;_Gammaproteobacteria;_Pseudomonadales;_Pseudomonadaceae;_Pseudomonas.
B8CNU1_SHEPW	1831	Shewanella_piezotolerans_(strain_WP3_/_JCM_13877)	SBP_bac_3~PAS_4~HisKA~HATPase_c~Response_reg~Response_reg~Hpt	HisKA~HATPase_c~	dCache_1	495	799	305	3.3e-05	Bacteria;_Proteobacteria;_Gammaproteobacteria;_Alteromonadales;_Shewanellaceae;_Shewanella.
B7K4S0_CYAP8	967	Cyanothece_sp._(strain_PCC_8801)_(Synechococcus_sp._(strain_PCC_8801_/_RF-1))	Cache_1~HAMP~PAS_9~SpoIIE	SpoIIE~	dCache_1	44	349	306	6.3e-21	Bacteria;_Cyanobacteria;_Chroococcales;_Cyanothece.
A9D2L0_9RHIZ	244	Hoeflea_phototrophica_DFL-43	Unknown	No_output	dCache_1	20	201	182	1.2e-12	Bacteria;_Proteobacteria;_Alphaproteobacteria;_Rhizobiales;_Phyllobacteriaceae;_Hoeflea.
G7BK79_VIBCL	636	Vibrio_cholerae_HC-43A1	Cache_1~HAMP~MCPsignal	MCPsignal~	dCache_1	33	277	245	2.8e-16	Bacteria;_Proteobacteria;_Gammaproteobacteria;_Vibrionales;_Vibrionaceae;_Vibrio.
F4EZL3_9FIRM	654	Selenomonas_sputigena_ATCC_35185	Cache_1~HAMP~MCPsignal	MCPsignal~	dCache_1	34	271	238	7.6e-26	Bacteria;_Firmicutes;_Negativicutes;_Selenomonadales;_Veillonellaceae;_Selenomonas.
G4EAN7_9BACL	626	Thermobacillus_composti_KWC4	HAMP~His_kinase~HATPase_c	HATPase_c~	dCache_1	52	317	266	7.3e-12	Bacteria;_Firmicutes;_Bacillales;_Paenibacillaceae;_Thermobacillus.
C0BEZ4_9FIRM	574	Coprococcus_comes_ATCC_27758	Cache_1~HAMP~His_kinase~HATPase_c	HATPase_c~	dCache_1	46	264	219	1.9e-15	Bacteria;_Firmicutes;_Clostridia;_Clostridiales;_Lachnospiraceae;_Coprococcus.
B5RYC8_RALSL	505	Ralstonia_solanacearum_MolK2	GGDEF	GGDEF~	dCache_1	45	289	245	1.7e-16	Bacteria;_Proteobacteria;_Betaproteobacteria;_Burkholderiales;_Burkholderiaceae;_Ralstonia.
E3PWI0_CLOSD	530	Clostridium_sticklandii_(strain_ATCC_12662_/_DSM_519_/_JCM_1433_/_NCIB_10654)	GGDEF	GGDEF~	dCache_1	50	313	264	4.5e-11	Bacteria;_Firmicutes;_Clostridia;_Clostridiales;_Peptostreptococcaceae.
G2ZUB1_9RALS	551	blood_disease_bacterium_R229	GGDEF	GGDEF~	dCache_1	56	280	225	9.2e-10	Bacteria;_Proteobacteria;_Betaproteobacteria;_Burkholderiales;_Burkholderiaceae;_Ralstonia.
F4LP72_TREBD	679	Treponema_brennaborense_(strain_DSM_12168_/_CIP_105900_/_DD5/3)	Cache_1~HAMP~MCPsignal	MCPsignal~	dCache_1	38	282	245	1.8e-14	Bacteria;_Spirochaetes;_Spirochaetales;_Spirochaetaceae;_Treponema.
I0U7D3_BACTR	463	Geobacillus_thermoglucosidans_TNO-09.020	MCPsignal~Cache_1	MCPsignal~	dCache_1	312	459	148	3.5e-08	Bacteria;_Firmicutes;_Bacillales;_Bacillaceae;_Geobacillus.
G2MQS7_9THEO	567	Thermoanaerobacter_wiegelii_Rt8.B1	Cache_1~HAMP~His_kinase	No_output	dCache_1	30	277	248	9.9e-23	Bacteria;_Firmicutes;_Clostridia;_Thermoanaerobacterales;_Thermoanaerobacteraceae;_Thermoanaerobacter.
A6X3L6_OCHA4	592	Ochrobactrum_anthropi_(strain_ATCC_49188_/_DSM_6882_/_NCTC_12168)	HisKA~HATPase_c	HisKA~HATPase_c~	dCache_1	36	290	255	3.7e-15	Bacteria;_Proteobacteria;_Alphaproteobacteria;_Rhizobiales;_Brucellaceae;_Ochrobactrum.
H9J6P6_BOMMO	1026	Bombyx_mori_(Silk_moth)	Unknown	No_output	dCache_1	443	620	178	3.3e-13	Eukaryota;_Metazoa;_Arthropoda;_Hexapoda;_Insecta;_Pterygota;_Neoptera;_Endopterygota;_Lepidoptera;_Glossata;_Ditrysia;_Bombycoidea;_Bombycidae;_Bombycinae;_Bombyx.
F6G167_RALS8	547	Ralstonia_solanacearum_(strain_Po82)	HAMP~GGDEF	GGDEF~	dCache_1	46	286	241	4.8e-23	Bacteria;_Proteobacteria;_Betaproteobacteria;_Burkholderiales;_Burkholderiaceae;_Ralstonia.
C6DDR7_PECCP	490	Pectobacterium_carotovorum_subsp._carotovorum_(strain_PC1)	GGDEF	GGDEF~	dCache_1	46	283	238	1.1e-12	Bacteria;_Proteobacteria;_Gammaproteobacteria;_Enterobacteriales;_Enterobacteriaceae;_Pectobacterium.
A3NFR5_BURP6	1014	Burkholderia_pseudomallei_(strain_668)	HisKA~HATPase_c~Response_reg~Hpt	HisKA~HATPase_c~	dCache_1	172	360	189	1.7e-08	Bacteria;_Proteobacteria;_Betaproteobacteria;_Burkholderiales;_Burkholderiaceae;_Burkholderia;_pseudomallei_group.
Q2W680_MAGSA	1616	Magnetospirillum_magneticum_(strain_AMB-1_/_ATCC_700264)	Cache_1~PAS_3~PAS_9~HisKA~HATPase_c~Response_reg~Response_reg~Hpt	HisKA~HATPase_c~	dCache_1	90	376	287	1.5e-08	Bacteria;_Proteobacteria;_Alphaproteobacteria;_Rhodospirillales;_Rhodospirillaceae;_Magnetospirillum.
I1DIY5_9VIBR	846	Vibrio_tubiashii_NCIMB_1337	HAMP~GGDEF~EAL	GGDEF~EAL~	dCache_1	32	337	306	2e-15	Bacteria;_Proteobacteria;_Gammaproteobacteria;_Vibrionales;_Vibrionaceae;_Vibrio.
E3PVA0_CLOSD	667	Clostridium_sticklandii_(strain_ATCC_12662_/_DSM_519_/_JCM_1433_/_NCIB_10654)	Cache_1~HAMP~MCPsignal	MCPsignal~	dCache_1	34	279	246	6e-17	Bacteria;_Firmicutes;_Clostridia;_Clostridiales;_Peptostreptococcaceae.
B1FPL1_9BURK	609	Burkholderia_ambifaria_IOP40-10	Cache_1~HAMP~MCPsignal	MCPsignal~	dCache_1	33	270	238	2e-20	Bacteria;_Proteobacteria;_Betaproteobacteria;_Burkholderiales;_Burkholderiaceae;_Burkholderia;_Burkholderia_cepacia_complex.
C3DYS1_BACTU	574	Bacillus_thuringiensis_serovar_pakistani_str._T13001	TarH~Cache_1~HAMP~MCPsignal	MCPsignal~	dCache_1	39	273	235	7.4e-24	Bacteria;_Firmicutes;_Bacillales;_Bacillaceae;_Bacillus;_Bacillus_cereus_group.
E8A4C3_SALMO	570	Salmonella_enterica_subsp._enterica_serovar_Montevideo_str._366867	GGDEF	GGDEF~	dCache_1	137	335	199	8.5e-07	Bacteria;_Proteobacteria;_Gammaproteobacteria;_Enterobacteriales;_Enterobacteriaceae;_Salmonella;_Salmonella_enterica_subsp._enterica_serovar_Montevideo.
A9GI90_9RHOB	799	Phaeobacter_gallaeciensis_DSM_17395	HAMP~MCPsignal	MCPsignal~	dCache_1	37	342	306	2.6e-15	Bacteria;_Proteobacteria;_Alphaproteobacteria;_Rhodobacterales;_Rhodobacteraceae;_Phaeobacter.
C3NP95_VIBCJ	597	Vibrio_cholerae_serotype_O1_(strain_MJ-1236)	YkuI_C~HisKA~HATPase_c	HisKA~HATPase_c~	dCache_1	32	241	210	6.9e-10	Bacteria;_Proteobacteria;_Gammaproteobacteria;_Vibrionales;_Vibrionaceae;_Vibrio.
E8RD24_DESPD	589	Desulfobulbus_propionicus_(strain_ATCC_33891_/_DSM_2032_/_1pr3)	HisKA~HATPase_c	HisKA~HATPase_c~	dCache_1	89	309	221	1.3e-08	Bacteria;_Proteobacteria;_Deltaproteobacteria;_Desulfobacterales;_Desulfobulbaceae;_Desulfobulbus.
A6FJF3_9GAMM	169	Moritella_sp._PE36	Unknown	No_output	dCache_1	36	169	134	1.6e-08	Bacteria;_Proteobacteria;_Gammaproteobacteria;_Alteromonadales;_Moritellaceae;_Moritella.
C4HZ76_YERPE	637	Yersinia_pestis_Pestoides_A	HAMP	No_output	dCache_1	89	346	258	1.3e-11	Bacteria;_Proteobacteria;_Gammaproteobacteria;_Enterobacteriales;_Enterobacteriaceae;_Yersinia.
Q3B4H5_PELLD	738	Pelodictyon_luteolum_(strain_DSM_273)_(Chlorobium_luteolum_(strain_DSM_273))	PAS_4~HisKA~HATPase_c	HisKA~HATPase_c~	dCache_1	59	324	266	5.1e-08	Bacteria;_Chlorobi;_Chlorobia;_Chlorobiales;_Chlorobiaceae;_Chlorobium/Pelodictyon_group;_Pelodictyon.
A5LRK3_STRPN	563	Streptococcus_pneumoniae_SP9-BS68	Cache_1~HAMP~His_kinase~HATPase_c	HATPase_c~	dCache_1	33	267	235	2.5e-24	Bacteria;_Firmicutes;_Lactobacillales;_Streptococcaceae;_Streptococcus.
G9Y1K5_HAFAL	595	Hafnia_alvei_ATCC_51873	Cache_1~HAMP~MCPsignal	MCPsignal~	dCache_1	71	268	198	1.4e-18	Bacteria;_Proteobacteria;_Gammaproteobacteria;_Enterobacteriales;_Enterobacteriaceae;_Hafnia.
F3G9K3_PSESJ	525	Pseudomonas_syringae_pv._pisi_str._1704B	Cache_1~GGDEF	GGDEF~	dCache_1	56	291	236	1.3e-13	Bacteria;_Proteobacteria;_Gammaproteobacteria;_Pseudomonadales;_Pseudomonadaceae;_Pseudomonas;_Pseudomonas_syringae.
B7VQC6_VIBSL	604	Vibrio_splendidus_(strain_LGP32)_(Vibrio_splendidus_(strain_Mel32))	GGDEF	GGDEF~	dCache_1	39	274	236	1.1e-06	Bacteria;_Proteobacteria;_Gammaproteobacteria;_Vibrionales;_Vibrionaceae;_Vibrio.
E1RJ47_METP4	476	Methanoplanus_petrolearius_(strain_DSM_11571_/_OCM_486_/_SEBR_4847)	Cache_1~HAMP	No_output	dCache_1	31	291	261	2.9e-21	Archaea;_Euryarchaeota;_Methanomicrobia;_Methanomicrobiales;_Methanomicrobiaceae;_Methanoplanus.
D9SL47_CLOC7	626	Clostridium_cellulovorans_(strain_ATCC_35296_/_DSM_3052_/_OCM_3_/_743B)	HAMP~His_kinase	No_output	dCache_1	39	310	272	1.2e-12	Bacteria;_Firmicutes;_Clostridia;_Clostridiales;_Clostridiaceae;_Clostridium.
C2YHI3_BACCE	666	Bacillus_cereus_AH676	Cache_1~HAMP~MCPsignal	MCPsignal~	dCache_1	34	281	248	2.1e-23	Bacteria;_Firmicutes;_Bacillales;_Bacillaceae;_Bacillus;_Bacillus_cereus_group.
F7P0H6_9GAMM	636	Rheinheimera_sp._A13L	Cache_1~HAMP~MCPsignal	MCPsignal~	dCache_1	51	279	229	8.7e-14	Bacteria;_Proteobacteria;_Gammaproteobacteria;_Chromatiales;_Chromatiaceae;_Rheinheimera.
A9JXN3_BURML	489	Burkholderia_mallei_ATCC_10399	GGDEF	GGDEF~	dCache_1	34	278	245	5.2e-16	Bacteria;_Proteobacteria;_Betaproteobacteria;_Burkholderiales;_Burkholderiaceae;_Burkholderia;_pseudomallei_group.
F5YEX0_TREAZ	928	Treponema_azotonutricium_(strain_ATCC_BAA-888_/_DSM_13862_/_ZAS-9)	HAMP~HisKA~HATPase_c~Response_reg	HisKA~HATPase_c~	dCache_1	51	297	247	3.1e-12	Bacteria;_Spirochaetes;_Spirochaetales;_Spirochaetaceae;_Treponema.
H7YEN3_CAMJU	309	Campylobacter_jejuni_subsp._jejuni_LMG_9879	Cache_1	No_output	dCache_1	46	286	241	4.3e-18	Bacteria;_Proteobacteria;_Epsilonproteobacteria;_Campylobacterales;_Campylobacteraceae;_Campylobacter.
B8FZQ0_DESHD	334	Desulfitobacterium_hafniense_(strain_DCB-2_/_DSM_10664)	MCPsignal~Cache_1	MCPsignal~	dCache_1	94	327	234	4.6e-22	Bacteria;_Firmicutes;_Clostridia;_Clostridiales;_Peptococcaceae;_Desulfitobacterium.
B3E3L1_GEOLS	666	Geobacter_lovleyi_(strain_ATCC_BAA-1151_/_DSM_17278_/_SZ)	HAMP~SpoIIE	SpoIIE~	dCache_1	71	308	238	1.9e-08	Bacteria;_Proteobacteria;_Deltaproteobacteria;_Desulfuromonadales;_Geobacteraceae;_Geobacter.
C5UVE8_CLOBO	679	Clostridium_botulinum_E1_str._'BoNT_E_Beluga'	HAMP~MCPsignal	MCPsignal~	dCache_1	55	296	242	1.5e-15	Bacteria;_Firmicutes;_Clostridia;_Clostridiales;_Clostridiaceae;_Clostridium.
F9B320_VIBCL	623	Vibrio_cholerae_HE48	MCP_N~Cache_1~HAMP~MCPsignal	MCPsignal~	dCache_1	30	268	239	5.7e-26	Bacteria;_Proteobacteria;_Gammaproteobacteria;_Vibrionales;_Vibrionaceae;_Vibrio.
D5DAV1_BACMD	606	Bacillus_megaterium_(strain_DSM_319)	HAMP~His_kinase~HATPase_c	HATPase_c~	dCache_1	34	301	268	5.5e-13	Bacteria;_Firmicutes;_Bacillales;_Bacillaceae;_Bacillus.
C7GFM3_9FIRM	320	Roseburia_intestinalis_L1-82	Unknown	No_output	dCache_1	44	302	259	0.00012	Bacteria;_Firmicutes;_Clostridia;_Clostridiales;_Lachnospiraceae;_Roseburia.
G5KE55_9STRE	405	Streptococcus_urinalis_2285-97	Cache_1~HAMP~His_kinase~HATPase_c	HATPase_c~	dCache_1	12	109	98	8.7e-08	Bacteria;_Firmicutes;_Lactobacillales;_Streptococcaceae;_Streptococcus.
H1BME5_9FIRM	634	Eubacterium_sp._3_1_31	GGDEF	GGDEF~	dCache_1	38	293	256	1.7e-12	Bacteria;_Firmicutes;_Clostridia;_Clostridiales;_Eubacteriaceae;_Eubacterium.
F6Y0X6_MONDO	1026	Monodelphis_domestica_(Gray_short-tailed_opossum)	VWA_N~VWA~Cache_1~VGCC_alpha2	No_output	dCache_1	353	548	196	6.7e-09	Eukaryota;_Metazoa;_Chordata;_Craniata;_Vertebrata;_Euteleostomi;_Mammalia;_Metatheria;_Didelphimorphia;_Didelphidae;_Monodelphis.
G6UHB9_STRPN	563	Streptococcus_pneumoniae_GA52306	Cache_1~HAMP~His_kinase~HATPase_c	HATPase_c~	dCache_1	33	267	235	2.6e-24	Bacteria;_Firmicutes;_Lactobacillales;_Streptococcaceae;_Streptococcus.
B1Z8K5_METPB	688	Methylobacterium_populi_(strain_ATCC_BAA-705_/_NCIMB_13946_/_BJ001)	HisKA_3~HATPase_c	HisKA_3~HATPase_c~	dCache_1	49	289	241	1.4e-06	Bacteria;_Proteobacteria;_Alphaproteobacteria;_Rhizobiales;_Methylobacteriaceae;_Methylobacterium.
Q2SNG0_HAHCH	698	Hahella_chejuensis_(strain_KCTC_2396)	PAS_8~HisKA~HATPase_c	HisKA~HATPase_c~	dCache_1	35	288	254	3.3e-12	Bacteria;_Proteobacteria;_Gammaproteobacteria;_Oceanospirillales;_Hahellaceae;_Hahella.
E0RVK4_BUTPB	624	Butyrivibrio_proteoclasticus_(strain_ATCC_51982_/_DSM_14932_/_B316)_(Clostridium_proteoclasticum)	Cache_1~GGDEF	GGDEF~	dCache_1	63	289	227	1.6e-16	Bacteria;_Firmicutes;_Clostridia;_Clostridiales;_Lachnospiraceae;_Butyrivibrio.
C9CQ15_ENTCA	737	Enterococcus_casseliflavus_EC10	HTH_18	HTH_18~	dCache_1	40	274	235	6.7e-06	Bacteria;_Firmicutes;_Lactobacillales;_Enterococcaceae;_Enterococcus.
B8CLW5_SHEPW	622	Shewanella_piezotolerans_(strain_WP3_/_JCM_13877)	HAMP~MCPsignal	MCPsignal~	dCache_1	21	265	245	3e-18	Bacteria;_Proteobacteria;_Gammaproteobacteria;_Alteromonadales;_Shewanellaceae;_Shewanella.
A0RG56_BACAH	660	Bacillus_thuringiensis_(strain_Al_Hakam)	TarH~Cache_1~HAMP~MCPsignal	MCPsignal~	dCache_1	44	277	234	7.6e-23	Bacteria;_Firmicutes;_Bacillales;_Bacillaceae;_Bacillus;_Bacillus_cereus_group.
C6BZK0_DESAD	773	Desulfovibrio_salexigens_(strain_ATCC_14822_/_DSM_2638_/_NCIB_8403_/_VKM_B-1763)	Cache_1~HAMP~PAS_4~MCPsignal	MCPsignal~	dCache_1	35	284	250	2.4e-21	Bacteria;_Proteobacteria;_Deltaproteobacteria;_Desulfovibrionales;_Desulfovibrionaceae;_Desulfovibrio.
D9R2G2_CLOSW	710	Clostridium_saccharolyticum_(strain_ATCC_35040_/_DSM_2544_/_NRCC_2533_/_WM1)	HTH_18	HTH_18~	dCache_1	37	281	245	9.9e-07	Bacteria;_Firmicutes;_Clostridia;_Clostridiales;_Clostridiaceae;_Clostridium.
B8EC34_SHEB2	184	Shewanella_baltica_(strain_OS223)	Unknown	No_output	dCache_1	72	182	111	6.9e-05	Bacteria;_Proteobacteria;_Gammaproteobacteria;_Alteromonadales;_Shewanellaceae;_Shewanella.
A4C5H4_9GAMM	1235	Pseudoalteromonas_tunicata_D2	Cache_1~HAMP~HisKA~HATPase_c~Response_reg~Response_reg~Hpt	HisKA~HATPase_c~	dCache_1	151	370	220	1.1e-10	Bacteria;_Proteobacteria;_Gammaproteobacteria;_Alteromonadales;_Pseudoalteromonadaceae;_Pseudoalteromonas.
H7VLP6_CAMCO	320	Campylobacter_coli_LMG_23342	Cache_1	No_output	dCache_1	33	282	250	9.5e-18	Bacteria;_Proteobacteria;_Epsilonproteobacteria;_Campylobacterales;_Campylobacteraceae;_Campylobacter.
H0S5G8_9BRAD	361	Bradyrhizobium_sp._ORS_285	MCPsignal	MCPsignal~	dCache_1	116	355	240	8.3e-11	Bacteria;_Proteobacteria;_Alphaproteobacteria;_Rhizobiales;_Bradyrhizobiaceae;_Bradyrhizobium.
C0R057_BRAHW	440	Brachyspira_hyodysenteriae_(strain_ATCC_49526_/_WA1)	Unknown	No_output	dCache_1	67	305	239	2.1e-07	Bacteria;_Spirochaetes;_Spirochaetales;_Brachyspiraceae;_Brachyspira.
B9USB6_BRAHW	616	Brachyspira_hyodysenteriae_(strain_ATCC_49526_/_WA1)	HAMP~MCPsignal	MCPsignal~	dCache_1	35	289	255	2.2e-09	Bacteria;_Spirochaetes;_Spirochaetales;_Brachyspiraceae;_Brachyspira.
A7GDY9_CLOBL	668	Clostridium_botulinum_(strain_Langeland_/_NCTC_10281_/_Type_F)	Cache_1~MCPsignal	MCPsignal~	dCache_1	31	283	253	2e-25	Bacteria;_Firmicutes;_Clostridia;_Clostridiales;_Clostridiaceae;_Clostridium.
B8DLD1_DESVM	734	Desulfovibrio_vulgaris_(strain_Miyazaki_F_/_DSM_19637)	PAS_8~HisKA~HATPase_c	HisKA~HATPase_c~	dCache_1	31	284	254	1.8e-18	Bacteria;_Proteobacteria;_Deltaproteobacteria;_Desulfovibrionales;_Desulfovibrionaceae;_Desulfovibrio.
G4EAY2_9BACL	592	Thermobacillus_composti_KWC4	HAMP~His_kinase~HATPase_c	HATPase_c~	dCache_1	45	302	258	1.4e-10	Bacteria;_Firmicutes;_Bacillales;_Paenibacillaceae;_Thermobacillus.
B3PCF0_CELJU	316	Cellvibrio_japonicus_(strain_Ueda107)_(Pseudomonas_fluorescens_subsp._cellulosa)	Unknown	No_output	dCache_1	18	155	138	0.00015	Bacteria;_Proteobacteria;_Gammaproteobacteria;_Pseudomonadales;_Pseudomonadaceae;_Cellvibrio.
F9TQ88_9VIBR	851	Vibrio_nigripulchritudo_ATCC_27043	Cache_1~HAMP~GGDEF~EAL	GGDEF~EAL~	dCache_1	34	340	307	2.1e-17	Bacteria;_Proteobacteria;_Gammaproteobacteria;_Vibrionales;_Vibrionaceae;_Vibrio.
E1TH24_BURSG	340	Burkholderia_sp._(strain_CCGE1003)	MCPsignal	MCPsignal~	dCache_1	88	330	243	3.7e-07	Bacteria;_Proteobacteria;_Betaproteobacteria;_Burkholderiales;_Burkholderiaceae;_Burkholderia.
DCTB_RHIME	621	Rhizobium_meliloti_(strain_1021)_(Ensifer_meliloti)_(Sinorhizobium_meliloti)	HisKA~HATPase_c	HisKA~HATPase_c~	dCache_1	60	244	185	1.4e-09	Bacteria;_Proteobacteria;_Alphaproteobacteria;_Rhizobiales;_Rhizobiaceae;_Sinorhizobium/Ensifer_group;_Sinorhizobium.
C7RM71_ACCPU	573	Accumulibacter_phosphatis_(strain_UW-1)	Cache_1~HAMP~GGDEF	GGDEF~	dCache_1	67	330	264	3.5e-17	Bacteria;_Proteobacteria;_Betaproteobacteria;_Candidatus_Accumulibacter.
I1DWS9_9GAMM	984	Rheinheimera_nanhaiensis_E407-8	HAMP~PAS_9~GGDEF~EAL	GGDEF~EAL~	dCache_1	44	340	297	7.2e-14	Bacteria;_Proteobacteria;_Gammaproteobacteria;_Chromatiales;_Chromatiaceae;_Rheinheimera.
B1WQL4_CYAA5	848	Cyanothece_sp._(strain_ATCC_51142)	HAMP~HisKA~HATPase_c~Response_reg	HisKA~HATPase_c~	dCache_1	38	275	238	4.2e-05	Bacteria;_Cyanobacteria;_Chroococcales;_Cyanothece.
F4G5Z6_ALIDK	679	Alicycliphilus_denitrificans_(strain_DSM_14773_/_CIP_107495_/_K601)	PAS_3~GGDEF	GGDEF~	dCache_1	43	303	261	2.4e-09	Bacteria;_Proteobacteria;_Betaproteobacteria;_Burkholderiales;_Comamonadaceae;_Alicycliphilus.
A4B8X7_9GAMM	662	Reinekea_blandensis_MED297	HATPase_c	HATPase_c~	dCache_1	38	274	237	4.2e-09	Bacteria;_Proteobacteria;_Gammaproteobacteria;_Reinekea.
H8C4Y6_CAMJU	233	Campylobacter_jejuni_subsp._jejuni_1577	Cache_1	No_output	dCache_1	34	221	188	7.6e-18	Bacteria;_Proteobacteria;_Epsilonproteobacteria;_Campylobacterales;_Campylobacteraceae;_Campylobacter.
C6YGL6_VIBCL	981	Vibrio_cholerae_MO10	HD_5	No_output	dCache_1	61	353	293	1.8e-12	Bacteria;_Proteobacteria;_Gammaproteobacteria;_Vibrionales;_Vibrionaceae;_Vibrio.
Q882Z2_PSESM	629	Pseudomonas_syringae_pv._tomato_(strain_DC3000)	Cache_1~HAMP~MCPsignal	MCPsignal~	dCache_1	33	273	241	7.1e-30	Bacteria;_Proteobacteria;_Gammaproteobacteria;_Pseudomonadales;_Pseudomonadaceae;_Pseudomonas.
F3MCN2_9BACL	756	Paenibacillus_sp._HGF5	HTH_18	HTH_18~	dCache_1	56	293	238	6.4e-17	Bacteria;_Firmicutes;_Bacillales;_Paenibacillaceae;_Paenibacillus.
D4LLS5_9FIRM	602	Ruminococcus_sp._SR1/5	Cache_1~HAMP~His_kinase~HATPase_c	HATPase_c~	dCache_1	50	306	257	6.5e-21	Bacteria;_Firmicutes;_Clostridia;_Clostridiales;_Ruminococcaceae;_Ruminococcus.
Q0G4S4_9RHIZ	607	Fulvimarina_pelagi_HTCC2506	HAMP~HWE_HK	HWE_HK~	dCache_1	94	325	232	4.2e-05	Bacteria;_Proteobacteria;_Alphaproteobacteria;_Rhizobiales;_Aurantimonadaceae;_Fulvimarina.
C7G661_9FIRM	210	Roseburia_intestinalis_L1-82	Cache_1	No_output	dCache_1	3	199	197	3.9e-17	Bacteria;_Firmicutes;_Clostridia;_Clostridiales;_Lachnospiraceae;_Roseburia.
E5YP32_9BACL	593	Paenibacillus_vortex_V453	HAMP~His_kinase~HATPase_c	HATPase_c~	dCache_1	41	281	241	1.5e-10	Bacteria;_Firmicutes;_Bacillales;_Paenibacillaceae;_Paenibacillus.
G8LJN4_ENTCL	658	Enterobacter_cloacae_EcWSU1	Cache_1~MCPsignal	MCPsignal~	dCache_1	66	328	263	2.7e-17	Bacteria;_Proteobacteria;_Gammaproteobacteria;_Enterobacteriales;_Enterobacteriaceae;_Enterobacter;_Enterobacter_cloacae_complex.
C6RGL6_9PROT	653	Campylobacter_showae_RM3277	Cache_1~MCPsignal~MCPsignal	MCPsignal~MCPsignal~	dCache_1	38	266	229	1.4e-18	Bacteria;_Proteobacteria;_Epsilonproteobacteria;_Campylobacterales;_Campylobacteraceae;_Campylobacter.
A3YGX3_9GAMM	729	Marinomonas_sp._MED121	HAMP~PAS_3~GGDEF	GGDEF~	dCache_1	35	327	293	3.4e-14	Bacteria;_Proteobacteria;_Gammaproteobacteria;_Oceanospirillales;_Marinomonas.
F7SN74_9GAMM	618	Halomonas_sp._TD01	Cache_1~HAMP~MCPsignal	MCPsignal~	dCache_1	37	271	235	7.3e-21	Bacteria;_Proteobacteria;_Gammaproteobacteria;_Oceanospirillales;_Halomonadaceae;_Halomonas.
C1I3A2_9CLOT	583	Clostridium_sp._7_2_43FAA	HAMP~His_kinase~HATPase_c	HATPase_c~	dCache_1	45	298	254	4.8e-17	Bacteria;_Firmicutes;_Clostridia;_Clostridiales;_Clostridiaceae;_Clostridium.
A3P629_BURP0	499	Burkholderia_pseudomallei_(strain_1106a)	GGDEF	GGDEF~	dCache_1	40	288	249	3.6e-17	Bacteria;_Proteobacteria;_Betaproteobacteria;_Burkholderiales;_Burkholderiaceae;_Burkholderia;_pseudomallei_group.
G7VY46_PAETH	661	Paenibacillus_terrae_(strain_HPL-003)	Cache_1~HAMP~MCPsignal	MCPsignal~	dCache_1	47	276	230	7.2e-18	Bacteria;_Firmicutes;_Bacillales;_Paenibacillaceae;_Paenibacillus.
C0BX39_9CLOT	990	Clostridium_hylemonae_DSM_15053	GGDEF~EAL	GGDEF~EAL~	dCache_1	70	362	293	1.5e-06	Bacteria;_Firmicutes;_Clostridia;_Clostridiales;_Clostridiaceae;_Clostridium.
C6YK19_VIBCL	626	Vibrio_cholerae_MO10	MCP_N~Cache_1~HAMP~MCPsignal	MCPsignal~	dCache_1	67	271	205	7.4e-27	Bacteria;_Proteobacteria;_Gammaproteobacteria;_Vibrionales;_Vibrionaceae;_Vibrio.
F0Q785_ACIAP	535	Acidovorax_avenae_(strain_ATCC_19860_/_DSM_7227_/_JCM_20985_/_NCPPB_1011)	Cache_1~GGDEF	GGDEF~	dCache_1	55	298	244	1.6e-18	Bacteria;_Proteobacteria;_Betaproteobacteria;_Burkholderiales;_Comamonadaceae;_Acidovorax.
D0JSC4_YERP1	595	Yersinia_pestis_(strain_D182038)	Cache_1~HAMP~MCPsignal	MCPsignal~	dCache_1	40	268	229	9.4e-19	Bacteria;_Proteobacteria;_Gammaproteobacteria;_Enterobacteriales;_Enterobacteriaceae;_Yersinia.
G7A445_VIBCL	706	Vibrio_cholerae_HC-22A1	HAMP~MCPsignal	MCPsignal~	dCache_1	45	338	294	1.6e-09	Bacteria;_Proteobacteria;_Gammaproteobacteria;_Vibrionales;_Vibrionaceae;_Vibrio.
D7AKN8_GEOSK	621	Geobacter_sulfurreducens_(strain_DL-1_/_KN400)	Cache_1~HAMP~HisKA~HATPase_c	HisKA~HATPase_c~	dCache_1	34	285	252	1.3e-19	Bacteria;_Proteobacteria;_Deltaproteobacteria;_Desulfuromonadales;_Geobacteraceae;_Geobacter.
G7CRD1_AERSA	962	Aeromonas_salmonicida_subsp._salmonicida_01-B526	HAMP~GAF_3~HD_5	No_output	dCache_1	45	340	296	1.1e-11	Bacteria;_Proteobacteria;_Gammaproteobacteria;_Aeromonadales;_Aeromonadaceae;_Aeromonas.
C6D2K1_PAESJ	598	Paenibacillus_sp._(strain_JDR-2)	HAMP~His_kinase~HATPase_c	HATPase_c~	dCache_1	43	278	236	2.1e-06	Bacteria;_Firmicutes;_Bacillales;_Paenibacillaceae;_Paenibacillus.
F0JD50_DESDE	558	Desulfovibrio_desulfuricans_ND132	HisKA~HATPase_c	HisKA~HATPase_c~	dCache_1	37	271	235	6.1e-11	Bacteria;_Proteobacteria;_Deltaproteobacteria;_Desulfovibrionales;_Desulfovibrionaceae;_Desulfovibrio.
D8NAZ6_RALSL	533	Ralstonia_solanacearum_(Pseudomonas_solanacearum)	Cache_1~HAMP~GGDEF	GGDEF~	dCache_1	31	271	241	3.1e-24	Bacteria;_Proteobacteria;_Betaproteobacteria;_Burkholderiales;_Burkholderiaceae;_Ralstonia.
C1FSI7_CLOBJ	676	Clostridium_botulinum_(strain_Kyoto_/_Type_A2)	HAMP~MCPsignal	MCPsignal~	dCache_1	44	293	250	1.2e-13	Bacteria;_Firmicutes;_Clostridia;_Clostridiales;_Clostridiaceae;_Clostridium.
Q138Q8_RHOPS	705	Rhodopseudomonas_palustris_(strain_BisB5)	HisKA~HATPase_c~Response_reg	HisKA~HATPase_c~	dCache_1	61	280	220	1.8e-10	Bacteria;_Proteobacteria;_Alphaproteobacteria;_Rhizobiales;_Bradyrhizobiaceae;_Rhodopseudomonas.
G7G1Y8_9GAMM	638	Pseudoalteromonas_sp._BSi20495	Cache_1~HAMP~MCPsignal	MCPsignal~	dCache_1	49	281	233	3.1e-13	Bacteria;_Proteobacteria;_Gammaproteobacteria;_Alteromonadales;_Pseudoalteromonadaceae;_Pseudoalteromonas.
B3Q141_RHIE6	637	Rhizobium_etli_(strain_CIAT_652)	Cache_1~Guanylate_cyc	Guanylate_cyc~	dCache_1	80	349	270	1.3e-14	Bacteria;_Proteobacteria;_Alphaproteobacteria;_Rhizobiales;_Rhizobiaceae;_Rhizobium/Agrobacterium_group;_Rhizobium.
A6P087_9FIRM	485	Pseudoflavonifractor_capillosus_ATCC_29799	GGDEF	GGDEF~	dCache_1	40	279	240	4.1e-18	Bacteria;_Firmicutes;_Clostridia;_Clostridiales;_Pseudoflavonifractor.
F6BV33_SINMB	698	Sinorhizobium_meliloti_(strain_BL225C)	Cache_1~HAMP~MCPsignal	MCPsignal~	dCache_1	35	273	239	5.5e-28	Bacteria;_Proteobacteria;_Alphaproteobacteria;_Rhizobiales;_Rhizobiaceae;_Sinorhizobium/Ensifer_group;_Sinorhizobium.
E1R9E7_SPISS	698	Spirochaeta_smaragdinae_(strain_DSM_11293_/_JCM_15392_/_SEBR_4228)	Cache_1~HAMP~MCPsignal	MCPsignal~	dCache_1	28	264	237	8.7e-19	Bacteria;_Spirochaetes;_Spirochaetales;_Spirochaetaceae;_Spirochaeta.
C2PT96_BACCE	465	Bacillus_cereus_AH621	HisKA~HATPase_c	HisKA~HATPase_c~	dCache_1	46	196	151	1.4e-08	Bacteria;_Firmicutes;_Bacillales;_Bacillaceae;_Bacillus;_Bacillus_cereus_group.
D4H5B1_DENA2	626	Denitrovibrio_acetiphilus_(strain_DSM_12809_/_N2460)	PAS_9~GGDEF	GGDEF~	dCache_1	49	267	219	5.6e-08	Bacteria;_Deferribacteres;_Deferribacterales;_Deferribacteraceae;_Denitrovibrio.
D9R6N5_CLOSW	608	Clostridium_saccharolyticum_(strain_ATCC_35040_/_DSM_2544_/_NRCC_2533_/_WM1)	HAMP~His_kinase~HATPase_c	HATPase_c~	dCache_1	46	304	259	3.1e-07	Bacteria;_Firmicutes;_Clostridia;_Clostridiales;_Clostridiaceae;_Clostridium.
A2SFK0_METPP	731	Methylibium_petroleiphilum_(strain_PM1)	Cache_1~HisKA~HATPase_c~Response_reg	HisKA~HATPase_c~	dCache_1	40	289	250	2.8e-12	Bacteria;_Proteobacteria;_Betaproteobacteria;_Burkholderiales;_Methylibium.
B9J8C1_AGRRK	781	Agrobacterium_radiobacter_(strain_K84_/_ATCC_BAA-868)	Cache_1~HAMP~MCPsignal	MCPsignal~	dCache_1	43	319	277	4e-13	Bacteria;_Proteobacteria;_Alphaproteobacteria;_Rhizobiales;_Rhizobiaceae;_Rhizobium/Agrobacterium_group;_Agrobacterium.
B8KAI2_VIBPA	959	Vibrio_parahaemolyticus_16	HD_5	No_output	dCache_1	42	305	264	1.5e-10	Bacteria;_Proteobacteria;_Gammaproteobacteria;_Vibrionales;_Vibrionaceae;_Vibrio.
F3J5W8_PSEAP	482	Pseudomonas_syringae_pv._aptata_str._DSM_50252	Cache_1~HAMP	No_output	dCache_1	46	291	246	1.8e-25	Bacteria;_Proteobacteria;_Gammaproteobacteria;_Pseudomonadales;_Pseudomonadaceae;_Pseudomonas;_Pseudomonas_syringae.
Q3A742_PELCD	676	Pelobacter_carbinolicus_(strain_DSM_2380_/_Gra_Bd_1)	Cache_1~HAMP~MCPsignal	MCPsignal~	dCache_1	32	281	250	2.9e-25	Bacteria;_Proteobacteria;_Deltaproteobacteria;_Desulfuromonadales;_Pelobacteraceae;_Pelobacter.
F5UPC6_9CYAN	1140	Microcoleus_vaginatus_FGP-2	Cache_1~HAMP~PAS_4~GAF~PAS_9~HisKA~HATPase_c	HisKA~HATPase_c~	dCache_1	44	335	292	1.7e-25	Bacteria;_Cyanobacteria;_Oscillatoriales;_Microcoleus.
G4ES92_BACIU	772	Bacillus_subtilis_subsp._subtilis_str._SC-8	HTH_18	HTH_18~	dCache_1	40	299	260	4.5e-08	Bacteria;_Firmicutes;_Bacillales;_Bacillaceae;_Bacillus.
I0E771_HELPX	614	Helicobacter_pylori_Shi169	MCPsignal	MCPsignal~	dCache_1	10	237	228	6.5e-07	Bacteria;_Proteobacteria;_Epsilonproteobacteria;_Campylobacterales;_Helicobacteraceae;_Helicobacter.
F3KR69_9BURK	623	Hylemonella_gracilis_ATCC_19624	PAS_7~GGDEF	GGDEF~	dCache_1	36	289	254	1.5e-10	Bacteria;_Proteobacteria;_Betaproteobacteria;_Burkholderiales;_Comamonadaceae;_Hylemonella.
F7YSG0_VIBA7	977	Vibrio_anguillarum_(strain_ATCC_68554_/_775)_(Listonella_anguillarum)	HAMP~HD_5	No_output	dCache_1	131	322	192	3.6e-07	Bacteria;_Proteobacteria;_Gammaproteobacteria;_Vibrionales;_Vibrionaceae;_Listonella.
E8M462_9VIBR	493	Vibrio_sinaloensis_DSM_21326	GGDEF	GGDEF~	dCache_1	41	239	199	4.9e-05	Bacteria;_Proteobacteria;_Gammaproteobacteria;_Vibrionales;_Vibrionaceae;_Vibrio.
E7UZW5_SALTM	570	Salmonella_enterica_subsp._enterica_serovar_Typhimurium_str._TN061786	GGDEF	GGDEF~	dCache_1	137	335	199	5.8e-07	Bacteria;_Proteobacteria;_Gammaproteobacteria;_Enterobacteriales;_Enterobacteriaceae;_Salmonella;_Salmonella_enterica_subsp._enterica_serovar_Typhimurium.
F8Z8Z3_VIBCL	627	Vibrio_cholerae_HC-48A1	Cache_1~HAMP~MCPsignal	MCPsignal~	dCache_1	33	267	235	1.1e-21	Bacteria;_Proteobacteria;_Gammaproteobacteria;_Vibrionales;_Vibrionaceae;_Vibrio.
G4EFN5_9BACL	617	Thermobacillus_composti_KWC4	HAMP~His_kinase~HATPase_c	HATPase_c~	dCache_1	62	309	248	1.9e-05	Bacteria;_Firmicutes;_Bacillales;_Paenibacillaceae;_Thermobacillus.
G3P0U3_GASAC	1059	Gasterosteus_aculeatus_(Three-spined_stickleback)	VWA_N~VWA_3~Cache_1	No_output	dCache_1	401	536	136	5e-07	Eukaryota;_Metazoa;_Chordata;_Craniata;_Vertebrata;_Euteleostomi;_Actinopterygii;_Neopterygii;_Teleostei;_Euteleostei;_Neoteleostei;_Acanthomorpha;_Acanthopterygii;_Percomorpha;_Gasterosteiformes;_Gasterosteidae;_Gasterosteus.
F8C7S0_MYXFH	630	Myxococcus_fulvus_(strain_ATCC_BAA-855_/_HW-1)	HAMP~MCPsignal	MCPsignal~	dCache_1	36	274	239	1.5e-09	Bacteria;_Proteobacteria;_Deltaproteobacteria;_Myxococcales;_Cystobacterineae;_Myxococcaceae;_Myxococcus.
E0RLG1_PAEP6	602	Paenibacillus_polymyxa_(strain_E681)	HAMP~His_kinase~HATPase_c	HATPase_c~	dCache_1	46	303	258	5.3e-10	Bacteria;_Firmicutes;_Bacillales;_Paenibacillaceae;_Paenibacillus.
C4FY32_9FIRM	575	Catonella_morbi_ATCC_51271	Cache_1~HAMP~His_kinase~HATPase_c	HATPase_c~	dCache_1	41	275	235	1.2e-16	Bacteria;_Firmicutes;_Clostridia;_Clostridiales;_Lachnospiraceae;_Catonella.
D8C9Y6_ECOLX	606	Escherichia_coli_MS_185-1	HisKA~HATPase_c	HisKA~HATPase_c~	dCache_1	49	296	248	1.2e-13	Bacteria;_Proteobacteria;_Gammaproteobacteria;_Enterobacteriales;_Enterobacteriaceae;_Escherichia.
F2KCH5_PSEBN	712	Pseudomonas_brassicacearum_(strain_NFM421)	HAMP~MCPsignal	MCPsignal~	dCache_1	45	346	302	1.2e-12	Bacteria;_Proteobacteria;_Gammaproteobacteria;_Pseudomonadales;_Pseudomonadaceae;_Pseudomonas.
H1IJB9_9FIRM	553	Desulfitobacterium_dichloroeliminans_LMG_P-21439	GerE	GerE~	dCache_1	99	392	294	0.00067	Bacteria;_Firmicutes;_Clostridia;_Clostridiales;_Peptococcaceae;_Desulfitobacterium.
G5XDS9_ECOLX	311	Escherichia_coli_O104:H4_str._11-4632_C3	Unknown	No_output	dCache_1	50	301	252	5e-12	Bacteria;_Proteobacteria;_Gammaproteobacteria;_Enterobacteriales;_Enterobacteriaceae;_Escherichia.
A3QAY7_SHELP	738	Shewanella_loihica_(strain_ATCC_BAA-1088_/_PV-4)	PAS_9~PAS_9	No_output	dCache_1	51	311	261	3.9e-05	Bacteria;_Proteobacteria;_Gammaproteobacteria;_Alteromonadales;_Shewanellaceae;_Shewanella.
B8HZI0_CYAP4	354	Cyanothece_sp._(strain_PCC_7425_/_ATCC_29141)	Cache_1	No_output	dCache_1	42	346	305	6.2e-23	Bacteria;_Cyanobacteria;_Chroococcales;_Cyanothece.
G9RTX1_9FIRM	649	Subdoligranulum_sp._4_3_54A2FAA	GGDEF~EAL	GGDEF~EAL~	dCache_1	46	176	131	0.00014	Bacteria;_Firmicutes;_Clostridia;_Clostridiales;_Ruminococcaceae;_Subdoligranulum.
F7S0G9_9GAMM	916	Idiomarina_sp._A28L	GGDEF~EAL	GGDEF~EAL~	dCache_1	224	380	157	9.4e-06	Bacteria;_Proteobacteria;_Gammaproteobacteria;_Alteromonadales;_Idiomarinaceae;_Idiomarina.
H7HGM2_STRPN	563	Streptococcus_pneumoniae_GA40183	Cache_1~HAMP~His_kinase~HATPase_c	HATPase_c~	dCache_1	33	267	235	2.6e-24	Bacteria;_Firmicutes;_Lactobacillales;_Streptococcaceae;_Streptococcus.
F0YUT1_9CLOT	599	Clostridium_sp._D5	His_kinase~HATPase_c	HATPase_c~	dCache_1	38	294	257	5.3e-06	Bacteria;_Firmicutes;_Clostridia;_Clostridiales;_Clostridiaceae;_Clostridium.
G2H998_9DELT	695	Desulfovibrio_sp._A2	Cache_1~HAMP~MCPsignal	MCPsignal~	dCache_1	49	296	248	5.3e-22	Bacteria;_Proteobacteria;_Deltaproteobacteria;_Desulfovibrionales;_Desulfovibrionaceae;_Desulfovibrio.
Q07TT8_RHOP5	506	Rhodopseudomonas_palustris_(strain_BisA53)	GGDEF	GGDEF~	dCache_1	51	296	246	8.7e-14	Bacteria;_Proteobacteria;_Alphaproteobacteria;_Rhizobiales;_Bradyrhizobiaceae;_Rhodopseudomonas.
E7GLU7_CLOSY	611	Clostridium_symbiosum_WAL-14163	PAS_3~GGDEF	GGDEF~	dCache_1	93	235	143	1.4e-05	Bacteria;_Firmicutes;_Clostridia;_Clostridiales;_Clostridiaceae;_Clostridium.
F3DXY7_9PSED	629	Pseudomonas_syringae_pv._morsprunorum_str._M302280PT	Cache_1~HAMP~MCPsignal	MCPsignal~	dCache_1	33	273	241	7.1e-30	Bacteria;_Proteobacteria;_Gammaproteobacteria;_Pseudomonadales;_Pseudomonadaceae;_Pseudomonas;_Pseudomonas_amygdali.
F8G4X6_PSEPU	647	Pseudomonas_putida_S16	Cache_1~HAMP~MCPsignal	MCPsignal~	dCache_1	34	292	259	8.6e-23	Bacteria;_Proteobacteria;_Gammaproteobacteria;_Pseudomonadales;_Pseudomonadaceae;_Pseudomonas.
E0IBG6_9BACL	605	Paenibacillus_curdlanolyticus_YK9	HAMP~His_kinase~HATPase_c	HATPase_c~	dCache_1	46	305	260	8.6e-12	Bacteria;_Firmicutes;_Bacillales;_Paenibacillaceae;_Paenibacillus.
C9NR17_9VIBR	624	Vibrio_coralliilyticus_ATCC_BAA-450	MCP_N~Cache_1~HAMP~MCPsignal	MCPsignal~	dCache_1	36	268	233	4e-23	Bacteria;_Proteobacteria;_Gammaproteobacteria;_Vibrionales;_Vibrionaceae;_Vibrio.
F8WC36_HUMAN	1110	Homo_sapiens_(Human)	VWA_N~VWA~Cache_1~VGCC_alpha2	No_output	dCache_1	433	629	197	6.4e-09	Eukaryota;_Metazoa;_Chordata;_Craniata;_Vertebrata;_Euteleostomi;_Mammalia;_Eutheria;_Euarchontoglires;_Primates;_Haplorrhini;_Catarrhini;_Hominidae;_Homo.
G2H936_9DELT	566	Desulfovibrio_sp._A2	HisKA~HATPase_c	HisKA~HATPase_c~	dCache_1	38	263	226	2.3e-08	Bacteria;_Proteobacteria;_Deltaproteobacteria;_Desulfovibrionales;_Desulfovibrionaceae;_Desulfovibrio.
G2UL27_PSEAI	588	Pseudomonas_aeruginosa_NCMG1179	HisKA~HATPase_c	HisKA~HATPase_c~	dCache_1	31	299	269	7.8e-09	Bacteria;_Proteobacteria;_Gammaproteobacteria;_Pseudomonadales;_Pseudomonadaceae;_Pseudomonas.
C0R0X2_BRAHW	603	Brachyspira_hyodysenteriae_(strain_ATCC_49526_/_WA1)	HAMP~MCPsignal	MCPsignal~	dCache_1	31	273	243	8.3e-08	Bacteria;_Spirochaetes;_Spirochaetales;_Brachyspiraceae;_Brachyspira.
E5Y327_BILWA	790	Bilophila_wadsworthia_3_1_6	Cache_1~HAMP~PAS_3~PAS_3~GGDEF	GGDEF~	dCache_1	34	276	243	3.1e-26	Bacteria;_Proteobacteria;_Deltaproteobacteria;_Desulfovibrionales;_Desulfovibrionaceae;_Bilophila.
C2SF65_BACCE	708	Bacillus_cereus_BDRD-ST196	TarH~Cache_1~HAMP~MCPsignal	MCPsignal~	dCache_1	89	323	235	6e-23	Bacteria;_Firmicutes;_Bacillales;_Bacillaceae;_Bacillus;_Bacillus_cereus_group.
G1XYT1_9PROT	649	Azospirillum_amazonense_Y2	Cache_1~HAMP~MCPsignal	MCPsignal~	dCache_1	41	274	234	2.2e-23	Bacteria;_Proteobacteria;_Alphaproteobacteria;_Rhodospirillales;_Rhodospirillaceae;_Azospirillum.
F1R7M3_DANRE	1064	Danio_rerio_(Zebrafish)_(Brachydanio_rerio)	VWA_N~VWA~Cache_1~VGCC_alpha2	No_output	dCache_1	407	573	167	1.6e-09	Eukaryota;_Metazoa;_Chordata;_Craniata;_Vertebrata;_Euteleostomi;_Actinopterygii;_Neopterygii;_Teleostei;_Ostariophysi;_Cypriniformes;_Cyprinidae;_Danio.
Q48EZ4_PSE14	643	Pseudomonas_syringae_pv._phaseolicola_(strain_1448A_/_Race_6)	HisKA~HATPase_c	HisKA~HATPase_c~	dCache_1	53	318	266	3.4e-16	Bacteria;_Proteobacteria;_Gammaproteobacteria;_Pseudomonadales;_Pseudomonadaceae;_Pseudomonas;_Pseudomonas_savastanoi.
A1SSV1_PSYIN	594	Psychromonas_ingrahamii_(strain_37)	HisKA~HATPase_c	HisKA~HATPase_c~	dCache_1	33	291	259	4.7e-15	Bacteria;_Proteobacteria;_Gammaproteobacteria;_Alteromonadales;_Psychromonadaceae;_Psychromonas.
Q9KPY8_VIBCH	512	Vibrio_cholerae_serotype_O1_(strain_ATCC_39315_/_El_Tor_Inaba_N16961)	Cache_1~GGDEF	GGDEF~	dCache_1	75	311	237	1.2e-13	Bacteria;_Proteobacteria;_Gammaproteobacteria;_Vibrionales;_Vibrionaceae;_Vibrio.
G0JK55_YERPE	595	Yersinia_pestis_A1122	Cache_1~HAMP~MCPsignal	MCPsignal~	dCache_1	40	268	229	9.4e-19	Bacteria;_Proteobacteria;_Gammaproteobacteria;_Enterobacteriales;_Enterobacteriaceae;_Yersinia.
B2DLE7_STRPN	563	Streptococcus_pneumoniae_SP195	Cache_1~HAMP~His_kinase~HATPase_c	HATPase_c~	dCache_1	33	267	235	2.5e-24	Bacteria;_Firmicutes;_Lactobacillales;_Streptococcaceae;_Streptococcus.
C3X407_OXAFO	718	Oxalobacter_formigenes_HOxBLS	HisKA~HATPase_c~Response_reg	HisKA~HATPase_c~	dCache_1	44	281	238	2.7e-07	Bacteria;_Proteobacteria;_Betaproteobacteria;_Burkholderiales;_Oxalobacteraceae;_Oxalobacter.
A4EKV9_9RHOB	567	Roseobacter_sp._CCS2	HisKA~HATPase_c	HisKA~HATPase_c~	dCache_1	24	268	245	2.5e-12	Bacteria;_Proteobacteria;_Alphaproteobacteria;_Rhodobacterales;_Rhodobacteraceae;_Roseobacter.
E8TRM1_ALIDB	698	Alicycliphilus_denitrificans_(strain_JCM_14587_/_BC)	PAS_9~GGDEF	GGDEF~	dCache_1	60	306	247	8.5e-07	Bacteria;_Proteobacteria;_Betaproteobacteria;_Burkholderiales;_Comamonadaceae;_Alicycliphilus.
C5EQZ0_9FIRM	572	Clostridiales_bacterium_1_7_47FAA	HAMP~His_kinase~HATPase_c	HATPase_c~	dCache_1	31	284	254	1e-13	Bacteria;_Firmicutes;_Clostridia;_Clostridiales.
Q2SK85_HAHCH	824	Hahella_chejuensis_(strain_KCTC_2396)	HAMP~GGDEF~GGDEF~EAL	GGDEF~GGDEF~EAL~	dCache_1	34	300	267	8.2e-11	Bacteria;_Proteobacteria;_Gammaproteobacteria;_Oceanospirillales;_Hahellaceae;_Hahella.
C6CV60_PAESJ	611	Paenibacillus_sp._(strain_JDR-2)	HAMP~His_kinase~HATPase_c	HATPase_c~	dCache_1	39	301	263	2.4e-13	Bacteria;_Firmicutes;_Bacillales;_Paenibacillaceae;_Paenibacillus.
A3RWI1_RALSL	816	Ralstonia_solanacearum_UW551	PAS_8~PAS~GGDEF	GGDEF~	dCache_1	42	287	246	3.6e-11	Bacteria;_Proteobacteria;_Betaproteobacteria;_Burkholderiales;_Burkholderiaceae;_Ralstonia.
E4IR36_ENTFC	578	Enterococcus_faecium_TX0082	His_kinase~HATPase_c	HATPase_c~	dCache_1	37	283	247	4.4e-10	Bacteria;_Firmicutes;_Lactobacillales;_Enterococcaceae;_Enterococcus.
F8KRK8_HELBC	179	Helicobacter_bizzozeronii_(strain_CIII-1)	Cache_1	No_output	dCache_1	30	177	148	3e-09	Bacteria;_Proteobacteria;_Epsilonproteobacteria;_Campylobacterales;_Helicobacteraceae;_Helicobacter.
Q392Z8_BURS3	620	Burkholderia_sp._(strain_383)_(Burkholderia_cepacia_(strain_ATCC_17760_/_NCIB_9086_/_R18194))	Cache_1~HAMP~MCPsignal	MCPsignal~	dCache_1	102	289	188	2.1e-10	Bacteria;_Proteobacteria;_Betaproteobacteria;_Burkholderiales;_Burkholderiaceae;_Burkholderia;_Burkholderia_cepacia_complex.
F7KDV3_9FIRM	660	Lachnospiraceae_bacterium_3_1_57FAA_CT1	GGDEF	GGDEF~	dCache_1	51	314	264	1.7e-15	Bacteria;_Firmicutes;_Clostridia;_Clostridiales;_Lachnospiraceae.
D0HMH2_VIBCL	1129	Vibrio_cholerae_INDRE_91/1	HAMP~HisKA~HATPase_c~Response_reg~PAS_8	HisKA~HATPase_c~	dCache_1	133	353	221	4.1e-08	Bacteria;_Proteobacteria;_Gammaproteobacteria;_Vibrionales;_Vibrionaceae;_Vibrio.
Q2BFM1_9BACI	588	Bacillus_sp._NRRL_B-14911	HAMP~His_kinase~HATPase_c	HATPase_c~	dCache_1	44	285	242	1.6e-10	Bacteria;_Firmicutes;_Bacillales;_Bacillaceae;_Bacillus.
Q0W405_UNCMA	366	Uncultured_methanogenic_archaeon_RC-I	MCPsignal	MCPsignal~	dCache_1	129	363	235	5.2e-13	Archaea;_Euryarchaeota;_Methanomicrobia;_Methanocellales;_Methanocellaceae;_Methanocella.
F6C1I1_SINMB	621	Sinorhizobium_meliloti_(strain_BL225C)	HisKA~HATPase_c	HisKA~HATPase_c~	dCache_1	60	244	185	6.1e-10	Bacteria;_Proteobacteria;_Alphaproteobacteria;_Rhizobiales;_Rhizobiaceae;_Sinorhizobium/Ensifer_group;_Sinorhizobium.
G4EI37_9BACL	590	Thermobacillus_composti_KWC4	HAMP~His_kinase~HATPase_c	HATPase_c~	dCache_1	40	280	241	0.0005	Bacteria;_Firmicutes;_Bacillales;_Paenibacillaceae;_Thermobacillus.
E3BL54_9VIBR	599	Vibrio_caribbenthicus_ATCC_BAA-2122	Cache_1~HAMP~MCPsignal	MCPsignal~	dCache_1	41	242	202	1.2e-13	Bacteria;_Proteobacteria;_Gammaproteobacteria;_Vibrionales;_Vibrionaceae;_Vibrio.
G6E319_9GAMM	651	Shewanella_baltica_OS625	MCPsignal	MCPsignal~	dCache_1	31	296	266	5.6e-13	Bacteria;_Proteobacteria;_Gammaproteobacteria;_Alteromonadales;_Shewanellaceae;_Shewanella.
A5KGD6_CAMJU	656	Campylobacter_jejuni_subsp._jejuni_CG8486	Cache_1~MCPsignal~MCPsignal	MCPsignal~MCPsignal~	dCache_1	46	276	231	3.6e-18	Bacteria;_Proteobacteria;_Epsilonproteobacteria;_Campylobacterales;_Campylobacteraceae;_Campylobacter.
C6C0E4_DESAD	805	Desulfovibrio_salexigens_(strain_ATCC_14822_/_DSM_2638_/_NCIB_8403_/_VKM_B-1763)	Cache_1~HAMP~PAS_9~MCPsignal	MCPsignal~	dCache_1	40	313	274	6.1e-30	Bacteria;_Proteobacteria;_Deltaproteobacteria;_Desulfovibrionales;_Desulfovibrionaceae;_Desulfovibrio.
D5RSF8_9PROT	301	Roseomonas_cervicalis_ATCC_49957	MCPsignal	MCPsignal~	dCache_1	121	273	153	0.00014	Bacteria;_Proteobacteria;_Alphaproteobacteria;_Rhodospirillales;_Acetobacteraceae;_Roseomonas.
A4IPA9_GEOTN	595	Geobacillus_thermodenitrificans_(strain_NG80-2)	Cache_1~HAMP~His_kinase~HATPase_c	HATPase_c~	dCache_1	44	279	236	9.9e-22	Bacteria;_Firmicutes;_Bacillales;_Bacillaceae;_Geobacillus.
H6CJ57_9BACL	665	Paenibacillus_sp._Aloe-11	Cache_1~HAMP~MCPsignal	MCPsignal~	dCache_1	45	280	236	2e-24	Bacteria;_Firmicutes;_Bacillales;_Paenibacillaceae;_Paenibacillus.
B1FNP1_9BURK	672	Burkholderia_ambifaria_IOP40-10	HisKA~HATPase_c	HisKA~HATPase_c~	dCache_1	73	333	261	2.8e-12	Bacteria;_Proteobacteria;_Betaproteobacteria;_Burkholderiales;_Burkholderiaceae;_Burkholderia;_Burkholderia_cepacia_complex.
F5LIR0_9BACL	628	Paenibacillus_sp._HGF7	HAMP~His_kinase~HATPase_c	HATPase_c~	dCache_1	51	313	263	3.8e-12	Bacteria;_Firmicutes;_Bacillales;_Paenibacillaceae;_Paenibacillus.
O30774_TREPL	401	Treponema_pallidum	Cache_1	No_output	dCache_1	182	364	183	1.5e-11	Bacteria;_Spirochaetes;_Spirochaetales;_Spirochaetaceae;_Treponema.
H7KV03_STRPN	563	Streptococcus_pneumoniae_GA14688	Cache_1~HAMP~His_kinase~HATPase_c	HATPase_c~	dCache_1	33	267	235	2.2e-24	Bacteria;_Firmicutes;_Lactobacillales;_Streptococcaceae;_Streptococcus.
G0TPC1_MYCCP	730	Mycobacterium_canettii_(strain_CIPT_140010059)	HAMP~Guanylate_cyc	Guanylate_cyc~	dCache_1	66	439	374	6.6e-08	Bacteria;_Actinobacteria;_Actinobacteridae;_Actinomycetales;_Corynebacterineae;_Mycobacteriaceae;_Mycobacterium;_Mycobacterium_tuberculosis_complex.
F5LP23_9BACL	749	Paenibacillus_sp._HGF7	HAMP~His_kinase~HATPase_c~HATPase_c	HATPase_c~HATPase_c~	dCache_1	36	289	254	7.3e-19	Bacteria;_Firmicutes;_Bacillales;_Paenibacillaceae;_Paenibacillus.
B7CT31_BURPE	1014	Burkholderia_pseudomallei_576	HisKA~HATPase_c~Response_reg~Hpt	HisKA~HATPase_c~	dCache_1	172	360	189	1.9e-08	Bacteria;_Proteobacteria;_Betaproteobacteria;_Burkholderiales;_Burkholderiaceae;_Burkholderia;_pseudomallei_group.
E0R073_ECOLX	558	Escherichia_coli_NC101	GGDEF	GGDEF~	dCache_1	45	339	295	2.2e-13	Bacteria;_Proteobacteria;_Gammaproteobacteria;_Enterobacteriales;_Enterobacteriaceae;_Escherichia.
Q4K8V1_PSEF5	982	Pseudomonas_fluorescens_(strain_Pf-5_/_ATCC_BAA-477)	HAMP~HD_5	No_output	dCache_1	39	342	304	5.9e-17	Bacteria;_Proteobacteria;_Gammaproteobacteria;_Pseudomonadales;_Pseudomonadaceae;_Pseudomonas.
D7HPJ2_VIBCL	638	Vibrio_cholerae_MAK_757	HAMP~MCPsignal	MCPsignal~	dCache_1	51	281	231	4e-10	Bacteria;_Proteobacteria;_Gammaproteobacteria;_Vibrionales;_Vibrionaceae;_Vibrio.
G7CY06_AERSA	629	Aeromonas_salmonicida_subsp._salmonicida_01-B526	Cache_1~HAMP~MCPsignal	MCPsignal~	dCache_1	39	274	236	7.8e-26	Bacteria;_Proteobacteria;_Gammaproteobacteria;_Aeromonadales;_Aeromonadaceae;_Aeromonas.
C2HYA6_VIBCL	643	Vibrio_cholerae_bv._albensis_VL426	Cache_1~HAMP~MCPsignal	MCPsignal~	dCache_1	40	284	245	2.8e-16	Bacteria;_Proteobacteria;_Gammaproteobacteria;_Vibrionales;_Vibrionaceae;_Vibrio.
F0L8D8_AGRSH	696	Agrobacterium_sp._(strain_H13-3)_(Rhizobium_lupini_(strain_H13-3))	Cache_1~HAMP~MCPsignal	MCPsignal~	dCache_1	36	272	237	3.2e-27	Bacteria;_Proteobacteria;_Alphaproteobacteria;_Rhizobiales;_Rhizobiaceae;_Rhizobium/Agrobacterium_group;_Agrobacterium.
D0WT15_VIBAL	632	Vibrio_alginolyticus_40B	PAS_9~GGDEF	GGDEF~	dCache_1	41	308	268	5.4e-09	Bacteria;_Proteobacteria;_Gammaproteobacteria;_Vibrionales;_Vibrionaceae;_Vibrio.
F5Y8T7_TREAZ	857	Treponema_azotonutricium_(strain_ATCC_BAA-888_/_DSM_13862_/_ZAS-9)	HisKA~HATPase_c~Response_reg~Response_reg	HisKA~HATPase_c~	dCache_1	52	279	228	2.5e-10	Bacteria;_Spirochaetes;_Spirochaetales;_Spirochaetaceae;_Treponema.
A3D5M0_SHEB5	744	Shewanella_baltica_(strain_OS155_/_ATCC_BAA-1091)	GGDEF	GGDEF~	dCache_1	224	459	236	2.1e-15	Bacteria;_Proteobacteria;_Gammaproteobacteria;_Alteromonadales;_Shewanellaceae;_Shewanella.
D0I8W4_VIBHO	602	Grimontia_hollisae_CIP_101886	HATPase_c	HATPase_c~	dCache_1	27	287	261	5.8e-15	Bacteria;_Proteobacteria;_Gammaproteobacteria;_Vibrionales;_Vibrionaceae;_Grimontia.
B1KAY6_BURCC	502	Burkholderia_cenocepacia_(strain_MC0-3)	GGDEF	GGDEF~	dCache_1	44	292	249	7.3e-20	Bacteria;_Proteobacteria;_Betaproteobacteria;_Burkholderiales;_Burkholderiaceae;_Burkholderia;_Burkholderia_cepacia_complex.
G0ESU9_CUPNN	861	Cupriavidus_necator_(strain_ATCC_43291_/_DSM_13513_/_N-1)_(Ralstonia_eutropha)	PAS~PAS_8~HisKA~HATPase_c	HisKA~HATPase_c~	dCache_1	102	286	185	2.8e-05	Bacteria;_Proteobacteria;_Betaproteobacteria;_Burkholderiales;_Burkholderiaceae;_Cupriavidus.
B9X7W2_9SPIO	753	Borrelia_spielmanii_A14S	MCPsignal	MCPsignal~	dCache_1	42	347	306	2.3e-06	Bacteria;_Spirochaetes;_Spirochaetales;_Spirochaetaceae;_Borrelia;_Borrelia_burgdorferi_group.
F9B380_VIBCL	349	Vibrio_cholerae_HE48	Cache_1	No_output	dCache_1	36	272	237	5.1e-14	Bacteria;_Proteobacteria;_Gammaproteobacteria;_Vibrionales;_Vibrionaceae;_Vibrio.
A6LQ52_CLOB8	825	Clostridium_beijerinckii_(strain_ATCC_51743_/_NCIMB_8052)_(Clostridium_acetobutylicum)	Cache_1~MCPsignal	MCPsignal~	dCache_1	36	286	251	2.4e-18	Bacteria;_Firmicutes;_Clostridia;_Clostridiales;_Clostridiaceae;_Clostridium.
I0XTM9_9LEPT	663	Leptospira_licerasiae_serovar_Varillal_str._VAR_010	Cache_1~HAMP~MCPsignal	MCPsignal~	dCache_1	35	282	248	3e-14	Bacteria;_Spirochaetes;_Spirochaetales;_Leptospiraceae;_Leptospira.
F4LLZ1_TREBD	807	Treponema_brennaborense_(strain_DSM_12168_/_CIP_105900_/_DD5/3)	GGDEF	GGDEF~	dCache_1	39	287	249	3.2e-13	Bacteria;_Spirochaetes;_Spirochaetales;_Spirochaetaceae;_Treponema.
C6CWU6_PAESJ	752	Paenibacillus_sp._(strain_JDR-2)	HTH_18	HTH_18~	dCache_1	38	290	253	7.3e-19	Bacteria;_Firmicutes;_Bacillales;_Paenibacillaceae;_Paenibacillus.
G1V8W8_9DELT	559	Bilophila_sp._4_1_30	HAMP~GGDEF	GGDEF~	dCache_1	48	213	166	1.8e-05	Bacteria;_Proteobacteria;_Deltaproteobacteria;_Desulfovibrionales;_Desulfovibrionaceae;_Bilophila.
Q0KBW2_CUPNH	786	Cupriavidus_necator_(strain_ATCC_17699_/_H16_/_DSM_428_/_Stanier_337)_(Ralstonia_eutropha)	PAS~PAS_8~HisKA~HATPase_c	HisKA~HATPase_c~	dCache_1	27	211	185	4.2e-05	Bacteria;_Proteobacteria;_Betaproteobacteria;_Burkholderiales;_Burkholderiaceae;_Cupriavidus.
C4Z334_EUBE2	854	Eubacterium_eligens_(strain_ATCC_27750_/_VPI_C15-48)	HisKA~HATPase_c~Response_reg	HisKA~HATPase_c~	dCache_1	45	290	246	9.4e-07	Bacteria;_Firmicutes;_Clostridia;_Clostridiales;_Eubacteriaceae;_Eubacterium.
E1CXL0_VIBPA	626	Vibrio_parahaemolyticus_Peru-466	PAS_9~GGDEF	GGDEF~	dCache_1	37	297	261	3.7e-10	Bacteria;_Proteobacteria;_Gammaproteobacteria;_Vibrionales;_Vibrionaceae;_Vibrio.
Q2KYU3_BORA1	642	Bordetella_avium_(strain_197N)	HisKA~HATPase_c	HisKA~HATPase_c~	dCache_1	62	243	182	4.1e-10	Bacteria;_Proteobacteria;_Betaproteobacteria;_Burkholderiales;_Alcaligenaceae;_Bordetella.
G2HUT8_9PROT	799	Arcobacter_sp._L	Cache_1~MCPsignal	MCPsignal~	dCache_1	33	318	286	3.7e-24	Bacteria;_Proteobacteria;_Epsilonproteobacteria;_Campylobacterales;_Campylobacteraceae;_Arcobacter.
A3LIW4_PSEAI	612	Pseudomonas_aeruginosa_2192	HisKA~HATPase_c	HisKA~HATPase_c~	dCache_1	44	291	248	2.6e-15	Bacteria;_Proteobacteria;_Gammaproteobacteria;_Pseudomonadales;_Pseudomonadaceae;_Pseudomonas.
Q3J628_RHOS4	597	Rhodobacter_sphaeroides_(strain_ATCC_17023_/_2.4.1_/_NCIB_8253_/_DSM_158)	HATPase_c	HATPase_c~	dCache_1	56	290	235	9.3e-08	Bacteria;_Proteobacteria;_Alphaproteobacteria;_Rhodobacterales;_Rhodobacteraceae;_Rhodobacter.
F9BG55_VIBCL	621	Vibrio_cholerae_HFU-02	Cache_1~HAMP~MCPsignal	MCPsignal~	dCache_1	33	266	234	4.1e-23	Bacteria;_Proteobacteria;_Gammaproteobacteria;_Vibrionales;_Vibrionaceae;_Vibrio.
E4TJ26_CALNY	616	Calditerrivibrio_nitroreducens_(strain_DSM_19672_/_NBRC_101217_/_Yu37-1)	HAMP~HisKA~HATPase_c	HisKA~HATPase_c~	dCache_1	28	270	243	0.0009	Bacteria;_Deferribacteres;_Deferribacterales;_Deferribacteraceae.
H0SQI5_9BRAD	565	Bradyrhizobium_sp._ORS_375	HAMP~GGDEF	GGDEF~	dCache_1	74	292	219	7.3e-13	Bacteria;_Proteobacteria;_Alphaproteobacteria;_Rhizobiales;_Bradyrhizobiaceae;_Bradyrhizobium.
C5EGG9_9FIRM	749	Clostridiales_bacterium_1_7_47FAA	GGDEF~EAL	GGDEF~EAL~	dCache_1	44	274	231	4.2e-08	Bacteria;_Firmicutes;_Clostridia;_Clostridiales.
E9SAZ1_RUMAL	529	Ruminococcus_albus_8	GGDEF	GGDEF~	dCache_1	51	317	267	2.2e-08	Bacteria;_Firmicutes;_Clostridia;_Clostridiales;_Ruminococcaceae;_Ruminococcus.
Q0HI03_SHESM	726	Shewanella_sp._(strain_MR-4)	GGDEF	GGDEF~	dCache_1	207	440	234	8.8e-15	Bacteria;_Proteobacteria;_Gammaproteobacteria;_Alteromonadales;_Shewanellaceae;_Shewanella.
B4VU10_9CYAN	1315	Microcoleus_chthonoplastes_PCC_7420	HAMP~PAS_9~PAS_3~PAS_3~HisKA~HATPase_c~Response_reg	HisKA~HATPase_c~	dCache_1	42	354	313	7.1e-17	Bacteria;_Cyanobacteria;_Oscillatoriales;_Microcoleus.
Q2ISJ3_RHOP2	592	Rhodopseudomonas_palustris_(strain_HaA2)	HAMP~GGDEF	GGDEF~	dCache_1	76	316	241	8.6e-09	Bacteria;_Proteobacteria;_Alphaproteobacteria;_Rhizobiales;_Bradyrhizobiaceae;_Rhodopseudomonas.
B0MN29_9FIRM	661	Eubacterium_siraeum_DSM_15702	Cache_1~HAMP~MCPsignal	MCPsignal~	dCache_1	36	273	238	6.4e-17	Bacteria;_Firmicutes;_Clostridia;_Clostridiales;_Eubacteriaceae;_Eubacterium.
G3IW61_9GAMM	991	Methylobacter_tundripaludum_SV96	PAS_4~PAS_8~PAS_9~PAS_3	No_output	dCache_1	121	373	253	8.3e-10	Bacteria;_Proteobacteria;_Gammaproteobacteria;_Methylococcales;_Methylococcaceae;_Methylobacter.
Q6AND8_DESPS	699	Desulfotalea_psychrophila_(strain_LSv54_/_DSM_12343)	Cache_1~HAMP~SpoIIE	SpoIIE~	dCache_1	89	362	274	8.1e-27	Bacteria;_Proteobacteria;_Deltaproteobacteria;_Desulfobacterales;_Desulfobulbaceae;_Desulfotalea.
Q65KZ4_BACLD	578	Bacillus_licheniformis_(strain_DSM_13_/_ATCC_14580)	HAMP~His_kinase~HATPase_c	HATPase_c~	dCache_1	41	283	243	1.9e-07	Bacteria;_Firmicutes;_Bacillales;_Bacillaceae;_Bacillus.
F9TKD7_9VIBR	624	Vibrio_nigripulchritudo_ATCC_27043	PAS_9~GGDEF	GGDEF~	dCache_1	35	302	268	1.3e-07	Bacteria;_Proteobacteria;_Gammaproteobacteria;_Vibrionales;_Vibrionaceae;_Vibrio.
D7I0X1_PSESS	527	Pseudomonas_savastanoi_pv._savastanoi_NCPPB_3335	Cache_1~GGDEF	GGDEF~	dCache_1	31	256	226	1.4e-12	Bacteria;_Proteobacteria;_Gammaproteobacteria;_Pseudomonadales;_Pseudomonadaceae;_Pseudomonas;_Pseudomonas_savastanoi.
F8FHW4_PAEMK	758	Paenibacillus_mucilaginosus_(strain_KNP414)	HTH_18	HTH_18~	dCache_1	57	289	233	7.3e-05	Bacteria;_Firmicutes;_Bacillales;_Paenibacillaceae;_Paenibacillus.
B1Z2H8_BURA4	520	Burkholderia_ambifaria_(strain_MC40-6)	Cache_1~GGDEF	GGDEF~	dCache_1	95	302	208	2.2e-19	Bacteria;_Proteobacteria;_Betaproteobacteria;_Burkholderiales;_Burkholderiaceae;_Burkholderia;_Burkholderia_cepacia_complex.
E1JVG4_DESFR	716	Desulfovibrio_fructosovorans_JJ	HAMP~SpoIIE	SpoIIE~	dCache_1	163	375	213	5.7e-06	Bacteria;_Proteobacteria;_Deltaproteobacteria;_Desulfovibrionales;_Desulfovibrionaceae;_Desulfovibrio.
D6HPG3_9FIRM	634	Erysipelotrichaceae_bacterium_5_2_54FAA	GGDEF	GGDEF~	dCache_1	38	293	256	1.3e-13	Bacteria;_Firmicutes;_Erysipelotrichi;_Erysipelotrichales;_Erysipelotrichaceae.
A5XRH8_BURML	601	Burkholderia_mallei_JHU	Cache_1~HAMP~MCPsignal	MCPsignal~	dCache_1	35	273	239	1.8e-21	Bacteria;_Proteobacteria;_Betaproteobacteria;_Burkholderiales;_Burkholderiaceae;_Burkholderia;_pseudomallei_group.
H7ZDE5_CAMJU	323	Campylobacter_jejuni_subsp._jejuni_LMG_9217	Cache_1	No_output	dCache_1	40	233	194	1.6e-14	Bacteria;_Proteobacteria;_Epsilonproteobacteria;_Campylobacterales;_Campylobacteraceae;_Campylobacter.
Q1Q068_9BACT	332	Candidatus_Kuenenia_stuttgartiensis	Cache_1	No_output	dCache_1	34	300	267	1.6e-14	Bacteria;_Planctomycetes;_Planctomycetia;_Candidatus_Brocadiales;_Candidatus_Brocadiaceae;_Candidatus_Kuenenia.
G8PWF0_PSEFL	620	Pseudomonas_fluorescens_F113	HATPase_c	HATPase_c~	dCache_1	72	306	235	1.1e-08	Bacteria;_Proteobacteria;_Gammaproteobacteria;_Pseudomonadales;_Pseudomonadaceae;_Pseudomonas.
G8MC55_9BURK	626	Burkholderia_sp._YI23	HATPase_c	HATPase_c~	dCache_1	31	306	276	7.2e-10	Bacteria;_Proteobacteria;_Betaproteobacteria;_Burkholderiales;_Burkholderiaceae;_Burkholderia.
H3SI06_9BACL	726	Paenibacillus_dendritiformis_C454	HAMP~MCPsignal	MCPsignal~	dCache_1	80	344	265	1.3e-23	Bacteria;_Firmicutes;_Bacillales;_Paenibacillaceae;_Paenibacillus.
F7YSA7_VIBA7	535	Vibrio_anguillarum_(strain_ATCC_68554_/_775)_(Listonella_anguillarum)	Cache_1~HAMP~MCPsignal	MCPsignal~	dCache_1	35	279	245	2.2e-17	Bacteria;_Proteobacteria;_Gammaproteobacteria;_Vibrionales;_Vibrionaceae;_Listonella.
A7K4Q6_VIBSE	225	Vibrio_sp._(strain_Ex25)	Unknown	No_output	dCache_1	31	214	184	1e-13	Bacteria;_Proteobacteria;_Gammaproteobacteria;_Vibrionales;_Vibrionaceae;_Vibrio.
C4U1F9_YERKR	989	Yersinia_kristensenii_ATCC_33638	HAMP~HD_5	No_output	dCache_1	54	351	298	6.3e-12	Bacteria;_Proteobacteria;_Gammaproteobacteria;_Enterobacteriales;_Enterobacteriaceae;_Yersinia.
E7ABM4_HELFC	706	Helicobacter_felis_(strain_ATCC_49179_/_NCTC_12436_/_CS1)	MCPsignal	MCPsignal~	dCache_1	35	329	295	4.7e-07	Bacteria;_Proteobacteria;_Epsilonproteobacteria;_Campylobacterales;_Helicobacteraceae;_Helicobacter.
E5YT37_9BACL	769	Paenibacillus_vortex_V453	HTH_18	HTH_18~	dCache_1	55	303	249	3.8e-05	Bacteria;_Firmicutes;_Bacillales;_Paenibacillaceae;_Paenibacillus.
D8MYZ8_RALSL	816	Ralstonia_solanacearum_PSI07	PAS_8~PAS~GGDEF	GGDEF~	dCache_1	42	287	246	5.4e-13	Bacteria;_Proteobacteria;_Betaproteobacteria;_Burkholderiales;_Burkholderiaceae;_Ralstonia.
C0N7G6_9GAMM	701	Methylophaga_thiooxydans_DMS010	HAMP~MCPsignal	MCPsignal~	dCache_1	44	332	289	1.3e-11	Bacteria;_Proteobacteria;_Gammaproteobacteria;_Thiotrichales;_Piscirickettsiaceae;_Methylophaga.
Q1YZ88_PHOPR	622	Photobacterium_profundum_3TCK	MCP_N~Cache_1~HAMP~MCPsignal	MCPsignal~	dCache_1	31	266	236	9.5e-26	Bacteria;_Proteobacteria;_Gammaproteobacteria;_Vibrionales;_Vibrionaceae;_Photobacterium.
C6AWL2_RHILS	550	Rhizobium_leguminosarum_bv._trifolii_(strain_WSM1325)	HWE_HK	HWE_HK~	dCache_1	40	259	220	4.8e-07	Bacteria;_Proteobacteria;_Alphaproteobacteria;_Rhizobiales;_Rhizobiaceae;_Rhizobium/Agrobacterium_group;_Rhizobium.
A6SXB0_JANMA	898	Janthinobacterium_sp._(strain_Marseille)_(Minibacterium_massiliensis)	GGDEF~EAL	GGDEF~EAL~	dCache_1	53	290	238	1e-09	Bacteria;_Proteobacteria;_Betaproteobacteria;_Burkholderiales;_Oxalobacteraceae;_Janthinobacterium.
B9MPG4_ANATD	623	Anaerocellum_thermophilum_(strain_DSM_6725_/_Z-1320)	HAMP~His_kinase~HATPase_c	HATPase_c~	dCache_1	60	304	245	8.4e-10	Bacteria;_Firmicutes;_Clostridia;_Thermoanaerobacterales;_Thermoanaerobacterales_Family_III._Incertae_Sedis;_Caldicellulosiruptor.
C8X0L6_DESRD	500	Desulfohalobium_retbaense_(strain_DSM_5692)	HAMP~Guanylate_cyc	Guanylate_cyc~	dCache_1	34	192	159	3.6e-05	Bacteria;_Proteobacteria;_Deltaproteobacteria;_Desulfovibrionales;_Desulfohalobiaceae;_Desulfohalobium.
Q9HW93_PSEAE	632	Pseudomonas_aeruginosa_(strain_ATCC_15692_/_PAO1_/_1C_/_PRS_101_/_LMG_12228)	Cache_1~HAMP~MCPsignal	MCPsignal~	dCache_1	34	275	242	5.8e-27	Bacteria;_Proteobacteria;_Gammaproteobacteria;_Pseudomonadales;_Pseudomonadaceae;_Pseudomonas.
F3JMR6_PSESX	635	Pseudomonas_syringae_pv._aceris_str._M302273PT	HisKA~HATPase_c	HisKA~HATPase_c~	dCache_1	52	318	267	4.8e-16	Bacteria;_Proteobacteria;_Gammaproteobacteria;_Pseudomonadales;_Pseudomonadaceae;_Pseudomonas;_Pseudomonas_syringae.
E4SEN2_CALK2	789	Caldicellulosiruptor_kronotskyensis_(strain_DSM_18902_/_VKM_B-2412_/_2002)	HTH_18	HTH_18~	dCache_1	56	316	261	1.3e-13	Bacteria;_Firmicutes;_Clostridia;_Thermoanaerobacterales;_Thermoanaerobacterales_Family_III._Incertae_Sedis;_Caldicellulosiruptor.
C1I255_9CLOT	700	Clostridium_sp._7_2_43FAA	HisKA~HATPase_c~Response_reg	HisKA~HATPase_c~	dCache_1	44	291	248	8.6e-09	Bacteria;_Firmicutes;_Clostridia;_Clostridiales;_Clostridiaceae;_Clostridium.
E6VPY8_RHOPX	903	Rhodopseudomonas_palustris_(strain_DX-1)	PAS_7~GGDEF~EAL	GGDEF~EAL~	dCache_1	62	312	251	7.2e-09	Bacteria;_Proteobacteria;_Alphaproteobacteria;_Rhizobiales;_Bradyrhizobiaceae;_Rhodopseudomonas.
G2DYF6_9GAMM	1454	Thiorhodococcus_drewsii_AZ1	PAS_9~PAS_9~PAS_9~HisKA~HATPase_c~Response_reg~Hpt	HisKA~HATPase_c~	dCache_1	45	259	215	8.2e-11	Bacteria;_Proteobacteria;_Gammaproteobacteria;_Chromatiales;_Chromatiaceae;_Thiorhodococcus.
C3BZM5_BACTU	486	Bacillus_thuringiensis_serovar_tochigiensis_BGSC_4Y1	DUF3149~HisKA~HATPase_c	HisKA~HATPase_c~	dCache_1	66	197	132	1.3e-08	Bacteria;_Firmicutes;_Bacillales;_Bacillaceae;_Bacillus;_Bacillus_cereus_group.
F3IVM6_PSEAP	403	Pseudomonas_syringae_pv._aptata_str._DSM_50252	Cache_1~GGDEF	GGDEF~	dCache_1	56	291	236	5.7e-14	Bacteria;_Proteobacteria;_Gammaproteobacteria;_Pseudomonadales;_Pseudomonadaceae;_Pseudomonas;_Pseudomonas_syringae.
E8ZUI1_CLOB0	668	Clostridium_botulinum_(strain_H04402_065_/_Type_A5)	Cache_1~MCPsignal	MCPsignal~	dCache_1	32	283	252	2e-26	Bacteria;_Firmicutes;_Clostridia;_Clostridiales;_Clostridiaceae;_Clostridium.
C5B287_METEA	352	Methylobacterium_extorquens_(strain_ATCC_14718_/_DSM_1338_/_AM1)	MCPsignal	MCPsignal~	dCache_1	109	338	230	4.5e-07	Bacteria;_Proteobacteria;_Alphaproteobacteria;_Rhizobiales;_Methylobacteriaceae;_Methylobacterium.
A8RP06_9CLOT	665	Clostridium_bolteae_ATCC_BAA-613	His_kinase	No_output	dCache_1	36	319	284	3.9e-13	Bacteria;_Firmicutes;_Clostridia;_Clostridiales;_Clostridiaceae;_Clostridium.
F4LWR0_TEPAE	665	Tepidanaerobacter_acetatoxydans_(strain_DSM_21804_/_JCM_16047_/_Re1)	Cache_1~HAMP~MCPsignal	MCPsignal~	dCache_1	34	280	247	4.8e-25	Bacteria;_Firmicutes;_Clostridia;_Thermoanaerobacterales;_Thermoanaerobacteraceae;_Tepidanaerobacter.
E7PR62_PSESG	523	Pseudomonas_syringae_pv._glycinea_str._race_4	Cache_1~GGDEF	GGDEF~	dCache_1	56	276	221	2.2e-13	Bacteria;_Proteobacteria;_Gammaproteobacteria;_Pseudomonadales;_Pseudomonadaceae;_Pseudomonas;_Pseudomonas_savastanoi.
G5FHN2_9CLOT	599	Clostridium_sp._7_3_54FAA	Cache_1~HAMP~His_kinase~HATPase_c	HATPase_c~	dCache_1	51	290	240	7.3e-24	Bacteria;_Firmicutes;_Clostridia;_Clostridiales;_Clostridiaceae;_Clostridium.
D5W3P3_CLOB2	676	Clostridium_botulinum_(strain_230613_/_Type_F)	HAMP~MCPsignal	MCPsignal~	dCache_1	44	293	250	8.3e-14	Bacteria;_Firmicutes;_Clostridia;_Clostridiales;_Clostridiaceae;_Clostridium.
G7V5U7_THELD	660	Thermovirga_lienii_(strain_ATCC_BAA-1197_/_DSM_17291_/_Cas60314)	Cache_1~HAMP~MCPsignal	MCPsignal~	dCache_1	31	279	249	3.9e-27	Bacteria;_Synergistetes;_Synergistia;_Synergistales;_Synergistaceae;_Thermovirga.
A8ADN2_CITK8	520	Citrobacter_koseri_(strain_ATCC_BAA-895_/_CDC_4225-83_/_SGSC4696)	Cache_1~GGDEF	GGDEF~	dCache_1	38	278	241	1.1e-20	Bacteria;_Proteobacteria;_Gammaproteobacteria;_Enterobacteriales;_Enterobacteriaceae;_Citrobacter.
I0HXV6_RUBGE	810	Rubrivivax_gelatinosus_IL144	PAS_4~PAS_4~HisKA~HATPase_c	HisKA~HATPase_c~	dCache_1	50	277	228	5.5e-08	Bacteria;_Proteobacteria;_Betaproteobacteria;_Burkholderiales;_Rubrivivax.
A3PGB8_RHOS1	597	Rhodobacter_sphaeroides_(strain_ATCC_17029_/_ATH_2.4.9)	HATPase_c	HATPase_c~	dCache_1	56	290	235	1.5e-07	Bacteria;_Proteobacteria;_Alphaproteobacteria;_Rhodobacterales;_Rhodobacteraceae;_Rhodobacter.
A7NGX2_ROSCS	549	Roseiflexus_castenholzii_(strain_DSM_13941_/_HLO8)	HAMP~STAS	No_output	dCache_1	51	288	238	1.6e-14	Bacteria;_Chloroflexi;_Chloroflexales;_Chloroflexaceae;_Roseiflexus.
A2WIM0_9BURK	1020	Burkholderia_dolosa_AUO158	HisKA~HATPase_c~Response_reg	HisKA~HATPase_c~	dCache_1	167	358	192	0.00013	Bacteria;_Proteobacteria;_Betaproteobacteria;_Burkholderiales;_Burkholderiaceae;_Burkholderia;_Burkholderia_cepacia_complex.
D9YAR3_9DELT	521	Desulfovibrio_sp._3_1_syn3	GGDEF	GGDEF~	dCache_1	67	285	219	2.2e-07	Bacteria;_Proteobacteria;_Deltaproteobacteria;_Desulfovibrionales;_Desulfovibrionaceae;_Desulfovibrio.
H8JXY6_VIBCL	623	Vibrio_cholerae_IEC224	MCP_N~Cache_1~HAMP~MCPsignal	MCPsignal~	dCache_1	30	268	239	4.9e-26	Bacteria;_Proteobacteria;_Gammaproteobacteria;_Vibrionales;_Vibrionaceae;_Vibrio.
Q5KYN9_GEOKA	594	Geobacillus_kaustophilus_(strain_HTA426)	Cache_1~HAMP~His_kinase~HATPase_c	HATPase_c~	dCache_1	43	283	241	2.2e-22	Bacteria;_Firmicutes;_Bacillales;_Bacillaceae;_Geobacillus.
G7A548_VIBCL	473	Vibrio_cholerae_HC-22A1	Cache_1~GGDEF	GGDEF~	dCache_1	37	272	236	5.4e-14	Bacteria;_Proteobacteria;_Gammaproteobacteria;_Vibrionales;_Vibrionaceae;_Vibrio.
F9BXS2_VIBCL	489	Vibrio_cholerae_BJG-01	GGDEF	GGDEF~	dCache_1	126	250	125	2.8e-06	Bacteria;_Proteobacteria;_Gammaproteobacteria;_Vibrionales;_Vibrionaceae;_Vibrio.
Q9S1I9_STRPN	563	Streptococcus_pneumoniae	Cache_1~HAMP~His_kinase~HATPase_c	HATPase_c~	dCache_1	33	267	235	3.3e-24	Bacteria;_Firmicutes;_Lactobacillales;_Streptococcaceae;_Streptococcus.
D4T1D4_9XANT	649	Xanthomonas_fuscans_subsp._aurantifolii_str._ICPB_10535	HAMP~SpoIIE	SpoIIE~	dCache_1	27	296	270	1.3e-17	Bacteria;_Proteobacteria;_Gammaproteobacteria;_Xanthomonadales;_Xanthomonadaceae;_Xanthomonas.
A9BHH5_PETMO	689	Petrotoga_mobilis_(strain_DSM_10674_/_SJ95)	Cache_1~HAMP~MCPsignal	MCPsignal~	dCache_1	34	305	272	1.9e-23	Bacteria;_Thermotogae;_Thermotogales;_Thermotogaceae;_Petrotoga.
H1C1K2_ECOLX	541	Escherichia_coli_4_1_47FAA	GGDEF	GGDEF~	dCache_1	28	321	294	2.5e-13	Bacteria;_Proteobacteria;_Gammaproteobacteria;_Enterobacteriales;_Enterobacteriaceae;_Escherichia.
F3ZWH9_MAHA5	597	Mahella_australiensis_(strain_DSM_15567_/_CIP_107919_/_50-1_BON)	HAMP~His_kinase~HATPase_c	HATPase_c~	dCache_1	42	251	210	1.2e-06	Bacteria;_Firmicutes;_Clostridia;_Thermoanaerobacterales;_Thermoanaerobacterales_Family_IV._Incertae_Sedis;_Mahella.
F4DSH5_PSEMN	646	Pseudomonas_mendocina_(strain_NK-01)	Cache_1~HAMP~MCPsignal	MCPsignal~	dCache_1	46	291	246	2.8e-22	Bacteria;_Proteobacteria;_Gammaproteobacteria;_Pseudomonadales;_Pseudomonadaceae;_Pseudomonas.
G2H7L1_9DELT	646	Desulfovibrio_sp._A2	Cache_1~HAMP~MCPsignal	MCPsignal~	dCache_1	6	249	244	1.3e-23	Bacteria;_Proteobacteria;_Deltaproteobacteria;_Desulfovibrionales;_Desulfovibrionaceae;_Desulfovibrio.
A9KJE1_CLOPH	752	Clostridium_phytofermentans_(strain_ATCC_700394_/_DSM_18823_/_ISDg)	HTH_18	HTH_18~	dCache_1	48	293	246	1.6e-08	Bacteria;_Firmicutes;_Clostridia;_Clostridiales;_Clostridiaceae;_Clostridium.
A7VUS2_9CLOT	590	Clostridium_leptum_DSM_753	HAMP~His_kinase~HATPase_c	HATPase_c~	dCache_1	32	274	243	6.3e-15	Bacteria;_Firmicutes;_Clostridia;_Clostridiales;_Clostridiaceae;_Clostridium.
D4E7T7_SEROD	561	Serratia_odorifera_DSM_4582	Cache_1~GGDEF	GGDEF~	dCache_1	44	344	301	1.5e-12	Bacteria;_Proteobacteria;_Gammaproteobacteria;_Enterobacteriales;_Enterobacteriaceae;_Serratia.
F8E7Y6_FLESM	354	Flexistipes_sinusarabici_(strain_DSM_4947_/_MAS_10)	Unknown	No_output	dCache_1	29	308	280	1.1e-11	Bacteria;_Deferribacteres;_Deferribacterales;_Deferribacteraceae;_Flexistipes.
E4Q5V8_CALOW	713	Caldicellulosiruptor_owensensis_(strain_ATCC_700167_/_DSM_13100_/_OL)	HAMP~MCPsignal	MCPsignal~	dCache_1	57	332	276	4e-20	Bacteria;_Firmicutes;_Clostridia;_Thermoanaerobacterales;_Thermoanaerobacterales_Family_III._Incertae_Sedis;_Caldicellulosiruptor.
A4SJD3_AERS4	700	Aeromonas_salmonicida_(strain_A449)	HAMP~MCPsignal	MCPsignal~	dCache_1	44	332	289	3.7e-10	Bacteria;_Proteobacteria;_Gammaproteobacteria;_Aeromonadales;_Aeromonadaceae;_Aeromonas.
I0U9P3_BACTR	680	Geobacillus_thermoglucosidans_TNO-09.020	Cache_1~HAMP~HisKA~HATPase_c	HisKA~HATPase_c~	dCache_1	48	334	287	3e-21	Bacteria;_Firmicutes;_Bacillales;_Bacillaceae;_Geobacillus.
E2XYC9_PSEFL	719	Pseudomonas_fluorescens_WH6	Cache_1~HAMP~MCPsignal	MCPsignal~	dCache_1	53	340	288	8.9e-19	Bacteria;_Proteobacteria;_Gammaproteobacteria;_Pseudomonadales;_Pseudomonadaceae;_Pseudomonas.
B7MJ59_ECO45	606	Escherichia_coli_O45:K1_(strain_S88_/_ExPEC)	HisKA~HATPase_c	HisKA~HATPase_c~	dCache_1	49	296	248	1.6e-13	Bacteria;_Proteobacteria;_Gammaproteobacteria;_Enterobacteriales;_Enterobacteriaceae;_Escherichia.
D9NE83_STRPN	563	Streptococcus_pneumoniae_BS457	Cache_1~HAMP~His_kinase~HATPase_c	HATPase_c~	dCache_1	33	267	235	2.6e-24	Bacteria;_Firmicutes;_Lactobacillales;_Streptococcaceae;_Streptococcus.
C6BW86_DESAD	555	Desulfovibrio_salexigens_(strain_ATCC_14822_/_DSM_2638_/_NCIB_8403_/_VKM_B-1763)	Cache_1~HAMP~GGDEF	GGDEF~	dCache_1	39	289	251	9.7e-23	Bacteria;_Proteobacteria;_Deltaproteobacteria;_Desulfovibrionales;_Desulfovibrionaceae;_Desulfovibrio.
I1AG16_PSEAI	712	Pseudomonas_aeruginosa_PADK2_CF510	HAMP~MCPsignal	MCPsignal~	dCache_1	51	346	296	2.2e-11	Bacteria;_Proteobacteria;_Gammaproteobacteria;_Pseudomonadales;_Pseudomonadaceae;_Pseudomonas.
F9Y814_9RHOB	554	Ketogulonigenium_vulgarum_WSH-001	HisKA~HATPase_c	HisKA~HATPase_c~	dCache_1	40	248	209	4.9e-08	Bacteria;_Proteobacteria;_Alphaproteobacteria;_Rhodobacterales;_Rhodobacteraceae;_Ketogulonicigenium.
A9L0S9_SHEB9	184	Shewanella_baltica_(strain_OS195)	Unknown	No_output	dCache_1	72	182	111	6.9e-05	Bacteria;_Proteobacteria;_Gammaproteobacteria;_Alteromonadales;_Shewanellaceae;_Shewanella.
D0KKM6_PECWW	515	Pectobacterium_wasabiae_(strain_WPP163)	GGDEF	GGDEF~	dCache_1	42	291	250	1.5e-16	Bacteria;_Proteobacteria;_Gammaproteobacteria;_Enterobacteriales;_Enterobacteriaceae;_Pectobacterium.
D5CNJ0_SIDLE	1044	Sideroxydans_lithotrophicus_(strain_ES-1)	PAS~PAS_9~GGDEF~EAL	GGDEF~EAL~	dCache_1	47	249	203	4.5e-08	Bacteria;_Proteobacteria;_Betaproteobacteria;_Gallionellales;_Gallionellaceae;_Sideroxydans.
G7AFF7_VIBCL	473	Vibrio_cholerae_HC-23A1	Cache_1~GGDEF	GGDEF~	dCache_1	37	272	236	5.4e-14	Bacteria;_Proteobacteria;_Gammaproteobacteria;_Vibrionales;_Vibrionaceae;_Vibrio.
E2ZR87_PSEAI	618	Pseudomonas_aeruginosa_39016	HisKA~HATPase_c	HisKA~HATPase_c~	dCache_1	38	300	263	2.5e-16	Bacteria;_Proteobacteria;_Gammaproteobacteria;_Pseudomonadales;_Pseudomonadaceae;_Pseudomonas.
F1SBW9_PIG	682	Sus_scrofa_(Pig)	Cache_1~VGCC_alpha2	No_output	dCache_1	34	204	171	3.3e-11	Eukaryota;_Metazoa;_Chordata;_Craniata;_Vertebrata;_Euteleostomi;_Mammalia;_Eutheria;_Laurasiatheria;_Cetartiodactyla;_Suina;_Suidae;_Sus.
G7UG71_PANAN	644	Pantoea_ananatis_PA13	Cache_1~MCPsignal	MCPsignal~	dCache_1	39	315	277	7.2e-16	Bacteria;_Proteobacteria;_Gammaproteobacteria;_Enterobacteriales;_Enterobacteriaceae;_Pantoea.
G3YIR0_9RALS	638	Ralstonia_sp._5_2_56FAA	HisKA~HATPase_c	HisKA~HATPase_c~	dCache_1	58	311	254	1.7e-13	Bacteria;_Proteobacteria;_Betaproteobacteria;_Burkholderiales;_Burkholderiaceae;_Ralstonia.
D7AGT8_GEOSK	729	Geobacter_sulfurreducens_(strain_DL-1_/_KN400)	HAMP~PAS_9~HisKA~HATPase_c	HisKA~HATPase_c~	dCache_1	34	279	246	1.3e-12	Bacteria;_Proteobacteria;_Deltaproteobacteria;_Desulfuromonadales;_Geobacteraceae;_Geobacter.
C3KDE3_PSEFS	497	Pseudomonas_fluorescens_(strain_SBW25)	GGDEF	GGDEF~	dCache_1	43	291	249	2.4e-21	Bacteria;_Proteobacteria;_Gammaproteobacteria;_Pseudomonadales;_Pseudomonadaceae;_Pseudomonas.
A7S6T1_NEMVE	1235	Nematostella_vectensis_(Starlet_sea_anemone)	VWA_N~VWA_2~Cache_1	No_output	dCache_1	764	917	154	9e-12	Eukaryota;_Metazoa;_Cnidaria;_Anthozoa;_Hexacorallia;_Actiniaria;_Edwardsiidae;_Nematostella.
A7S6T1_NEMVE	1235	Nematostella_vectensis_(Starlet_sea_anemone)	VWA_N~VWA_2~Cache_1	No_output	dCache_1	479	577	99	9e-12	Eukaryota;_Metazoa;_Cnidaria;_Anthozoa;_Hexacorallia;_Actiniaria;_Edwardsiidae;_Nematostella.
D3HJK6_LEGLN	684	Legionella_longbeachae_serogroup_1_(strain_NSW150)	Cache_1~Guanylate_cyc	Guanylate_cyc~	dCache_1	40	329	290	8.7e-24	Bacteria;_Proteobacteria;_Gammaproteobacteria;_Legionellales;_Legionellaceae;_Legionella.
B6BK47_9PROT	1168	Campylobacterales_bacterium_GD_1	Cache_1~GAF~HisKA~HATPase_c~Response_reg	HisKA~HATPase_c~	dCache_1	36	318	283	5.3e-17	Bacteria;_Proteobacteria;_Epsilonproteobacteria;_Campylobacterales.
F8FHQ4_PAEMK	602	Paenibacillus_mucilaginosus_(strain_KNP414)	HAMP~His_kinase~HATPase_c	HATPase_c~	dCache_1	44	297	254	9.5e-14	Bacteria;_Firmicutes;_Bacillales;_Paenibacillaceae;_Paenibacillus.
E4SDU2_CALK2	697	Caldicellulosiruptor_kronotskyensis_(strain_DSM_18902_/_VKM_B-2412_/_2002)	HAMP~MCPsignal	MCPsignal~	dCache_1	42	314	273	7.3e-16	Bacteria;_Firmicutes;_Clostridia;_Thermoanaerobacterales;_Thermoanaerobacterales_Family_III._Incertae_Sedis;_Caldicellulosiruptor.
Q81NB9_BACAN	650	Bacillus_anthracis	TarH~Cache_1~HAMP~MCPsignal	MCPsignal~	dCache_1	33	267	235	3e-23	Bacteria;_Firmicutes;_Bacillales;_Bacillaceae;_Bacillus;_Bacillus_cereus_group.
C3RHL5_9FIRM	739	Coprobacillus_sp._D7	GGDEF~EAL	GGDEF~EAL~	dCache_1	42	276	235	1.2e-07	Bacteria;_Firmicutes;_Erysipelotrichi;_Erysipelotrichales;_Erysipelotrichaceae;_Coprobacillus.
B5EGM0_GEOBB	1362	Geobacter_bemidjiensis_(strain_Bem_/_ATCC_BAA-1014_/_DSM_16622)	HAMP~HisKA~HATPase_c~Response_reg~Response_reg~Response_reg~Response_reg	HisKA~HATPase_c~	dCache_1	50	294	245	7.8e-11	Bacteria;_Proteobacteria;_Deltaproteobacteria;_Desulfuromonadales;_Geobacteraceae;_Geobacter.
H3DB39_TETNG	1080	Tetraodon_nigroviridis_(Spotted_green_pufferfish)_(Chelonodon_nigroviridis)	VWA_N~VWA~Cache_1~VGCC_alpha2	No_output	dCache_1	429	590	162	5.8e-09	Eukaryota;_Metazoa;_Chordata;_Craniata;_Vertebrata;_Euteleostomi;_Actinopterygii;_Neopterygii;_Teleostei;_Euteleostei;_Neoteleostei;_Acanthomorpha;_Acanthopterygii;_Percomorpha;_Tetraodontiformes;_Tetradontoidea;_Tetraodontidae;_Tetraodon.
E6TWF0_BACCJ	774	Bacillus_cellulosilyticus_(strain_ATCC_21833_/_DSM_2522_/_FERM_P-1141_/_JCM_9156_/_N-4)	HAMP~GGDEF~EAL	GGDEF~EAL~	dCache_1	47	272	226	8.2e-13	Bacteria;_Firmicutes;_Bacillales;_Bacillaceae;_Bacillus.
F9TJT5_9VIBR	564	Vibrio_nigripulchritudo_ATCC_27043	Cache_1~HAMP~MCPsignal	MCPsignal~	dCache_1	28	201	174	6.3e-21	Bacteria;_Proteobacteria;_Gammaproteobacteria;_Vibrionales;_Vibrionaceae;_Vibrio.
A1K2R0_AZOSB	901	Azoarcus_sp._(strain_BH72)	PAS_3~PAS_9~PAS_4~GGDEF	GGDEF~	dCache_1	51	303	253	0.00029	Bacteria;_Proteobacteria;_Betaproteobacteria;_Rhodocyclales;_Rhodocyclaceae;_Azoarcus.
C2IZB7_VIBCL	1129	Vibrio_cholerae_B33	HAMP~HisKA~HATPase_c~Response_reg~PAS_8	HisKA~HATPase_c~	dCache_1	133	353	221	4.1e-08	Bacteria;_Proteobacteria;_Gammaproteobacteria;_Vibrionales;_Vibrionaceae;_Vibrio.
H1YNS6_9GAMM	706	Shewanella_baltica_OS183	HAMP~MCPsignal	MCPsignal~	dCache_1	44	337	294	6e-11	Bacteria;_Proteobacteria;_Gammaproteobacteria;_Alteromonadales;_Shewanellaceae;_Shewanella.
E4SD73_CALK2	773	Caldicellulosiruptor_kronotskyensis_(strain_DSM_18902_/_VKM_B-2412_/_2002)	HTH_18	HTH_18~	dCache_1	32	297	266	7.3e-10	Bacteria;_Firmicutes;_Clostridia;_Thermoanaerobacterales;_Thermoanaerobacterales_Family_III._Incertae_Sedis;_Caldicellulosiruptor.
Q1YKL4_MOBAS	669	Manganese-oxidizing_bacterium_(strain_SI85-9A1)	Cache_1~HAMP~HWE_HK	HWE_HK~	dCache_1	39	345	307	1.1e-28	Bacteria;_Proteobacteria;_Alphaproteobacteria;_Rhizobiales;_Aurantimonadaceae;_Aurantimonas.
F4EKW1_BACAM	661	Bacillus_amyloliquefaciens_(Bacillus_velezensis)	TarH~Cache_1~HAMP~MCPsignal	MCPsignal~	dCache_1	47	272	226	7e-21	Bacteria;_Firmicutes;_Bacillales;_Bacillaceae;_Bacillus.
A8MKY7_ALKOO	666	Alkaliphilus_oremlandii_(strain_OhILAs)_(Clostridium_oremlandii_(strain_OhILAs))	Cache_1~HAMP~MCPsignal	MCPsignal~	dCache_1	49	281	233	3.8e-20	Bacteria;_Firmicutes;_Clostridia;_Clostridiales;_Clostridiaceae;_Alkaliphilus.
D4ZB80_SHEVD	772	Shewanella_violacea_(strain_JCM_10179_/_CIP_106290_/_LMG_19151_/_DSS12)	HAMP~MCPsignal	MCPsignal~	dCache_1	37	409	373	2e-06	Bacteria;_Proteobacteria;_Gammaproteobacteria;_Alteromonadales;_Shewanellaceae;_Shewanella.
C0CU26_9CLOT	578	Clostridium_asparagiforme_DSM_15981	His_kinase~HATPase_c	HATPase_c~	dCache_1	43	291	249	6.2e-11	Bacteria;_Firmicutes;_Clostridia;_Clostridiales;_Clostridiaceae;_Clostridium.
Q9K629_BACHD	695	Bacillus_halodurans_(strain_ATCC_BAA-125_/_DSM_18197_/_FERM_7344_/_JCM_9153_/_C-125)	Cache_1~HAMP~MCPsignal	MCPsignal~	dCache_1	43	311	269	4.1e-22	Bacteria;_Firmicutes;_Bacillales;_Bacillaceae;_Bacillus.
E1IAJ0_9CHLR	648	Oscillochloris_trichoides_DG-6	HAMP~SpoIIE	SpoIIE~	dCache_1	61	297	237	2.2e-17	Bacteria;_Chloroflexi;_Chloroflexales;_Oscillochloridaceae;_Oscillochloris.
A6AUF3_VIBHA	539	Vibrio_harveyi_HY01	GGDEF	GGDEF~	dCache_1	39	326	288	6.6e-13	Bacteria;_Proteobacteria;_Gammaproteobacteria;_Vibrionales;_Vibrionaceae;_Vibrio.
C3KBA2_PSEFS	683	Pseudomonas_fluorescens_(strain_SBW25)	Cache_1~HAMP~MCPsignal	MCPsignal~	dCache_1	48	317	270	3e-08	Bacteria;_Proteobacteria;_Gammaproteobacteria;_Pseudomonadales;_Pseudomonadaceae;_Pseudomonas.
F7KLE9_9FIRM	300	Lachnospiraceae_bacterium_3_1_57FAA_CT1	Unknown	No_output	dCache_1	42	283	242	6.9e-07	Bacteria;_Firmicutes;_Clostridia;_Clostridiales;_Lachnospiraceae.
H7LQM1_STRPN	563	Streptococcus_pneumoniae_GA44128	Cache_1~HAMP~His_kinase~HATPase_c	HATPase_c~	dCache_1	33	267	235	2.6e-24	Bacteria;_Firmicutes;_Lactobacillales;_Streptococcaceae;_Streptococcus.
H4QZV3_ECOLX	564	Escherichia_coli_DEC4D	GGDEF	GGDEF~	dCache_1	51	345	295	2.5e-13	Bacteria;_Proteobacteria;_Gammaproteobacteria;_Enterobacteriales;_Enterobacteriaceae;_Escherichia.
G7LYQ7_9CLOT	665	Clostridium_sp._DL-VIII	Cache_1~HAMP~MCPsignal	MCPsignal~	dCache_1	32	277	246	9.5e-18	Bacteria;_Firmicutes;_Clostridia;_Clostridiales;_Clostridiaceae;_Clostridium.
G2L7J5_PSEAI	588	Pseudomonas_aeruginosa_M18	HisKA~HATPase_c	HisKA~HATPase_c~	dCache_1	31	299	269	7.8e-09	Bacteria;_Proteobacteria;_Gammaproteobacteria;_Pseudomonadales;_Pseudomonadaceae;_Pseudomonas.
G1V6D1_9DELT	988	Bilophila_sp._4_1_30	PAS_9~PAS_3~HisKA~HATPase_c~Response_reg	HisKA~HATPase_c~	dCache_1	31	279	249	2.9e-20	Bacteria;_Proteobacteria;_Deltaproteobacteria;_Desulfovibrionales;_Desulfovibrionaceae;_Bilophila.
G6YXN6_9ALTE	604	Marinobacter_manganoxydans_MnI7-9	Cache_3~HisKA~HATPase_c	HisKA~HATPase_c~	dCache_1	28	291	264	2.4e-15	Bacteria;_Proteobacteria;_Gammaproteobacteria;_Alteromonadales;_Alteromonadaceae;_Marinobacter.
A3RSD4_RALSL	665	Ralstonia_solanacearum_UW551	HisKA~HATPase_c	HisKA~HATPase_c~	dCache_1	71	342	272	1e-13	Bacteria;_Proteobacteria;_Betaproteobacteria;_Burkholderiales;_Burkholderiaceae;_Ralstonia.
E3IMB1_DESVR	570	Desulfovibrio_vulgaris_(strain_RCH1)	HisKA~HATPase_c	HisKA~HATPase_c~	dCache_1	46	281	236	4.2e-10	Bacteria;_Proteobacteria;_Deltaproteobacteria;_Desulfovibrionales;_Desulfovibrionaceae;_Desulfovibrio.
A1K7U4_AZOSB	877	Azoarcus_sp._(strain_BH72)	CheW	No_output	dCache_1	435	620	186	1.2e-14	Bacteria;_Proteobacteria;_Betaproteobacteria;_Rhodocyclales;_Rhodocyclaceae;_Azoarcus.
A1K7U4_AZOSB	877	Azoarcus_sp._(strain_BH72)	CheW	No_output	dCache_1	83	292	210	1.2e-14	Bacteria;_Proteobacteria;_Betaproteobacteria;_Rhodocyclales;_Rhodocyclaceae;_Azoarcus.
B7HV64_BACC7	658	Bacillus_cereus_(strain_AH187)	TarH~Cache_1~HAMP~MCPsignal	MCPsignal~	dCache_1	39	275	237	6.9e-24	Bacteria;_Firmicutes;_Bacillales;_Bacillaceae;_Bacillus;_Bacillus_cereus_group.
H8EMX2_CLOTM	758	Clostridium_thermocellum_YS	HAMP~MCPsignal	MCPsignal~	dCache_1	111	375	265	6.3e-15	Bacteria;_Firmicutes;_Clostridia;_Clostridiales;_Clostridiaceae;_Clostridium.
F7C1C8_XENTR	972	Xenopus_tropicalis_(Western_clawed_frog)_(Silurana_tropicalis)	VWA_N~VWA~Cache_1~VGCC_alpha2	No_output	dCache_1	325	491	167	3e-08	Eukaryota;_Metazoa;_Chordata;_Craniata;_Vertebrata;_Euteleostomi;_Amphibia;_Batrachia;_Anura;_Mesobatrachia;_Pipoidea;_Pipidae;_Xenopodinae;_Xenopus;_Silurana.
H6NPF5_9BACL	602	Paenibacillus_mucilaginosus_3016	Cache_1~HAMP~His_kinase~HATPase_c	HATPase_c~	dCache_1	42	293	252	1.3e-21	Bacteria;_Firmicutes;_Bacillales;_Paenibacillaceae;_Paenibacillus.
A0YMH6_LYNSP	1955	Lyngbya_sp._(strain_PCC_8106)_(Lyngbya_aestuarii_(strain_CCY9616))	Cache_1~HAMP~PAS~PAS_3~PAS_3~PAS_3~PAS_3~PAS_3~PAS_4~PAS_9~HisKA~HATPase_c~Response_reg	HisKA~HATPase_c~	dCache_1	47	362	316	4.5e-22	Bacteria;_Cyanobacteria;_Oscillatoriales;_Lyngbya.
E7P262_PSESG	585	Pseudomonas_syringae_pv._glycinea_str._B076	HisKA~HATPase_c	HisKA~HATPase_c~	dCache_1	33	286	254	2.1e-08	Bacteria;_Proteobacteria;_Gammaproteobacteria;_Pseudomonadales;_Pseudomonadaceae;_Pseudomonas;_Pseudomonas_savastanoi.
G0DNK6_9GAMM	665	Shewanella_baltica_OS117	Cache_1~HAMP~MCPsignal	MCPsignal~	dCache_1	42	311	270	8.8e-12	Bacteria;_Proteobacteria;_Gammaproteobacteria;_Alteromonadales;_Shewanellaceae;_Shewanella.
E8RHV5_DESPD	775	Desulfobulbus_propionicus_(strain_ATCC_33891_/_DSM_2032_/_1pr3)	HAMP~PAS_9~HisKA~HATPase_c	HisKA~HATPase_c~	dCache_1	51	268	218	2.5e-05	Bacteria;_Proteobacteria;_Deltaproteobacteria;_Desulfobacterales;_Desulfobulbaceae;_Desulfobulbus.
A1ZM46_9BACT	1447	Microscilla_marina_ATCC_23134	GAF_2~PAS_9~PAS_9~PAS_9~PAS_9~PAS_9~PAS_9	No_output	dCache_1	41	310	270	3.6e-13	Bacteria;_Bacteroidetes;_Cytophagia;_Cytophagales;_Cytophagaceae;_Microscilla.
F6ATC1_DELSC	883	Delftia_sp._(strain_Cs1-4)	PAS_7~HisKA~HATPase_c~Response_reg	HisKA~HATPase_c~	dCache_1	44	288	245	8.5e-07	Bacteria;_Proteobacteria;_Betaproteobacteria;_Burkholderiales;_Comamonadaceae;_Delftia.
Q988K4_RHILO	788	Rhizobium_loti_(strain_MAFF303099)_(Mesorhizobium_loti)	Cache_1~HAMP~SpoIIE	SpoIIE~	dCache_1	62	421	360	6.4e-09	Bacteria;_Proteobacteria;_Alphaproteobacteria;_Rhizobiales;_Phyllobacteriaceae;_Mesorhizobium.
Q7MJQ8_VIBVY	627	Vibrio_vulnificus_(strain_YJ016)	Cache_1~HAMP~MCPsignal	MCPsignal~	dCache_1	37	265	229	3.6e-22	Bacteria;_Proteobacteria;_Gammaproteobacteria;_Vibrionales;_Vibrionaceae;_Vibrio.
C7QM50_CYAP0	967	Cyanothece_sp._(strain_PCC_8802)_(Synechococcus_sp._(strain_RF-2))	Cache_1~HAMP~PAS_9~SpoIIE	SpoIIE~	dCache_1	44	349	306	6.3e-21	Bacteria;_Cyanobacteria;_Chroococcales;_Cyanothece.
B2SLN9_XANOP	881	Xanthomonas_oryzae_pv._oryzae_(strain_PXO99A)	PAS_7~HisKA~HATPase_c~Response_reg	HisKA~HATPase_c~	dCache_1	42	214	173	5.3e-08	Bacteria;_Proteobacteria;_Gammaproteobacteria;_Xanthomonadales;_Xanthomonadaceae;_Xanthomonas.
B1HVZ1_LYSSC	653	Lysinibacillus_sphaericus_(strain_C3-41)	Cache_1~HAMP~MCPsignal	MCPsignal~	dCache_1	36	268	233	2.3e-23	Bacteria;_Firmicutes;_Bacillales;_Bacillaceae;_Lysinibacillus.
[truncated: 23,316 more rows]
