# Supplementary material for: Cache Domains That are Homologous to, but Different from PAS Domains Comprise the Largest Superfamily of Extracellular Sensors in Prokaryotes
Source: PLoS Comput Biol. 2016 Apr 6;12(4):e1004862. doi: 10.1371/journal.pcbi.1004862 (PMC4822843; doi:10.1371/journal.pcbi.1004862)
Supplement: S3 Data — (XLSX) [file pcbi.1004862.s019.xlsx]

## Sheet: Sheet1
Accession	New model prediction
	Family	Start	End	E-value
gi|740838623|ref|WP_038623906.1|	Cache_3-Cache_2	35	318	9.6e-79
gi|491025728|ref|WP_004887421.1|	Cache_3-Cache_2	33	309	2.5e-72
gi|517224026|ref|WP_018412844.1|	Cache_3-Cache_2	35	325	2.5e-58
gi|124874995|gb|EAY64985.1|	Cache_3-Cache_2	49	286	1.6e-72
gi|645071054|ref|WP_025442133.1|	Cache_3-Cache_2	34	325	5.3e-82
gi|764480157|ref|WP_044384497.1|	Cache_3-Cache_2	28	263	1.5e-44
gi|161329747|gb|EDQ00736.1|	Cache_3-Cache_2	1	148	1.2e-51
gi|502649726|ref|WP_012886015.1|	Cache_3-Cache_2	34	321	4e-81
gi|489516758|ref|WP_003421585.1|	Cache_3-Cache_2	33	309	1.8e-72
gi|504867862|ref|WP_015054964.1|	Cache_3-Cache_2	32	300	3.2e-67
gi|490538408|ref|WP_004403556.1|	Cache_3-Cache_2	33	309	1.2e-72
gi|736049022|ref|WP_034194685.1|	Cache_3-Cache_2	2	177	1.3e-36
gi|654848914|ref|WP_028301384.1|	Cache_3-Cache_2	34	325	1.6e-83
gi|745756205|ref|WP_039055519.1|	Cache_3-Cache_2	34	318	3.2e-79
gi|750086879|ref|WP_040391563.1|	Cache_3-Cache_2	29	285	1.6e-38
gi|738349171|ref|WP_036301558.1|	Cache_3-Cache_2	28	278	5.8e-48
gi|760132214|ref|WP_043813582.1|	Cache_3-Cache_2	28	355	9e-84
gi|655140454|ref|WP_028587314.1|	Cache_3-Cache_2	33	317	1.2e-65
gi|654649878|ref|WP_028110895.1|	Cache_3-Cache_2	33	315	6e-68
gi|413930594|gb|EKS69881.1|	Cache_3-Cache_2	19	312	1.2e-86
gi|685686621|gb|AIO73738.1|	Cache_3-Cache_2	36	326	4.6e-86
gi|739141849|ref|WP_037006627.1|	Cache_3-Cache_2	34	305	5.4e-73
gi|496649854|ref|WP_009293742.1|	Cache_3-Cache_2	30	181	3.5e-31
gi|519048339|ref|WP_020204214.1|	Cache_3-Cache_2	37	331	3.9e-76
gi|764433070|ref|WP_044362637.1|	Cache_3-Cache_2	35	325	1.4e-75
gi|410994916|gb|AFV96381.1|	Cache_3-Cache_2	66	167	1.7e-10
gi|517976049|ref|WP_019146257.1|	Cache_3-Cache_2	43	368	2.9e-64
gi|398212002|gb|EJM98613.1|	Cache_3-Cache_2	45	338	1e-82
gi|499242464|ref|WP_010940004.1|	Cache_3-Cache_2	21	310	7.6e-66
gi|88780225|gb|EAR11410.1|	Cache_3-Cache_2	15	302	1.9e-82
gi|549070802|dbj|BAN97764.1|	Cache_3-Cache_2	35	196	9.4e-36
gi|746314636|ref|WP_039361330.1|	Cache_3-Cache_2	35	323	9.9e-82
gi|515646909|ref|WP_017079509.1|	Cache_3-Cache_2	34	325	4.5e-82
gi|696402485|ref|WP_032974307.1|	Cache_3-Cache_2	34	318	2.7e-82
gi|515815520|ref|WP_017246273.1|	Cache_3-Cache_2	33	309	1e-76
gi|499518816|ref|WP_011205456.1|	Cache_3-Cache_2	52	343	6.4e-87
gi|759594532|ref|WP_043312964.1|	Cache_3-Cache_2	35	326	1.9e-86
gi|551231419|ref|WP_022855159.1|	Cache_3-Cache_2	1	207	5.3e-50
gi|746550585|ref|WP_039582575.1|	Cache_3-Cache_2	33	326	1e-78
gi|648211326|ref|WP_025993263.1|	Cache_3-Cache_2	33	309	2.8e-72
gi|497899129|ref|WP_010213285.1|	Cache_3-Cache_2	33	309	1.9e-73
gi|550706293|ref|WP_022641815.1|	Cache_3-Cache_2	33	307	2e-73
gi|696369772|ref|WP_032944781.1|	Cache_3-Cache_2	59	340	1.2e-53
gi|636735351|dbj|GAK17481.1|	Cache_3-Cache_2	34	325	4.3e-82
gi|640545189|ref|WP_024977340.1|	Cache_3-Cache_2	41	341	6.7e-86
gi|516090162|ref|WP_017520742.1|	Cache_3-Cache_2	33	309	5.7e-75
gi|737565252|ref|WP_035537608.1|	Cache_3-Cache_2	35	326	4.5e-88
gi|657697321|ref|WP_029496484.1|	Cache_3-Cache_2	37	333	3.5e-91
gi|748655469|ref|WP_039913612.1|	Cache_3-Cache_2	30	280	5.8e-39
gi|496180087|ref|WP_008904594.1|	Cache_3-Cache_2	36	317	2.3e-65
gi|502390489|ref|WP_012777508.1|	Cache_3-Cache_2	28	280	8.5e-48
gi|501233474|ref|WP_012276492.1|	Cache_3-Cache_2	33	314	1.3e-71
gi|750062832|ref|WP_040367517.1|	Cache_3-Cache_2	34	366	2.9e-98
gi|494614517|ref|WP_007372762.1|	Cache_3-Cache_2	34	318	1.7e-80
gi|759695259|ref|WP_043411598.1|	Cache_3-Cache_2	41	293	1.6e-75
gi|734851166|ref|WP_034101455.1|	Cache_3-Cache_2	33	307	3.4e-76
gi|517249638|ref|WP_018438456.1|	Cache_3-Cache_2	35	327	1.6e-88
gi|737993010|ref|WP_035954791.1|	Cache_3-Cache_2	36	326	2e-85
gi|492583270|ref|WP_005894606.1|	Cache_3-Cache_2	33	309	4.7e-74
gi|516046101|ref|WP_017476684.1|	Cache_3-Cache_2	33	307	7.7e-77
gi|497879618|ref|WP_010193774.1|	Cache_3-Cache_2	33	309	3.1e-73
gi|773052329|gb|AJY32157.1|	Cache_3-Cache_2	35	326	8e-85
gi|704487688|ref|WP_033483520.1|	Cache_3-Cache_2	34	261	2.7e-41
gi|497600468|ref|WP_009914652.1|	Cache_3-Cache_2	35	326	9.6e-86
gi|759924454|ref|WP_043610098.1|	Cache_3-Cache_2	33	320	4.8e-70
gi|740998711|ref|WP_038781563.1|	Cache_3-Cache_2	35	326	6.1e-87
gi|686233657|ref|WP_031828277.1|	Cache_3-Cache_2	34	325	1.5e-82
gi|748184811|ref|WP_039755940.1|	Cache_3-Cache_2	1	323	1.4e-70
gi|652411891|ref|WP_026807553.1|	Cache_3-Cache_2	33	318	4e-83
gi|359354231|gb|AEV25402.1|	Cache_3-Cache_2	31	323	1.7e-46
gi|500157307|ref|WP_011831977.1|	Cache_3-Cache_2	35	326	1.4e-86
gi|648421493|ref|WP_026113244.1|	Cache_3-Cache_2	33	295	1e-31
gi|654455962|ref|WP_027926375.1|	Cache_3-Cache_2	33	308	1.2e-72
gi|740301473|ref|WP_038138955.1|	Cache_3-Cache_2	34	326	1e-81
gi|549070801|dbj|BAN97763.1|	Cache_3-Cache_2	1	124	4.1e-21
gi|757748075|ref|WP_042970411.1|	Cache_3-Cache_2	35	326	2.3e-87
gi|564600751|ref|WP_023845851.1|	Cache_3-Cache_2	32	300	9.2e-71
gi|753988191|ref|WP_041671970.1|	Cache_3-Cache_2	2	110	1.9e-08
gi|495846924|ref|WP_008571503.1|	Cache_3-Cache_2	33	326	7e-79
gi|77546144|gb|ABA89706.1|	Cache_3-Cache_2	34	366	2.5e-75
gi|499312251|ref|WP_011003026.1|	Cache_3-Cache_2	40	337	1.1e-86
gi|736922945|ref|WP_034920359.1|	Cache_3-Cache_2	1	208	7.7e-72
gi|502327320|ref|WP_012764422.1|	Cache_3-Cache_2	34	321	5.4e-83
gi|695724752|ref|WP_032651358.1|	Cache_3-Cache_2	34	318	5.5e-78
gi|515930623|ref|WP_017361206.1|	Cache_3-Cache_2	33	309	2.5e-69
gi|548262098|ref|WP_022479271.1|	Cache_3-Cache_2	30	362	2.7e-24
gi|736892398|ref|WP_034891406.1|	Cache_3-Cache_2	35	318	4e-80
gi|257047518|gb|ACV36706.1|	Cache_3-Cache_2	33	325	1.4e-79
gi|499666494|ref|WP_011347228.1|	Cache_3-Cache_2	33	326	1.7e-78
gi|772703670|ref|WP_045295645.1|	Cache_3-Cache_2	34	318	4.4e-77
gi|753955234|ref|WP_041660299.1|	Cache_3-Cache_2	30	311	4e-77
gi|506246573|ref|WP_015766348.1|	Cache_3-Cache_2	35	319	1.7e-81
gi|751933778|ref|WP_041148481.1|	Cache_3-Cache_2	68	167	7.9e-10
gi|766960298|ref|WP_044859761.1|	Cache_3-Cache_2	1	174	6.4e-47
gi|695728253|ref|WP_032654844.1|	Cache_3-Cache_2	33	309	1e-72
gi|516841443|ref|WP_018125896.1|	Cache_3-Cache_2	32	316	1.7e-71
gi|728804141|ref|WP_033915545.1|	Cache_3-Cache_2	20	117	2.5e-05
gi|520925587|ref|WP_020341071.1|	Cache_3-Cache_2	33	309	4.4e-74
gi|516839399|ref|WP_018124471.1|	Cache_3-Cache_2	33	319	1.8e-41
gi|639069844|ref|WP_024464874.1|	Cache_3-Cache_2	35	326	6e-87
gi|742503502|ref|WP_038958550.1|	Cache_3-Cache_2	15	175	3.5e-29
gi|670481339|ref|WP_031429687.1|	Cache_3-Cache_2	34	325	1.5e-82
gi|504880376|ref|WP_015067478.1|	Cache_3-Cache_2	29	279	8.4e-42
gi|500678599|ref|WP_011972422.1|	Cache_3-Cache_2	196	385	5.6e-25
gi|692124645|ref|WP_032080723.1|	Cache_3-Cache_2	35	325	1.4e-75
gi|653595432|ref|WP_027608310.1|	Cache_3-Cache_2	33	307	1.5e-76
gi|639577384|ref|WP_024702578.1|	Cache_3-Cache_2	34	325	1.5e-82
gi|504026070|ref|WP_014260064.1|	Cache_3-Cache_2	32	317	3.7e-68
gi|759556396|ref|WP_043276184.1|	Cache_3-Cache_2	35	326	1.7e-86
gi|748717388|ref|WP_039975508.1|	Cache_3-Cache_2	34	305	2.8e-76
gi|493448300|ref|WP_006403625.1|	Cache_3-Cache_2	36	326	1.8e-85
gi|746479189|ref|WP_039517020.1|	Cache_3-Cache_2	35	323	1.8e-82
gi|504423896|ref|WP_014610998.1|	Cache_3-Cache_2	32	312	1.8e-74
gi|493441724|ref|WP_006397154.1|	Cache_3-Cache_2	36	326	9.4e-85
gi|659668702|ref|WP_029882398.1|	Cache_3-Cache_2	34	318	4.4e-77
gi|652407809|ref|WP_026803549.1|	Cache_3-Cache_2	33	318	4e-83
gi|647578527|ref|WP_025856330.1|	Cache_3-Cache_2	33	307	2.5e-75
gi|504316457|ref|WP_014503559.1|	Cache_3-Cache_2	33	280	1.6e-25
gi|499348033|ref|WP_011037327.1|	Cache_3-Cache_2	33	293	2.6e-40
gi|748766651|ref|WP_040018464.1|	Cache_3-Cache_2	34	318	6.4e-79
gi|504581770|ref|WP_014768872.1|	Cache_3-Cache_2	28	303	5.7e-76
gi|644826446|ref|WP_025369888.1|	Cache_3-Cache_2	35	326	1.6e-84
gi|188521070|gb|ACD59015.1|	Cache_3-Cache_2	197	444	2.5e-25
gi|504682558|ref|WP_014869660.1|	Cache_3-Cache_2	28	259	1.4e-42
gi|521047765|ref|WP_020379789.1|	Cache_3-Cache_2	35	326	4.3e-82
gi|490766563|ref|WP_004628797.1|	Cache_3-Cache_2	41	338	1.1e-87
gi|737893893|ref|WP_035860367.1|	Cache_3-Cache_2	32	359	1.8e-69
gi|668680344|gb|KFB73709.1|	Cache_3-Cache_2	35	324	1.3e-79
gi|745784377|ref|WP_039077799.1|	Cache_3-Cache_2	34	318	3e-79
gi|754524835|ref|WP_041931296.1|	Cache_3-Cache_2	33	309	1.2e-75
gi|378783381|emb|CCG03049.1|	Cache_3-Cache_2	23	345	5.1e-71
gi|518844479|ref|WP_020000369.1|	Cache_3-Cache_2	30	323	5e-59
gi|639526597|ref|WP_024682034.1|	Cache_3-Cache_2	33	309	1.4e-73
gi|647639333|ref|WP_025911914.1|	Cache_3-Cache_2	34	318	6.3e-78
gi|503337493|ref|WP_013572154.1|	Cache_3-Cache_2	34	325	3.2e-80
gi|504282438|ref|WP_014469540.1|	Cache_3-Cache_2	30	313	2.5e-77
gi|526474642|ref|WP_020847627.1|	Cache_3-Cache_2	32	319	5.7e-86
gi|655196502|ref|WP_028621462.1|	Cache_3-Cache_2	33	308	2.9e-70
gi|645044056|ref|WP_025415358.1|	Cache_3-Cache_2	28	200	7.6e-35
gi|662775800|ref|WP_030138185.1|	Cache_3-Cache_2	33	309	2.8e-77
gi|66573958|gb|AAY49368.1|	Cache_3-Cache_2	33	327	1.2e-77
gi|504392118|ref|WP_014579220.1|	Cache_3-Cache_2	28	254	1.1e-49
gi|501160515|ref|WP_012204928.1|	Cache_3-Cache_2	37	326	4.3e-87
gi|489508986|ref|WP_003413850.1|	Cache_3-Cache_2	33	309	1.2e-72
gi|728954372|gb|KHG43655.1|	Cache_3-Cache_2	34	318	3.4e-79
gi|257798718|gb|ACV69655.1|	Cache_3-Cache_2	39	363	2.5e-99
gi|495798999|ref|WP_008523578.1|	Cache_3-Cache_2	35	202	1.1e-33
gi|742420469|ref|WP_038899583.1|	Cache_3-Cache_2	34	325	1.5e-84
gi|426327082|emb|CCK09906.1|	Cache_3-Cache_2	1	226	5.6e-72
gi|410705388|gb|EKQ63862.1|	Cache_3-Cache_2	1	187	3.9e-48
gi|517922887|ref|WP_019093095.1|	Cache_3-Cache_2	33	307	6.5e-76
gi|740963220|ref|WP_038747777.1|	Cache_3-Cache_2	35	326	6.1e-85
gi|504729423|ref|WP_014916525.1|	Cache_3-Cache_2	35	323	1.8e-82
gi|589394881|gb|EXG79638.1|	Cache_3-Cache_2	44	371	1.8e-69
gi|748300816|ref|WP_039842438.1|	Cache_3-Cache_2	34	325	1.7e-84
gi|639226710|ref|WP_024562728.1|	Cache_3-Cache_2	34	318	8.4e-81
gi|469483012|gb|AGH42865.1|	Cache_3-Cache_2	1	158	1.3e-32
gi|494952785|ref|WP_007678813.1|	Cache_3-Cache_2	34	318	6.1e-82
gi|763466519|ref|WP_044295778.1|	Cache_3-Cache_2	33	309	3e-73
gi|490666651|ref|WP_004531641.1|	Cache_3-Cache_2	35	326	1e-86
gi|737965925|ref|WP_035929095.1|	Cache_3-Cache_2	35	328	9.5e-89
gi|260222631|emb|CBA32383.1|	Cache_3-Cache_2	38	331	1.6e-95
gi|641264023|dbj|GAK24418.1|	Cache_3-Cache_2	34	325	1.7e-84
gi|500168669|ref|WP_011843094.1|	Cache_3-Cache_2	34	306	1e-66
gi|763361887|ref|WP_044219419.1|	Cache_3-Cache_2	89	277	2.2e-37
gi|654651145|ref|WP_028112157.1|	Cache_3-Cache_2	33	313	1.5e-66
gi|639210163|ref|WP_024548312.1|	Cache_3-Cache_2	34	318	8.5e-81
gi|564601577|ref|WP_023846521.1|	Cache_3-Cache_2	32	300	2.4e-58
gi|556603273|ref|WP_023359572.1|	Cache_3-Cache_2	36	360	5.6e-68
gi|636776517|ref|WP_024312976.1|	Cache_3-Cache_2	34	199	1.7e-33
gi|518912688|ref|WP_020068563.1|	Cache_3-Cache_2	35	326	1e-88
gi|493812329|ref|WP_006760006.1|	Cache_3-Cache_2	35	326	1.4e-86
gi|515697697|ref|WP_017130297.1|	Cache_3-Cache_2	33	307	1.3e-72
gi|740980140|ref|WP_038764015.1|	Cache_3-Cache_2	35	326	8.2e-87
gi|498385837|ref|WP_010699801.1|	Cache_3-Cache_2	35	317	3.7e-80
gi|499855642|ref|WP_011536376.1|	Cache_3-Cache_2	33	303	1e-72
gi|635287975|gb|AHZ70720.1|	Cache_3-Cache_2	16	291	1.8e-76
gi|695698287|ref|WP_032637683.1|	Cache_3-Cache_2	34	318	6.9e-77
gi|746443692|ref|WP_039483686.1|	Cache_3-Cache_2	34	326	3.3e-80
gi|498175060|ref|WP_010489216.1|	Cache_3-Cache_2	33	307	6.1e-71
gi|494503906|ref|WP_007293367.1|	Cache_3-Cache_2	18	170	9.6e-29
gi|727713316|ref|WP_033836425.1|	Cache_3-Cache_2	33	326	2.4e-78
gi|656165965|ref|WP_029146866.1|	Cache_3-Cache_2	20	257	6.4e-38
gi|506310095|ref|WP_015829870.1|	Cache_3-Cache_2	56	303	5.5e-45
gi|532604574|gb|EQM38376.1|	Cache_3-Cache_2	15	306	1.3e-82
gi|771014356|gb|KJL98626.1|	Cache_3-Cache_2	34	318	5.3e-79
gi|748619925|ref|WP_039878103.1|	Cache_3-Cache_2	29	308	2.4e-59
gi|757159340|ref|WP_042713428.1|	Cache_3-Cache_2	34	318	9.3e-79
gi|518681818|ref|WP_019843511.1|	Cache_3-Cache_2	34	321	9.5e-81
gi|501405092|ref|WP_012436658.1|	Cache_3-Cache_2	41	338	1.2e-88
gi|739566822|ref|WP_037424906.1|	Cache_3-Cache_2	32	312	3.6e-75
gi|654079394|ref|WP_027711016.1|	Cache_3-Cache_2	34	321	1.9e-80
gi|518203977|ref|WP_019374185.1|	Cache_3-Cache_2	44	325	8.1e-55
gi|740921879|ref|WP_038707126.1|	Cache_3-Cache_2	33	305	8.5e-74
gi|520910029|ref|WP_020329848.1|	Cache_3-Cache_2	34	325	1.1e-75
gi|648262906|ref|WP_026044055.1|	Cache_3-Cache_2	35	327	2.8e-81
gi|504771087|ref|WP_014958189.1|	Cache_3-Cache_2	37	358	3.5e-81
gi|736931076|ref|WP_034928388.1|	Cache_3-Cache_2	1	225	5.7e-76
gi|388265959|gb|EIK91507.1|	Cache_3-Cache_2	44	323	2.7e-59
gi|695206306|gb|KGK58303.1|	Cache_3-Cache_2	34	293	1.6e-40
gi|737001516|ref|WP_034997392.1|	Cache_3-Cache_2	19	173	1.4e-29
gi|359370888|gb|EHK71454.1|	Cache_3-Cache_2	20	291	2.7e-76
gi|646609571|ref|WP_025562662.1|	Cache_3-Cache_2	7	160	4e-13
gi|503084430|ref|WP_013319299.1|	Cache_3-Cache_2	34	321	1.4e-81
gi|504410230|ref|WP_014597332.1|	Cache_3-Cache_2	33	309	2.1e-77
gi|757176430|ref|WP_042729001.1|	Cache_3-Cache_2	33	113	5.6e-10
gi|659680069|ref|WP_029887909.1|	Cache_3-Cache_2	33	259	7.4e-67
gi|514391923|ref|WP_016552808.1|	Cache_3-Cache_2	34	199	7.2e-34
gi|737525683|ref|WP_035499761.1|	Cache_3-Cache_2	35	328	8.1e-87
gi|764135764|ref|WP_044319872.1|	Cache_3-Cache_2	33	309	4e-73
gi|746484041|ref|WP_039521774.1|	Cache_3-Cache_2	34	292	1.3e-40
gi|655192264|ref|WP_028618455.1|	Cache_3-Cache_2	33	307	4.1e-76
gi|515722663|ref|WP_017155263.1|	Cache_3-Cache_2	33	326	2.6e-80
gi|748782320|ref|WP_040033609.1|	Cache_3-Cache_2	35	323	1.1e-82
gi|746509755|ref|WP_039546504.1|	Cache_3-Cache_2	40	337	1.7e-85
gi|737174444|ref|WP_035160643.1|	Cache_3-Cache_2	9	287	2.5e-63
gi|672400643|dbj|GAK59116.1|	Cache_3-Cache_2	58	178	0.00016
gi|746493144|ref|WP_039530816.1|	Cache_3-Cache_2	35	323	6.5e-83
gi|520928009|ref|WP_020342524.1|	Cache_3-Cache_2	33	309	3.7e-74
gi|728804140|ref|WP_033915544.1|	Cache_3-Cache_2	1	118	7.6e-28
gi|503278795|ref|WP_013513456.1|	Cache_3-Cache_2	35	352	5.1e-81
gi|645568831|gb|KDP85433.1|	Cache_3-Cache_2	26	174	1.2e-38
gi|542016267|gb|ERH62096.1|	Cache_3-Cache_2	18	300	9.6e-76
gi|696525456|ref|WP_033060719.1|	Cache_3-Cache_2	33	308	6.7e-73
gi|639538848|ref|WP_024687439.1|	Cache_3-Cache_2	33	309	8.9e-74
gi|343923179|gb|EGV33871.1|	Cache_3-Cache_2	43	331	7.6e-81
gi|714640396|gb|KGW46120.1|	Cache_3-Cache_2	35	326	3.1e-86
gi|499655801|ref|WP_011336535.1|	Cache_3-Cache_2	33	309	8.9e-75
gi|739562500|ref|WP_037420650.1|	Cache_3-Cache_2	32	312	3e-75
gi|648420723|ref|WP_026112474.1|	Cache_3-Cache_2	33	295	1e-31
gi|740988376|ref|WP_038771839.1|	Cache_3-Cache_2	35	326	6e-87
gi|520866813|ref|WP_020306957.1|	Cache_3-Cache_2	33	309	2.1e-77
gi|489324277|ref|WP_003231586.1|	Cache_3-Cache_2	33	309	1.6e-78
gi|499717897|ref|WP_011398631.1|	Cache_3-Cache_2	31	321	8e-78
gi|555469382|ref|WP_023267075.1|	Cache_3-Cache_2	32	312	1.3e-73
gi|491582184|ref|WP_005439754.1|	Cache_3-Cache_2	34	325	1.9e-84
gi|495845338|ref|WP_008569917.1|	Cache_3-Cache_2	33	309	9.7e-74
gi|674101276|gb|KFJ90695.1|	Cache_3-Cache_2	37	313	3.5e-71
gi|256578109|gb|ACU89245.1|	Cache_3-Cache_2	32	315	6.4e-33
gi|506299744|ref|WP_015819519.1|	Cache_3-Cache_2	28	280	2e-37
gi|737156989|ref|WP_035143744.1|	Cache_3-Cache_2	30	306	2.4e-58
gi|759483794|ref|WP_043204723.1|	Cache_3-Cache_2	36	326	2.2e-85
gi|748741668|ref|WP_039999784.1|	Cache_3-Cache_2	35	322	3.5e-81
gi|653112085|ref|WP_027361711.1|	Cache_3-Cache_2	30	323	5e-59
gi|515537500|ref|WP_016970566.1|	Cache_3-Cache_2	33	307	3.4e-78
gi|746397811|ref|WP_039440128.1|	Cache_3-Cache_2	34	325	1.1e-77
gi|526475706|ref|WP_020848691.1|	Cache_3-Cache_2	30	313	4.5e-77
gi|499393473|ref|WP_011080940.1|	Cache_3-Cache_2	34	325	2.1e-80
gi|505277168|ref|WP_015464270.1|	Cache_3-Cache_2	36	321	1.8e-47
gi|740925208|ref|WP_038710317.1|	Cache_3-Cache_2	2	161	4.7e-36
gi|734860250|ref|WP_034110246.1|	Cache_3-Cache_2	33	307	8.6e-75
gi|504792524|ref|WP_014979626.1|	Cache_3-Cache_2	29	259	2.9e-39
gi|752834605|ref|WP_041470549.1|	Cache_3-Cache_2	34	261	2.7e-40
gi|639477336|ref|WP_024650568.1|	Cache_3-Cache_2	33	309	1.6e-72
gi|516642968|ref|WP_018014277.1|	Cache_3-Cache_2	28	280	1.4e-37
gi|654760337|ref|WP_028215335.1|	Cache_3-Cache_2	3	176	9.8e-27
gi|516231856|ref|WP_017635819.1|	Cache_3-Cache_2	34	325	6.2e-82
gi|550802135|gb|AGX88106.1|	Cache_3-Cache_2	32	256	6.4e-41
gi|686221101|ref|WP_031821412.1|	Cache_3-Cache_2	34	325	1.4e-82
gi|655341923|ref|WP_028749896.1|	Cache_3-Cache_2	33	199	2e-34
gi|446913688|ref|WP_000990944.1|	Cache_3-Cache_2	34	322	6.9e-43
gi|654647176|ref|WP_028108229.1|	Cache_3-Cache_2	37	325	1.3e-60
gi|495238693|ref|WP_007963458.1|	Cache_3-Cache_2	34	257	2.1e-41
gi|654526736|ref|WP_027994866.1|	Cache_3-Cache_2	37	316	1.2e-56
gi|752526930|ref|WP_041198493.1|	Cache_3-Cache_2	35	326	2.6e-86
gi|740952695|ref|WP_038737374.1|	Cache_3-Cache_2	35	326	1.4e-87
gi|646801040|ref|WP_025587435.1|	Cache_3-Cache_2	34	325	1.5e-82
gi|754579475|ref|WP_041971787.1|	Cache_3-Cache_2	192	326	1.3e-19
gi|655560413|ref|WP_028914236.1|	Cache_3-Cache_2	155	304	1.5e-12
gi|757791021|ref|WP_043008754.1|	Cache_3-Cache_2	34	325	1.9e-80
gi|288897305|gb|ADC63141.1|	Cache_3-Cache_2	37	331	4.5e-86
gi|505737756|ref|WP_015699423.1|	Cache_3-Cache_2	35	317	7e-82
gi|380686129|emb|CCG38995.1|	Cache_3-Cache_2	27	249	4.4e-41
gi|746559969|ref|WP_039590172.1|	Cache_3-Cache_2	33	309	4.1e-76
gi|752612771|ref|WP_041282149.1|	Cache_3-Cache_2	39	360	8e-100
gi|551361296|ref|WP_022980643.1|	Cache_3-Cache_2	38	320	4.4e-46
gi|518164402|ref|WP_019334610.1|	Cache_3-Cache_2	33	309	7.8e-73
gi|556478524|ref|WP_023330108.1|	Cache_3-Cache_2	34	318	4.5e-79
gi|497964900|ref|WP_010279056.1|	Cache_3-Cache_2	35	323	9.7e-83
gi|737290690|ref|WP_035273823.1|	Cache_3-Cache_2	1	188	3e-49
gi|736947589|ref|WP_034944477.1|	Cache_3-Cache_2	35	319	3.7e-77
gi|502857941|ref|WP_013092917.1|	Cache_3-Cache_2	35	326	8.1e-89
gi|737998575|ref|WP_035960174.1|	Cache_3-Cache_2	35	328	1.4e-85
gi|520907086|ref|WP_020327269.1|	Cache_3-Cache_2	1	67	6.2e-20
gi|643801181|ref|WP_025257945.1|	Cache_3-Cache_2	33	309	1.3e-73
gi|742884781|ref|WP_039013234.1|	Cache_3-Cache_2	33	309	7.8e-75
gi|639467541|ref|WP_024641758.1|	Cache_3-Cache_2	33	309	6.3e-73
gi|771178573|gb|KJN31163.1|	Cache_3-Cache_2	34	318	2.6e-79
gi|542998210|gb|ERI93339.1|	Cache_3-Cache_2	58	181	5.8e-07
gi|755035911|ref|WP_042388512.1|	Cache_3-Cache_2	34	318	3.2e-75
gi|493863646|ref|WP_006810382.1|	Cache_3-Cache_2	34	318	6.8e-79
gi|490717608|ref|WP_004580173.1|	Cache_3-Cache_2	29	255	3.1e-37
gi|759661187|ref|WP_043378798.1|	Cache_3-Cache_2	39	319	9.7e-63
gi|696418133|ref|WP_032988005.1|	Cache_3-Cache_2	34	318	3e-83
gi|567434375|ref|WP_024024569.1|	Cache_3-Cache_2	35	319	5.6e-53
gi|740942258|ref|WP_038727273.1|	Cache_3-Cache_2	35	326	9e-87
gi|518759125|ref|WP_019916579.1|	Cache_3-Cache_2	34	323	4.5e-55
gi|517757308|ref|WP_018927516.1|	Cache_3-Cache_2	33	307	1.7e-72
gi|752613278|ref|WP_041282655.1|	Cache_3-Cache_2	39	363	1.9e-99
gi|497667187|ref|WP_009981371.1|	Cache_3-Cache_2	35	326	4e-87
gi|520899659|ref|WP_020322700.1|	Cache_3-Cache_2	2	131	6.4e-13
gi|544657676|ref|WP_021091314.1|	Cache_3-Cache_2	30	308	4.1e-61
gi|653108722|ref|WP_027358526.1|	Cache_3-Cache_2	32	345	1.9e-74
gi|760143069|ref|WP_043824284.1|	Cache_3-Cache_2	37	327	1.9e-86
gi|770980297|gb|KJL73653.1|	Cache_3-Cache_2	34	318	6.6e-79
gi|772949284|gb|AJX85254.1|	Cache_3-Cache_2	35	326	6e-87
gi|755070651|ref|WP_042422281.1|	Cache_3-Cache_2	46	327	3.5e-54
gi|647453576|ref|WP_025793065.1|	Cache_3-Cache_2	34	325	1.5e-82
gi|490886956|ref|WP_004748922.1|	Cache_3-Cache_2	2	91	1.1e-10
gi|490690584|ref|WP_004554885.1|	Cache_3-Cache_2	35	326	2.3e-87
gi|765031457|ref|WP_044597269.1|	Cache_3-Cache_2	34	318	1.8e-77
gi|582992150|gb|EWC52874.1|	Cache_3-Cache_2	15	308	9.7e-79
gi|492831659|ref|WP_005985613.1|	Cache_3-Cache_2	33	318	2e-46
gi|515507216|ref|WP_016940470.1|	Cache_3-Cache_2	34	321	2.1e-79
gi|501104831|ref|WP_012154575.1|	Cache_3-Cache_2	33	314	1.9e-70
gi|639111501|ref|WP_024471144.1|	Cache_3-Cache_2	35	144	1.2e-79
gi|661273309|ref|WP_029967379.1|	Cache_3-Cache_2	35	326	7.1e-91
gi|750094680|ref|WP_040399363.1|	Cache_3-Cache_2	1	233	3.4e-75
gi|646402118|ref|WP_025521513.1|	Cache_3-Cache_2	34	325	1.8e-82
gi|736005703|ref|WP_034179619.1|	Cache_3-Cache_2	35	326	1.9e-86
gi|737889349|ref|WP_035855855.1|	Cache_3-Cache_2	1	213	1.2e-72
gi|696280904|ref|WP_032856838.1|	Cache_3-Cache_2	33	307	1.9e-76
gi|500131488|ref|WP_011807493.1|	Cache_3-Cache_2	35	326	1.8e-86
gi|652407043|ref|WP_026802783.1|	Cache_3-Cache_2	29	312	1.3e-78
gi|515269487|ref|WP_016832088.1|	Cache_3-Cache_2	38	333	8.4e-95
gi|515639920|ref|WP_017072520.1|	Cache_3-Cache_2	34	325	9e-82
gi|359353671|gb|AEV24842.1|	Cache_3-Cache_2	30	295	7.9e-42
gi|494320430|ref|WP_007178736.1|	Cache_3-Cache_2	35	326	1.6e-89
gi|646361915|ref|WP_025505097.1|	Cache_3-Cache_2	34	325	1.5e-82
gi|755114854|ref|WP_042465535.1|	Cache_3-Cache_2	33	271	2.1e-25
gi|556474948|ref|WP_023326553.1|	Cache_3-Cache_2	34	318	9.1e-78
gi|655087295|ref|WP_028535290.1|	Cache_3-Cache_2	29	316	9.4e-67
gi|515172456|ref|WP_016800712.1|	Cache_3-Cache_2	34	325	1e-79
gi|504428707|ref|WP_014615809.1|	Cache_3-Cache_2	40	337	1.7e-85
gi|21113312|gb|AAM41461.1|	Cache_3-Cache_2	12	272	1.9e-40
gi|771603726|ref|WP_045215383.1|	Cache_3-Cache_2	33	309	1.1e-74
gi|743516914|ref|WP_039034386.1|	Cache_3-Cache_2	33	313	9.9e-74
gi|639299290|ref|WP_024589608.1|	Cache_3-Cache_2	34	312	3.1e-71
gi|757157748|ref|WP_042711836.1|	Cache_3-Cache_2	34	318	1.8e-77
gi|670466945|ref|WP_031415721.1|	Cache_3-Cache_2	34	325	1.5e-82
gi|495158227|ref|WP_007883030.1|	Cache_3-Cache_2	6	156	7.9e-46
gi|496207259|ref|WP_008925792.1|	Cache_3-Cache_2	35	317	3.1e-80
gi|71846097|gb|AAZ45593.1|	Cache_3-Cache_2	34	327	9.7e-49
gi|551226592|ref|WP_022852084.1|	Cache_3-Cache_2	88	196	9.2e-34
gi|502960353|ref|WP_013195329.1|	Cache_3-Cache_2	32	301	5.2e-47
gi|741009838|ref|WP_038792245.1|	Cache_3-Cache_2	35	326	2.8e-86
gi|719262421|ref|WP_033538496.1|	Cache_3-Cache_2	33	313	1.4e-69
gi|493737958|ref|WP_006687137.1|	Cache_3-Cache_2	58	340	2.6e-53
gi|737980937|ref|WP_035943040.1|	Cache_3-Cache_2	34	317	1.8e-78
gi|490865604|ref|WP_004727632.1|	Cache_3-Cache_2	34	322	5.7e-44
gi|495237958|ref|WP_007962726.1|	Cache_3-Cache_2	33	326	6.1e-78
gi|494920310|ref|WP_007646346.1|	Cache_3-Cache_2	32	313	1.5e-78
gi|556425216|ref|WP_023310143.1|	Cache_3-Cache_2	34	318	1.4e-77
gi|740789462|ref|WP_038574746.1|	Cache_3-Cache_2	33	309	5.7e-76
gi|654281643|ref|WP_027796770.1|	Cache_3-Cache_2	35	326	7.1e-87
gi|736476515|ref|WP_034498138.1|	Cache_3-Cache_2	58	340	6.6e-51
gi|496342367|ref|WP_009051545.1|	Cache_3-Cache_2	33	309	5.8e-76
gi|490543687|ref|WP_004408811.1|	Cache_3-Cache_2	33	309	9.2e-73
gi|515678536|ref|WP_017111136.1|	Cache_3-Cache_2	34	325	5.3e-81
gi|492087935|ref|WP_005743901.1|	Cache_3-Cache_2	33	309	1.4e-74
gi|752557977|ref|WP_041229209.1|	Cache_3-Cache_2	1	151	3.5e-41
gi|706079970|gb|KGT33542.1|	Cache_3-Cache_2	34	325	2.2e-82
gi|489354992|ref|WP_003262026.1|	Cache_3-Cache_2	40	337	6.2e-86
gi|746269049|ref|WP_039316932.1|	Cache_3-Cache_2	35	323	1.3e-82
gi|490674186|ref|WP_004539015.1|	Cache_3-Cache_2	35	326	1.1e-86
gi|497393104|ref|WP_009707317.1|	Cache_3-Cache_2	34	325	1.7e-84
gi|664639773|emb|CDU30806.1|	Cache_3-Cache_2	52	343	1e-86
gi|746568045|ref|WP_039597999.1|	Cache_3-Cache_2	2	174	1e-30
gi|748585825|ref|WP_039844005.1|	Cache_3-Cache_2	19	202	4.4e-34
gi|742452074|ref|WP_038908929.1|	Cache_3-Cache_2	34	321	2.2e-80
gi|739276448|ref|WP_037139270.1|	Cache_3-Cache_2	36	199	1.8e-33
gi|763073961|ref|WP_043955443.1|	Cache_3-Cache_2	34	317	9.4e-78
gi|695745206|ref|WP_032671499.1|	Cache_3-Cache_2	34	318	5.4e-79
gi|653407620|ref|WP_027521394.1|	Cache_3-Cache_2	7	172	1.3e-39
gi|769532957|gb|AJW43533.1|	Cache_3-Cache_2	41	338	5e-87
gi|771224043|emb|CEM58451.1|	Cache_3-Cache_2	33	327	2.5e-77
gi|499385673|ref|WP_011073164.1|	Cache_3-Cache_2	32	311	2.4e-76
gi|504089125|ref|WP_014323119.1|	Cache_3-Cache_2	35	351	2e-83
gi|503279323|ref|WP_013513984.1|	Cache_3-Cache_2	31	315	1.6e-42
gi|723590772|ref|WP_033569208.1|	Cache_3-Cache_2	34	321	8.6e-82
gi|671494530|ref|WP_031484520.1|	Cache_3-Cache_2	36	358	5.9e-42
gi|746451207|ref|WP_039490888.1|	Cache_3-Cache_2	35	323	6e-83
gi|738040310|ref|WP_035999206.1|	Cache_3-Cache_2	35	326	5.3e-87
gi|759589026|ref|WP_043307612.1|	Cache_3-Cache_2	33	309	1.1e-70
gi|746429796|ref|WP_039470202.1|	Cache_3-Cache_2	35	323	9e-83
gi|526018843|ref|WP_020838684.1|	Cache_3-Cache_2	34	325	1.5e-82
gi|167733316|emb|CAP51515.1|	Cache_3-Cache_2	33	327	3.8e-78
gi|494861399|ref|WP_007587499.1|	Cache_3-Cache_2	35	326	9.8e-88
gi|657660001|ref|WP_029463851.1|	Cache_3-Cache_2	34	318	1e-82
gi|341937185|gb|AEL07324.1|	Cache_3-Cache_2	28	288	2.5e-40
gi|746284071|ref|WP_039331519.1|	Cache_3-Cache_2	35	317	1.8e-77
gi|647050725|ref|WP_025633619.1|	Cache_3-Cache_2	34	325	1.4e-82
gi|648283433|ref|WP_026064582.1|	Cache_3-Cache_2	34	293	6.4e-41
gi|501647835|ref|WP_012612299.1|	Cache_3-Cache_2	33	319	2.6e-66
gi|736898087|ref|WP_034897042.1|	Cache_3-Cache_2	1	71	8.5e-09
gi|686147181|ref|WP_031782023.1|	Cache_3-Cache_2	9	162	4.9e-13
gi|719256822|ref|WP_033536200.1|	Cache_3-Cache_2	35	328	1.3e-86
gi|695711236|ref|WP_032643814.1|	Cache_3-Cache_2	34	318	1.3e-78
gi|773020942|gb|AJY15683.1|	Cache_3-Cache_2	31	321	1.7e-85
gi|386427754|gb|EIJ41582.1|	Cache_3-Cache_2	60	171	1.1e-10
gi|742463260|ref|WP_038920100.1|	Cache_3-Cache_2	34	321	2.1e-81
gi|648429580|ref|WP_026121331.1|	Cache_3-Cache_2	35	326	2.1e-88
gi|685754280|gb|AIP35448.1|	Cache_3-Cache_2	30	321	1.1e-89
gi|491594487|ref|WP_005452051.1|	Cache_3-Cache_2	34	325	4.6e-83
gi|696226459|ref|WP_032806831.1|	Cache_3-Cache_2	34	318	1.7e-82
gi|654388867|ref|WP_027867553.1|	Cache_3-Cache_2	37	331	3.2e-94
gi|654267787|ref|WP_027782943.1|	Cache_3-Cache_2	36	326	6.6e-85
gi|515533985|ref|WP_016967111.1|	Cache_3-Cache_2	33	307	1e-74
gi|740975142|ref|WP_038759348.1|	Cache_3-Cache_2	35	326	2.7e-87
gi|556463473|ref|WP_023315264.1|	Cache_3-Cache_2	34	318	4e-79
gi|772620161|ref|WP_045265682.1|	Cache_3-Cache_2	39	323	6.5e-87
gi|658516246|ref|WP_029711556.1|	Cache_3-Cache_2	28	353	3.4e-92
gi|648415760|ref|WP_026107511.1|	Cache_3-Cache_2	3	154	4.9e-45
gi|502619579|ref|WP_012856433.1|	Cache_3-Cache_2	28	303	7.1e-72
gi|773002620|gb|AJY04774.1|	Cache_3-Cache_2	35	326	7.7e-86
gi|654433858|ref|WP_027904564.1|	Cache_3-Cache_2	33	309	3e-75
gi|755711091|ref|WP_042561729.1|	Cache_3-Cache_2	33	309	1e-74
gi|652925227|ref|WP_027179034.1|	Cache_3-Cache_2	36	355	1.3e-44
gi|772920844|gb|AJX12346.1|	Cache_3-Cache_2	36	327	8.8e-83
gi|657882780|ref|WP_029587131.1|	Cache_3-Cache_2	29	170	1.2e-38
gi|496532970|ref|WP_009239661.1|	Cache_3-Cache_2	41	338	1e-86
gi|671537874|ref|WP_031521587.1|	Cache_3-Cache_2	34	318	6.1e-81
gi|497794341|ref|WP_010108525.1|	Cache_3-Cache_2	35	326	1.3e-87
gi|640520458|ref|WP_024954862.1|	Cache_3-Cache_2	29	306	2e-74
gi|654760221|ref|WP_028215231.1|	Cache_3-Cache_2	3	178	5.7e-28
gi|517434664|ref|WP_018605568.1|	Cache_3-Cache_2	33	309	2.1e-74
gi|672398899|dbj|GAK60856.1|	Cache_3-Cache_2	32	340	3e-77
gi|521079271|ref|WP_020410178.1|	Cache_3-Cache_2	30	319	1.1e-72
gi|283476996|emb|CAY72888.1|	Cache_3-Cache_2	41	325	6.8e-80
gi|489269550|ref|WP_003177296.1|	Cache_3-Cache_2	33	309	1.2e-75
gi|749519458|ref|WP_040157003.1|	Cache_3-Cache_2	37	357	7e-69
gi|703069331|ref|WP_033342271.1|	Cache_3-Cache_2	43	371	4.1e-71
gi|519026434|ref|WP_020182309.1|	Cache_3-Cache_2	31	261	8.6e-36
gi|752635325|ref|WP_041304288.1|	Cache_3-Cache_2	77	357	8.4e-29
gi|692126263|ref|WP_032082282.1|	Cache_3-Cache_2	34	322	2e-40
gi|495167226|ref|WP_007892023.1|	Cache_3-Cache_2	35	317	1.4e-76
gi|550921598|ref|WP_022670118.1|	Cache_3-Cache_2	34	316	7e-65
gi|495464633|ref|WP_008189324.1|	Cache_3-Cache_2	24	200	4.4e-06
gi|737048100|ref|WP_035043310.1|	Cache_3-Cache_2	1	116	1.2e-14
gi|502347338|ref|WP_012768531.1|	Cache_3-Cache_2	34	321	1.2e-80
gi|627960311|gb|KCV74036.1|	Cache_3-Cache_2	34	325	1.4e-82
gi|736951266|ref|WP_034948090.1|	Cache_3-Cache_2	34	319	1.2e-81
gi|727275866|ref|WP_033734040.1|	Cache_3-Cache_2	35	317	1.2e-81
gi|504254331|ref|WP_014441433.1|	Cache_3-Cache_2	36	363	2.9e-69
gi|490140418|ref|WP_004040770.1|	Cache_3-Cache_2	34	306	2.7e-65
gi|527111154|ref|WP_020911637.1|	Cache_3-Cache_2	32	313	4.8e-72
gi|740318882|ref|WP_038156067.1|	Cache_3-Cache_2	34	325	1.6e-80
gi|667163338|gb|KFA37688.1|	Cache_3-Cache_2	33	326	3.8e-79
gi|558876785|ref|WP_023532388.1|	Cache_3-Cache_2	33	258	3.4e-70
gi|612075313|gb|EZP34222.1|	Cache_3-Cache_2	33	309	2.6e-74
gi|736367092|ref|WP_034392323.1|	Cache_3-Cache_2	37	327	8.1e-87
gi|750198275|ref|WP_040502349.1|	Cache_3-Cache_2	43	336	9.9e-83
gi|756183879|ref|WP_042625543.1|	Cache_3-Cache_2	35	326	1.8e-83
gi|503216226|ref|WP_013450887.1|	Cache_3-Cache_2	140	246	4.5e-32
gi|714608369|gb|KGW38403.1|	Cache_3-Cache_2	35	326	7.2e-87
gi|654291909|ref|WP_027806721.1|	Cache_3-Cache_2	36	326	1.5e-86
gi|752623324|ref|WP_041292685.1|	Cache_3-Cache_2	1	296	2.8e-67
gi|505284786|ref|WP_015471888.1|	Cache_3-Cache_2	34	261	8.8e-40
gi|736169198|ref|WP_034291138.1|	Cache_3-Cache_2	19	298	8.8e-49
gi|771386917|gb|KJP19108.1|	Cache_3-Cache_2	34	318	1.4e-77
gi|568603057|ref|WP_024107139.1|	Cache_3-Cache_2	34	321	6.7e-80
gi|387580010|gb|AFJ88725.1|	Cache_3-Cache_2	30	321	7.7e-86
gi|504243025|ref|WP_014430127.1|	Cache_3-Cache_2	37	316	7.8e-66
gi|652550682|ref|WP_026944325.1|	Cache_3-Cache_2	44	321	2.6e-52
gi|672397622|dbj|GAK49811.1|	Cache_3-Cache_2	32	343	2.4e-71
gi|516986167|ref|WP_018199751.1|	Cache_3-Cache_2	37	363	6.7e-83
gi|703136735|ref|WP_033356471.1|	Cache_3-Cache_2	36	327	4.5e-81
gi|505432739|ref|WP_015619841.1|	Cache_3-Cache_2	37	364	5.1e-66
gi|495642185|ref|WP_008366764.1|	Cache_3-Cache_2	33	307	9.6e-72
gi|551343296|ref|WP_022962708.1|	Cache_3-Cache_2	27	288	8e-44
gi|740939940|ref|WP_038724957.1|	Cache_3-Cache_2	35	326	3.1e-86
gi|746222853|ref|WP_039271958.1|	Cache_3-Cache_2	34	318	4e-79
gi|315478024|gb|EFU68752.1|	Cache_3-Cache_2	64	162	1.6e-11
gi|695703296|ref|WP_032639880.1|	Cache_3-Cache_2	34	318	1.8e-78
gi|746712949|ref|WP_039671981.1|	Cache_3-Cache_2	31	303	5.5e-77
gi|556602290|ref|WP_023358600.1|	Cache_3-Cache_2	35	326	9.1e-87
gi|639379538|ref|WP_024607257.1|	Cache_3-Cache_2	34	312	1.6e-71
gi|502714281|ref|WP_012949355.1|	Cache_3-Cache_2	36	356	9.1e-76
gi|759707849|ref|WP_043421944.1|	Cache_3-Cache_2	35	328	2.8e-55
gi|296096442|gb|ADG92392.1|	Cache_3-Cache_2	31	312	4e-77
gi|736775196|ref|WP_034778592.1|	Cache_3-Cache_2	38	333	8.9e-90
gi|754560570|ref|WP_041954214.1|	Cache_3-Cache_2	3	152	8.8e-41
gi|515648308|ref|WP_017080908.1|	Cache_3-Cache_2	34	325	1e-81
gi|771665038|ref|WP_045237301.1|	Cache_3-Cache_2	29	178	5.6e-38
gi|504186965|ref|WP_014374067.1|	Cache_3-Cache_2	172	379	6.7e-35
gi|312173787|emb|CBX82041.1|	Cache_3-Cache_2	35	319	4.3e-78
gi|759805492|gb|KIX12067.1|	Cache_3-Cache_2	38	361	2.7e-74
gi|654446510|ref|WP_027916997.1|	Cache_3-Cache_2	33	258	9.2e-68
gi|759753263|ref|WP_043463809.1|	Cache_3-Cache_2	34	326	2e-49
gi|503834630|ref|WP_014068624.1|	Cache_3-Cache_2	34	318	2.8e-78
gi|34483293|emb|CAE10291.1|	Cache_3-Cache_2	33	314	5.8e-70
gi|501098203|ref|WP_012148117.1|	Cache_3-Cache_2	30	313	1.3e-77
gi|654852598|ref|WP_028304965.1|	Cache_3-Cache_2	34	325	6.4e-83
gi|571793759|gb|ETR74040.1|	Cache_3-Cache_2	75	381	1.4e-63
gi|518129909|ref|WP_019300117.1|	Cache_3-Cache_2	33	267	1.1e-26
gi|518084296|ref|WP_019254504.1|	Cache_3-Cache_2	35	326	2.6e-85
gi|497619214|ref|WP_009933398.1|	Cache_3-Cache_2	35	326	1.6e-86
gi|741011245|ref|WP_038793617.1|	Cache_3-Cache_2	35	326	2.6e-87
gi|529452893|gb|EQA84825.1|	Cache_3-Cache_2	30	321	5.7e-87
gi|325549535|gb|EGD20406.1|	Cache_3-Cache_2	33	326	1.4e-78
gi|516020856|ref|WP_017451439.1|	Cache_3-Cache_2	42	334	6e-85
gi|501516177|ref|WP_012524114.1|	Cache_3-Cache_2	31	315	3.7e-75
gi|737653183|ref|WP_035623096.1|	Cache_3-Cache_2	29	308	6.6e-59
gi|506426472|ref|WP_015946191.1|	Cache_3-Cache_2	32	335	4.7e-57
gi|298160818|gb|EFI01836.1|	Cache_3-Cache_2	33	309	4.4e-73
gi|639222387|ref|WP_024559756.1|	Cache_3-Cache_2	34	318	9.2e-82
gi|490263431|ref|WP_004160110.1|	Cache_3-Cache_2	35	319	4.3e-78
gi|493933732|ref|WP_006878171.1|	Cache_3-Cache_2	34	325	9.9e-84
gi|499978011|ref|WP_011658729.1|	Cache_3-Cache_2	36	326	1.4e-84
gi|748186261|ref|WP_039757388.1|	Cache_3-Cache_2	33	309	1.9e-72
gi|556486520|ref|WP_023334258.1|	Cache_3-Cache_2	34	318	3.9e-77
gi|489496662|ref|WP_003401578.1|	Cache_3-Cache_2	33	309	6.9e-73
gi|519055026|ref|WP_020210901.1|	Cache_3-Cache_2	30	286	6.9e-38
gi|499941297|ref|WP_011622031.1|	Cache_3-Cache_2	32	312	9.3e-77
gi|771484943|ref|WP_045157281.1|	Cache_3-Cache_2	33	309	4.1e-76
gi|492686654|ref|WP_005922771.1|	Cache_3-Cache_2	33	326	1.8e-78
gi|740986552|ref|WP_038770117.1|	Cache_3-Cache_2	35	326	5.9e-87
gi|746365260|ref|WP_039409727.1|	Cache_3-Cache_2	34	257	1.7e-39
gi|746387125|ref|WP_039430017.1|	Cache_3-Cache_2	34	325	2e-77
gi|496203840|ref|WP_008923677.1|	Cache_3-Cache_2	35	326	2.7e-87
gi|520803430|ref|WP_020295993.1|	Cache_3-Cache_2	33	307	2.5e-78
gi|704515336|ref|WP_033487874.1|	Cache_3-Cache_2	34	318	7e-79
gi|556351639|ref|WP_023299139.1|	Cache_3-Cache_2	34	318	4.5e-79
gi|655279230|ref|WP_028688644.1|	Cache_3-Cache_2	33	305	1.9e-72
gi|738434477|ref|WP_036385728.1|	Cache_3-Cache_2	1	213	1.8e-42
gi|500864001|ref|WP_012012527.1|	Cache_3-Cache_2	32	319	3.4e-87
gi|764422770|ref|WP_044358976.1|	Cache_3-Cache_2	35	326	1.9e-86
gi|497534463|ref|WP_009848661.1|	Cache_3-Cache_2	34	325	6.6e-81
gi|504643287|ref|WP_014830389.1|	Cache_3-Cache_2	34	318	1.2e-77
gi|686218877|ref|WP_031819854.1|	Cache_3-Cache_2	1	257	2.2e-77
gi|740954679|ref|WP_038739314.1|	Cache_3-Cache_2	35	326	1e-86
gi|755060038|ref|WP_042411868.1|	Cache_3-Cache_2	39	323	5.4e-87
gi|502019581|ref|WP_012695606.1|	Cache_3-Cache_2	32	324	1.8e-57
gi|406954400|gb|EKD83278.1|	Cache_3-Cache_2	6	244	3.3e-52
gi|501072702|ref|WP_012123695.1|	Cache_3-Cache_2	34	318	3.5e-83
gi|290755416|dbj|BAI81792.1|	Cache_3-Cache_2	82	186	2.8e-20
gi|740945529|ref|WP_038730530.1|	Cache_3-Cache_2	35	326	8.8e-87
gi|498051107|ref|WP_010365263.1|	Cache_3-Cache_2	33	326	2.3e-76
gi|695369918|ref|WP_032551958.1|	Cache_3-Cache_2	34	325	1.9e-82
gi|712706010|gb|KGT81112.1|	Cache_3-Cache_2	17	170	1e-40
gi|742817472|ref|WP_038980772.1|	Cache_3-Cache_2	33	308	4.3e-72
gi|501397119|ref|WP_012428685.1|	Cache_3-Cache_2	35	326	2.3e-89
gi|757632778|ref|WP_042872587.1|	Cache_3-Cache_2	34	321	8.9e-80
gi|734952592|ref|WP_034152037.1|	Cache_3-Cache_2	33	309	3.8e-74
gi|667145109|gb|KFA20549.1|	Cache_3-Cache_2	15	308	3.3e-78
gi|506211359|ref|WP_015731134.1|	Cache_3-Cache_2	35	323	8.2e-82
gi|756149928|ref|WP_042599000.1|	Cache_3-Cache_2	33	327	2.7e-77
gi|499666673|ref|WP_011347407.1|	Cache_3-Cache_2	32	292	3.3e-41
gi|736827804|ref|WP_034829333.1|	Cache_3-Cache_2	35	317	1.1e-77
gi|653276583|ref|WP_027474513.1|	Cache_3-Cache_2	27	322	1.3e-84
gi|497632959|ref|WP_009947143.1|	Cache_3-Cache_2	35	326	4.2e-87
gi|658942060|ref|WP_029798805.1|	Cache_3-Cache_2	34	325	1.4e-82
gi|740701060|ref|WP_038486349.1|	Cache_3-Cache_2	37	330	1.6e-84
gi|386427680|gb|EIJ41508.1|	Cache_3-Cache_2	45	168	3.1e-09
gi|693448749|gb|KGI63192.1|	Cache_3-Cache_2	34	318	1.2e-78
gi|490672243|ref|WP_004537232.1|	Cache_3-Cache_2	35	326	1.1e-86
gi|527033037|ref|WP_020881031.1|	Cache_3-Cache_2	32	318	3.9e-59
gi|493541058|ref|WP_006494931.1|	Cache_3-Cache_2	28	318	2.4e-85
gi|406876071|gb|EKD25750.1|	Cache_3-Cache_2	15	161	3.1e-35
gi|503462944|ref|WP_013697605.1|	Cache_3-Cache_2	35	326	4.8e-85
gi|290753744|dbj|BAI80121.1|	Cache_3-Cache_2	216	319	1.9e-38
gi|686270409|ref|WP_031849982.1|	Cache_3-Cache_2	34	325	1.5e-82
gi|695753171|ref|WP_032679421.1|	Cache_3-Cache_2	34	318	3.8e-78
gi|653253598|ref|WP_027459004.1|	Cache_3-Cache_2	33	314	2.7e-70
gi|655214423|ref|WP_028632919.1|	Cache_3-Cache_2	33	258	1.6e-69
gi|758016438|gb|KIT28330.1|	Cache_3-Cache_2	34	325	1.5e-82
gi|737071782|ref|WP_035066074.1|	Cache_3-Cache_2	33	319	1.5e-63
gi|738636470|ref|WP_036545939.1|	Cache_3-Cache_2	29	293	3.1e-42
gi|499585383|ref|WP_011266166.1|	Cache_3-Cache_2	33	309	2.2e-72
gi|516291365|ref|WP_017694672.1|	Cache_3-Cache_2	34	318	1.1e-78
gi|519071372|ref|WP_020227247.1|	Cache_3-Cache_2	36	316	1.3e-59
gi|565886670|ref|WP_023967842.1|	Cache_3-Cache_2	33	309	2.5e-75
gi|741001373|ref|WP_038784076.1|	Cache_3-Cache_2	35	326	4.9e-87
gi|501173290|ref|WP_012217043.1|	Cache_3-Cache_2	36	326	1.3e-85
gi|759708730|ref|WP_043422639.1|	Cache_3-Cache_2	1	55	0.00047
gi|757642172|ref|WP_042881693.1|	Cache_3-Cache_2	29	180	4.9e-41
gi|505149447|ref|WP_015336549.1|	Cache_3-Cache_2	32	316	4.1e-71
gi|746377689|ref|WP_039421410.1|	Cache_3-Cache_2	33	326	8.3e-78
gi|754570178|ref|WP_041963512.1|	Cache_3-Cache_2	31	303	9.5e-77
gi|515095204|ref|WP_016724417.1|	Cache_3-Cache_2	40	337	7.7e-87
gi|652939690|ref|WP_027193234.1|	Cache_3-Cache_2	38	322	2.2e-33
gi|506394968|ref|WP_015914687.1|	Cache_3-Cache_2	36	316	6.7e-62
gi|753764544|ref|WP_041531634.1|	Cache_3-Cache_2	34	368	2.5e-88
gi|491602526|ref|WP_005460086.1|	Cache_3-Cache_2	34	325	1.4e-82
gi|644967809|ref|WP_025388563.1|	Cache_3-Cache_2	33	309	1e-73
gi|653417690|ref|WP_027525866.1|	Cache_3-Cache_2	1	150	6e-28
gi|501093301|ref|WP_012143448.1|	Cache_3-Cache_2	33	313	9.4e-77
gi|752612610|ref|WP_041281988.1|	Cache_3-Cache_2	35	326	2.8e-87
gi|444786647|gb|ELX08195.1|	Cache_3-Cache_2	33	327	6.8e-89
gi|518403608|ref|WP_019573815.1|	Cache_3-Cache_2	37	321	1.5e-69
gi|503276026|ref|WP_013510687.1|	Cache_3-Cache_2	35	317	5.4e-80
gi|743510878|ref|WP_039028449.1|	Cache_3-Cache_2	34	318	3.9e-77
gi|753204251|ref|WP_041510593.1|	Cache_3-Cache_2	33	313	1.3e-69
gi|515736411|ref|WP_017169011.1|	Cache_3-Cache_2	33	189	4.8e-44
gi|502774597|ref|WP_013009573.1|	Cache_3-Cache_2	28	328	4.5e-66
gi|657887321|ref|WP_029591409.1|	Cache_3-Cache_2	34	318	8.9e-81
gi|647646568|ref|WP_025918456.1|	Cache_3-Cache_2	39	330	3.9e-90
gi|765036186|ref|WP_044601967.1|	Cache_3-Cache_2	69	374	6.4e-51
gi|500112714|ref|WP_011788719.1|	Cache_3-Cache_2	32	312	3.7e-74
gi|737361780|ref|WP_035343970.1|	Cache_3-Cache_2	34	321	1.3e-78
gi|736211478|ref|WP_034310388.1|	Cache_3-Cache_2	18	124	7.4e-17
gi|759470906|ref|WP_043192212.1|	Cache_3-Cache_2	34	309	4.2e-73
gi|756157405|ref|WP_042606001.1|	Cache_3-Cache_2	34	325	1.7e-84
gi|742468957|ref|WP_038925795.1|	Cache_3-Cache_2	34	321	1.7e-80
gi|695670952|ref|WP_032627655.1|	Cache_3-Cache_2	33	309	1.9e-75
gi|756169870|ref|WP_042617995.1|	Cache_3-Cache_2	28	238	7.2e-35
gi|515662435|ref|WP_017095035.1|	Cache_3-Cache_2	34	325	7.7e-81
gi|493856321|ref|WP_006803188.1|	Cache_3-Cache_2	43	321	7.8e-48
gi|659002914|ref|WP_029836690.1|	Cache_3-Cache_2	1	87	3.2e-10
gi|752524872|ref|WP_041196453.1|	Cache_3-Cache_2	35	326	1.6e-86
gi|504417800|ref|WP_014604902.1|	Cache_3-Cache_2	35	317	7.4e-82
gi|695642157|ref|WP_032616189.1|	Cache_3-Cache_2	34	318	2.9e-77
gi|545079895|ref|WP_021449874.1|	Cache_3-Cache_2	34	325	2.3e-82
gi|655362447|ref|WP_028768629.1|	Cache_3-Cache_2	33	313	2.6e-68
gi|647614617|ref|WP_025889850.1|	Cache_3-Cache_2	33	313	7.8e-74
gi|489468439|ref|WP_003373571.1|	Cache_3-Cache_2	33	167	4.7e-34
gi|736941374|ref|WP_034938351.1|	Cache_3-Cache_2	1	202	2.3e-70
gi|759727615|ref|WP_043438347.1|	Cache_3-Cache_2	25	319	1.4e-77
gi|647023265|ref|WP_025628852.1|	Cache_3-Cache_2	34	325	3.4e-82
gi|746294626|ref|WP_039341786.1|	Cache_3-Cache_2	35	318	1.1e-79
gi|501510878|ref|WP_012518815.1|	Cache_3-Cache_2	29	279	1.2e-41
gi|497643012|ref|WP_009957196.1|	Cache_3-Cache_2	35	326	5.1e-87
gi|512593116|ref|WP_016453687.1|	Cache_3-Cache_2	37	326	1.2e-84
gi|594557561|gb|EXU81581.1|	Cache_3-Cache_2	44	324	9.8e-63
gi|490531563|ref|WP_004396736.1|	Cache_3-Cache_2	34	326	7.1e-45
gi|685804531|gb|EDQ35597.2|	Cache_3-Cache_2	55	208	4.4e-08
gi|493071606|ref|WP_006120930.1|	Cache_3-Cache_2	35	318	1.1e-79
gi|501015954|ref|WP_012068639.1|	Cache_3-Cache_2	34	320	1.5e-63
gi|521101786|ref|WP_020432654.1|	Cache_3-Cache_2	34	325	1.2e-75
gi|257796707|gb|ACV67644.1|	Cache_3-Cache_2	39	360	9.9e-100
gi|737921673|ref|WP_035886975.1|	Cache_3-Cache_2	34	317	1.6e-78
gi|695719490|ref|WP_032646986.1|	Cache_3-Cache_2	34	318	5.2e-79
gi|505098766|ref|WP_015285868.1|	Cache_3-Cache_2	34	307	2.3e-65
gi|495305787|ref|WP_008030537.1|	Cache_3-Cache_2	33	308	4.4e-71
gi|658980609|ref|WP_029822832.1|	Cache_3-Cache_2	34	325	1.5e-82
gi|760378875|ref|WP_043866055.1|	Cache_3-Cache_2	34	318	4.9e-77
gi|493340442|ref|WP_006297342.1|	Cache_3-Cache_2	41	334	2.3e-94
gi|516513342|ref|WP_017901780.1|	Cache_3-Cache_2	33	307	4.7e-74
gi|566732700|ref|WP_024016481.1|	Cache_3-Cache_2	29	282	7.3e-41
gi|736898085|ref|WP_034897040.1|	Cache_3-Cache_2	50	203	4.6e-30
gi|656274334|ref|WP_029219990.1|	Cache_3-Cache_2	34	293	1.8e-39
gi|740976529|ref|WP_038760670.1|	Cache_3-Cache_2	35	326	1.9e-86
gi|639464944|ref|WP_024640681.1|	Cache_3-Cache_2	33	309	1.1e-72
gi|506321803|ref|WP_015841578.1|	Cache_3-Cache_2	35	323	1.9e-83
gi|499501582|ref|WP_011188222.1|	Cache_3-Cache_2	35	316	3.3e-54
gi|363647043|gb|EHL86272.1|	Cache_3-Cache_2	59	340	2.6e-54
gi|505148642|ref|WP_015335744.1|	Cache_3-Cache_2	36	359	4.2e-55
gi|736211493|ref|WP_034310394.1|	Cache_3-Cache_2	1	124	3e-24
gi|560356610|ref|WP_023616162.1|	Cache_3-Cache_2	34	318	1.2e-77
gi|494728756|ref|WP_007464622.1|	Cache_3-Cache_2	34	325	7.8e-68
gi|495615102|ref|WP_008339681.1|	Cache_3-Cache_2	29	306	9.6e-77
gi|764512253|ref|WP_044400761.1|	Cache_3-Cache_2	33	309	2.1e-70
gi|748765901|ref|WP_040017878.1|	Cache_3-Cache_2	33	326	8.8e-79
gi|671484958|ref|WP_031479886.1|	Cache_3-Cache_2	33	316	1.3e-69
gi|647492338|ref|WP_025807033.1|	Cache_3-Cache_2	33	309	3.5e-76
gi|499563805|ref|WP_011244588.1|	Cache_3-Cache_2	1	323	1.9e-70
gi|764494706|ref|WP_044392342.1|	Cache_3-Cache_2	33	309	1.1e-73
gi|490268267|ref|WP_004164814.1|	Cache_3-Cache_2	35	319	1.2e-77
gi|705514443|gb|KGS11249.1|	Cache_3-Cache_2	33	221	1.7e-61
gi|727297500|ref|WP_033754863.1|	Cache_3-Cache_2	35	317	1.5e-78
gi|517087278|ref|WP_018276096.1|	Cache_3-Cache_2	28	279	1.3e-37
gi|503111462|ref|WP_013346199.1|	Cache_3-Cache_2	32	316	1.4e-61
gi|502775935|ref|WP_013010911.1|	Cache_3-Cache_2	203	305	6.3e-14
gi|759922878|ref|WP_043608659.1|	Cache_3-Cache_2	32	319	2e-65
gi|655905089|ref|WP_028975439.1|	Cache_3-Cache_2	43	279	3.2e-80
gi|504025980|ref|WP_014259974.1|	Cache_3-Cache_2	32	318	2.4e-45
gi|740936114|ref|WP_038721134.1|	Cache_3-Cache_2	35	326	4.9e-87
gi|741005164|ref|WP_038787668.1|	Cache_3-Cache_2	35	326	1.1e-86
gi|654747667|ref|WP_028202879.1|	Cache_3-Cache_2	35	326	3.7e-88
gi|497893310|ref|WP_010207466.1|	Cache_3-Cache_2	33	307	3.7e-76
gi|83415010|dbj|BAD80468.2|	Cache_3-Cache_2	34	363	1.2e-71
gi|652929338|ref|WP_027183086.1|	Cache_3-Cache_2	32	317	2e-64
gi|741008698|ref|WP_038791166.1|	Cache_3-Cache_2	35	326	1.8e-86
gi|771433699|gb|KJP64609.1|	Cache_3-Cache_2	34	318	1.1e-79
gi|736449099|ref|WP_034470952.1|	Cache_3-Cache_2	35	328	1.1e-86
gi|742466928|ref|WP_038923766.1|	Cache_3-Cache_2	34	321	2.6e-81
gi|737753237|ref|WP_035721832.1|	Cache_3-Cache_2	1	86	2.8e-27
gi|496441803|ref|WP_009150648.1|	Cache_3-Cache_2	32	262	1.1e-40
gi|490179705|ref|WP_004078324.1|	Cache_3-Cache_2	34	306	3.2e-66
gi|662766740|ref|WP_030132417.1|	Cache_3-Cache_2	33	308	3.7e-72
gi|496345790|ref|WP_009054968.1|	Cache_3-Cache_2	1	188	1e-37
gi|695753602|ref|WP_032679847.1|	Cache_3-Cache_2	33	169	7.6e-35
gi|742455015|ref|WP_038911855.1|	Cache_3-Cache_2	34	321	1.4e-81
gi|757573067|ref|WP_042827980.1|	Cache_3-Cache_2	34	292	1.4e-40
gi|546160083|ref|WP_021801951.1|	Cache_3-Cache_2	28	303	9.8e-64
gi|752518520|ref|WP_041190120.1|	Cache_3-Cache_2	35	326	8.3e-87
gi|518235044|ref|WP_019405252.1|	Cache_3-Cache_2	33	309	1e-76
gi|763413523|ref|WP_044269816.1|	Cache_3-Cache_2	33	307	1.8e-77
gi|639469832|ref|WP_024643608.1|	Cache_3-Cache_2	33	309	8.1e-73
gi|757135597|ref|WP_042689847.1|	Cache_3-Cache_2	1	108	1.6e-34
gi|516227027|ref|WP_017630990.1|	Cache_3-Cache_2	34	325	1.2e-81
gi|750375430|ref|WP_040657344.1|	Cache_3-Cache_2	1	105	1.7e-07
gi|754594967|ref|WP_041985093.1|	Cache_3-Cache_2	33	309	7.3e-76
gi|740377842|ref|WP_038212896.1|	Cache_3-Cache_2	34	326	1e-81
gi|696410990|ref|WP_032981891.1|	Cache_3-Cache_2	34	318	7.6e-82
gi|426288546|emb|CCJ89984.1|	Cache_3-Cache_2	40	324	2e-82
gi|697977315|gb|KGM16313.1|	Cache_3-Cache_2	52	365	1.6e-69
gi|646911643|ref|WP_025611869.1|	Cache_3-Cache_2	34	325	7.2e-82
gi|746532107|ref|WP_039565196.1|	Cache_3-Cache_2	33	326	1.9e-79
gi|738384399|ref|WP_036336452.1|	Cache_3-Cache_2	172	376	3.2e-38
gi|394316547|gb|EJE53268.1|	Cache_3-Cache_2	36	316	1.1e-60
gi|504024034|ref|WP_014258028.1|	Cache_3-Cache_2	34	322	6e-45
gi|492128753|ref|WP_005756376.1|	Cache_3-Cache_2	33	309	3.1e-74
gi|686260985|ref|WP_031843852.1|	Cache_3-Cache_2	34	325	1.6e-82
gi|501015955|ref|WP_012068640.1|	Cache_3-Cache_2	34	318	2.5e-59
gi|544729421|ref|WP_021159233.1|	Cache_3-Cache_2	36	326	4.9e-84
gi|746234597|ref|WP_039283181.1|	Cache_3-Cache_2	35	323	1.1e-82
gi|516401323|ref|WP_017790721.1|	Cache_3-Cache_2	34	325	1.1e-80
gi|737404112|ref|WP_035385264.1|	Cache_3-Cache_2	35	324	1.1e-65
gi|519010149|ref|WP_020166024.1|	Cache_3-Cache_2	34	323	2e-54
gi|651990840|ref|WP_026698388.1|	Cache_3-Cache_2	15	137	0.00034
gi|639220661|ref|WP_024558131.1|	Cache_3-Cache_2	34	318	1.8e-82
gi|646549790|ref|WP_025553802.1|	Cache_3-Cache_2	34	325	1.5e-82
gi|503478807|ref|WP_013713468.1|	Cache_3-Cache_2	33	309	1.2e-69
gi|502792417|ref|WP_013027393.1|	Cache_3-Cache_2	35	317	5.5e-82
gi|506336120|ref|WP_015855839.1|	Cache_3-Cache_2	41	338	5.1e-88
gi|765036194|ref|WP_044601975.1|	Cache_3-Cache_2	83	389	1.5e-63
gi|671634129|ref|WP_031596157.1|	Cache_3-Cache_2	33	309	1.1e-71
gi|497653836|ref|WP_009968020.1|	Cache_3-Cache_2	35	326	6.3e-87
gi|737233592|ref|WP_035217925.1|	Cache_3-Cache_2	1	145	5.9e-35
gi|750662051|ref|WP_040941257.1|	Cache_3-Cache_2	33	293	2.6e-40
gi|737903206|ref|WP_035869498.1|	Cache_3-Cache_2	32	180	1.3e-38
gi|748806091|ref|WP_040053397.1|	Cache_3-Cache_2	29	181	4.1e-42
gi|658653554|ref|WP_029768692.1|	Cache_3-Cache_2	33	309	7.8e-73
gi|754954501|ref|WP_042310640.1|	Cache_3-Cache_2	59	340	1.3e-53
gi|497625539|ref|WP_009939723.1|	Cache_3-Cache_2	35	326	7e-87
gi|739189061|ref|WP_037052740.1|	Cache_3-Cache_2	33	309	5.5e-71
gi|71845486|gb|AAZ44982.1|	Cache_3-Cache_2	190	478	5.9e-49
gi|495525262|ref|WP_008249907.1|	Cache_3-Cache_2	33	329	1.1e-76
gi|391220977|gb|EIP99397.1|	Cache_3-Cache_2	30	254	2.1e-43
gi|496650100|ref|WP_009293861.1|	Cache_3-Cache_2	30	187	2.7e-35
gi|746335100|ref|WP_039380609.1|	Cache_3-Cache_2	35	317	9.7e-76
gi|696213207|gb|KGL52213.1|	Cache_3-Cache_2	35	318	5.8e-82
gi|640541860|ref|WP_024974022.1|	Cache_3-Cache_2	41	341	5e-85
gi|749073481|ref|WP_040099479.1|	Cache_3-Cache_2	34	309	1.6e-73
gi|502860321|ref|WP_013095297.1|	Cache_3-Cache_2	34	318	3.2e-77
gi|734903289|ref|WP_034134053.1|	Cache_3-Cache_2	33	307	1.1e-75
gi|686215040|ref|WP_031816628.1|	Cache_3-Cache_2	34	325	7.6e-83
gi|505276017|ref|WP_015463119.1|	Cache_3-Cache_2	33	326	1.7e-78
gi|652924110|ref|WP_027177924.1|	Cache_3-Cache_2	33	317	5.8e-66
gi|738293373|ref|WP_036247115.1|	Cache_3-Cache_2	38	331	5.4e-98
gi|648591253|ref|WP_026283004.1|	Cache_3-Cache_2	27	201	1.5e-34
gi|284062048|gb|ADB72986.1|	Cache_3-Cache_2	208	414	9.2e-37
gi|503563313|ref|WP_013797389.1|	Cache_3-Cache_2	35	316	3.6e-61
gi|497665043|ref|WP_009979227.1|	Cache_3-Cache_2	35	326	3.4e-87
gi|692302533|ref|WP_032123495.1|	Cache_3-Cache_2	27	298	4.5e-48
gi|654739845|ref|WP_028196087.1|	Cache_3-Cache_2	35	326	1.2e-90
gi|503568858|ref|WP_013802934.1|	Cache_3-Cache_2	37	327	1.3e-86
gi|727329249|ref|WP_033784110.1|	Cache_3-Cache_2	35	317	1.2e-80
gi|520950179|ref|WP_020356592.1|	Cache_3-Cache_2	33	309	1.3e-73
gi|741015190|ref|WP_038797476.1|	Cache_3-Cache_2	35	326	5.2e-87
gi|503361445|ref|WP_013596106.1|	Cache_3-Cache_2	4	155	4.6e-43
gi|501469866|ref|WP_012493311.1|	Cache_3-Cache_2	36	326	1.3e-85
gi|384577328|gb|EIF06617.1|	Cache_3-Cache_2	1	238	1.1e-56
gi|499363351|ref|WP_011051381.1|	Cache_3-Cache_2	34	261	4e-41
gi|408890576|gb|EKM28654.1|	Cache_3-Cache_2	1	92	6.7e-12
gi|654703013|ref|WP_028161060.1|	Cache_3-Cache_2	17	170	1.2e-40
gi|515703275|ref|WP_017135875.1|	Cache_3-Cache_2	33	307	2.3e-77
gi|646480615|ref|WP_025541066.1|	Cache_3-Cache_2	34	325	2e-82
gi|738223222|ref|WP_036178820.1|	Cache_3-Cache_2	152	311	1.8e-20
gi|504514142|ref|WP_014701244.1|	Cache_3-Cache_2	35	323	2e-82
gi|713116299|gb|KGU83840.1|	Cache_3-Cache_2	33	309	3.1e-77
gi|770790838|ref|WP_045134421.1|	Cache_3-Cache_2	34	318	3.5e-77
gi|768652429|gb|KJI84775.1|	Cache_3-Cache_2	34	318	2.1e-77
gi|506231929|ref|WP_015751704.1|	Cache_3-Cache_2	33	318	2.5e-48
gi|589595100|gb|EXI67155.1|	Cache_3-Cache_2	33	325	2.2e-79
gi|770903049|ref|WP_045141834.1|	Cache_3-Cache_2	34	318	5e-79
gi|490658821|ref|WP_004523811.1|	Cache_3-Cache_2	35	326	5.7e-87
gi|737074793|ref|WP_035069030.1|	Cache_3-Cache_2	33	320	3.2e-68
gi|635163591|dbj|GAJ77716.1|	Cache_3-Cache_2	34	325	1.3e-80
gi|639547237|ref|WP_024695094.1|	Cache_3-Cache_2	33	309	3.3e-73
gi|503107349|ref|WP_013342104.1|	Cache_3-Cache_2	35	326	3.9e-91
gi|357921192|dbj|GAA58742.1|	Cache_3-Cache_2	35	312	7.1e-71
gi|755827327|ref|WP_042587801.1|	Cache_3-Cache_2	35	327	2.3e-83
gi|763354639|ref|WP_044212603.1|	Cache_3-Cache_2	34	271	3.6e-58
gi|495378889|ref|WP_008103600.1|	Cache_3-Cache_2	35	317	1.5e-76
gi|496336991|ref|WP_009046169.1|	Cache_3-Cache_2	33	307	5.1e-77
gi|739623293|ref|WP_037479759.1|	Cache_3-Cache_2	12	162	6.9e-31
gi|490644986|ref|WP_004509981.1|	Cache_3-Cache_2	30	313	4.5e-77
gi|654378191|ref|WP_027856970.1|	Cache_3-Cache_2	35	322	1.5e-72
gi|502997894|ref|WP_013232870.1|	Cache_3-Cache_2	42	334	5.5e-84
gi|269097541|gb|ACZ21977.1|	Cache_3-Cache_2	72	386	1.3e-69
gi|727337821|ref|WP_033792328.1|	Cache_3-Cache_2	35	317	2.1e-78
gi|727281973|ref|WP_033740032.1|	Cache_3-Cache_2	35	318	1.1e-79
gi|217397943|gb|EEC37958.1|	Cache_3-Cache_2	33	324	8.7e-87
gi|582991734|gb|EWC52459.1|	Cache_3-Cache_2	29	251	4.5e-41
gi|500211953|ref|WP_011882134.1|	Cache_3-Cache_2	35	326	1.2e-85
gi|771104793|gb|KJM74181.1|	Cache_3-Cache_2	34	318	9.1e-78
gi|742868697|ref|WP_038998059.1|	Cache_3-Cache_2	33	307	4.9e-73
gi|495846184|ref|WP_008570763.1|	Cache_3-Cache_2	33	309	9.9e-74
gi|734865609|ref|WP_034115445.1|	Cache_3-Cache_2	33	307	3.4e-76
gi|575086810|dbj|GAE90622.1|	Cache_3-Cache_2	34	273	5.8e-45
gi|648603650|ref|WP_026295401.1|	Cache_3-Cache_2	16	249	1.2e-37
gi|671589172|ref|WP_031565032.1|	Cache_3-Cache_2	28	253	4.3e-38
gi|387849975|gb|AFJ98072.1|	Cache_3-Cache_2	38	322	3.8e-83
gi|494373750|ref|WP_007199828.1|	Cache_3-Cache_2	52	205	4.4e-08
gi|685667814|gb|AIO54939.1|	Cache_3-Cache_2	35	326	1.8e-86
gi|522831165|ref|WP_020743822.1|	Cache_3-Cache_2	29	279	1.1e-41
gi|565806931|ref|WP_023904133.1|	Cache_3-Cache_2	34	293	1.6e-39
gi|750304834|ref|WP_040586805.1|	Cache_3-Cache_2	1	298	2.6e-85
gi|655313402|ref|WP_028721917.1|	Cache_3-Cache_2	35	318	5.8e-82
gi|759561069|ref|WP_043280472.1|	Cache_3-Cache_2	36	326	4.5e-85
gi|494836801|ref|WP_007562901.1|	Cache_3-Cache_2	21	208	1.7e-26
gi|492839919|ref|WP_005993873.1|	Cache_3-Cache_2	33	326	8.3e-78
gi|749066472|ref|WP_040095406.1|	Cache_3-Cache_2	34	346	1.2e-36
gi|119669269|emb|CAL93182.1|	Cache_3-Cache_2	34	315	1e-34
gi|653117877|ref|WP_027367425.1|	Cache_3-Cache_2	32	318	1.9e-45
gi|757616556|ref|WP_042860930.1|	Cache_3-Cache_2	34	321	6.1e-82
gi|498116778|ref|WP_010430934.1|	Cache_3-Cache_2	33	325	1.2e-58
gi|736043476|ref|WP_034191475.1|	Cache_3-Cache_2	36	326	7e-85
gi|550794768|ref|WP_022650259.1|	Cache_3-Cache_2	34	318	2.4e-79
gi|764440447|ref|WP_044366507.1|	Cache_3-Cache_2	34	322	4.4e-41
gi|727301986|ref|WP_033758909.1|	Cache_3-Cache_2	35	317	3.5e-80
gi|325537818|gb|EGD09521.1|	Cache_3-Cache_2	29	287	1.4e-40
gi|757800162|ref|WP_043017364.1|	Cache_3-Cache_2	59	340	1.4e-53
gi|494016116|ref|WP_006958463.1|	Cache_3-Cache_2	34	327	2.5e-73
gi|95133714|gb|EAT15375.1|	Cache_3-Cache_2	34	370	3.4e-67
gi|655493165|ref|WP_028874572.1|	Cache_3-Cache_2	35	320	1.4e-82
gi|495132067|ref|WP_007856878.1|	Cache_3-Cache_2	36	326	5.6e-62
gi|737155508|ref|WP_035142325.1|	Cache_3-Cache_2	30	306	7e-60
gi|749513091|ref|WP_040152162.1|	Cache_3-Cache_2	34	261	3.9e-41
gi|763073959|ref|WP_043955441.1|	Cache_3-Cache_2	34	318	1.7e-80
gi|752548310|ref|WP_041219563.1|	Cache_3-Cache_2	35	326	1e-86
gi|737984118|ref|WP_035945994.1|	Cache_3-Cache_2	36	326	1.7e-85
gi|760074099|ref|WP_043756844.1|	Cache_3-Cache_2	36	329	4.6e-67
gi|638816062|ref|WP_024428646.1|	Cache_3-Cache_2	35	326	3.1e-87
gi|771086142|gb|KJM60446.1|	Cache_3-Cache_2	34	318	6.3e-79
gi|490277366|ref|WP_004173339.1|	Cache_3-Cache_2	35	319	3.4e-78
gi|740947749|ref|WP_038732689.1|	Cache_3-Cache_2	35	326	4.5e-87
gi|734917394|ref|WP_034139806.1|	Cache_3-Cache_2	33	307	1.2e-75
gi|705472580|gb|KGS02520.1|	Cache_3-Cache_2	35	326	7.1e-85
gi|497541893|ref|WP_009856091.1|	Cache_3-Cache_2	37	316	7.7e-64
gi|760369580|ref|WP_043863340.1|	Cache_3-Cache_2	33	309	8.5e-71
gi|500830948|ref|WP_012001650.1|	Cache_3-Cache_2	30	306	7.4e-59
gi|499687544|ref|WP_011368278.1|	Cache_3-Cache_2	32	321	6.2e-66
gi|651301332|ref|WP_026433021.1|	Cache_3-Cache_2	5	155	3.4e-43
gi|501740635|ref|WP_012631499.1|	Cache_3-Cache_2	31	315	5.3e-75
gi|695735959|ref|WP_032662426.1|	Cache_3-Cache_2	34	318	3.7e-78
gi|347516978|gb|EGY24173.1|	Cache_3-Cache_2	29	316	4.7e-70
gi|736751571|ref|WP_034755179.1|	Cache_3-Cache_2	38	333	1.2e-90
gi|727818646|ref|WP_033901963.1|	Cache_3-Cache_2	33	307	7.7e-76
gi|639483649|ref|WP_024656109.1|	Cache_3-Cache_2	33	309	6.4e-74
gi|568203710|ref|WP_024078074.1|	Cache_3-Cache_2	33	307	2.6e-74
gi|757493251|ref|WP_042762679.1|	Cache_3-Cache_2	34	325	1.5e-82
gi|520796348|ref|WP_020293399.1|	Cache_3-Cache_2	33	309	3.7e-71
gi|748716001|ref|WP_039974121.1|	Cache_3-Cache_2	34	325	2.1e-84
gi|692178019|ref|WP_032096662.1|	Cache_3-Cache_2	29	260	1.3e-38
gi|655502076|ref|WP_028883326.1|	Cache_3-Cache_2	28	279	9.2e-38
gi|740633023|ref|WP_038418528.1|	Cache_3-Cache_2	34	318	7.4e-77
gi|503549506|ref|WP_013783582.1|	Cache_3-Cache_2	37	280	5e-46
gi|503124511|ref|WP_013359172.1|	Cache_3-Cache_2	35	317	5.6e-81
gi|501625031|ref|WP_012603501.1|	Cache_3-Cache_2	34	325	5.2e-81
gi|490274906|ref|WP_004170931.1|	Cache_3-Cache_2	35	319	5.2e-78
gi|737073958|ref|WP_035068198.1|	Cache_3-Cache_2	32	335	2.1e-57
gi|515270952|ref|WP_016832718.1|	Cache_3-Cache_2	6	156	2.1e-38
gi|736047826|ref|WP_034193508.1|	Cache_3-Cache_2	35	326	1e-85
gi|737155628|ref|WP_035142445.1|	Cache_3-Cache_2	9	287	7.2e-64
gi|498150700|ref|WP_010464856.1|	Cache_3-Cache_2	36	316	2.2e-62
gi|648534707|ref|WP_026226458.1|	Cache_3-Cache_2	35	326	1.1e-87
gi|506356754|ref|WP_015876473.1|	Cache_3-Cache_2	35	326	2.5e-81
gi|526272833|gb|AGR77931.1|	Cache_3-Cache_2	64	162	1.6e-11
gi|502775735|ref|WP_013010711.1|	Cache_3-Cache_2	41	334	3.7e-59
gi|499944929|ref|WP_011625663.1|	Cache_3-Cache_2	32	312	9.4e-77
gi|740950051|ref|WP_038734898.1|	Cache_3-Cache_2	35	326	5.5e-87
gi|501016414|ref|WP_012069099.1|	Cache_3-Cache_2	34	326	5e-78
gi|489532431|ref|WP_003437162.1|	Cache_3-Cache_2	33	309	1.7e-72
gi|746392100|ref|WP_039434821.1|	Cache_3-Cache_2	33	293	7.7e-32
gi|505089131|ref|WP_015276233.1|	Cache_3-Cache_2	33	309	3.1e-76
gi|754961310|ref|WP_042317278.1|	Cache_3-Cache_2	35	326	1.8e-87
gi|493818300|ref|WP_006765851.1|	Cache_3-Cache_2	49	339	1.1e-86
gi|736298668|ref|WP_034333100.1|	Cache_3-Cache_2	42	334	4.3e-84
gi|657915455|ref|WP_029617310.1|	Cache_3-Cache_2	33	193	3.7e-31
gi|497518542|ref|WP_009832740.1|	Cache_3-Cache_2	37	321	1.6e-87
gi|670473950|ref|WP_031422463.1|	Cache_3-Cache_2	33	326	7.2e-79
gi|644630295|ref|WP_025343498.1|	Cache_3-Cache_2	30	303	4e-77
gi|659002832|ref|WP_029836677.1|	Cache_3-Cache_2	34	245	1.7e-63
gi|757502933|ref|WP_042771339.1|	Cache_3-Cache_2	34	325	2.3e-82
gi|636800010|dbj|BAO92032.1|	Cache_3-Cache_2	27	320	7.5e-87
gi|515098077|ref|WP_016727290.1|	Cache_3-Cache_2	40	337	8.8e-87
gi|759668103|ref|WP_043385665.1|	Cache_3-Cache_2	39	323	1.2e-87
gi|771845890|dbj|BAQ77677.1|	Cache_3-Cache_2	33	307	7.3e-74
gi|763023447|ref|WP_043907600.1|	Cache_3-Cache_2	33	326	1.2e-78
gi|504811653|ref|WP_014998755.1|	Cache_3-Cache_2	29	259	8.6e-39
gi|633889719|emb|CDN89219.1|	Cache_3-Cache_2	44	323	9e-59
gi|640688841|ref|WP_025113235.1|	Cache_3-Cache_2	33	309	2.7e-74
gi|736338037|ref|WP_034364420.1|	Cache_3-Cache_2	37	326	6.5e-85
gi|746508861|ref|WP_039545629.1|	Cache_3-Cache_2	35	323	1.6e-82
gi|668671884|gb|KFB67285.1|	Cache_3-Cache_2	35	319	3.3e-80
gi|737156330|ref|WP_035143128.1|	Cache_3-Cache_2	1	236	1.2e-49
gi|516347695|ref|WP_017737728.1|	Cache_3-Cache_2	33	307	1e-74
gi|499347504|ref|WP_011037043.1|	Cache_3-Cache_2	33	327	1.8e-78
gi|515738698|ref|WP_017171298.1|	Cache_3-Cache_2	33	326	1.7e-80
gi|756150180|ref|WP_042599238.1|	Cache_3-Cache_2	33	293	3.1e-40
gi|522833570|ref|WP_020746152.1|	Cache_3-Cache_2	29	279	1.2e-41
gi|758889828|ref|WP_043046895.1|	Cache_3-Cache_2	33	307	1.2e-75
gi|652450367|ref|WP_026845244.1|	Cache_3-Cache_2	36	360	4.5e-74
gi|506366791|ref|WP_015886510.1|	Cache_3-Cache_2	33	307	2.1e-77
gi|77544765|gb|ABA88327.1|	Cache_3-Cache_2	34	368	9.1e-88
gi|504509753|ref|WP_014696855.1|	Cache_3-Cache_2	35	326	1.3e-86
gi|490797899|ref|WP_004660037.1|	Cache_3-Cache_2	33	309	1.4e-73
gi|492831571|ref|WP_005985525.1|	Cache_3-Cache_2	34	350	4.1e-79
gi|749572882|ref|WP_040202159.1|	Cache_3-Cache_2	1	309	1.8e-89
gi|654910733|ref|WP_028361689.1|	Cache_3-Cache_2	35	326	4e-89
gi|704463132|ref|WP_033479848.1|	Cache_3-Cache_2	34	261	4.3e-41
gi|741002240|ref|WP_038784920.1|	Cache_3-Cache_2	35	326	7.3e-87
gi|746504010|ref|WP_039541227.1|	Cache_3-Cache_2	35	323	7e-83
gi|492284857|ref|WP_005799372.1|	Cache_3-Cache_2	36	317	6.9e-60
gi|770863242|ref|WP_045139587.1|	Cache_3-Cache_2	35	317	2.2e-79
gi|736942921|ref|WP_034939883.1|	Cache_3-Cache_2	35	319	4.9e-72
gi|746138141|ref|WP_039202506.1|	Cache_3-Cache_2	35	326	9.4e-82
gi|515910870|ref|WP_017341453.1|	Cache_3-Cache_2	33	308	4.1e-72
gi|764960091|ref|WP_044530123.1|	Cache_3-Cache_2	42	334	4.6e-85
gi|505109977|ref|WP_015297079.1|	Cache_3-Cache_2	34	325	1.8e-81
gi|499480676|ref|WP_011167316.1|	Cache_3-Cache_2	33	309	1.5e-73
gi|58426421|gb|AAW75458.1|	Cache_3-Cache_2	279	542	3.4e-25
gi|748781271|ref|WP_040032591.1|	Cache_3-Cache_2	35	323	9.2e-83
gi|754562547|ref|WP_041956162.1|	Cache_3-Cache_2	30	303	2.2e-74
gi|771230887|gb|KJN68717.1|	Cache_3-Cache_2	34	318	5.6e-79
gi|736059004|ref|WP_034202389.1|	Cache_3-Cache_2	36	326	3.8e-85
gi|739401799|ref|WP_037262351.1|	Cache_3-Cache_2	25	173	4.5e-40
gi|640502199|ref|WP_024939196.1|	Cache_3-Cache_2	34	293	1.2e-40
gi|504554404|ref|WP_014741506.1|	Cache_3-Cache_2	36	360	7.1e-80
gi|567419824|ref|WP_024022270.1|	Cache_3-Cache_2	34	326	1.5e-75
gi|515741783|ref|WP_017174383.1|	Cache_3-Cache_2	33	326	1.8e-80
gi|500178505|ref|WP_011852930.1|	Cache_3-Cache_2	35	326	1.4e-86
gi|686268968|ref|WP_031849229.1|	Cache_3-Cache_2	34	325	1.4e-82
gi|499767682|ref|WP_011448416.1|	Cache_3-Cache_2	40	308	2.3e-71
gi|752821628|ref|WP_041460813.1|	Cache_3-Cache_2	34	318	3.4e-83
gi|640524898|ref|WP_024958958.1|	Cache_3-Cache_2	33	309	1.7e-72
gi|771852091|dbj|BAQ83877.1|	Cache_3-Cache_2	33	307	4.5e-74
gi|759890873|ref|WP_043577473.1|	Cache_3-Cache_2	21	310	2.7e-67
gi|495237625|ref|WP_007962394.1|	Cache_3-Cache_2	33	309	4e-74
gi|494794777|ref|WP_007530185.1|	Cache_3-Cache_2	32	200	1.2e-34
gi|221183067|gb|EEE15467.1|	Cache_3-Cache_2	16	306	1.4e-85
gi|658993319|ref|WP_029830374.1|	Cache_3-Cache_2	34	325	3.5e-82
gi|506347239|ref|WP_015866958.1|	Cache_3-Cache_2	45	330	5e-63
gi|499660327|ref|WP_011341061.1|	Cache_3-Cache_2	34	363	1.9e-85
gi|740954802|ref|WP_038739437.1|	Cache_3-Cache_2	35	326	5.9e-87
gi|498150994|ref|WP_010465150.1|	Cache_3-Cache_2	33	308	2.2e-76
gi|497367927|ref|WP_009682140.1|	Cache_3-Cache_2	33	211	3.6e-59
gi|515552912|ref|WP_016985838.1|	Cache_3-Cache_2	33	309	3.8e-73
gi|655462092|ref|WP_028845059.1|	Cache_3-Cache_2	39	311	7.4e-84
gi|501353469|ref|WP_012385099.1|	Cache_3-Cache_2	23	173	4e-31
gi|564599453|ref|WP_023844553.1|	Cache_3-Cache_2	32	300	6.2e-70
gi|500120855|ref|WP_011796860.1|	Cache_3-Cache_2	4	155	1.8e-43
gi|521982372|ref|WP_020493643.1|	Cache_3-Cache_2	14	172	2.2e-39
gi|495169967|ref|WP_007894763.1|	Cache_3-Cache_2	33	308	1.6e-72
gi|495201843|ref|WP_007926629.1|	Cache_3-Cache_2	33	307	1.5e-76
gi|696196371|gb|KGL36979.1|	Cache_3-Cache_2	33	266	2.5e-43
gi|752525804|ref|WP_041197376.1|	Cache_3-Cache_2	35	326	4.7e-87
gi|749510352|ref|WP_040150079.1|	Cache_3-Cache_2	33	326	1.1e-78
gi|654511451|ref|WP_027980754.1|	Cache_3-Cache_2	33	307	1.3e-71
gi|330941338|gb|EGH44190.1|	Cache_3-Cache_2	33	309	1.8e-73
gi|495195619|ref|WP_007920409.1|	Cache_3-Cache_2	33	309	6.9e-74
gi|494791069|ref|WP_007526477.1|	Cache_3-Cache_2	32	331	6.7e-57
gi|742925390|ref|WP_039024055.1|	Cache_3-Cache_2	34	318	2.9e-77
gi|502899410|ref|WP_013134386.1|	Cache_3-Cache_2	30	314	6.2e-70
gi|515167608|ref|WP_016796120.1|	Cache_3-Cache_2	34	325	1e-79
gi|491527306|ref|WP_005384931.1|	Cache_3-Cache_2	34	325	9.9e-83
gi|740370104|ref|WP_038205487.1|	Cache_3-Cache_2	34	325	7.6e-83
gi|737273510|ref|WP_035257392.1|	Cache_3-Cache_2	1	126	3.2e-26
gi|755680958|ref|WP_042553246.1|	Cache_3-Cache_2	33	309	4.4e-75
gi|760138051|ref|WP_043819352.1|	Cache_3-Cache_2	37	233	5.5e-57
gi|495853344|ref|WP_008577923.1|	Cache_3-Cache_2	32	292	3.3e-41
gi|494457472|ref|WP_007247219.1|	Cache_3-Cache_2	33	309	1.2e-73
gi|521291977|ref|WP_020456245.1|	Cache_3-Cache_2	34	318	3.1e-78
gi|746299995|ref|WP_039347067.1|	Cache_3-Cache_2	35	323	9.1e-80
gi|501447228|ref|WP_012470677.1|	Cache_3-Cache_2	85	201	9.1e-26
gi|701222257|gb|KGP57490.1|	Cache_3-Cache_2	33	326	3.7e-77
gi|662154413|ref|WP_030102231.1|	Cache_3-Cache_2	35	326	5.8e-90
gi|749667722|ref|WP_040266788.1|	Cache_3-Cache_2	33	307	3.1e-76
gi|495361335|ref|WP_008086054.1|	Cache_3-Cache_2	33	309	3.8e-74
gi|495053521|ref|WP_007778357.1|	Cache_3-Cache_2	34	318	3.4e-82
gi|696195468|gb|KGL36230.1|	Cache_3-Cache_2	33	312	2.4e-47
gi|498113307|ref|WP_010427463.1|	Cache_3-Cache_2	34	318	1.8e-78
gi|527036197|ref|WP_020882939.1|	Cache_3-Cache_2	34	318	1.1e-78
gi|552542652|ref|WP_023001063.1|	Cache_3-Cache_2	15	191	0.00023
gi|501372038|ref|WP_012403604.1|	Cache_3-Cache_2	35	326	1.7e-87
gi|556304649|ref|WP_023293448.1|	Cache_3-Cache_2	34	318	6.3e-78
gi|738210926|ref|WP_036166641.1|	Cache_3-Cache_2	37	333	4.6e-91
gi|657046872|ref|WP_029289750.1|	Cache_3-Cache_2	33	307	5.1e-75
gi|504533362|ref|WP_014720464.1|	Cache_3-Cache_2	33	307	2.1e-76
gi|736913744|ref|WP_034911733.1|	Cache_3-Cache_2	35	319	8.8e-78
gi|738093266|ref|WP_036051917.1|	Cache_3-Cache_2	35	326	5.6e-84
gi|766957820|ref|WP_044858226.1|	Cache_3-Cache_2	34	185	2.1e-39
gi|772936263|gb|AJX74385.1|	Cache_3-Cache_2	35	326	2.9e-87
gi|758853413|ref|WP_043027689.1|	Cache_3-Cache_2	34	325	1.4e-82
gi|221167269|gb|EED99739.1|	Cache_3-Cache_2	1	127	1.1e-29
gi|746462856|ref|WP_039502027.1|	Cache_3-Cache_2	35	323	1.7e-82
gi|488364759|ref|WP_002434144.1|	Cache_3-Cache_2	34	318	4.9e-77
gi|756158599|ref|WP_042607122.1|	Cache_3-Cache_2	33	309	1.9e-72
gi|755651105|ref|WP_042550026.1|	Cache_3-Cache_2	40	337	2.4e-86
gi|704481557|ref|WP_033482640.1|	Cache_3-Cache_2	33	326	1e-78
gi|653405432|gb|KEA54184.1|	Cache_3-Cache_2	34	318	2e-73
gi|639542700|ref|WP_024691103.1|	Cache_3-Cache_2	33	309	3.3e-74
gi|771494872|ref|WP_045158618.1|	Cache_3-Cache_2	33	309	4.3e-77
gi|750172310|ref|WP_040476384.1|	Cache_3-Cache_2	36	326	2.8e-75
gi|736792944|ref|WP_034795184.1|	Cache_3-Cache_2	38	323	7.9e-82
gi|495425514|ref|WP_008150211.1|	Cache_3-Cache_2	33	308	2.9e-72
gi|517577735|ref|WP_018747943.1|	Cache_3-Cache_2	34	328	4e-50
gi|493968972|ref|WP_006912217.1|	Cache_3-Cache_2	37	178	1.2e-27
gi|639809837|ref|WP_024745069.1|	Cache_3-Cache_2	33	280	1.2e-25
gi|740964948|ref|WP_038749489.1|	Cache_3-Cache_2	35	326	2.2e-86
gi|695758657|ref|WP_032681873.1|	Cache_3-Cache_2	34	318	2.6e-78
gi|757566735|ref|WP_042822538.1|	Cache_3-Cache_2	33	281	2.7e-34
gi|491523064|ref|WP_005380692.1|	Cache_3-Cache_2	34	325	1.3e-81
gi|742405176|ref|WP_038884297.1|	Cache_3-Cache_2	34	325	2.2e-82
gi|734937978|ref|WP_034147697.1|	Cache_3-Cache_2	33	308	6.2e-73
gi|516457187|ref|WP_017846027.1|	Cache_3-Cache_2	33	307	3.3e-73
gi|647525051|ref|WP_025818492.1|	Cache_3-Cache_2	34	325	5.5e-82
gi|751589699|ref|WP_041057972.1|	Cache_3-Cache_2	34	325	2.9e-84
gi|489301305|ref|WP_003208771.1|	Cache_3-Cache_2	33	307	5e-77
gi|495351413|ref|WP_008076138.1|	Cache_3-Cache_2	5	225	1.2e-60
gi|696425115|ref|WP_032994882.1|	Cache_3-Cache_2	34	318	3.4e-82
gi|741004977|ref|WP_038787493.1|	Cache_3-Cache_2	35	326	8.7e-87
gi|772975817|gb|AJX35646.1|	Cache_3-Cache_2	35	326	2.1e-87
gi|752627384|ref|WP_041296745.1|	Cache_3-Cache_2	5	124	1.5e-17
gi|500264743|ref|WP_011915627.1|	Cache_3-Cache_2	34	318	5e-77
gi|766960302|ref|WP_044859763.1|	Cache_3-Cache_2	1	174	1e-46
gi|695733056|ref|WP_032659545.1|	Cache_3-Cache_2	33	309	1.4e-72
gi|672397473|dbj|GAK49662.1|	Cache_3-Cache_2	92	402	6.5e-62
gi|672397473|dbj|GAK49662.1|	Cache_3-Cache_2	493	618	6.5e-62
gi|489680097|ref|WP_003584320.1|	Cache_3-Cache_2	31	200	5.6e-34
gi|754909883|ref|WP_042268222.1|	Cache_3-Cache_2	35	326	4.6e-87
gi|727314043|ref|WP_033769804.1|	Cache_3-Cache_2	35	317	9.4e-80
gi|748796016|ref|WP_040044018.1|	Cache_3-Cache_2	35	323	1.4e-82
gi|494098531|ref|WP_007039328.1|	Cache_3-Cache_2	38	332	1.7e-75
gi|753126850|ref|WP_041494142.1|	Cache_3-Cache_2	35	326	9.3e-86
gi|721547419|gb|KGY90759.1|	Cache_3-Cache_2	34	318	5.2e-79
gi|519039821|ref|WP_020195696.1|	Cache_3-Cache_2	34	325	1.7e-84
gi|522140868|ref|WP_020652077.1|	Cache_3-Cache_2	38	331	7.4e-93
gi|635278756|gb|KDE56137.1|	Cache_3-Cache_2	34	306	4.1e-66
gi|655358874|ref|WP_028765248.1|	Cache_3-Cache_2	33	313	2.2e-67
gi|505186185|ref|WP_015373287.1|	Cache_3-Cache_2	33	309	3.4e-78
gi|638825735|ref|WP_024430212.1|	Cache_3-Cache_2	35	326	5.6e-86
gi|502425652|ref|WP_012782832.1|	Cache_3-Cache_2	44	372	2.5e-71
gi|505228000|ref|WP_015415102.1|	Cache_3-Cache_2	35	346	4.6e-79
gi|504355274|ref|WP_014542376.1|	Cache_3-Cache_2	35	319	1.2e-80
gi|746468111|ref|WP_039507046.1|	Cache_3-Cache_2	35	323	3.3e-82
gi|655373486|ref|WP_028779094.1|	Cache_3-Cache_2	33	313	6.1e-74
gi|738345963|ref|WP_036298474.1|	Cache_3-Cache_2	16	248	2.8e-36
gi|338170828|gb|AEI81881.1|	Cache_3-Cache_2	29	180	4.9e-41
gi|655988255|ref|WP_029029957.1|	Cache_3-Cache_2	21	208	4.3e-32
gi|516493973|ref|WP_017882417.1|	Cache_3-Cache_2	1	229	1.7e-76
gi|498135323|ref|WP_010449479.1|	Cache_3-Cache_2	34	325	1.5e-82
gi|488492636|ref|WP_002536080.1|	Cache_3-Cache_2	30	279	4e-41
gi|501030409|ref|WP_012082492.1|	Cache_3-Cache_2	75	176	6.7e-10
gi|490686967|ref|WP_004551501.1|	Cache_3-Cache_2	35	326	4.8e-87
gi|648660279|ref|WP_026352026.1|	Cache_3-Cache_2	36	323	1.1e-60
gi|760019238|ref|WP_043702402.1|	Cache_3-Cache_2	14	172	1e-39
gi|753768425|ref|WP_041531898.1|	Cache_3-Cache_2	34	366	2.4e-75
gi|746204604|ref|WP_039261033.1|	Cache_3-Cache_2	34	318	2.6e-78
gi|506333846|ref|WP_015853565.1|	Cache_3-Cache_2	36	358	5.3e-62
gi|729034549|dbj|GAM08668.1|	Cache_3-Cache_2	105	234	4.1e-19
gi|737218275|ref|WP_035202965.1|	Cache_3-Cache_2	36	316	1.1e-60
gi|704483576|ref|WP_033483091.1|	Cache_3-Cache_2	33	326	1.9e-78
gi|752674189|ref|WP_041322898.1|	Cache_3-Cache_2	10	134	1.7e-17
gi|518410282|ref|WP_019580489.1|	Cache_3-Cache_2	33	307	4.5e-72
gi|516028571|ref|WP_017459154.1|	Cache_3-Cache_2	34	318	1.8e-78
gi|639635089|ref|WP_024710347.1|	Cache_3-Cache_2	33	298	1.4e-25
gi|772574959|ref|WP_045259635.1|	Cache_3-Cache_2	34	318	5.3e-80
gi|658962834|ref|WP_029810447.1|	Cache_3-Cache_2	34	325	9.6e-82
gi|752510814|ref|WP_041182430.1|	Cache_3-Cache_2	33	271	1.1e-25
gi|503873342|ref|WP_014107336.1|	Cache_3-Cache_2	29	283	8.1e-37
gi|742422861|ref|WP_038901965.1|	Cache_3-Cache_2	34	321	1.9e-81
gi|746424952|ref|WP_039465474.1|	Cache_3-Cache_2	34	325	5.8e-78
gi|742381450|ref|WP_038860577.1|	Cache_3-Cache_2	34	318	7.6e-82
gi|739152236|ref|WP_037016625.1|	Cache_3-Cache_2	33	309	4.8e-75
gi|489527919|ref|WP_003432666.1|	Cache_3-Cache_2	33	309	1.6e-73
gi|746475129|ref|WP_039513281.1|	Cache_3-Cache_2	35	323	6.5e-83
gi|543201883|gb|ERJ21269.1|	Cache_3-Cache_2	1	91	1.7e-05
gi|489269130|ref|WP_003176885.1|	Cache_3-Cache_2	33	307	4.7e-76
gi|701221017|gb|KGP56357.1|	Cache_3-Cache_2	33	294	8.5e-32
gi|750662156|ref|WP_040941362.1|	Cache_3-Cache_2	33	327	4.7e-77
gi|740996749|ref|WP_038779630.1|	Cache_3-Cache_2	35	326	8.7e-87
gi|91689858|gb|ABE33056.1|	Cache_3-Cache_2	50	341	1.1e-89
gi|746556570|ref|WP_039587363.1|	Cache_3-Cache_2	33	326	1e-78
gi|495282812|ref|WP_008007566.1|	Cache_3-Cache_2	33	308	2.9e-72
gi|647338472|ref|WP_025767192.1|	Cache_3-Cache_2	34	325	9.9e-83
gi|759752931|ref|WP_043463478.1|	Cache_3-Cache_2	19	310	2.1e-46
gi|658928681|ref|WP_029790480.1|	Cache_3-Cache_2	34	325	7.5e-84
gi|734866591|ref|WP_034116394.1|	Cache_3-Cache_2	33	307	1.3e-75
gi|753816506|ref|WP_041572139.1|	Cache_3-Cache_2	1	139	3e-28
gi|652927467|ref|WP_027181243.1|	Cache_3-Cache_2	32	321	6.2e-66
gi|749661065|ref|WP_040260295.1|	Cache_3-Cache_2	33	309	2.1e-70
gi|770960388|gb|KJL59728.1|	Cache_3-Cache_2	34	318	2.6e-79
gi|695725688|ref|WP_032652291.1|	Cache_3-Cache_2	34	318	5.6e-79
gi|21108401|gb|AAM37022.1|	Cache_3-Cache_2	6	229	3.6e-41
gi|738260664|ref|WP_036215602.1|	Cache_3-Cache_2	37	331	2.5e-94
gi|550801906|gb|AGX87877.1|	Cache_3-Cache_2	37	329	8.5e-92
gi|759614657|ref|WP_043332835.1|	Cache_3-Cache_2	36	323	1.9e-52
gi|576729796|gb|EUC18352.1|	Cache_3-Cache_2	35	326	5.6e-88
gi|499376620|ref|WP_011064198.1|	Cache_3-Cache_2	33	307	1.9e-75
gi|576299088|gb|ETZ10259.1|	Cache_3-Cache_2	5	97	3.6e-12
gi|504018471|ref|WP_014252465.1|	Cache_3-Cache_2	35	328	4.9e-87
gi|752570482|ref|WP_041241711.1|	Cache_3-Cache_2	163	369	6.1e-37
gi|655130065|ref|WP_028577156.1|	Cache_3-Cache_2	33	317	2.1e-71
gi|225932765|gb|EEH28761.1|	Cache_3-Cache_2	30	321	1.1e-86
gi|499769155|ref|WP_011449889.1|	Cache_3-Cache_2	38	306	4e-75
gi|740465396|ref|WP_038296787.1|	Cache_3-Cache_2	31	320	3.6e-82
gi|496200138|ref|WP_008919975.1|	Cache_3-Cache_2	5	158	1.6e-46
gi|301638604|gb|ADK83926.1|	Cache_3-Cache_2	42	369	9.5e-84
gi|495452570|ref|WP_008177264.1|	Cache_3-Cache_2	28	262	2.1e-47
gi|494051514|ref|WP_006993624.1|	Cache_3-Cache_2	29	276	4.6e-37
gi|656309242|ref|WP_029241728.1|	Cache_3-Cache_2	33	309	7.8e-72
gi|520942305|ref|WP_020351447.1|	Cache_3-Cache_2	33	309	4.2e-74
gi|653484661|ref|WP_027553546.1|	Cache_3-Cache_2	17	170	1.6e-38
gi|119672393|emb|CAL96307.1|	Cache_3-Cache_2	35	322	4.2e-39
gi|746550501|ref|WP_039582500.1|	Cache_3-Cache_2	33	304	1.4e-73
gi|739431031|ref|WP_037291088.1|	Cache_3-Cache_2	37	316	1.6e-65
gi|754970836|ref|WP_042326725.1|	Cache_3-Cache_2	35	326	4.2e-88
gi|380686057|emb|CCG39062.1|	Cache_3-Cache_2	15	308	1.9e-78
gi|771302059|gb|KJO37073.1|	Cache_3-Cache_2	34	318	9.1e-78
gi|740902106|ref|WP_038687354.1|	Cache_3-Cache_2	37	330	3.1e-71
gi|766664460|ref|WP_044824354.1|	Cache_3-Cache_2	1	56	6.2e-05
gi|545467441|ref|WP_021703942.1|	Cache_3-Cache_2	34	325	5.8e-82
gi|759771225|ref|WP_043480762.1|	Cache_3-Cache_2	38	332	6.9e-89
gi|512562218|ref|WP_016448156.1|	Cache_3-Cache_2	37	326	4.9e-85
gi|746488936|ref|WP_039526627.1|	Cache_3-Cache_2	35	323	1.9e-82
gi|556387762|ref|WP_023302959.1|	Cache_3-Cache_2	34	318	5.2e-79
gi|491898489|ref|WP_005659608.1|	Cache_3-Cache_2	41	322	7.3e-20
gi|571792279|gb|ETR72660.1|	Cache_3-Cache_2	75	380	3.3e-56
gi|655459781|ref|WP_028842767.1|	Cache_3-Cache_2	88	306	4.1e-87
gi|771585579|ref|WP_045206709.1|	Cache_3-Cache_2	41	338	7.2e-89
gi|742392141|ref|WP_038871267.1|	Cache_3-Cache_2	34	325	3.4e-83
gi|740109987|ref|WP_037958937.1|	Cache_3-Cache_2	30	303	4.4e-77
gi|543167236|ref|WP_021019143.1|	Cache_3-Cache_2	34	324	6.1e-68
gi|501733771|ref|WP_012629074.1|	Cache_3-Cache_2	64	390	5.8e-85
gi|636738956|ref|WP_024306392.1|	Cache_3-Cache_2	33	217	1.8e-64
gi|636738956|ref|WP_024306392.1|	Cache_3-Cache_2	234	331	1.8e-64
gi|737114534|ref|WP_035102246.1|	Cache_3-Cache_2	60	178	1.6e-05
gi|490684426|ref|WP_004549104.1|	Cache_3-Cache_2	35	326	5.9e-87
gi|501269140|ref|WP_012312158.1|	Cache_3-Cache_2	34	256	3.3e-69
gi|515824831|ref|WP_017255584.1|	Cache_3-Cache_2	33	307	3e-78
gi|494976047|ref|WP_007702072.1|	Cache_3-Cache_2	34	318	6.5e-81
gi|495703122|ref|WP_008427701.1|	Cache_3-Cache_2	27	303	3.8e-65
gi|497199793|ref|WP_009514055.1|	Cache_3-Cache_2	31	254	1.9e-41
gi|495245580|ref|WP_007970342.1|	Cache_3-Cache_2	34	257	3.4e-41
gi|499867051|ref|WP_011547785.1|	Cache_3-Cache_2	36	326	1.5e-86
gi|501411089|ref|WP_012442655.1|	Cache_3-Cache_2	35	319	4.5e-76
gi|746542763|ref|WP_039574963.1|	Cache_3-Cache_2	34	293	1.6e-41
gi|518722559|ref|WP_019882982.1|	Cache_3-Cache_2	16	248	2.7e-36
gi|499955886|ref|WP_011636620.1|	Cache_3-Cache_2	32	313	1.2e-72
gi|666927056|gb|KEZ69942.1|	Cache_3-Cache_2	33	309	1.2e-72
gi|740356692|ref|WP_038192936.1|	Cache_3-Cache_2	34	326	6.5e-82
gi|741010845|ref|WP_038793227.1|	Cache_3-Cache_2	35	326	1.6e-86
gi|656257043|ref|WP_029203358.1|	Cache_3-Cache_2	34	325	7.7e-77
gi|769925013|ref|WP_045059314.1|	Cache_3-Cache_2	33	309	1.9e-73
gi|543201584|gb|ERJ21002.1|	Cache_3-Cache_2	1	254	1.6e-51
gi|741013461|ref|WP_038795764.1|	Cache_3-Cache_2	35	326	1.4e-86
gi|481585865|gb|ENZ95376.1|	Cache_3-Cache_2	2	211	1.7e-30
gi|742402768|ref|WP_038881893.1|	Cache_3-Cache_2	34	325	2.6e-84
gi|746483658|ref|WP_039521414.1|	Cache_3-Cache_2	33	326	1.1e-77
gi|495245702|ref|WP_007970464.1|	Cache_3-Cache_2	33	326	2.2e-77
gi|736176363|ref|WP_034294379.1|	Cache_3-Cache_2	7	157	3.2e-44
gi|658976788|ref|WP_029819529.1|	Cache_3-Cache_2	34	293	1.9e-41
gi|740923526|ref|WP_038708681.1|	Cache_3-Cache_2	1	174	2e-48
gi|740945480|ref|WP_038730481.1|	Cache_3-Cache_2	35	326	9.9e-87
gi|589832126|gb|EXJ14501.1|	Cache_3-Cache_2	43	335	2.9e-75
gi|746176817|ref|WP_039236551.1|	Cache_3-Cache_2	29	259	2.4e-39
gi|669783635|emb|CDS50369.1|	Cache_3-Cache_2	21	306	7.1e-58
gi|565896512|ref|WP_023976218.1|	Cache_3-Cache_2	28	303	6.5e-66
gi|503934328|ref|WP_014168322.1|	Cache_3-Cache_2	34	318	3.7e-78
gi|736435561|ref|WP_034457621.1|	Cache_3-Cache_2	57	340	1e-51
gi|742457713|ref|WP_038914553.1|	Cache_3-Cache_2	34	321	9.5e-81
gi|525967678|ref|WP_020832950.1|	Cache_3-Cache_2	40	337	4.3e-86
gi|516281024|ref|WP_017684987.1|	Cache_3-Cache_2	33	309	7.8e-73
gi|544801773|ref|WP_021218951.1|	Cache_3-Cache_2	33	309	7e-72
gi|772669399|ref|WP_045284419.1|	Cache_3-Cache_2	34	318	1.2e-78
gi|737590070|ref|WP_035560936.1|	Cache_3-Cache_2	35	326	4e-89
gi|516295420|ref|WP_017698727.1|	Cache_3-Cache_2	33	171	5.4e-35
gi|387939067|gb|EIK45618.1|	Cache_3-Cache_2	33	289	1.6e-38
gi|670502940|ref|WP_031450830.1|	Cache_3-Cache_2	1	95	4e-07
gi|260220423|emb|CBA27946.1|	Cache_3-Cache_2	30	193	1e-45
gi|491916702|ref|WP_005670299.1|	Cache_3-Cache_2	39	330	7.7e-94
gi|518434036|ref|WP_019604243.1|	Cache_3-Cache_2	28	279	6.4e-38
gi|501540663|ref|WP_012546024.1|	Cache_3-Cache_2	88	306	8e-87
gi|516274330|ref|WP_017678293.1|	Cache_3-Cache_2	33	309	9.4e-74
gi|748616845|ref|WP_039875023.1|	Cache_3-Cache_2	42	334	1.4e-82
gi|749570734|ref|WP_040200255.1|	Cache_3-Cache_2	32	345	1.4e-25
gi|400232091|gb|EJO61733.1|	Cache_3-Cache_2	49	339	4.5e-85
gi|490691441|ref|WP_004555643.1|	Cache_3-Cache_2	35	326	2.3e-87
gi|736953793|ref|WP_034950471.1|	Cache_3-Cache_2	1	212	7.4e-72
gi|737505033|ref|WP_035484563.1|	Cache_3-Cache_2	35	326	1.5e-88
gi|740573389|ref|WP_038359190.1|	Cache_3-Cache_2	33	309	2.1e-74
gi|721587585|gb|KGZ30859.1|	Cache_3-Cache_2	59	340	7.5e-54
gi|654310748|ref|WP_027823909.1|	Cache_3-Cache_2	32	324	1.4e-57
gi|502965523|ref|WP_013200499.1|	Cache_3-Cache_2	35	318	2.2e-82
gi|746384029|ref|WP_039427295.1|	Cache_3-Cache_2	1	195	1.7e-39
gi|654552312|ref|WP_028019936.1|	Cache_3-Cache_2	34	318	6e-81
gi|750444497|ref|WP_040726374.1|	Cache_3-Cache_2	39	333	7.8e-91
gi|529211329|gb|EPZ88057.1|	Cache_3-Cache_2	34	324	1.3e-85
gi|652960726|ref|WP_027213923.1|	Cache_3-Cache_2	35	326	5.1e-91
gi|755064671|ref|WP_042416410.1|	Cache_3-Cache_2	42	322	3e-61
gi|654442275|ref|WP_027912805.1|	Cache_3-Cache_2	33	309	1.2e-75
gi|764707721|ref|WP_044465744.1|	Cache_3-Cache_2	33	309	4.2e-76
gi|749625983|ref|WP_040237484.1|	Cache_3-Cache_2	33	326	1.1e-78
gi|646367009|ref|WP_025508729.1|	Cache_3-Cache_2	34	325	1.2e-82
gi|723598345|ref|WP_033575536.1|	Cache_3-Cache_2	34	321	7.7e-82
gi|737279184|ref|WP_035262645.1|	Cache_3-Cache_2	1	153	1.2e-40
gi|672401262|dbj|GAK58135.1|	Cache_3-Cache_2	57	176	1.4e-05
gi|550541933|ref|WP_022623933.1|	Cache_3-Cache_2	35	317	3.2e-80
gi|152029475|gb|ABS27243.1|	Cache_3-Cache_2	43	366	1.8e-79
gi|506331247|ref|WP_015850966.1|	Cache_3-Cache_2	32	316	2.4e-65
gi|490663014|ref|WP_004528004.1|	Cache_3-Cache_2	35	326	8.7e-87
gi|504025941|ref|WP_014259935.1|	Cache_3-Cache_2	34	350	1.4e-79
gi|746540073|ref|WP_039572421.1|	Cache_3-Cache_2	33	326	5.5e-80
gi|643645429|ref|WP_025242686.1|	Cache_3-Cache_2	33	302	2.1e-64
gi|489299347|ref|WP_003206827.1|	Cache_3-Cache_2	33	309	1.1e-75
gi|737921676|ref|WP_035886978.1|	Cache_3-Cache_2	34	318	3.5e-80
gi|686978696|gb|KGD55557.1|	Cache_3-Cache_2	35	326	5e-87
gi|653597590|ref|WP_027610434.1|	Cache_3-Cache_2	33	309	5.7e-75
gi|647077464|ref|WP_025638794.1|	Cache_3-Cache_2	34	325	1.5e-82
gi|643377855|ref|WP_025206251.1|	Cache_3-Cache_2	34	318	6.2e-78
gi|495227140|ref|WP_007951911.1|	Cache_3-Cache_2	33	309	1.1e-74
gi|516017232|ref|WP_017447815.1|	Cache_3-Cache_2	34	325	1.5e-82
gi|147849147|emb|CAK24698.1|	Cache_3-Cache_2	45	301	2.7e-28
gi|500084445|ref|WP_011760458.1|	Cache_3-Cache_2	32	312	3e-68
gi|697051863|ref|WP_033144469.1|	Cache_3-Cache_2	34	318	5e-78
gi|511824063|ref|WP_016402896.1|	Cache_3-Cache_2	34	325	1.3e-74
gi|406888031|gb|EKD34635.1|	Cache_3-Cache_2	35	241	6.4e-55
gi|558083177|ref|WP_023478377.1|	Cache_3-Cache_2	34	318	1e-77
gi|736903107|ref|WP_034901893.1|	Cache_3-Cache_2	1	238	5e-56
gi|737158660|ref|WP_035145403.1|	Cache_3-Cache_2	1	159	9.1e-46
gi|344168317|emb|CCA80589.1|	Cache_3-Cache_2	38	330	1.7e-83
gi|736353456|ref|WP_034379166.1|	Cache_3-Cache_2	38	333	1.2e-93
gi|740970189|ref|WP_038754626.1|	Cache_3-Cache_2	35	326	5e-87
gi|492049859|ref|WP_005732789.1|	Cache_3-Cache_2	33	309	1.1e-72
gi|504281345|ref|WP_014468447.1|	Cache_3-Cache_2	32	318	1.1e-85
gi|759937137|ref|WP_043622285.1|	Cache_3-Cache_2	29	318	2.5e-66
gi|772280886|ref|WP_045243539.1|	Cache_3-Cache_2	35	326	9.1e-87
gi|646355318|ref|WP_025499564.1|	Cache_3-Cache_2	34	325	2.5e-82
gi|503207293|ref|WP_013441954.1|	Cache_3-Cache_2	56	303	6e-45
gi|498495778|ref|WP_010796508.1|	Cache_3-Cache_2	33	308	1.3e-72
gi|502491831|ref|WP_012805241.1|	Cache_3-Cache_2	35	318	2.6e-71
gi|514419671|ref|WP_016566834.1|	Cache_3-Cache_2	33	309	1.2e-72
gi|639217282|ref|WP_024554937.1|	Cache_3-Cache_2	34	318	1.2e-79
gi|505936994|ref|WP_015723853.1|	Cache_3-Cache_2	36	319	3e-58
gi|469767237|gb|AGH77654.1|	Cache_3-Cache_2	29	251	3e-40
gi|497583473|ref|WP_009897657.1|	Cache_3-Cache_2	35	326	4e-85
gi|491539634|ref|WP_005397253.1|	Cache_3-Cache_2	34	325	5.9e-81
gi|149745343|gb|EDM56594.1|	Cache_3-Cache_2	34	294	8.5e-74
gi|504936956|ref|WP_015124058.1|	Cache_3-Cache_2	72	397	6.4e-82
gi|492833533|ref|WP_005987487.1|	Cache_3-Cache_2	32	317	2.1e-68
gi|639178336|ref|WP_024517952.1|	Cache_3-Cache_2	3	172	1.5e-40
gi|654264749|ref|WP_027779958.1|	Cache_3-Cache_2	35	326	2.9e-89
gi|772659869|ref|WP_045281965.1|	Cache_3-Cache_2	34	318	5e-77
gi|644959658|emb|CDN17564.1|	Cache_3-Cache_2	29	253	3e-41
gi|495714830|ref|WP_008439409.1|	Cache_3-Cache_2	33	307	5e-77
gi|655504823|ref|WP_028886010.1|	Cache_3-Cache_2	29	279	5.5e-37
gi|401702680|gb|EJS92920.1|	Cache_3-Cache_2	35	323	3.8e-81
gi|755897736|gb|AJK47187.1|	Cache_3-Cache_2	70	361	2e-83
gi|654557308|ref|WP_028024681.1|	Cache_3-Cache_2	28	296	2.1e-37
gi|516431734|ref|WP_017820789.1|	Cache_3-Cache_2	34	325	1.3e-82
gi|504865350|ref|WP_015052452.1|	Cache_3-Cache_2	399	466	0.00027
gi|738012676|ref|WP_035974057.1|	Cache_3-Cache_2	36	326	1.1e-86
gi|489364123|ref|WP_003270998.1|	Cache_3-Cache_2	40	337	1.4e-85
gi|652941888|ref|WP_027195371.1|	Cache_3-Cache_2	35	326	3.2e-86
gi|500172911|ref|WP_011847336.1|	Cache_3-Cache_2	32	313	2e-78
gi|746600013|ref|WP_039626206.1|	Cache_3-Cache_2	34	326	2.7e-81
gi|654296137|ref|WP_027810628.1|	Cache_3-Cache_2	36	326	1.3e-86
gi|741007451|ref|WP_038789923.1|	Cache_3-Cache_2	35	326	8.6e-87
gi|654127089|ref|WP_027721540.1|	Cache_3-Cache_2	32	316	3.5e-71
gi|255613510|ref|XP_002539518.1|	Cache_3-Cache_2	1	210	9.6e-43
gi|740994601|ref|WP_038777627.1|	Cache_3-Cache_2	35	326	8.7e-87
gi|544756699|ref|WP_021183565.1|	Cache_3-Cache_2	35	317	5.8e-80
gi|658955697|ref|WP_029806680.1|	Cache_3-Cache_2	34	325	2.6e-82
gi|659849567|ref|WP_029897076.1|	Cache_3-Cache_2	33	316	8.8e-50
gi|751653522|ref|WP_041120376.1|	Cache_3-Cache_2	33	307	3.6e-75
gi|498059031|ref|WP_010373187.1|	Cache_3-Cache_2	28	290	8.3e-32
gi|740880862|ref|WP_038666110.1|	Cache_3-Cache_2	34	321	1.8e-81
gi|24251268|gb|AAN46188.1|	Cache_3-Cache_2	34	363	9.9e-72
gi|495763576|ref|WP_008488155.1|	Cache_3-Cache_2	28	297	4e-46
gi|756163774|ref|WP_042612052.1|	Cache_3-Cache_2	37	330	1.4e-67
gi|696303233|ref|WP_032878746.1|	Cache_3-Cache_2	33	307	3.4e-76
gi|219952864|gb|ACL63253.1|	Cache_3-Cache_2	29	173	2.1e-39
gi|519236808|gb|EPN16663.1|	Cache_3-Cache_2	1	215	1.5e-62
gi|515073331|ref|WP_016703168.1|	Cache_3-Cache_2	33	309	6.8e-75
gi|495375299|ref|WP_008100011.1|	Cache_3-Cache_2	34	358	1.7e-89
gi|527043773|ref|WP_020886870.1|	Cache_3-Cache_2	32	318	2.7e-56
gi|647039987|ref|WP_025631274.1|	Cache_3-Cache_2	34	325	1.5e-82
gi|492071105|ref|WP_005738617.1|	Cache_3-Cache_2	33	309	3.8e-74
gi|503555755|ref|WP_013789831.1|	Cache_3-Cache_2	33	309	3.3e-75
gi|498120747|ref|WP_010434903.1|	Cache_3-Cache_2	33	309	3.8e-73
gi|772509172|gb|KJQ36806.1|	Cache_3-Cache_2	34	318	1.2e-79
gi|644996857|ref|WP_025405766.1|	Cache_3-Cache_2	35	326	5.4e-85
gi|518662025|ref|WP_019823756.1|	Cache_3-Cache_2	34	325	5.5e-81
gi|504106853|ref|WP_014340839.1|	Cache_3-Cache_2	33	309	9.3e-75
gi|327380672|gb|AEA72022.1|	Cache_3-Cache_2	11	287	1.1e-75
gi|588491072|dbj|GAF02976.1|	Cache_3-Cache_2	31	268	3.5e-58
gi|658547887|ref|WP_029740374.1|	Cache_3-Cache_2	34	318	8.3e-79
gi|500131195|ref|WP_011807200.1|	Cache_3-Cache_2	36	316	2e-61
gi|497980807|ref|WP_010294963.1|	Cache_3-Cache_2	35	323	4.5e-83
gi|345469817|dbj|BAK71268.1|	Cache_3-Cache_2	64	162	1.6e-11
gi|737852549|ref|WP_035819780.1|	Cache_3-Cache_2	38	333	7.7e-91
gi|740986490|ref|WP_038770056.1|	Cache_3-Cache_2	35	326	1.3e-86
gi|654276344|ref|WP_027791495.1|	Cache_3-Cache_2	36	326	2.5e-84
gi|739199782|ref|WP_037063239.1|	Cache_3-Cache_2	34	305	1.4e-75
gi|500191904|ref|WP_011865111.1|	Cache_3-Cache_2	33	313	1.2e-68
gi|736930866|ref|WP_034928179.1|	Cache_3-Cache_2	33	321	1.3e-76
gi|500035651|ref|WP_011716369.1|	Cache_3-Cache_2	32	312	2.8e-77
gi|759573177|ref|WP_043292391.1|	Cache_3-Cache_2	35	326	1.9e-87
gi|490872090|ref|WP_004734098.1|	Cache_3-Cache_2	34	325	9.9e-82
gi|742508702|ref|WP_038963630.1|	Cache_3-Cache_2	34	325	1.6e-79
gi|88865400|gb|ABD56277.1|	Cache_3-Cache_2	32	221	9e-20
gi|738146057|ref|WP_036103504.1|	Cache_3-Cache_2	33	317	1.4e-73
gi|740928887|ref|WP_038713962.1|	Cache_3-Cache_2	1	229	3.7e-76
gi|750072954|ref|WP_040377638.1|	Cache_3-Cache_2	37	332	7.4e-89
gi|659006101|ref|WP_029838751.1|	Cache_3-Cache_2	34	325	1.5e-82
gi|501297935|ref|WP_012338232.1|	Cache_3-Cache_2	36	326	9.4e-87
gi|771372831|gb|KJP05546.1|	Cache_3-Cache_2	34	318	5.6e-79
gi|639552430|ref|WP_024699737.1|	Cache_3-Cache_2	34	325	1.5e-82
gi|749315655|ref|WP_040139731.1|	Cache_3-Cache_2	36	326	5.8e-88
gi|544824707|ref|WP_021240709.1|	Cache_3-Cache_2	34	318	1.4e-77
gi|653117808|ref|WP_027367356.1|	Cache_3-Cache_2	32	317	3.4e-68
gi|643477926|ref|WP_025216111.1|	Cache_3-Cache_2	33	309	2.9e-75
gi|748728741|ref|WP_039986859.1|	Cache_3-Cache_2	34	325	2.7e-84
gi|499462728|ref|WP_011149873.1|	Cache_3-Cache_2	34	325	1.3e-81
gi|330901059|gb|EGH32478.1|	Cache_3-Cache_2	33	309	8.1e-73
gi|652411398|ref|WP_026807061.1|	Cache_3-Cache_2	29	312	1.3e-78
gi|498253023|ref|WP_010567179.1|	Cache_3-Cache_2	33	307	6.3e-75
gi|695205034|gb|KGK57071.1|	Cache_3-Cache_2	33	326	8.8e-78
gi|752809950|ref|WP_041449282.1|	Cache_3-Cache_2	1	249	7.7e-68
gi|571794259|gb|ETR74520.1|	Cache_3-Cache_2	12	85	0.00035
gi|515736590|ref|WP_017169190.1|	Cache_3-Cache_2	1	136	5.9e-23
gi|490645858|ref|WP_004510853.1|	Cache_3-Cache_2	32	319	2.8e-86
gi|481870371|gb|EOA05198.1|	Cache_3-Cache_2	18	310	1.3e-82
gi|506427012|ref|WP_015946731.1|	Cache_3-Cache_2	33	320	4.5e-67
gi|400233293|gb|EJO62855.1|	Cache_3-Cache_2	49	339	1.7e-85
gi|516096258|ref|WP_017526838.1|	Cache_3-Cache_2	33	307	5e-76
gi|759454558|ref|WP_043175890.1|	Cache_3-Cache_2	36	326	1.2e-83
gi|145571468|gb|ABP80574.1|	Cache_3-Cache_2	76	352	4e-77
gi|655997790|ref|WP_029039344.1|	Cache_3-Cache_2	34	318	1.9e-82
gi|495601151|ref|WP_008325730.1|	Cache_3-Cache_2	42	334	2.4e-86
gi|489366871|ref|WP_003273709.1|	Cache_3-Cache_2	40	337	9.4e-86
gi|658436605|ref|WP_029662940.1|	Cache_3-Cache_2	36	348	5.5e-68
gi|516839260|ref|WP_018124396.1|	Cache_3-Cache_2	34	350	1.8e-79
gi|493180687|ref|WP_006178982.1|	Cache_3-Cache_2	34	318	2.8e-78
gi|151359702|gb|ABS02705.1|	Cache_3-Cache_2	41	362	1.9e-71
gi|658972676|ref|WP_029816107.1|	Cache_3-Cache_2	34	325	3.6e-82
gi|502774035|ref|WP_013009011.1|	Cache_3-Cache_2	6	87	8.4e-28
gi|517236038|ref|WP_018424856.1|	Cache_3-Cache_2	5	159	8.4e-48
gi|740994302|ref|WP_038777369.1|	Cache_3-Cache_2	35	326	8.2e-87
gi|766976805|ref|WP_044868242.1|	Cache_3-Cache_2	34	115	2e-06
gi|654438813|ref|WP_027909441.1|	Cache_3-Cache_2	33	309	2.8e-75
gi|490886713|ref|WP_004748681.1|	Cache_3-Cache_2	34	325	1.9e-82
gi|654306321|ref|WP_027819935.1|	Cache_3-Cache_2	34	325	1.6e-89
gi|492897189|ref|WP_006027595.1|	Cache_3-Cache_2	35	326	2.2e-85
gi|502744865|ref|WP_012979849.1|	Cache_3-Cache_2	149	316	3.5e-32
gi|493003947|ref|WP_006085671.1|	Cache_3-Cache_2	32	313	2.3e-80
gi|772622107|ref|WP_045267628.1|	Cache_3-Cache_2	39	319	2.3e-63
gi|544656126|ref|WP_021089826.1|	Cache_3-Cache_2	30	306	2.7e-59
gi|771569387|ref|WP_045199637.1|	Cache_3-Cache_2	33	307	1e-72
gi|297257754|gb|ADI29599.1|	Cache_3-Cache_2	28	277	6.8e-43
gi|752549642|ref|WP_041220889.1|	Cache_3-Cache_2	35	326	8.1e-87
gi|742388421|ref|WP_038867547.1|	Cache_3-Cache_2	34	318	1.2e-81
gi|654775357|ref|WP_028229777.1|	Cache_3-Cache_2	35	319	2.4e-88
gi|740949467|ref|WP_038734335.1|	Cache_3-Cache_2	35	326	1.1e-86
gi|760115922|ref|WP_043797775.1|	Cache_3-Cache_2	20	312	1.7e-46
gi|643385221|ref|WP_025209593.1|	Cache_3-Cache_2	32	317	1.8e-67
gi|518572254|ref|WP_019742461.1|	Cache_3-Cache_2	33	309	9e-75
gi|503356673|ref|WP_013591334.1|	Cache_3-Cache_2	35	326	3.2e-89
gi|736061525|ref|WP_034204907.1|	Cache_3-Cache_2	36	326	1.2e-84
gi|737601403|ref|WP_035572069.1|	Cache_3-Cache_2	1	105	1.5e-10
gi|515998249|ref|WP_017428832.1|	Cache_3-Cache_2	34	325	1.2e-80
gi|517813446|ref|WP_018983654.1|	Cache_3-Cache_2	28	259	8.8e-42
gi|495778329|ref|WP_008502908.1|	Cache_3-Cache_2	34	318	9.1e-78
gi|746489791|ref|WP_039527481.1|	Cache_3-Cache_2	33	326	1.3e-78
gi|496438121|ref|WP_009146966.1|	Cache_3-Cache_2	28	259	9.6e-40
gi|659034309|ref|WP_029854473.1|	Cache_3-Cache_2	34	325	4e-82
gi|771071611|gb|KJM50754.1|	Cache_3-Cache_2	34	318	9.1e-78
gi|501582878|ref|WP_012587192.1|	Cache_3-Cache_2	32	313	5.5e-79
gi|746309829|ref|WP_039356694.1|	Cache_3-Cache_2	36	326	3.3e-85
gi|518548764|ref|WP_019718971.1|	Cache_3-Cache_2	40	337	3.9e-86
gi|643536296|ref|WP_025224515.1|	Cache_3-Cache_2	31	261	3.8e-35
gi|396092134|gb|EJI89699.1|	Cache_3-Cache_2	2	285	1.6e-78
gi|295412701|gb|ADG07193.1|	Cache_3-Cache_2	82	362	8.5e-29
gi|520868105|ref|WP_020308133.1|	Cache_3-Cache_2	5	151	1.1e-27
gi|495355874|ref|WP_008080595.1|	Cache_3-Cache_2	34	325	2.9e-83
gi|86166528|gb|EAQ67794.1|	Cache_3-Cache_2	145	304	1.7e-20
gi|738021983|ref|WP_035981728.1|	Cache_3-Cache_2	35	326	4e-82
gi|295795827|gb|ADG30617.1|	Cache_3-Cache_2	34	275	2.2e-43
gi|695739839|ref|WP_032666210.1|	Cache_3-Cache_2	34	318	1.7e-76
gi|550211069|gb|ERP01421.1|	Cache_3-Cache_2	34	256	1.4e-68
gi|737329019|ref|WP_035311513.1|	Cache_3-Cache_2	28	304	1.7e-56
gi|504695133|ref|WP_014882235.1|	Cache_3-Cache_2	34	318	1.4e-77
gi|363648751|gb|EHL87902.1|	Cache_3-Cache_2	9	287	1.2e-62
gi|656274078|ref|WP_029219734.1|	Cache_3-Cache_2	33	326	4.7e-79
gi|756152286|ref|WP_042601257.1|	Cache_3-Cache_2	34	325	1.7e-84
gi|496061145|ref|WP_008785652.1|	Cache_3-Cache_2	59	340	1.2e-53
gi|495336507|ref|WP_008061243.1|	Cache_3-Cache_2	34	325	1.5e-63
gi|499768887|ref|WP_011449621.1|	Cache_3-Cache_2	40	308	4.4e-73
gi|655495091|ref|WP_028876483.1|	Cache_3-Cache_2	28	280	1.4e-37
gi|738277158|ref|WP_036231730.1|	Cache_3-Cache_2	37	333	5.1e-95
gi|737213226|ref|WP_035197965.1|	Cache_3-Cache_2	42	332	3e-62
gi|695750387|ref|WP_032676646.1|	Cache_3-Cache_2	34	318	4.5e-79
gi|655457737|ref|WP_028840781.1|	Cache_3-Cache_2	47	289	1.8e-51
gi|740971662|ref|WP_038756071.1|	Cache_3-Cache_2	35	326	8.3e-87
gi|740219428|ref|WP_038061229.1|	Cache_3-Cache_2	82	289	8.5e-51
gi|751603833|ref|WP_041071971.1|	Cache_3-Cache_2	33	309	5.7e-75
gi|499738357|ref|WP_011419091.1|	Cache_3-Cache_2	31	315	1.3e-74
gi|739586891|ref|WP_037444613.1|	Cache_3-Cache_2	33	314	7.1e-76
gi|491614114|ref|WP_005471671.1|	Cache_3-Cache_2	34	326	2.9e-81
gi|518737010|ref|WP_019896601.1|	Cache_3-Cache_2	28	277	8.4e-47
gi|759584556|ref|WP_043303379.1|	Cache_3-Cache_2	33	309	2.3e-72
gi|752690641|ref|WP_041338468.1|	Cache_3-Cache_2	28	286	3.7e-47
gi|737158697|ref|WP_035145440.1|	Cache_3-Cache_2	30	227	2.8e-45
gi|492708423|ref|WP_005930035.1|	Cache_3-Cache_2	33	326	1.6e-78
gi|764140613|ref|WP_044324131.1|	Cache_3-Cache_2	33	309	1.9e-73
gi|518105112|ref|WP_019275320.1|	Cache_3-Cache_2	34	325	1.4e-80
gi|648534758|ref|WP_026226509.1|	Cache_3-Cache_2	23	174	3.2e-41
gi|499766810|ref|WP_011447544.1|	Cache_3-Cache_2	34	307	2.4e-69
gi|654548744|ref|WP_028016447.1|	Cache_3-Cache_2	34	318	1.1e-76
gi|544771976|ref|WP_021197253.1|	Cache_3-Cache_2	40	337	5.6e-87
gi|746446352|ref|WP_039486282.1|	Cache_3-Cache_2	35	323	2.8e-82
gi|635168134|dbj|GAJ73235.1|	Cache_3-Cache_2	34	326	1.4e-80
gi|749018913|ref|WP_040077491.1|	Cache_3-Cache_2	34	318	5.4e-78
gi|742364354|ref|WP_038843542.1|	Cache_3-Cache_2	33	307	1.3e-76
gi|491812311|ref|WP_005613398.1|	Cache_3-Cache_2	33	309	1.2e-73
gi|771642629|ref|WP_045229843.1|	Cache_3-Cache_2	34	240	1.2e-34
gi|737156757|ref|WP_035143551.1|	Cache_3-Cache_2	30	309	1.6e-63
gi|495027052|ref|WP_007752627.1|	Cache_3-Cache_2	34	318	8.9e-82
gi|499407650|ref|WP_011095117.1|	Cache_3-Cache_2	35	323	1.7e-80
gi|668680956|gb|KFB74089.1|	Cache_3-Cache_2	32	319	6.2e-78
gi|515726845|ref|WP_017159445.1|	Cache_3-Cache_2	33	326	4.9e-80
gi|518531478|ref|WP_019701685.1|	Cache_3-Cache_2	5	155	3.4e-43
gi|359355085|gb|AEV26256.1|	Cache_3-Cache_2	34	324	4.4e-58
gi|748805194|ref|WP_040052503.1|	Cache_3-Cache_2	35	328	1.5e-85
gi|515164236|ref|WP_016792775.1|	Cache_3-Cache_2	34	325	1e-79
gi|504785605|ref|WP_014972707.1|	Cache_3-Cache_2	35	326	7.2e-89
gi|518405270|ref|WP_019575477.1|	Cache_3-Cache_2	37	332	3.8e-85
gi|545083426|ref|WP_021453331.1|	Cache_3-Cache_2	34	325	1.4e-82
gi|686213750|ref|WP_031815414.1|	Cache_3-Cache_2	34	325	4.6e-83
gi|740983981|ref|WP_038767703.1|	Cache_3-Cache_2	35	326	5.6e-87
gi|398102443|gb|EJL92623.1|	Cache_3-Cache_2	38	333	1.4e-93
gi|654919553|ref|WP_028370356.1|	Cache_3-Cache_2	35	326	1.2e-87
gi|544724990|ref|WP_021154957.1|	Cache_3-Cache_2	40	337	1.4e-86
gi|659847759|ref|WP_029895292.1|	Cache_3-Cache_2	32	318	1.8e-68
gi|260218643|emb|CBA33957.1|	Cache_3-Cache_2	42	326	1.3e-80
gi|740706172|ref|WP_038491461.1|	Cache_3-Cache_2	37	333	2.8e-86
gi|654907252|ref|WP_028358542.1|	Cache_3-Cache_2	35	326	7.4e-87
gi|372555707|emb|CCF66917.1|	Cache_3-Cache_2	27	249	4.7e-41
gi|655592016|ref|WP_028939142.1|	Cache_3-Cache_2	33	307	6.6e-72
gi|748219494|ref|WP_039790182.1|	Cache_3-Cache_2	42	334	5.8e-84
gi|491566675|ref|WP_005424260.1|	Cache_3-Cache_2	7	103	6.1e-12
gi|517226964|ref|WP_018415782.1|	Cache_3-Cache_2	28	280	1.4e-37
gi|668683688|gb|KFB76125.1|	Cache_3-Cache_2	32	319	2.1e-78
gi|501005374|ref|WP_012058313.1|	Cache_3-Cache_2	28	303	4.5e-66
gi|492994992|ref|WP_006082468.1|	Cache_3-Cache_2	32	313	2e-78
gi|754494589|ref|WP_041911484.1|	Cache_3-Cache_2	34	318	8e-80
gi|564601578|ref|WP_023846522.1|	Cache_3-Cache_2	38	306	3.9e-56
gi|496880025|ref|WP_009395829.1|	Cache_3-Cache_2	33	308	4.4e-72
gi|739170079|ref|WP_037034263.1|	Cache_3-Cache_2	38	323	4.8e-87
gi|503425437|ref|WP_013660098.1|	Cache_3-Cache_2	35	301	5.7e-33
gi|489952024|ref|WP_003855331.1|	Cache_3-Cache_2	35	317	3.5e-80
gi|770893138|ref|WP_045141203.1|	Cache_3-Cache_2	35	326	1.1e-86
gi|740386380|ref|WP_038220875.1|	Cache_3-Cache_2	1	142	7.7e-16
gi|515740817|ref|WP_017173417.1|	Cache_3-Cache_2	33	326	1.8e-80
gi|658976572|ref|WP_029819313.1|	Cache_3-Cache_2	33	326	5e-77
gi|653277063|ref|WP_027474795.1|	Cache_3-Cache_2	37	321	2.8e-70
gi|505385371|ref|WP_015572473.1|	Cache_3-Cache_2	34	318	7e-79
gi|754513296|ref|WP_041923959.1|	Cache_3-Cache_2	34	318	1.1e-80
gi|746438229|ref|WP_039478420.1|	Cache_3-Cache_2	34	326	6.6e-81
gi|736179555|ref|WP_034295801.1|	Cache_3-Cache_2	38	346	3.3e-89
gi|751316621|ref|WP_041023326.1|	Cache_3-Cache_2	33	309	1.3e-76
gi|746458362|ref|WP_039497776.1|	Cache_3-Cache_2	35	323	1.1e-82
gi|703175060|ref|WP_033366790.1|	Cache_3-Cache_2	1	161	1.2e-36
gi|495209875|ref|WP_007934655.1|	Cache_3-Cache_2	33	307	1.8e-71
gi|759750462|ref|WP_043461017.1|	Cache_3-Cache_2	9	244	6.7e-61
gi|556480276|ref|WP_023331856.1|	Cache_3-Cache_2	34	318	1.9e-77
gi|639429766|ref|WP_024618135.1|	Cache_3-Cache_2	33	309	2.8e-74
gi|646359635|ref|WP_025503048.1|	Cache_3-Cache_2	34	325	1.5e-82
gi|218759338|gb|ACL01804.1|	Cache_3-Cache_2	38	364	3.5e-96
gi|740659146|ref|WP_038444447.1|	Cache_3-Cache_2	33	307	1e-77
gi|518132019|ref|WP_019302227.1|	Cache_3-Cache_2	33	326	2.8e-77
gi|746384668|ref|WP_039427865.1|	Cache_3-Cache_2	34	292	1.8e-40
gi|764918108|ref|WP_044490716.1|	Cache_3-Cache_2	35	326	4.4e-86
gi|695749553|ref|WP_032675817.1|	Cache_3-Cache_2	34	318	6.3e-78
gi|742416976|ref|WP_038896090.1|	Cache_3-Cache_2	34	325	1.7e-84
gi|562788712|gb|ESW60826.1|	Cache_3-Cache_2	10	187	1.2e-15
gi|494020643|ref|WP_006962933.1|	Cache_3-Cache_2	34	325	1.4e-80
gi|739691422|ref|WP_037545936.1|	Cache_3-Cache_2	33	340	2.9e-48
gi|736899889|ref|WP_034898811.1|	Cache_3-Cache_2	5	124	5e-32
gi|672395769|dbj|GAK50307.1|	Cache_3-Cache_2	59	179	9.9e-05
gi|517736158|ref|WP_018906366.1|	Cache_3-Cache_2	45	330	4.4e-63
gi|746534978|ref|WP_039567441.1|	Cache_3-Cache_2	40	337	9.4e-86
gi|658511492|ref|WP_029707019.1|	Cache_3-Cache_2	40	334	5.4e-92
gi|740995856|ref|WP_038778820.1|	Cache_3-Cache_2	35	326	5.3e-86
gi|489952700|ref|WP_003856007.1|	Cache_3-Cache_2	34	318	3.4e-79
gi|748200995|ref|WP_039771929.1|	Cache_3-Cache_2	28	303	6.5e-66
gi|221565516|gb|ACM21488.1|	Cache_3-Cache_2	58	166	1.2e-11
gi|551352221|ref|WP_022971582.1|	Cache_3-Cache_2	33	327	4.5e-81
gi|686140356|ref|WP_031776989.1|	Cache_3-Cache_2	34	325	2.3e-82
gi|504407618|ref|WP_014594720.1|	Cache_3-Cache_2	35	317	5.5e-82
gi|505227121|ref|WP_015414223.1|	Cache_3-Cache_2	31	318	7.1e-42
gi|426745060|emb|CCJ79347.1|	Cache_3-Cache_2	13	297	2.9e-81
gi|740347772|ref|WP_038184265.1|	Cache_3-Cache_2	34	324	2.9e-67
gi|517041769|ref|WP_018230587.1|	Cache_3-Cache_2	34	325	1.7e-61
gi|517244743|ref|WP_018433561.1|	Cache_3-Cache_2	5	157	3.5e-47
gi|654287207|ref|WP_027802258.1|	Cache_3-Cache_2	35	326	6.9e-88
gi|554389224|gb|ESJ20955.1|	Cache_3-Cache_2	17	311	1.3e-77
gi|654786394|ref|WP_028240412.1|	Cache_3-Cache_2	33	300	3.3e-66
gi|738925571|ref|WP_036812327.1|	Cache_3-Cache_2	37	322	6e-58
gi|501334355|ref|WP_012365990.1|	Cache_3-Cache_2	36	326	1.1e-83
gi|740991251|ref|WP_038774530.1|	Cache_3-Cache_2	35	326	5.7e-87
gi|755087817|ref|WP_042439018.1|	Cache_3-Cache_2	26	340	1e-69
gi|759579757|ref|WP_043298660.1|	Cache_3-Cache_2	35	326	8.8e-87
gi|504789746|ref|WP_014976848.1|	Cache_3-Cache_2	29	259	2.9e-39
gi|515143877|ref|WP_016772578.1|	Cache_3-Cache_2	33	309	2.4e-73
gi|489287873|ref|WP_003195437.1|	Cache_3-Cache_2	33	307	1e-76
gi|772623337|ref|WP_045268844.1|	Cache_3-Cache_2	34	318	3.4e-77
gi|746229096|ref|WP_039277926.1|	Cache_3-Cache_2	35	323	1.1e-82
gi|746740493|ref|WP_039693658.1|	Cache_3-Cache_2	34	321	6.7e-82
gi|746575970|ref|WP_039604985.1|	Cache_3-Cache_2	33	260	4.3e-71
gi|696308901|ref|WP_032884373.1|	Cache_3-Cache_2	33	307	1.2e-77
gi|659038832|ref|WP_029857437.1|	Cache_3-Cache_2	34	325	1.5e-82
gi|665914104|ref|WP_031280156.1|	Cache_3-Cache_2	35	317	1e-75
gi|503426134|ref|WP_013660795.1|	Cache_3-Cache_2	34	317	1.5e-74
gi|714812304|gb|KGW87127.1|	Cache_3-Cache_2	35	326	6e-87
gi|737059471|ref|WP_035054364.1|	Cache_3-Cache_2	34	329	1.8e-57
gi|759754002|ref|WP_043464544.1|	Cache_3-Cache_2	22	308	6.4e-84
gi|746164976|ref|WP_039225309.1|	Cache_3-Cache_2	29	258	8.6e-39
gi|497804086|ref|WP_010118270.1|	Cache_3-Cache_2	35	326	2.1e-87
gi|333956411|gb|EGL74070.1|	Cache_3-Cache_2	38	322	1.1e-82
gi|738382799|ref|WP_036334888.1|	Cache_3-Cache_2	36	360	3.6e-80
gi|754944311|ref|WP_042300600.1|	Cache_3-Cache_2	35	326	1.6e-88
gi|498129623|ref|WP_010443779.1|	Cache_3-Cache_2	33	307	1.3e-73
gi|734884660|ref|WP_034129061.1|	Cache_3-Cache_2	33	307	2.5e-77
gi|565806685|ref|WP_023903887.1|	Cache_3-Cache_2	33	326	2.6e-79
gi|504762789|ref|WP_014949891.1|	Cache_3-Cache_2	29	259	4.6e-38
gi|506332790|ref|WP_015852509.1|	Cache_3-Cache_2	33	316	2.4e-60
gi|740979179|ref|WP_038763061.1|	Cache_3-Cache_2	35	326	3.9e-86
gi|518431855|ref|WP_019602062.1|	Cache_3-Cache_2	29	280	2.5e-37
gi|518597967|ref|WP_019768174.1|	Cache_3-Cache_2	33	326	8.7e-79
gi|609236292|ref|WP_024268274.1|	Cache_3-Cache_2	125	205	0.00028
gi|643959032|ref|WP_025270441.1|	Cache_3-Cache_2	32	296	4.7e-54
gi|655365597|ref|WP_028771656.1|	Cache_3-Cache_2	33	313	3.8e-68
gi|666639361|ref|WP_031356909.1|	Cache_3-Cache_2	35	332	5.8e-87
gi|639989075|ref|WP_024774793.1|	Cache_3-Cache_2	30	311	2.1e-76
gi|654428918|ref|WP_027899852.1|	Cache_3-Cache_2	33	309	3.6e-75
gi|501037758|ref|WP_012089725.1|	Cache_3-Cache_2	32	313	6.1e-79
gi|646535168|ref|WP_025552121.1|	Cache_3-Cache_2	34	325	1.4e-82
gi|491900057|ref|WP_005660345.1|	Cache_3-Cache_2	41	322	5.2e-17
gi|737571958|ref|WP_035543924.1|	Cache_3-Cache_2	9	170	9.7e-44
gi|655354767|ref|WP_028761242.1|	Cache_3-Cache_2	32	313	1.3e-76
gi|740850645|ref|WP_038635898.1|	Cache_3-Cache_2	33	309	1e-75
gi|495222651|ref|WP_007947425.1|	Cache_3-Cache_2	33	308	3.8e-73
gi|739134876|ref|WP_036999845.1|	Cache_3-Cache_2	34	309	1e-71
gi|548262099|ref|WP_022479272.1|	Cache_3-Cache_2	54	383	4.4e-23
gi|740859174|ref|WP_038644426.1|	Cache_3-Cache_2	35	317	8e-78
gi|740981952|ref|WP_038765757.1|	Cache_3-Cache_2	35	326	1.1e-86
gi|639321096|ref|WP_024596101.1|	Cache_3-Cache_2	34	312	3e-71
gi|658535782|ref|WP_029729719.1|	Cache_3-Cache_2	34	321	6.2e-80
gi|661271531|ref|WP_029965623.1|	Cache_3-Cache_2	21	309	4.1e-70
gi|763045068|ref|WP_043928568.1|	Cache_3-Cache_2	33	258	2.6e-68
gi|748194181|ref|WP_039765249.1|	Cache_3-Cache_2	33	309	8.9e-75
gi|740459636|ref|WP_038291181.1|	Cache_3-Cache_2	1	150	1.9e-38
gi|727330773|ref|WP_033785560.1|	Cache_3-Cache_2	35	317	3.2e-80
gi|493496577|ref|WP_006451166.1|	Cache_3-Cache_2	34	293	6.9e-39
gi|503111463|ref|WP_013346200.1|	Cache_3-Cache_2	32	315	8.9e-67
gi|571793171|gb|ETR73484.1|	Cache_3-Cache_2	93	389	7.4e-52
gi|640675231|ref|WP_025100021.1|	Cache_3-Cache_2	35	326	7e-84
gi|766548902|ref|WP_044750484.1|	Cache_3-Cache_2	33	280	1.5e-25
gi|654053755|ref|WP_027703561.1|	Cache_3-Cache_2	33	297	1e-25
gi|515738861|ref|WP_017171461.1|	Cache_3-Cache_2	33	326	1.8e-80
gi|502945228|ref|WP_013180204.1|	Cache_3-Cache_2	134	317	1.3e-29
gi|494458694|ref|WP_007248331.1|	Cache_3-Cache_2	33	309	3.2e-73
gi|296030848|gb|ADG81616.1|	Cache_3-Cache_2	196	323	7.8e-30
gi|492259264|ref|WP_005792460.1|	Cache_3-Cache_2	33	307	3.7e-76
gi|515688898|ref|WP_017121498.1|	Cache_3-Cache_2	33	285	2.7e-68
gi|550652571|ref|WP_022634733.1|	Cache_3-Cache_2	34	321	4.2e-81
gi|738145638|ref|WP_036103087.1|	Cache_3-Cache_2	31	260	2.6e-37
gi|652495171|ref|WP_026889640.1|	Cache_3-Cache_2	28	303	1.2e-64
gi|763064725|ref|WP_043946477.1|	Cache_3-Cache_2	86	257	3.3e-48
gi|497941987|ref|WP_010256143.1|	Cache_3-Cache_2	35	317	2.7e-80
gi|775304088|dbj|GAO01616.1|	Cache_3-Cache_2	31	315	1e-75
gi|503278936|ref|WP_013513597.1|	Cache_3-Cache_2	32	317	8e-69
gi|772914666|gb|AJX68331.1|	Cache_3-Cache_2	35	326	2.3e-87
gi|295798152|emb|CAX69004.1|	Cache_3-Cache_2	34	359	3e-98
gi|490675853|ref|WP_004540666.1|	Cache_3-Cache_2	35	326	5.5e-87
gi|752516577|ref|WP_041188189.1|	Cache_3-Cache_2	35	326	4.3e-86
gi|740944952|ref|WP_038729957.1|	Cache_3-Cache_2	35	326	8.8e-87
gi|757500317|ref|WP_042768968.1|	Cache_3-Cache_2	1	39	0.0006
gi|503770834|ref|WP_014004910.1|	Cache_3-Cache_2	35	326	2.3e-84
gi|764127633|ref|WP_044313476.1|	Cache_3-Cache_2	33	309	1.5e-72
gi|653374897|ref|WP_027509924.1|	Cache_3-Cache_2	12	206	3.6e-35
gi|502976130|ref|WP_013211106.1|	Cache_3-Cache_2	40	337	2.6e-85
gi|95133116|gb|EAT14784.1|	Cache_3-Cache_2	34	366	3.1e-98
gi|648509642|ref|WP_026201393.1|	Cache_3-Cache_2	27	180	1.3e-38
gi|557306437|ref|WP_023383006.1|	Cache_3-Cache_2	33	256	6.4e-69
gi|746392404|ref|WP_039435116.1|	Cache_3-Cache_2	33	326	6.1e-78
gi|668675103|gb|KFB70255.1|	Cache_3-Cache_2	34	319	6.2e-81
gi|346649569|gb|AEO42193.1|	Cache_3-Cache_2	33	326	9.6e-80
gi|489468657|ref|WP_003373786.1|	Cache_3-Cache_2	1	138	1e-25
gi|542101417|ref|WP_021017583.1|	Cache_3-Cache_2	34	317	1.3e-82
gi|654744718|ref|WP_028200836.1|	Cache_3-Cache_2	35	326	8.7e-87
gi|727824234|ref|WP_033907353.1|	Cache_3-Cache_2	34	325	9.9e-83
gi|505416898|ref|WP_015604000.1|	Cache_3-Cache_2	35	326	2.3e-85
gi|749299955|ref|WP_040124181.1|	Cache_3-Cache_2	35	326	1.1e-89
gi|686275762|ref|WP_031853873.1|	Cache_3-Cache_2	34	325	2.1e-82
gi|639502253|ref|WP_024672572.1|	Cache_3-Cache_2	33	309	2.3e-74
gi|497657401|ref|WP_009971585.1|	Cache_3-Cache_2	35	326	6.3e-87
gi|489462492|ref|WP_003367691.1|	Cache_3-Cache_2	33	309	1.2e-73
gi|655364888|ref|WP_028770951.1|	Cache_3-Cache_2	37	337	6e-44
gi|492229054|ref|WP_005782441.1|	Cache_3-Cache_2	33	309	2.6e-74
gi|516297553|ref|WP_017700860.1|	Cache_3-Cache_2	33	309	4.9e-73
gi|502969871|ref|WP_013204847.1|	Cache_3-Cache_2	40	337	1.7e-85
gi|658936495|ref|WP_029795906.1|	Cache_3-Cache_2	34	325	1.4e-82
gi|764431001|ref|WP_044361905.1|	Cache_3-Cache_2	35	326	1.4e-86
gi|489394358|ref|WP_003300874.1|	Cache_3-Cache_2	33	307	3.1e-75
gi|741017933|ref|WP_038799944.1|	Cache_3-Cache_2	35	326	1.1e-86
gi|655470867|ref|WP_028853783.1|	Cache_3-Cache_2	40	337	1.6e-86
gi|737257766|ref|WP_035241757.1|	Cache_3-Cache_2	49	339	8.3e-62
gi|740957598|ref|WP_038742223.1|	Cache_3-Cache_2	35	326	6.6e-87
gi|544198365|gb|AGW12865.1|	Cache_3-Cache_2	32	316	2.2e-33
gi|696319147|ref|WP_032894554.1|	Cache_3-Cache_2	33	307	3.9e-77
gi|657850492|ref|WP_029560810.1|	Cache_3-Cache_2	34	278	1.3e-70
gi|746157623|ref|WP_039218169.1|	Cache_3-Cache_2	36	326	1e-85
gi|380600908|gb|EIB21232.1|	Cache_3-Cache_2	35	311	3.5e-44
gi|667141109|gb|KFA16769.1|	Cache_3-Cache_2	33	256	1.3e-31
gi|504320523|ref|WP_014507625.1|	Cache_3-Cache_2	33	327	1.2e-76
gi|515542851|ref|WP_016975904.1|	Cache_3-Cache_2	33	307	7.7e-77
gi|496378466|ref|WP_009087456.1|	Cache_3-Cache_2	35	317	9.6e-79
gi|652938799|ref|WP_027192374.1|	Cache_3-Cache_2	36	286	1.4e-29
gi|721522078|gb|KGY65483.1|	Cache_3-Cache_2	34	318	2.1e-77
gi|740990605|ref|WP_038773916.1|	Cache_3-Cache_2	35	326	1.1e-86
gi|500115694|ref|WP_011791699.1|	Cache_3-Cache_2	33	322	1.3e-65
gi|742405432|ref|WP_038884553.1|	Cache_3-Cache_2	34	318	2.5e-82
gi|554669135|ref|WP_023171440.1|	Cache_3-Cache_2	202	364	1.6e-05
gi|517577734|ref|WP_018747942.1|	Cache_3-Cache_2	13	305	3.9e-54
gi|568323133|ref|WP_024091686.1|	Cache_3-Cache_2	178	322	1.7e-13
gi|646734135|ref|WP_025575272.1|	Cache_3-Cache_2	16	170	6.4e-38
gi|497586550|ref|WP_009900734.1|	Cache_3-Cache_2	35	326	5.4e-85
gi|740971642|ref|WP_038756051.1|	Cache_3-Cache_2	35	326	4e-87
gi|658952809|ref|WP_029804650.1|	Cache_3-Cache_2	34	325	1.6e-82
gi|765042183|ref|WP_044607160.1|	Cache_3-Cache_2	1	103	8.8e-14
gi|738073081|ref|WP_036031948.1|	Cache_3-Cache_2	35	326	6.9e-85
gi|556472429|ref|WP_023324045.1|	Cache_3-Cache_2	34	318	4.3e-79
gi|544856222|ref|WP_021270674.1|	Cache_3-Cache_2	28	324	1e-70
gi|666663949|ref|WP_031376412.1|	Cache_3-Cache_2	35	317	2.7e-80
gi|746517039|ref|WP_039553178.1|	Cache_3-Cache_2	34	325	1.1e-80
gi|498122901|ref|WP_010437057.1|	Cache_3-Cache_2	34	325	1e-79
gi|755131216|ref|WP_042481458.1|	Cache_3-Cache_2	34	325	5.4e-67
gi|654651589|ref|WP_028112598.1|	Cache_3-Cache_2	36	325	5.9e-62
gi|515724974|ref|WP_017157574.1|	Cache_3-Cache_2	34	293	2.5e-41
gi|657913205|ref|WP_029615218.1|	Cache_3-Cache_2	33	311	2.1e-76
gi|503749479|ref|WP_013983555.1|	Cache_3-Cache_2	33	309	2.9e-77
gi|497521739|ref|WP_009835937.1|	Cache_3-Cache_2	34	318	4.6e-60
gi|519263134|gb|EPN38855.1|	Cache_3-Cache_2	33	309	9.3e-75
gi|752522665|ref|WP_041194253.1|	Cache_3-Cache_2	35	326	4.4e-87
gi|750268050|ref|WP_040557029.1|	Cache_3-Cache_2	35	322	2e-82
gi|757705888|ref|WP_042935156.1|	Cache_3-Cache_2	33	307	1.8e-73
gi|655274163|ref|WP_028683658.1|	Cache_3-Cache_2	33	309	6.7e-76
gi|490688868|ref|WP_004553280.1|	Cache_3-Cache_2	35	326	4.1e-87
gi|654841123|ref|WP_028293767.1|	Cache_3-Cache_2	28	284	6.1e-47
gi|501281182|ref|WP_012324200.1|	Cache_3-Cache_2	33	313	1.5e-71
gi|639392754|ref|WP_024609998.1|	Cache_3-Cache_2	34	312	3.9e-72
gi|570362032|ref|WP_024110154.1|	Cache_3-Cache_2	34	321	3.7e-81
gi|504099671|ref|WP_014333665.1|	Cache_3-Cache_2	38	323	4.4e-88
gi|515953368|ref|WP_017383951.1|	Cache_3-Cache_2	34	318	5.5e-79
gi|764378667|ref|WP_044342257.1|	Cache_3-Cache_2	34	305	5.7e-73
gi|640500678|ref|WP_024937697.1|	Cache_3-Cache_2	33	326	2.3e-78
gi|635553184|dbj|GAJ90122.1|	Cache_3-Cache_2	23	307	1.1e-77
gi|313154026|gb|ADR32704.1|	Cache_3-Cache_2	64	168	8.2e-10
gi|301639457|gb|ADK84779.1|	Cache_3-Cache_2	31	334	6.2e-77
gi|770977057|gb|KJL71478.1|	Cache_3-Cache_2	34	318	2.2e-79
gi|754478997|ref|WP_041896266.1|	Cache_3-Cache_2	28	303	3.4e-66
gi|737642093|ref|WP_035612111.1|	Cache_3-Cache_2	29	321	1.1e-93
gi|511287901|ref|WP_016348168.1|	Cache_3-Cache_2	35	328	3.9e-85
gi|497384323|ref|WP_009698536.1|	Cache_3-Cache_2	34	325	1.5e-84
gi|570361051|ref|WP_024109173.1|	Cache_3-Cache_2	34	321	6.7e-80
gi|755590877|ref|WP_042522505.1|	Cache_3-Cache_2	34	325	1.4e-82
gi|655049459|ref|WP_028498042.1|	Cache_3-Cache_2	35	320	1.3e-58
gi|489322114|ref|WP_003229434.1|	Cache_3-Cache_2	33	309	5.1e-75
gi|639225618|ref|WP_024562014.1|	Cache_3-Cache_2	34	318	1.1e-79
gi|646875234|ref|WP_025605532.1|	Cache_3-Cache_2	34	325	1.5e-82
gi|753218391|ref|WP_041523676.1|	Cache_3-Cache_2	30	261	1.4e-38
gi|763406542|ref|WP_044263170.1|	Cache_3-Cache_2	1	120	6.9e-16
gi|646847643|ref|WP_025599120.1|	Cache_3-Cache_2	35	326	4.5e-90
gi|742390869|ref|WP_038869995.1|	Cache_3-Cache_2	34	318	3.9e-82
gi|759836111|ref|WP_043531750.1|	Cache_3-Cache_2	37	326	1.9e-70
gi|492171647|ref|WP_005769504.1|	Cache_3-Cache_2	33	309	1.3e-73
gi|762219761|emb|CEP77590.1|	Cache_3-Cache_2	26	188	7.7e-33
gi|504337457|ref|WP_014524559.1|	Cache_3-Cache_2	33	322	7.9e-66
gi|752519406|ref|WP_041191003.1|	Cache_3-Cache_2	35	326	7.1e-87
gi|492925240|ref|WP_006047537.1|	Cache_3-Cache_2	35	326	7.1e-91
gi|344172837|emb|CCA85494.1|	Cache_3-Cache_2	40	337	2e-84
gi|502856379|ref|WP_013091355.1|	Cache_3-Cache_2	5	157	7.6e-48
gi|654547555|ref|WP_028015261.1|	Cache_3-Cache_2	34	318	9.5e-80
gi|749503854|ref|WP_040145282.1|	Cache_3-Cache_2	33	326	1.5e-78
gi|746156006|ref|WP_039216600.1|	Cache_3-Cache_2	28	262	4.3e-40
gi|740965600|ref|WP_038750125.1|	Cache_3-Cache_2	35	326	5.9e-87
gi|639543615|ref|WP_024691950.1|	Cache_3-Cache_2	33	309	4.9e-73
gi|503339113|ref|WP_013573774.1|	Cache_3-Cache_2	38	323	1.8e-86
gi|84367670|dbj|BAE68828.1|	Cache_3-Cache_2	12	239	1.8e-25
gi|551027813|ref|WP_022771897.1|	Cache_3-Cache_2	40	332	5.1e-90
gi|518134220|ref|WP_019304428.1|	Cache_3-Cache_2	33	269	1.2e-26
gi|764449353|ref|WP_044371117.1|	Cache_3-Cache_2	35	326	7.8e-87
gi|752551348|ref|WP_041222593.1|	Cache_3-Cache_2	35	326	6.1e-87
gi|640012147|ref|WP_024780568.1|	Cache_3-Cache_2	33	309	1.6e-77
gi|523411860|ref|WP_020747182.1|	Cache_3-Cache_2	40	337	2.7e-86
gi|555551616|ref|WP_023276453.1|	Cache_3-Cache_2	37	309	5.1e-49
gi|654122628|ref|WP_027720717.1|	Cache_3-Cache_2	36	359	1.1e-45
gi|560386697|ref|WP_023619491.1|	Cache_3-Cache_2	34	318	7.4e-77
gi|737493561|ref|WP_035473221.1|	Cache_3-Cache_2	34	318	3.4e-75
gi|648419937|ref|WP_026111688.1|	Cache_3-Cache_2	35	319	1.3e-77
gi|676256010|dbj|BAP42256.1|	Cache_3-Cache_2	33	309	1e-72
gi|640532087|ref|WP_024965891.1|	Cache_3-Cache_2	35	318	2.2e-80
gi|347519171|gb|EGY26331.1|	Cache_3-Cache_2	21	308	1.7e-65
gi|640707431|ref|WP_025130847.1|	Cache_3-Cache_2	33	307	1.1e-73
gi|501909356|ref|WP_012666874.1|	Cache_3-Cache_2	35	319	4.9e-80
gi|649574861|ref|WP_026368544.1|	Cache_3-Cache_2	38	324	1.4e-22
gi|742446824|ref|WP_038905518.1|	Cache_3-Cache_2	34	321	2.2e-80
gi|493793640|ref|WP_006741743.1|	Cache_3-Cache_2	34	325	4.5e-81
gi|737290251|ref|WP_035273397.1|	Cache_3-Cache_2	3	97	4e-11
gi|573456060|dbj|GAE56711.1|	Cache_3-Cache_2	29	288	6.1e-41
gi|81169506|gb|ABB57846.1|	Cache_3-Cache_2	34	363	8.8e-72
gi|640458225|ref|WP_024907327.1|	Cache_3-Cache_2	34	318	2.8e-78
gi|674256339|dbj|GAK70265.1|	Cache_3-Cache_2	23	228	1.2e-34
gi|515633649|ref|WP_017066249.1|	Cache_3-Cache_2	34	325	3.6e-81
gi|648421087|ref|WP_026112838.1|	Cache_3-Cache_2	33	294	8.4e-32
gi|515780215|ref|WP_017212815.1|	Cache_3-Cache_2	28	303	1e-64
gi|760114301|ref|WP_043796256.1|	Cache_3-Cache_2	24	318	4.8e-86
gi|491636920|ref|WP_005494449.1|	Cache_3-Cache_2	34	325	5.5e-82
gi|653773488|ref|WP_027680466.1|	Cache_3-Cache_2	41	338	9.2e-88
gi|515315531|ref|WP_016850020.1|	Cache_3-Cache_2	33	326	1e-78
gi|497853989|ref|WP_010168145.1|	Cache_3-Cache_2	33	307	8e-77
gi|752517562|ref|WP_041189166.1|	Cache_3-Cache_2	35	326	1.2e-86
gi|746569594|ref|WP_039599537.1|	Cache_3-Cache_2	40	337	6.3e-88
gi|671628511|ref|WP_031592742.1|	Cache_3-Cache_2	35	317	8.5e-80
gi|765521804|ref|WP_044734039.1|	Cache_3-Cache_2	33	313	7.8e-74
gi|759560100|ref|WP_043279503.1|	Cache_3-Cache_2	2	177	1.3e-36
gi|504829291|ref|WP_015016393.1|	Cache_3-Cache_2	36	316	1.5e-63
gi|740727593|ref|WP_038512879.1|	dCache_1	26	280	2.7e-12
gi|504283370|ref|WP_014470472.1|	dCache_1	32	255	5e-12
gi|727320480|ref|WP_033775799.1|	dCache_1	31	299	5.5e-09
gi|489165460|ref|WP_003075068.1|	dCache_1	36	286	1.8e-19
gi|742811714|ref|WP_038978571.1|	dCache_1	29	272	2.8e-32
gi|338904104|dbj|BAK43955.1|	dCache_1	23	378	8.6e-05
gi|646313708|ref|WP_025482453.1|	dCache_1	2	266	2.7e-09
gi|662762423|ref|WP_030129606.1|	dCache_1	46	320	4.4e-14
gi|648494826|ref|WP_026186577.1|	dCache_1	25	317	2.2e-14
gi|497468096|ref|WP_009782294.1|	dCache_1	43	349	3.9e-22
gi|589402528|gb|EXG87254.1|	dCache_1	42	311	1.2e-12
gi|647339585|ref|WP_025768297.1|	dCache_1	32	341	3.7e-20
gi|518170721|ref|WP_019340929.1|	dCache_1	46	350	1.6e-13
gi|754874349|ref|WP_042234894.1|	dCache_1	41	301	7e-18
gi|494788813|ref|WP_007524221.1|	dCache_1	429	606	2.8e-10
gi|738777800|ref|WP_036670495.1|	dCache_1	38	301	1.5e-14
gi|504231631|ref|WP_014418733.1|	dCache_1	39	278	1e-19
gi|686277962|ref|WP_031855141.1|	dCache_1	30	294	8.5e-15
gi|446867690|ref|WP_000944946.1|	dCache_1	1	194	2.1e-11
gi|550967873|ref|WP_022716176.1|	dCache_1	46	314	7.4e-12
gi|501240158|ref|WP_012283176.1|	dCache_1	38	308	2.8e-26
gi|736589648|ref|WP_034599801.1|	dCache_1	39	273	3.5e-08
gi|430004259|emb|CCF20050.1|	dCache_1	44	339	0.00014
gi|548195778|ref|WP_022416311.1|	dCache_1	53	306	3e-20
gi|503681042|ref|WP_013915118.1|	dCache_1	45	310	5.3e-21
gi|545391860|ref|WP_021632327.1|	dCache_1	40	334	6e-10
gi|673061624|gb|KFJ10321.1|	dCache_1	14	269	4e-14
gi|694138837|ref|WP_032477260.1|	dCache_1	36	275	1.9e-21
gi|653591697|ref|WP_027604603.1|	dCache_1	48	320	4.7e-15
gi|503252786|ref|WP_013487447.1|	dCache_1	29	276	6.4e-16
gi|737187650|ref|WP_035173313.1|	dCache_1	35	297	2.2e-11
gi|675493184|gb|KFN10808.1|	dCache_1	36	289	1.7e-06
gi|653086799|ref|WP_027337175.1|	dCache_1	31	274	1e-26
gi|498379643|ref|WP_010693799.1|	dCache_1	33	286	2e-23
gi|494173142|ref|WP_007112869.1|	dCache_1	32	322	3.8e-17
gi|495271941|ref|WP_007996696.1|	dCache_1	25	295	1.2e-13
gi|647411300|ref|WP_025786020.1|	dCache_1	32	279	2.2e-27
gi|494993832|ref|WP_007719848.1|	dCache_1	32	295	8.8e-16
gi|771483935|ref|WP_045156949.1|	dCache_1	39	296	1.3e-21
gi|500037208|ref|WP_011717926.1|	dCache_1	35	341	3.8e-12
gi|743955959|dbj|BAQ08747.1|	dCache_1	37	286	7e-15
gi|530896101|ref|WP_020965202.1|	dCache_1	33	287	3.3e-20
gi|516285020|ref|WP_017688327.1|	dCache_1	30	283	1.6e-11
gi|492903848|ref|WP_006034254.1|	dCache_1	28	343	4.2e-08
gi|754944458|ref|WP_042300747.1|	dCache_1	32	304	5.2e-13
gi|746511182|ref|WP_039547884.1|	dCache_1	29	271	4.3e-09
gi|503046132|ref|WP_013281108.1|	dCache_1	40	283	1.1e-10
gi|503705636|ref|WP_013939712.1|	dCache_1	32	277	6.3e-12
gi|695357627|ref|WP_032547610.1|	dCache_1	33	291	4.8e-13
gi|738686810|ref|WP_036586458.1|	dCache_1	21	290	4.8e-09
gi|503042246|ref|WP_013277222.1|	dCache_1	38	309	2e-28
gi|739610690|ref|WP_037467701.1|	dCache_1	49	384	2.3e-14
gi|568324008|ref|WP_024092561.1|	dCache_1	35	342	4.5e-07
gi|548344782|ref|XP_005724810.1|	dCache_1	415	618	5.1e-09
gi|506214097|ref|WP_015733872.1|	dCache_1	36	320	4.6e-20
gi|501026973|ref|WP_012079074.1|	dCache_1	51	296	2.9e-09
gi|493818592|ref|WP_006766140.1|	dCache_1	136	389	4.9e-20
gi|490846144|ref|WP_004708207.1|	dCache_1	40	348	2e-10
gi|740813721|ref|WP_038599004.1|	dCache_1	37	286	3.1e-06
gi|738722813|ref|WP_036616963.1|	dCache_1	119	382	7.7e-18
gi|656060705|ref|WP_029098502.1|	dCache_1	41	282	3.5e-21
gi|549798383|ref|WP_022561812.1|	dCache_1	33	273	1.1e-12
gi|511071674|ref|WP_016313227.1|	dCache_1	34	282	6.6e-09
gi|746144181|ref|WP_039206594.1|	dCache_1	1	155	3e-16
gi|302396724|gb|ADL35629.1|	dCache_1	39	288	1.1e-11
gi|491896965|ref|WP_005658719.1|	dCache_1	37	287	2.5e-09
gi|552400955|ref|WP_022991007.1|	dCache_1	26	293	8e-13
gi|497275598|ref|WP_009589815.1|	dCache_1	36	294	4.7e-13
gi|738071740|ref|WP_036030612.1|	dCache_1	41	281	4.3e-18
gi|738768500|ref|WP_036661748.1|	dCache_1	39	270	2.4e-08
gi|446353594|ref|WP_000431449.1|	dCache_1	41	347	2.6e-13
gi|655356498|ref|WP_028762925.1|	dCache_1	29	268	6e-08
gi|737977527|ref|WP_035939946.1|	dCache_1	47	315	1.5e-09
gi|493344885|ref|WP_006301681.1|	dCache_1	31	292	2.6e-23
gi|670514875|ref|WP_031462392.1|	dCache_1	38	278	1.1e-17
gi|674100054|gb|KFJ89800.1|	dCache_1	34	271	1.3e-26
gi|499635472|ref|WP_011316206.1|	dCache_1	41	281	1.8e-14
gi|578035823|emb|CCQ72814.1|	dCache_1	33	308	0.00019
gi|493911758|ref|WP_006857195.1|	dCache_1	81	348	3.5e-07
gi|753854019|ref|WP_041609634.1|	dCache_1	1	212	0.00016
gi|742349388|ref|WP_038836117.1|	dCache_1	29	309	1.8e-17
gi|446696069|ref|WP_000773415.1|	dCache_1	28	270	4.5e-06
gi|646468573|ref|WP_025538059.1|	dCache_1	24	269	1.5e-24
gi|342818567|gb|EGU53426.1|	dCache_1	30	264	1.2e-08
gi|770650460|gb|KJL35865.1|	dCache_1	73	250	4.7e-08
gi|735682081|ref|WP_034171280.1|	dCache_1	37	288	8e-21
gi|655162767|ref|WP_028609309.1|	dCache_1	38	287	1.1e-16
gi|515574909|ref|WP_017007685.1|	dCache_1	18	350	5.7e-16
gi|446766073|ref|WP_000843329.1|	dCache_1	32	299	1.7e-07
gi|493669787|ref|WP_006620129.1|	dCache_1	194	379	1.4e-15
gi|625872886|gb|KCG21448.1|	dCache_1	62	441	7.3e-08
gi|503736657|ref|WP_013970733.1|	dCache_1	39	293	2.8e-22
gi|764398631|ref|WP_044349806.1|	dCache_1	45	347	1.3e-09
gi|640514324|ref|WP_024949569.1|	dCache_1	33	301	9.9e-07
gi|754644065|ref|WP_042029361.1|	dCache_1	41	347	8e-13
gi|517582410|ref|WP_018752618.1|	dCache_1	39	293	3.7e-09
gi|516356295|ref|WP_017746328.1|	dCache_1	10	187	0.00077
gi|189419929|gb|ACD94327.1|	dCache_1	39	253	1.5e-10
gi|491550304|ref|WP_005407905.1|	dCache_1	73	312	8.9e-06
gi|738312160|ref|WP_036265154.1|	dCache_1	15	325	6e-18
gi|754703938|ref|WP_042079695.1|	dCache_1	31	282	1e-13
gi|740627431|ref|WP_038412943.1|	dCache_1	32	274	4.4e-31
gi|748199794|ref|WP_039770733.1|	dCache_1	29	295	5e-16
gi|543218954|ref|WP_021023911.1|	dCache_1	30	330	1.7e-14
gi|500123527|ref|WP_011799532.1|	dCache_1	32	279	7e-20
gi|170777293|gb|ACB35432.1|	dCache_1	67	319	1.3e-14
gi|764493307|ref|WP_044391640.1|	dCache_1	35	309	1.5e-09
gi|753854673|ref|WP_041610288.1|	dCache_1	43	316	7.3e-10
gi|495375110|ref|WP_008099822.1|	dCache_1	32	274	3.1e-28
gi|654651933|ref|WP_028112939.1|	dCache_1	29	269	4.9e-22
gi|501727447|ref|WP_012626890.1|	dCache_1	74	332	1.6e-17
gi|497392898|ref|WP_009707111.1|	dCache_1	43	339	1.2e-11
gi|371651179|gb|EHO16613.1|	dCache_1	24	265	0.00045
gi|119863655|gb|ABM03132.1|	dCache_1	63	310	5.5e-13
gi|515601497|ref|WP_017034097.1|	dCache_1	38	320	0.0003
gi|520764085|ref|WP_020284897.1|	dCache_1	36	358	1.7e-08
gi|500141461|ref|WP_011817464.1|	dCache_1	52	326	7.1e-14
gi|665880543|ref|WP_031247749.1|	dCache_1	36	301	4.6e-13
gi|489085030|ref|WP_002994939.1|	dCache_1	29	309	3.7e-10
gi|503465220|ref|WP_013699881.1|	dCache_1	33	303	1.4e-24
gi|114336846|gb|ABI67694.1|	dCache_1	31	289	6.9e-22
gi|302573664|gb|ADL41455.1|	dCache_1	2	143	3.4e-05
gi|170778322|gb|ACB36461.1|	dCache_1	31	252	1.7e-06
gi|489058712|ref|WP_002968796.1|	dCache_1	29	230	4.1e-07
gi|653044722|ref|WP_027296404.1|	dCache_1	33	281	1.6e-07
gi|503273721|ref|WP_013508382.1|	dCache_1	35	305	4e-11
gi|522080702|ref|WP_020591911.1|	dCache_1	37	296	4.7e-11
gi|503339672|ref|WP_013574333.1|	dCache_1	20	277	3.1e-13
gi|195438080|ref|XP_002066965.1|	dCache_1	336	646	5.8e-16
gi|738313073|ref|WP_036266067.1|	dCache_1	14	239	8.6e-15
gi|635634473|ref|WP_024281370.1|	dCache_1	43	309	4.3e-11
gi|503685858|ref|WP_013919934.1|	dCache_1	38	294	3.6e-12
gi|516540686|ref|WP_017928311.1|	dCache_1	32	249	9.2e-06
gi|492120766|ref|WP_005753759.1|	dCache_1	32	275	1.4e-30
gi|754856870|ref|WP_042217560.1|	dCache_1	43	297	4.7e-06
gi|748773971|ref|WP_040025568.1|	dCache_1	468	691	0.00011
gi|393905246|gb|EJD73910.1|	dCache_1	406	668	1.7e-11
gi|364568438|gb|EHM46083.1|	dCache_1	1	180	5e-05
gi|734847230|ref|WP_034098082.1|	dCache_1	37	308	3e-12
gi|504366941|ref|WP_014554043.1|	dCache_1	35	293	9.1e-23
gi|657826110|ref|WP_029542648.1|	dCache_1	31	295	7e-17
gi|749667345|ref|WP_040266414.1|	dCache_1	46	299	1.2e-18
gi|547301319|ref|WP_022033673.1|	dCache_1	37	291	7.1e-11
gi|518571533|ref|WP_019741740.1|	dCache_1	48	292	6.6e-13
gi|684144603|dbj|GAL06511.1|	dCache_1	31	266	2.4e-07
gi|653156445|ref|WP_027405458.1|	dCache_1	33	314	5.2e-18
gi|748727630|ref|WP_039985748.1|	dCache_1	26	283	2.5e-12
gi|550268073|gb|ERP39606.1|	dCache_1	33	276	1.5e-31
gi|766957746|ref|WP_044858175.1|	dCache_1	47	350	1.7e-12
gi|525471135|gb|EPS02795.1|	dCache_1	3	260	2.9e-17
gi|654172227|ref|WP_027729369.1|	dCache_1	32	288	9.1e-09
gi|670615237|gb|KFE61825.1|	dCache_1	41	284	3.1e-10
gi|737587557|ref|WP_035558467.1|	dCache_1	18	270	1.6e-22
gi|518106474|ref|WP_019276682.1|	dCache_1	32	272	1.4e-12
gi|93355017|gb|ABF09106.1|	dCache_1	32	277	2.6e-12
gi|771574696|ref|WP_045202444.1|	dCache_1	71	348	6.9e-15
gi|516392171|ref|WP_017781570.1|	dCache_1	43	336	5.6e-13
gi|503655809|ref|WP_013889885.1|	dCache_1	26	179	8.3e-09
gi|766665226|ref|WP_044825113.1|	dCache_1	30	279	2.3e-19
gi|489233585|ref|WP_003141891.1|	dCache_1	41	293	7.2e-15
gi|739692393|ref|WP_037546882.1|	dCache_1	29	284	1.5e-12
gi|491490766|ref|WP_005348501.1|	dCache_1	33	331	2.8e-10
gi|750076109|ref|WP_040380793.1|	dCache_1	1	248	1.4e-12
gi|692121210|ref|WP_032077456.1|	dCache_1	30	292	5.9e-21
gi|489313042|ref|WP_003220435.1|	dCache_1	32	272	5.2e-29
gi|696211926|gb|KGL50961.1|	dCache_1	35	305	8e-13
gi|759879909|ref|WP_043566632.1|	dCache_1	32	342	2.3e-16
gi|446787774|ref|WP_000865030.1|	dCache_1	32	254	1.5e-06
gi|736589686|ref|WP_034599839.1|	dCache_1	36	298	1e-12
gi|501429643|ref|WP_012454313.1|	dCache_1	54	304	1.8e-13
gi|557309862|ref|WP_023385631.1|	dCache_1	31	278	6.5e-22
gi|497976351|ref|WP_010290507.1|	dCache_1	33	267	5.1e-20
gi|520807096|ref|WP_020297314.1|	dCache_1	35	290	2e-17
gi|446404007|ref|WP_000481862.1|	dCache_1	39	279	2.4e-22
gi|494765140|ref|WP_007500548.1|	dCache_1	34	275	1.6e-16
gi|354823821|gb|EHF08108.1|	dCache_1	34	275	1.9e-28
gi|757129029|ref|WP_042683330.1|	dCache_1	1	135	1.9e-10
gi|551225193|ref|WP_022851994.1|	dCache_1	33	401	2.8e-12
gi|520908585|ref|WP_020328522.1|	dCache_1	46	369	1.7e-20
gi|553779609|ref|WP_023111268.1|	dCache_1	34	275	1.1e-26
gi|717931976|gb|KGX91211.1|	dCache_1	44	225	5.4e-11
gi|585309244|ref|WP_024190910.1|	dCache_1	41	347	4.5e-13
gi|746115225|ref|WP_039181042.1|	dCache_1	34	278	2.5e-18
gi|651398030|ref|WP_026509691.1|	dCache_1	47	301	8.5e-20
gi|654872298|ref|WP_028324334.1|	dCache_1	41	281	5.1e-11
gi|255507843|gb|EET84291.1|	dCache_1	87	339	1.3e-32
gi|499935617|ref|WP_011616351.1|	dCache_1	35	284	2.1e-15
gi|737545326|ref|WP_035518515.1|	dCache_1	110	346	3.5e-06
gi|738441346|ref|WP_036392593.1|	dCache_1	60	437	7.3e-06
gi|742460056|ref|WP_038916896.1|	dCache_1	33	211	0.00016
gi|547279702|ref|WP_022013227.1|	dCache_1	29	266	2.9e-22
gi|488790257|ref|WP_002702663.1|	dCache_1	34	314	1.2e-11
gi|491615188|ref|WP_005472744.1|	dCache_1	41	296	4e-06
gi|499398179|ref|WP_011085646.1|	dCache_1	64	311	2.3e-16
gi|552536146|ref|WP_022997810.1|	dCache_1	24	308	9.7e-05
gi|446210828|ref|WP_000288683.1|	dCache_1	30	304	2.7e-06
gi|512951453|ref|XP_004838150.1|	dCache_1	353	635	1.3e-05
gi|119457246|gb|EAW38372.1|	dCache_1	54	334	5.1e-21
gi|657892460|ref|WP_029595918.1|	dCache_1	34	285	1.9e-13
gi|588312535|gb|EXF46386.1|	dCache_1	28	308	1.3e-08
gi|428254483|gb|AFZ20442.1|	dCache_1	43	350	1.8e-25
gi|333814333|gb|AEG07001.1|	dCache_1	31	411	2.8e-10
gi|503020964|ref|WP_013255940.1|	dCache_1	34	307	4.3e-23
gi|503558445|ref|WP_013792521.1|	dCache_1	23	276	8.2e-23
gi|500776776|ref|WP_011994585.1|	dCache_1	35	294	3.2e-20
gi|696417648|ref|WP_032987522.1|	dCache_1	34	287	5.3e-13
gi|612081105|gb|EZP39882.1|	dCache_1	48	291	5.4e-13
gi|515482147|ref|WP_016915415.1|	dCache_1	34	346	2.3e-14
gi|498167131|ref|WP_010481287.1|	dCache_1	39	325	1.2e-12
gi|737330370|ref|WP_035312810.1|	dCache_1	35	283	4.6e-08
gi|748214888|ref|WP_039785576.1|	dCache_1	39	292	1.3e-08
gi|740258765|ref|WP_038099425.1|	dCache_1	4	114	2e-06
gi|737260028|ref|WP_035243973.1|	dCache_1	54	422	6.8e-06
gi|654510964|ref|WP_027980269.1|	dCache_1	35	290	9.6e-17
gi|492238332|ref|WP_005785245.1|	dCache_1	47	320	3.4e-15
gi|654956026|ref|WP_028405932.1|	dCache_1	35	287	1.9e-14
gi|754983844|ref|WP_042339123.1|	dCache_1	39	302	1.2e-10
gi|755136650|ref|WP_042486835.1|	dCache_1	38	304	6.1e-14
gi|751801639|ref|XP_011210874.1|	dCache_1	799	1061	5.1e-14
gi|751801639|ref|XP_011210874.1|	dCache_1	461	705	5.1e-14
gi|657355241|ref|WP_029410823.1|	dCache_1	33	287	5.8e-29
gi|754087941|ref|WP_041728242.1|	dCache_1	44	302	4.7e-18
gi|588492373|dbj|GAF01612.1|	dCache_1	32	290	1.8e-05
gi|499654369|ref|WP_011335103.1|	dCache_1	45	351	1.1e-08
gi|694285520|gb|KGJ64815.1|	dCache_1	32	321	3.3e-16
gi|655325541|ref|WP_028733816.1|	dCache_1	32	315	3.8e-20
gi|490591222|ref|WP_004456242.1|	dCache_1	29	310	1.8e-08
gi|516426292|ref|WP_017815654.1|	dCache_1	43	307	1.2e-08
gi|654467110|ref|WP_027937506.1|	dCache_1	43	302	4.5e-10
gi|500034790|ref|WP_011715508.1|	dCache_1	32	290	8.1e-11
gi|755073709|ref|WP_042425320.1|	dCache_1	25	273	1.4e-10
gi|489344277|ref|WP_003251428.1|	dCache_1	23	463	9.6e-08
gi|515644174|ref|WP_017076774.1|	dCache_1	27	263	1e-13
gi|763464489|ref|WP_044293787.1|	dCache_1	35	307	8.6e-09
gi|531689031|gb|EQJ66348.1|	dCache_1	3	213	1.6e-13
gi|655528451|ref|WP_028906525.1|	dCache_1	25	300	1.4e-19
gi|255103630|gb|EET46304.1|	dCache_1	31	285	4.1e-14
gi|736701792|ref|WP_034707073.1|	dCache_1	8	107	5.6e-06
gi|515100023|ref|WP_016729234.1|	dCache_1	34	278	9.5e-12
gi|406900253|gb|EKD43282.1|	dCache_1	263	515	4.5e-14
gi|503680489|ref|WP_013914565.1|	dCache_1	39	288	3.5e-09
gi|497577052|ref|WP_009891236.1|	dCache_1	32	287	2.6e-18
gi|746161185|ref|WP_039221613.1|	dCache_1	29	280	2.7e-10
gi|696551963|ref|WP_033084626.1|	dCache_1	35	415	4e-07
gi|516455208|ref|WP_017844049.1|	dCache_1	28	294	3.8e-11
gi|498208929|ref|WP_010523085.1|	dCache_1	26	300	1.2e-12
gi|515092471|ref|WP_016721684.1|	dCache_1	25	273	9.9e-21
gi|694124418|ref|WP_032465133.1|	dCache_1	32	279	1.5e-22
gi|737319659|ref|WP_035302488.1|	dCache_1	43	344	1.7e-13
gi|652991182|ref|WP_027243661.1|	dCache_1	30	250	6.6e-08
gi|586737639|gb|EAR96481.2|	dCache_1	130	573	0.0003
gi|381362323|dbj|BAL79153.1|	dCache_1	12	264	1.1e-09
gi|518249541|ref|WP_019419749.1|	dCache_1	32	296	3.4e-16
gi|530895496|ref|WP_020964597.1|	dCache_1	34	288	1.2e-13
gi|504364659|ref|WP_014551761.1|	dCache_1	29	282	7.1e-17
gi|464215698|gb|EMN28814.1|	dCache_1	3	198	1.7e-07
gi|739425142|ref|WP_037285236.1|	dCache_1	30	270	2e-34
gi|739425142|ref|WP_037285236.1|	dCache_1	409	657	2e-34
gi|515678427|ref|WP_017111027.1|	dCache_1	22	263	1.6e-09
gi|506343248|ref|WP_015862967.1|	dCache_1	36	310	1.6e-07
gi|746148038|ref|WP_039210135.1|	dCache_1	38	314	1.2e-23
gi|675628397|ref|XP_008942630.1|	dCache_1	280	584	1.4e-07
gi|339251416|ref|XP_003372730.1|	dCache_1	319	581	2.3e-06
gi|738798464|ref|WP_036689597.1|	dCache_1	2	193	2.2e-10
gi|493442543|ref|WP_006397963.1|	dCache_1	38	291	6.2e-11
[truncated: 88,057 more rows]
