# Supplementary material for: Cache Domains That are Homologous to, but Different from PAS Domains Comprise the Largest Superfamily of Extracellular Sensors in Prokaryotes
Source: PLoS Comput Biol. 2016 Apr 6;12(4):e1004862. doi: 10.1371/journal.pcbi.1004862 (PMC4822843; doi:10.1371/journal.pcbi.1004862)
Supplement: S4 Data — (XLSX) [file pcbi.1004862.s020.xlsx]

## Sheet: Cache domains-HHsearch PDB hits
gi	New Cache models - hmmsearch					HHsearch against PDB70 - Cache domain hits
	Family	start	end	Length (aligned)	Length (protein)	PDB-hit	Prob	Query start	Query end	Template start	Template end	Length (query)	Length (template)
10173038	sCache_3_3	32	123	92	123	2kse_A	89.3	2	49	7	54	123	186
10175348	dCache_1	43	298	256	597	3lid_A	99.2	40	307	3	287	597	295
10176302	dCache_1	50	293	244	605	3lid_A	99.1	45	300	2	287	605	295
10434037	dCache_1	18	265	248	619	3lif_A	98.9	69	198	66	185	619	254
10436587	dCache_1	80	326	247	681	3lif_A	98.7	132	260	67	185	681	254
105893480	dCache_1	61	307	247	790	2bas_A	100	512	770	17	273	790	431
108464977	dCache_1	273	516	244	838	3lif_A	99.4	273	516	5	251	838	254
109455646	dCache_1	21	269	249	567	3lid_A	99.1	16	268	2	279	567	295
109700370	dCache_1	19	265	247	464	3lif_A	99.7	31	271	17	251	464	254
109701946	dCache_3	37	272	236	785	2bas_A	100	520	778	19	276	785	431
110343653	dCache_1	47	353	307	564	3lif_A	99.4	163	358	62	251	564	254
112802467	dCache_1	36	277	242	553	3c8c_A	99.6	42	277	4	237	553	240
113526164	dCache_1	21	253	233	786	3t4l_A	99.7	25	234	4	265	786	270
113529962	dCache_1	68	321	254	538	3lif_A	99.8	69	322	5	252	538	254
113890419	dCache_1	5	157	153	317	2bas_A	99	52	148	331	427	317	431
114054538	dCache_1	37	275	239	575	3lid_A	99.1	33	281	2	286	575	295
114154897	dCache_1	52	357	306	569	3lif_A	99.4	166	363	60	251	569	254
114154898	dCache_1	47	353	307	564	3lif_A	99.4	162	357	61	250	564	254
114154899	dCache_1	52	358	307	569	3lif_A	99.4	167	363	61	251	569	254
114154900	dCache_1	52	358	307	569	3lif_A	99.4	167	363	61	251	569	254
114226387	dCache_1	41	307	267	1023	2bas_A	100	762	1022	3	263	1023	431
114226662	dCache_3	44	303	260	942	2bas_A	100	680	938	7	266	942	431
114227192	dCache_3	73	316	244	1052	2bas_A	100	791	1048	17	272	1052	431
114227242	dCache_3	37	326	290	691	1p0z_A	98	62	215	7	127	691	131
114228224	dCache_3	18	304	287	1023	2bas_A	100	745	1016	2	273	1023	431
114308428	dCache_3	55	326	272	984	2bas_A	100	716	982	6	270	984	431
114334014	dCache_1	176	429	254	701	3lif_A	99.4	180	431	8	250	701	254
114336358	dCache_3	51	346	296	714	1p0z_A	96.6	81	228	13	127	714	131
114339351	dCache_1	139	358	220	421	3lif_A	99.4	164	360	68	251	421	254
114339793	dCache_1	60	368	309	774	3lid_A	98.3	57	265	3	205	774	295
114339915	dCache_1	244	463	220	732	3t4l_A	99.5	256	409	8	208	732	270
114341206	dCache_1	50	375	326	858	-	-	-	-	-	-	-	-
114538565	dCache_1	41	286	246	743	3lif_A	99.8	44	290	7	251	743	254
114551301	dCache_1	8	236	229	237	3lif_A	99.9	5	237	5	239	237	254
114551883	dCache_1	54	353	300	1427	-	-	-	-	-	-	-	-
114552781	dCache_1	111	374	264	1179	3lif_A	98.6	114	378	8	251	1179	254
115255861	dCache_1	102	365	264	369	3lif_A	99.6	113	364	15	248	369	254
115259960	dCache_1	47	298	252	587	3lif_A	99.2	51	297	5	250	587	254
115284725	dCache_1	41	310	270	638	3lid_A	99.2	37	224	5	208	638	295
115364705	dCache_3	1	212	212	566	3lif_A	99.1	3	213	19	251	566	254
115365342	dCache_1	60	315	256	410	3lif_A	99.5	67	314	8	250	410	254
115365526	dCache_1	34	296	263	727	3lid_A	99.1	29	302	2	285	727	295
115366309	sCache_3_2	58	199	142	552	2kse_A	92.6	109	124	87	102	552	186
115370237	dCache_1	19	269	251	555	3lif_A	98.8	21	269	6	250	555	254
115370586	dCache_1	293	538	246	855	3lif_A	99.4	299	538	11	251	855	254
115422323	dCache_1	30	279	250	521	3lif_A	99.7	35	279	6	251	521	254
115423296	dCache_1	59	318	260	642	3lid_A	99.2	57	245	4	210	642	295
115424085	dCache_1	34	304	271	662	3c8c_A	98.8	41	303	6	229	662	240
115516662	dCache_1	49	297	249	506	3lif_A	99.8	50	299	5	252	506	254
115516855	dCache_1	37	288	252	812	2bas_A	100	538	795	17	272	812	431
115517172	dCache_1	46	304	259	1039	3lif_A	99.8	45	306	3	252	1039	254
115517513	dCache_1	54	294	241	1032	3lif_A	99.6	51	295	3	251	1032	254
115517750	dCache_1	36	325	290	931	3lid_A	99.4	28	324	2	278	931	295
115518046	dCache_1	34	274	241	928	2bas_A	100	654	920	3	273	928	431
115518247	dCache_1	52	300	249	729	3lif_A	99.8	51	300	3	251	729	254
115518580	dCache_3	49	312	264	346	3lif_A	99.4	50	314	6	252	346	254
115519863	dCache_1	33	282	250	845	3lif_A	99.7	31	282	2	251	845	254
115520017	dCache_1	36	278	243	1012	3lif_A	99.6	35	279	3	251	1012	254
115520099	sCache_2	43	201	159	571	2qhk_A	98.3	44	199	13	163	571	174
116092640	sCache_3_1	38	180	143	620	-	-	-	-	-	-	-	-
116120769	sCache_3_1	1	151	151	445	1p0z_A	97.1	50	142	37	127	445	131
116226035	dCache_1	42	305	264	1100	-	-	-	-	-	-	-	-
116228500	sCache_3_1	32	159	128	489	2kse_A	96.3	3	182	8	184	489	186
116648463	dCache_1	61	307	247	790	2bas_A	100	512	770	17	273	790	431
116697128	dCache_1	40	274	235	557	3lif_A	99.4	39	276	5	251	557	254
116697133	dCache_1	37	331	295	753	3lib_A	99.2	41	332	8	280	753	290
116697664	sCache_2	2	136	135	148	2qhk_A	99.6	3	139	19	161	148	174
116698872	dCache_1	27	286	260	1509	3lif_A	99.4	28	286	5	251	1509	254
116698894	dCache_1	66	327	262	991	3lif_A	99.5	73	326	11	250	991	254
116699380	sCache_3_1	35	173	139	615	-	-	-	-	-	-	-	-
116700222	dCache_1	1	246	246	1109	3lif_A	99.7	3	246	4	249	1109	254
117607265	dCache_1	37	252	216	924	-	-	-	-	-	-	-	-
117607612	dCache_1	29	284	256	1302	-	-	-	-	-	-	-	-
117608592	dCache_1	35	340	306	1004	3li9_A	99.3	38	342	6	282	1004	291
117608873	sCache_3_2	38	169	132	780	-	-	-	-	-	-	-	-
117609197	sCache_3_3	77	226	150	707	2kse_A	94.7	46	96	6	56	707	186
117609498	sCache_3_2	37	175	139	969	-	-	-	-	-	-	-	-
117610375	dCache_1	25	327	303	1390	3lid_A	99.4	26	332	3	285	1390	295
117610440	dCache_1	823	1124	302	2654	-	-	-	-	-	-	-	-
118135558	sCache_3_1	31	165	135	463	2kse_A	95.8	3	96	9	103	463	186
118413455	dCache_1	60	359	300	731	3li9_A	99.6	65	361	7	282	731	291
118433892	dCache_1	35	335	301	628	3lid_A	99.7	33	315	3	273	628	295
118434139	dCache_1	44	335	292	621	3lif_A	99.6	50	334	6	250	621	254
118436594	dCache_1	28	282	255	610	3lid_A	99	21	287	2	282	610	295
118439037	dCache_1	20	320	301	692	3lid_A	99.5	17	326	2	286	692	295
118442734	sCache_3_1	31	168	138	253	2kse_A	97	3	52	9	58	253	186
118501888	dCache_1	34	288	255	698	3lif_A	99.8	32	289	3	251	698	254
118502280	sCache_3_3	31	179	149	983	-	-	-	-	-	-	-	-
118503098	dCache_1	34	279	246	815	3lif_A	99.7	32	279	4	251	815	254
118503834	dCache_1	49	289	241	1168	3lif_A	99.6	49	291	6	251	1168	254
118503847	dCache_1	254	520	267	960	3lid_A	99	251	526	3	285	960	295
119377706	dCache_1	35	308	274	622	3lif_A	99.2	35	308	5	250	622	254
119378062	dCache_1	40	261	222	560	3lid_A	98.8	38	262	5	277	560	295
119447451	dCache_1	8	252	245	1003	2bas_A	100	742	996	21	272	1003	431
119452552	dCache_1	140	388	249	936	-	-	-	-	-	-	-	-
119454923	dCache_1	8	257	250	815	3lif_A	99.5	9	267	5	251	815	254
119457246	dCache_1	54	334	281	980	3lif_A	99.7	56	334	7	251	980	254
119457916	dCache_1	33	288	256	967	-	-	-	-	-	-	-	-
119465727	dCache_1	37	283	247	700	3lid_A	99.3	33	289	3	286	700	295
119668777	dCache_3	53	336	284	728	3lif_A	98.2	48	235	7	162	728	254
119668841	dCache_1	34	300	267	740	3lid_A	99.2	29	307	2	287	740	295
119669152	dCache_1	56	337	282	653	3lid_A	99.3	54	237	8	209	653	295
119669269	Cache_3-Cache_2	34	315	282	1070	2bas_A	100	816	1067	22	272	1070	431
119669958	dCache_1	35	322	288	578	3lid_A	99.1	31	242	2	207	578	295
119670619	dCache_1	64	323	260	627	3lif_A	99.2	69	321	11	248	627	254
119670986	dCache_1	416	677	262	877	3lif_A	99.6	423	689	15	251	877	254
119671161	dCache_1	28	249	222	822	3lif_A	99.4	34	250	10	251	822	254
119672368	dCache_1	38	295	258	612	3lid_A	99.6	37	301	4	281	612	295
119672393	Cache_3-Cache_2	35	322	288	676	3lif_A	99.5	35	321	5	251	676	254
119767191	dCache_1	187	450	264	729	3lif_A	99.4	197	450	6	250	729	254
119863089	dCache_1	30	296	267	594	3lid_A	98.8	33	211	12	208	594	295
119863472	dCache_1	34	299	266	954	2bas_A	100	687	945	21	275	954	431
119863655	dCache_1	63	310	248	532	3lif_A	99.7	125	311	63	250	532	254
119864308	dCache_1	23	333	311	1005	3lif_A	99.2	27	333	5	251	1005	254
120560436	dCache_3	30	280	251	634	3lif_A	99.4	33	280	5	251	634	254
120564095	dCache_1	56	298	243	584	3lif_A	99.6	57	299	5	252	584	254
120564111	sCache_3_2	29	173	145	550	2kse_A	94.8	1	195	10	184	550	186
120564290	dCache_1	39	298	260	1101	3lif_A	99.6	40	297	5	250	1101	254
120587397	dCache_1	66	330	265	645	3lid_A	99.4	62	249	3	209	645	295
120591100	dCache_1	62	318	257	591	3lif_A	99.3	65	317	7	250	591	254
120591392	dCache_3	26	258	233	772	2bas_A	100	509	765	18	273	772	431
120592281	dCache_1	29	271	243	755	3lif_A	99.5	29	272	4	251	755	254
120592333	dCache_1	25	283	259	1177	3lif_A	99.8	32	284	5	252	1177	254
120606501	sCache_2	373	552	180	554	2qhk_A	99.3	460	552	60	153	554	174
121305444	sCache_3_1	195	274	80	583	3cwf_A	95.3	31	97	2	65	583	122
121588755	dCache_1	33	285	253	640	3lif_A	99.4	35	284	6	250	640	254
123509232	dCache_1	86	401	316	792	3li9_A	99.4	149	403	63	281	792	291
123983968	dCache_1	37	416	380	817	3lid_A	99.4	32	421	2	285	817	295
123990512	dCache_1	15	276	262	670	3lif_A	99.5	18	275	4	250	670	254
123990857	dCache_1	20	386	367	1528	3lid_A	98.9	14	391	2	284	1528	295
124258182	dCache_3	37	293	257	816	2bas_A	100	544	800	21	276	816	431
124260091	dCache_1	59	326	268	862	3t4l_A	99.4	61	256	2	225	862	270
124260929	dCache_1	387	653	267	841	3lif_A	99.5	401	660	18	250	841	254
124872765	dCache_1	36	289	254	496	3lif_A	99.8	37	289	5	251	496	254
124874995	Cache_3-Cache_2	49	286	238	364	3lif_A	99.2	51	319	5	238	364	254
124876064	dCache_1	63	311	249	528	3lif_A	99.8	64	311	9	250	528	254
124879916	sCache_3_1	88	222	135	556	2kse_A	85.4	54	82	7	35	556	186
124899459	dCache_1	85	325	241	569	3lif_A	99.8	82	345	5	251	569	254
126103237	dCache_1	60	308	249	604	3lif_A	99.2	65	307	10	250	604	254
126194662	sCache_2	37	176	140	311	3ub6_A	99.7	45	182	17	162	311	181
126221036	dCache_1	38	283	246	772	2bas_A	100	488	745	17	272	772	431
126223462	dCache_1	45	297	253	506	3lif_A	99.9	44	299	3	252	506	254
126229592	dCache_1	95	381	287	1032	-	-	-	-	-	-	-	-
126509752	dCache_1	27	270	244	555	3lif_A	99.6	27	270	5	250	555	254
126518574	dCache_1	4	208	205	565	3c8c_A	99.3	13	207	50	235	565	240
126518671	dCache_1	31	327	297	694	3li9_A	99.7	36	328	10	280	694	291
126593127	sCache_3_3	47	195	149	578	2kse_A	96.9	14	68	4	58	578	186
126620750	dCache_1	74	391	318	808	3lif_A	99.5	75	391	5	251	808	254
126621446	dCache_1	35	415	381	712	3lid_A	99	31	421	2	285	712	295
126621645	dCache_1	85	341	257	1104	3lif_A	99.3	87	341	6	251	1104	254
126622489	dCache_1	36	350	315	1565	3lib_A	99.7	42	355	7	283	1565	290
126629905	dCache_1	26	296	271	828	2bas_A	100	558	815	18	273	828	431
126636992	dCache_1	48	314	267	738	3lid_A	99.5	58	312	18	281	738	295
126637208	dCache_1	36	326	291	1171	-	-	-	-	-	-	-	-
126639589	dCache_1	44	332	289	1065	3li9_A	99.2	48	272	7	206	1065	291
126703647	dCache_1	81	314	234	328	3c8c_A	99.5	87	323	3	238	328	240
126705436	dCache_1	37	293	257	574	3lid_A	99.1	33	295	3	279	574	295
126706555	dCache_3	32	298	267	640	1p0z_A	97.2	48	186	6	127	640	131
126708491	dCache_1	29	338	310	827	3lif_A	99.4	30	338	5	251	827	254
126718024	dCache_1	8	260	253	561	3lid_A	99.2	5	190	3	209	561	295
126718682	dCache_1	1	297	297	735	3lif_A	99.4	87	297	55	251	735	254
126720935	dCache_1	14	263	250	559	3lif_A	99	16	261	6	249	559	254
126722010	dCache_1	29	338	310	741	3lif_A	99.1	30	338	5	251	741	254
133737211	sCache_2	454	633	180	633	3ub6_A	99.5	544	633	67	157	633	181
133740502	dCache_3	57	339	283	678	1p0z_A	98.2	70	227	6	127	678	131
133776510	sCache_3_1	15	138	124	451	2kse_A	70.2	54	72	85	103	451	186
134051189	sCache_3_3	23	172	150	512	1p0z_A	79.6	118	165	81	128	512	131
134051219	dCache_1	39	279	241	574	3lif_A	99.4	44	282	9	248	574	254
134134164	dCache_1	1	112	112	328	3lif_A	98.7	1	112	141	251	328	254
134134732	dCache_1	32	285	254	516	3lif_A	99.8	34	285	6	251	516	254
134134785	dCache_1	46	298	253	513	3lif_A	99.8	47	299	5	251	513	254
134134795	dCache_1	32	285	254	507	3lif_A	99.8	34	285	6	251	507	254
134139697	dCache_1	61	307	247	790	2bas_A	100	512	770	17	273	790	431
134246921	dCache_1	31	286	256	725	3lif_A	99.5	26	289	3	252	725	254
14025621	dCache_1	57	316	260	623	3lid_A	99.1	48	234	3	208	623	295
14026790	dCache_1	31	297	267	601	3lid_A	99.4	30	213	7	209	601	295
142850589	dCache_1	97	329	233	694	3li9_A	99.4	85	329	54	280	694	291
1435131	dCache_1	60	322	263	810	3lif_A	99.4	61	322	5	251	810	254
1435134	dCache_1	48	295	248	778	3lif_A	99.4	49	295	5	251	778	254
144897460	dCache_3	34	284	251	618	3lif_A	99.3	34	282	5	251	618	254
144897607	dCache_3	32	282	251	773	3lif_A	99.2	32	279	5	251	773	254
144897639	dCache_1	578	831	254	1117	3lif_A	99.7	63	288	2	252	1117	254
144897691	dCache_1	39	285	247	613	3lif_A	99.5	42	284	6	250	613	254
144897757	dCache_3	31	298	268	373	3lif_A	99	31	298	9	250	373	254
144897850	sCache_2	17	150	134	151	3ub6_A	99.9	13	151	13	157	151	181
144897992	dCache_1	7	342	336	342	3lif_A	99.6	103	342	16	240	342	254
144898357	dCache_1	33	345	313	1009	3li9_A	99.3	39	347	7	282	1009	291
144898551	dCache_3	24	304	281	1123	-	-	-	-	-	-	-	-
144898713	dCache_1	49	308	260	703	3lif_A	99.8	51	309	2	251	703	254
144898776	dCache_1	39	295	257	494	3lif_A	99.8	39	295	5	251	494	254
144898885	dCache_1	38	301	264	953	2bas_A	100	682	951	3	271	953	431
144898961	dCache_1	36	329	294	1444	3lib_A	99.5	37	337	8	280	1444	290
144899358	dCache_1	58	353	296	356	3lif_A	99.6	104	349	16	244	356	254
144899428	sCache_2	33	162	130	162	2qhk_A	99.8	29	162	13	152	162	174
144899608	dCache_1	15	285	271	708	3lif_A	99.9	30	287	3	252	708	254
144899628	dCache_1	35	288	254	674	3lif_A	99.8	35	288	4	251	674	254
144899629	dCache_1	33	279	247	660	3lif_A	99.8	32	282	7	251	660	254
144900290	dCache_3	33	269	237	986	3lif_A	99	33	260	8	243	986	254
144900530	dCache_1	36	285	250	576	3lif_A	99.9	38	287	3	252	576	254
144900553	dCache_1	36	279	244	569	3lif_A	97.6	37	277	6	249	569	254
144900581	dCache_1	49	301	253	579	3lif_A	99.9	49	302	5	252	579	254
144900876	dCache_1	37	287	251	557	3lif_A	99.9	37	289	5	252	557	254
144900913	dCache_1	44	295	252	543	3lif_A	99.4	55	295	16	251	543	254
144901059	dCache_1	35	302	268	896	-	-	-	-	-	-	-	-
144901085	dCache_1	57	301	245	699	3lif_A	99.7	55	301	2	251	699	254
144901278	dCache_1	38	311	274	859	3lid_A	98.7	29	317	2	286	859	295
145409033	dCache_1	57	347	291	727	3lid_A	99.1	53	352	3	285	727	295
145411062	dCache_1	1	107	107	488	4k08_A	97.9	1	104	33	151	488	153
145486587	dCache_1	154	403	250	576	3c8c_A	99.2	219	406	85	235	576	240
145486589	dCache_1	181	435	255	588	3c8c_A	99	246	432	85	235	588	240
145493999	dCache_1	34	400	367	564	3c8c_A	99.1	211	395	85	233	564	240
145494001	dCache_1	20	396	377	565	3c8c_A	99.2	211	393	85	233	565	240
145531417	dCache_1	50	405	356	576	3c8c_A	99.3	212	401	85	232	576	240
145532389	dCache_1	141	393	253	565	3c8c_A	99.1	206	390	85	235	565	240
145536884	dCache_1	6	299	294	456	3lif_A	99.2	95	303	57	247	456	254
145554585	dCache_1	17	292	276	597	3lif_A	99	42	291	10	249	597	254
145555007	dCache_1	60	308	249	604	3lif_A	99.2	62	307	7	250	604	254
145563415	dCache_3	30	280	251	634	3lif_A	99.4	33	280	5	251	634	254
145568658	dCache_3	75	328	254	1012	-	-	-	-	-	-	-	-
145568753	dCache_1	78	342	265	627	3lid_A	98.9	75	344	10	281	627	295
145570076	dCache_1	17	263	247	501	3lif_A	99.7	18	263	5	251	501	254
145571468	Cache_3-Cache_2	76	352	277	702	3lif_A	99.5	78	350	5	251	702	254
145571999	dCache_1	47	287	241	762	3lif_A	99.5	48	288	5	250	762	254
145572204	dCache_1	11	259	249	466	3lif_A	99.7	10	258	3	249	466	254
145574590	dCache_1	49	314	266	508	3li9_A	99.4	154	316	123	282	508	291
145577777	dCache_1	47	304	258	591	3lid_A	99	40	225	6	208	591	295
145963280	dCache_1	16	296	281	618	3lid_A	99.8	19	303	3	283	618	295
145963753	dCache_1	18	263	246	469	3lif_A	98.7	104	232	56	181	469	254
145964348	dCache_1	31	319	289	319	3lib_A	99.7	44	315	6	257	319	290
145964730	dCache_1	4	309	306	948	3lib_A	99.3	2	310	28	280	948	290
146103962	dCache_1	590	803	214	853	3lic_A	94.3	653	801	128	267	853	274
146156814	dCache_1	21	281	261	523	3lif_A	99.4	39	282	8	251	523	254
146190654	dCache_3	35	286	252	658	3lif_A	99.4	37	284	5	251	658	254
146192130	dCache_1	71	309	239	620	3lid_A	99.4	64	335	3	281	620	295
146193013	sCache_3_3	47	206	160	580	2kse_A	95.9	17	67	7	57	580	186
146273099	dCache_1	52	460	409	462	3lif_A	99	324	462	26	168	462	254
146274771	dCache_1	183	389	207	399	3lif_A	99.5	176	354	14	191	399	254
146274795	dCache_1	183	417	235	871	3lif_A	99.6	182	426	20	248	871	254
146275301	dCache_1	23	269	247	829	3lif_A	99.7	22	270	5	250	829	254
146313810	dCache_1	45	325	281	642	3lid_A	99.7	47	326	5	287	642	295
146314373	dCache_1	50	355	306	711	3lif_A	99.5	54	355	5	251	711	254
146386679	dCache_1	3	279	277	287	3lid_A	99.9	4	284	4	284	287	295
146396122	dCache_3	34	303	270	587	1p0z_A	98.6	61	186	8	128	587	131
146397290	dCache_1	34	280	247	964	3lif_A	99.5	35	279	6	250	964	254
146397580	dCache_1	37	290	254	1021	3lif_A	99.8	35	293	2	252	1021	254
146397619	sCache_3_2	38	175	138	697	-	-	-	-	-	-	-	-
146398293	sCache_3_2	4	148	145	460	3by8_A	92.3	62	143	58	137	460	142
146399874	sCache_2	49	221	173	517	3ub6_A	99.1	49	213	14	161	517	181
146404306	dCache_1	51	344	294	1193	3lid_A	99.4	47	349	2	285	1193	295
146410107	dCache_1	51	360	310	741	3li9_A	99.5	70	360	15	279	741	291
147849147	Cache_3-Cache_2	45	301	257	891	-	-	-	-	-	-	-	-
148570357	dCache_1	40	292	253	556	3lif_A	99.7	40	293	4	251	556	254
148570677	dCache_1	34	273	240	511	3lif_A	99.4	36	269	9	247	511	254
148571856	sCache_3_1	144	270	127	628	2kse_A	95.4	47	101	5	59	628	186
148767472	dCache_1	38	302	265	606	3lid_A	99.2	36	217	8	208	606	295
148767915	dCache_1	34	334	301	707	3li9_A	99.6	36	336	7	282	707	291
148833815	dCache_1	22	280	259	592	3lid_A	99.1	18	205	4	209	592	295
148834404	dCache_1	32	340	309	853	2bas_A	100	586	843	19	272	853	431
148843328	dCache_1	392	709	318	763	-	-	-	-	-	-	-	-
148843641	dCache_1	57	318	262	1362	-	-	-	-	-	-	-	-
148870262	dCache_1	11	248	238	573	3lif_A	99.7	12	250	5	251	573	254
148871355	dCache_3	40	301	262	659	1p0z_A	97.6	53	186	6	127	659	131
149139774	dCache_1	26	321	296	681	-	-	-	-	-	-	-	-
149142910	dCache_1	117	398	282	705	3lif_A	99.4	199	399	68	251	705	254
149143209	dCache_1	38	312	275	625	3lid_A	99.2	35	222	3	208	625	295
149144998	dCache_3	32	305	274	644	1p0z_A	96.6	49	193	7	127	644	131
149358645	dCache_1	26	294	269	372	3c8c_A	99.6	28	301	4	239	372	240
149359808	dCache_1	20	272	253	630	3c8c_A	99.4	30	272	7	238	630	240
149360046	dCache_1	23	316	294	766	2bas_A	100	510	764	7	266	766	431
149361237	dCache_1	34	351	318	557	3lif_A	99.7	39	351	5	251	557	254
149733838	dCache_1	5	258	254	551	3lid_A	99.2	4	268	10	286	551	295
149735313	dCache_1	22	277	256	591	3lif_A	99.4	24	276	6	250	591	254
149736577	sCache_3_1	20	142	123	436	2kse_A	57	58	76	85	103	436	186
149745343	Cache_3-Cache_2	34	294	261	294	3lif_A	99	38	252	6	187	294	254
149746832	dCache_1	26	175	150	177	3lif_A	98.7	27	176	6	149	177	254
149748440	dCache_1	4	237	234	463	3lif_A	98.2	111	223	53	160	463	254
149804750	dCache_1	1	245	245	600	3c8c_A	99.6	2	245	3	238	600	240
149805617	dCache_1	50	309	260	849	3lid_A	99.6	59	310	21	274	849	295
149805805	dCache_1	36	300	265	604	3lid_A	99	41	217	14	208	604	295
149806051	dCache_1	34	322	289	950	3li9_A	99.3	38	339	6	282	950	291
149807036	sCache_3_1	23	161	139	568	3cwf_A	97.9	26	156	6	118	568	122
149807930	dCache_1	30	275	246	678	3lid_A	98.3	23	274	2	277	678	295
149808021	dCache_1	45	281	237	635	3lif_A	99.6	46	281	5	251	635	254
149811181	dCache_1	42	289	248	586	3lif_A	98.9	43	288	6	249	586	254
149811355	dCache_3	64	337	274	675	3lif_A	97.5	59	335	7	248	675	254
149813250	dCache_1	38	302	265	302	3lid_A	99.5	34	223	2	209	302	295
149816369	sCache_3_1	32	167	136	615	-	-	-	-	-	-	-	-
149818188	sCache_3_1	60	207	148	503	2kse_A	96.9	27	234	6	185	503	186
149818782	dCache_1	10	312	303	920	-	-	-	-	-	-	-	-
149824392	dCache_3	22	304	283	686	3lif_A	98.9	37	298	26	248	686	254
149824408	dCache_1	35	272	238	777	3t4l_A	99	42	246	8	264	777	270
149948281	sCache_3_3	35	189	155	580	2kse_A	96	3	55	9	57	580	186
149948406	sCache_3_1	33	164	132	470	2kse_A	96.5	3	95	7	103	470	186
149948415	sCache_3_2	175	298	124	682	3lif_A	99.4	42	299	5	251	682	254
149948656	dCache_1	41	342	302	1047	3li9_A	98.8	169	344	119	282	1047	291
149950582	dCache_1	64	211	148	536	3lif_A	97.5	113	215	55	161	536	254
149951869	dCache_1	28	275	248	530	3lif_A	99.4	29	274	5	249	530	254
149951956	dCache_1	27	276	250	627	3lif_A	99.5	37	277	10	251	627	254
150270962	dCache_1	35	283	249	485	3lif_A	99.7	39	285	10	251	485	254
150271602	dCache_1	16	266	251	821	3lif_A	99.6	16	267	5	251	821	254
150272502	sCache_3_1	50	192	143	490	2kse_A	95.6	15	71	2	58	490	186
150958805	dCache_1	28	300	273	586	3lif_A	99.3	29	298	5	249	586	254
150960551	dCache_1	45	310	266	663	3c8c_A	99.1	40	304	4	229	663	240
150962654	dCache_1	29	303	275	618	3lid_A	99.4	26	213	3	209	618	295
151281106	dCache_1	2	149	148	641	2bas_A	100	376	636	15	273	641	431
151281460	dCache_2	48	188	141	662	3ub6_A	99.6	481	640	28	167	662	181
151282165	dCache_1	50	308	259	719	3lif_A	99.4	52	308	7	251	719	254
151282521	dCache_1	34	188	155	190	3lif_A	99.6	35	189	5	158	190	254
151283116	dCache_1	71	313	243	914	2bas_A	100	638	906	4	272	914	431
151359702	Cache_3-Cache_2	41	362	322	710	3li9_A	99.4	192	357	121	277	710	291
151422160	dCache_1	34	277	244	536	3lif_A	99.5	37	277	11	248	536	254
151422304	dCache_3	45	294	250	483	1p0z_A	98.8	54	180	7	128	483	131
151562688	dCache_1	47	316	270	621	3lid_A	99.3	47	230	7	209	621	295
151937913	dCache_3	63	325	263	682	3by8_A	97.4	75	214	10	137	682	142
151939784	dCache_1	19	277	259	751	2bas_A	100	487	744	18	274	751	431
151940036	dCache_1	39	303	265	624	3lid_A	98.9	41	221	8	209	624	295
151943019	dCache_1	45	332	288	1220	-	-	-	-	-	-	-	-
152027277	dCache_3	24	294	271	622	3lid_A	99.4	29	301	2	286	622	295
152029446	dCache_1	29	276	248	864	3lif_A	99.8	29	277	3	252	864	254
152029475	Cache_3-Cache_2	43	366	324	660	3lif_A	99.2	173	361	75	248	660	254
152029859	dCache_3	33	300	268	394	3lid_A	98.9	34	207	8	200	394	295
152069370	dCache_2	27	169	143	343	2qhk_A	99.3	9	154	27	169	343	174
152071815	dCache_3	86	276	191	578	3lid_A	98.8	26	287	3	287	578	295
152072878	dCache_1	154	439	286	907	3lif_A	98.9	156	440	6	251	907	254
152072999	dCache_1	57	365	309	980	-	-	-	-	-	-	-	-
152073060	dCache_1	7	210	204	638	3li9_A	99.2	44	213	119	281	638	291
152074617	dCache_1	29	280	252	1054	3lif_A	99.5	32	280	7	251	1054	254
152074622	dCache_1	48	361	314	754	3li9_A	99.3	194	364	119	282	754	291
152159	dCache_1	45	309	265	616	3lid_A	99.2	44	227	7	209	616	295
152170	dCache_1	65	328	264	636	3lid_A	99.2	64	246	7	208	636	295
152172	dCache_1	45	309	265	616	3lid_A	99.2	44	226	7	208	616	295
1527137	dCache_1	37	276	240	765	3c8c_A	99.2	44	281	3	238	765	240
153795539	dCache_1	15	254	240	543	3lid_A	99.3	7	261	2	287	543	295
154154457	dCache_1	54	299	246	585	3lif_A	99.5	50	297	5	250	585	254
154159149	dCache_1	48	294	247	707	3lif_A	99.8	53	295	10	250	707	254
154161153	dCache_1	43	301	259	764	2bas_A	100	509	763	18	274	764	431
154161943	dCache_1	95	343	249	667	3lid_A	99.2	79	267	4	209	667	295
156231936	dCache_1	40	291	252	549	3lif_A	99.7	39	292	3	251	549	254
156232201	dCache_1	31	273	243	506	3lif_A	99.3	34	272	8	250	506	254
156531666	dCache_1	47	303	257	525	3lif_A	99.9	54	305	4	252	525	254
156533219	dCache_1	48	319	272	645	3lif_A	99.6	44	319	5	251	645	254
156534668	dCache_1	22	275	254	507	3lif_A	99.8	21	276	3	252	507	254
157316515	dCache_1	52	406	355	1100	3lid_A	99.2	48	413	2	287	1100	295
157317447	dCache_1	45	314	270	634	3lid_A	99.6	41	318	2	284	634	295
157317904	dCache_1	30	293	264	817	2bas_A	100	551	809	17	274	817	431
157318374	dCache_1	828	1148	321	2213	-	-	-	-	-	-	-	-
157318420	dCache_1	34	304	271	613	3lid_A	99.1	27	220	2	209	613	295
157318767	dCache_3	106	307	202	702	3lid_A	98.2	52	314	3	286	702	295
157319177	dCache_1	4	227	224	480	3lif_A	99.2	7	226	38	250	480	254
157319722	dCache_1	44	292	249	647	3lif_A	99.5	45	292	5	251	647	254
157806472	dCache_1	73	328	256	767	3lif_A	99.7	68	331	3	252	767	254
157808300	dCache_1	38	283	246	772	2bas_A	100	488	745	17	272	772	431
157809305	dCache_1	98	384	287	1035	-	-	-	-	-	-	-	-
157811571	dCache_1	45	297	253	506	3lif_A	99.9	44	299	3	252	506	254
157848903	dCache_3	40	333	294	706	1p0z_A	97.1	64	215	6	127	706	131
157911389	dCache_1	41	289	249	585	3lid_A	99	37	290	3	281	585	295
157911506	dCache_1	36	307	272	622	3lid_A	99	39	220	9	208	622	295
157914133	dCache_1	39	277	239	578	3lif_A	99.8	44	283	5	251	578	254
158139433	dCache_1	30	282	253	580	3lif_A	99.5	31	282	5	251	580	254
158139455	dCache_1	3	264	262	584	3lif_A	99.7	2	265	3	252	584	254
158141323	dCache_1	29	266	238	550	3c8c_A	99.4	46	266	14	238	550	240
158304337	dCache_1	30	296	267	727	3lid_A	99.1	26	302	3	286	727	295
158307113	dCache_1	59	366	308	796	3lif_A	99.5	60	375	5	251	796	254
158328638	dCache_1	85	345	261	665	3lid_A	98.9	76	264	2	208	665	295
158328767	dCache_1	52	349	298	735	3li9_A	99.7	53	350	10	280	735	291
158328873	dCache_1	70	303	234	589	3lif_A	99.8	71	308	4	251	589	254
158328879	sCache_3_3	38	198	161	571	2kse_A	96.1	4	58	5	57	571	186
158329254	dCache_1	48	303	256	566	3lif_A	99.3	47	303	7	251	566	254
158329679	dCache_1	46	290	245	705	3lif_A	99.9	50	293	9	251	705	254
158329723	dCache_1	45	290	246	514	3lif_A	99.8	46	291	5	251	514	254
158331526	dCache_1	69	337	269	638	3lid_A	99.3	65	338	3	281	638	295
158331639	dCache_1	43	296	254	506	3lif_A	99.7	46	296	7	251	506	254
158332052	dCache_1	45	301	257	519	3lif_A	99.8	47	302	3	251	519	254
158332173	dCache_1	114	372	259	833	2bas_A	100	576	831	16	273	833	431
158332478	dCache_1	59	444	386	739	3lif_A	99.3	58	444	5	251	739	254
158332483	dCache_1	33	286	254	518	3lif_A	99.8	31	287	3	252	518	254
158332484	dCache_1	68	329	262	549	3lif_A	99.7	78	329	7	251	549	254
158332609	dCache_1	33	286	254	619	3lif_A	99.9	32	287	3	252	619	254
158332794	dCache_1	172	453	282	462	3lif_A	99.5	216	462	19	249	462	254
158436884	dCache_1	38	299	262	601	3lid_A	99.1	36	308	2	286	601	295
158438415	dCache_1	39	301	263	378	3lid_A	99	35	282	3	279	378	295
158439272	dCache_1	51	313	263	617	3lif_A	99.4	52	312	6	250	617	254
158439491	dCache_1	34	284	251	1114	-	-	-	-	-	-	-	-
158439667	dCache_1	55	307	253	772	2bas_A	100	511	769	17	272	772	431
158439760	dCache_1	25	210	186	770	-	-	-	-	-	-	-	-
158440139	dCache_1	39	277	239	579	3lid_A	99.4	38	296	2	287	579	295
158441081	dCache_1	20	270	251	672	3li9_A	99.4	102	273	119	282	672	291
158441417	dCache_1	53	309	257	628	3lid_A	99.4	46	316	2	287	628	295
158446172	dCache_1	32	284	253	843	-	-	-	-	-	-	-	-
158446744	sCache_3_1	53	187	135	492	2kse_A	96	21	117	5	102	492	186
158449728	dCache_1	66	320	255	635	3lif_A	99.6	65	319	4	250	635	254
158510487	dCache_1	39	274	236	612	3lif_A	99.5	42	274	7	251	612	254
158511171	dCache_1	64	304	241	587	3lif_A	99.2	66	303	6	250	587	254
158511644	sCache_3_1	39	168	130	595	-	-	-	-	-	-	-	-
158512101	dCache_1	34	296	263	1106	-	-	-	-	-	-	-	-
158512103	dCache_1	196	451	256	1180	3lif_A	99.2	197	451	5	250	1180	254
158605000	dCache_3	33	287	255	295	3lif_A	99.5	33	288	6	251	295	254
158605001	dCache_1	40	280	241	650	3lid_A	99.1	27	285	3	285	650	295
159175319	dCache_1	36	276	241	312	3lif_A	99.8	44	279	19	250	312	254
159177562	dCache_1	1	294	294	666	3lif_A	99.4	86	294	55	251	666	254
159179821	dCache_1	25	295	271	591	3lid_A	99.2	27	209	9	208	591	295
159181204	dCache_1	19	259	241	747	3lif_A	99.2	20	259	5	251	747	254
159181365	dCache_1	29	341	313	1217	-	-	-	-	-	-	-	-
159881447	dCache_3	42	286	245	540	1p0z_A	97.9	54	181	6	129	540	131
159881846	dCache_1	27	253	227	651	3lif_A	99	32	253	6	251	651	254
159883060	dCache_1	190	453	264	959	2bas_A	100	689	955	4	272	959	431
159891882	dCache_1	31	280	250	521	3lif_A	99.6	32	280	5	251	521	254
159891981	dCache_1	31	281	251	523	3lif_A	99.7	31	281	4	251	523	254
159894208	dCache_3	38	319	282	893	3lif_A	98.8	46	320	11	251	893	254
160343766	dCache_1	78	329	252	758	3lif_A	99.7	73	330	2	251	758	254
160343787	dCache_1	61	311	251	529	3lif_A	99.8	60	311	5	250	529	254
160345945	sCache_3_1	36	171	136	504	2kse_A	86.6	3	31	8	36	504	186
160427025	dCache_1	84	356	273	736	3lid_A	99.4	81	362	3	286	736	295
160427317	dCache_1	78	345	268	726	3lid_A	99.5	74	351	2	286	726	295
160427319	dCache_1	36	292	257	604	3lid_A	99.2	32	299	2	287	604	295
160427402	dCache_1	45	310	266	604	3lid_A	98.8	41	317	2	287	604	295
160428205	dCache_1	36	297	262	586	3lid_A	99.1	32	303	2	285	586	295
160428760	sCache_3_1	48	181	134	484	3cwf_A	94.8	47	177	2	119	484	122
160429623	sCache_3_1	30	150	121	453	2kse_A	94.4	4	86	7	103	453	186
160429827	dCache_1	46	315	270	633	3lid_A	98.8	43	323	3	287	633	295
160429887	sCache_3_3	1	140	140	524	4k08_A	96.6	2	138	4	151	524	153
160429997	dCache_1	85	348	264	729	3lid_A	99.5	81	354	2	286	729	295
160430003	dCache_1	49	300	252	596	3lid_A	99.5	44	301	2	287	596	295
160430377	dCache_1	72	334	263	718	3lid_A	99.3	68	341	2	287	718	295
160430670	dCache_1	28	275	248	580	3lif_A	99.4	31	276	6	250	580	254
161160793	dCache_1	41	345	305	939	-	-	-	-	-	-	-	-
161164429	dCache_1	108	360	253	955	-	-	-	-	-	-	-	-
161329317	dCache_1	13	119	107	190	3c8c_A	98.3	11	119	136	238	190	240
161329747	Cache_3-Cache_2	1	148	148	226	3lif_A	98.2	83	220	99	229	226	254
161331645	dCache_3	32	325	294	691	1p0z_A	96.9	57	207	7	127	691	131
161378531	dCache_1	36	275	240	275	3lif_A	99.8	43	274	9	237	275	254
161378893	dCache_3	33	309	277	338	3lif_A	99.4	33	311	6	252	338	254
161380300	dCache_1	29	276	248	575	3lif_A	98.6	34	276	10	250	575	254
162281179	sCache_3_3	36	197	162	618	2kse_A	96	5	56	6	57	618	186
162281319	dCache_1	40	294	255	577	3lif_A	98.7	47	293	13	247	577	254
163663520	dCache_1	17	272	256	474	3lif_A	99.8	20	272	4	251	474	254
1654423	dCache_1	35	282	248	792	3c8c_A	99.4	41	283	3	238	792	240
166028568	sCache_3_1	60	179	120	468	2kse_A	94.8	30	117	7	103	468	186
167354459	dCache_1	206	460	255	732	3lif_A	99.3	214	465	8	250	732	254
167530216	dCache_1	13	234	222	480	4jgp_A	98.9	17	218	11	209	480	217
167591992	dCache_1	37	295	259	662	3lid_A	98.5	33	296	3	281	662	295
167592408	dCache_1	55	307	253	639	3c8c_A	99.5	54	307	5	238	639	240
167652757	dCache_1	27	277	251	573	3lid_A	98.9	23	284	2	287	573	295
167654314	dCache_1	28	281	254	476	3lib_A	99.7	41	284	9	279	476	290
167662973	sCache_3_1	19	151	133	454	3cwf_A	96.2	18	147	2	119	454	122
167703513	dCache_1	40	280	241	742	2bas_A	100	484	739	19	272	742	431
167703874	dCache_1	40	364	325	985	2bas_A	100	727	969	21	265	985	431
167732587	dCache_1	52	304	253	508	3lif_A	99.9	51	304	3	251	508	254
167733316	Cache_3-Cache_2	33	327	295	434	3lif_A	99.1	38	325	7	251	434	254
167776222	dCache_1	202	455	254	836	3lif_A	99.2	261	455	55	250	836	254
168003958	dCache_1	79	429	351	1189	-	-	-	-	-	-	-	-
168015329	dCache_1	88	433	346	1191	-	-	-	-	-	-	-	-
168069368	dCache_1	2	125	124	309	3c8c_A	98.2	4	125	115	238	309	240
168069377	dCache_1	48	291	244	563	-	-	-	-	-	-	-	-
168069993	dCache_1	3	137	135	450	3lif_A	98.8	10	136	124	250	450	254
168070988	dCache_1	1	213	213	367	3lif_A	98.6	5	217	56	250	367	254
168071287	dCache_1	1	98	98	299	3c8c_A	97.1	2	99	140	239	299	240
168193825	dCache_1	32	304	273	628	3lid_A	99.4	31	222	4	209	628	295
168194511	dCache_1	38	283	246	1034	2bas_A	100	767	1021	16	272	1034	431
168195505	dCache_1	16	252	237	873	3lif_A	99.7	12	253	3	252	873	254
168197473	dCache_3	38	286	249	659	3lid_A	99.3	34	294	2	287	659	295
169257684	dCache_1	1	246	246	794	-	-	-	-	-	-	-	-
169258303	sCache_3_1	38	153	116	415	2kse_A	95.1	4	88	8	103	415	186
169637708	dCache_1	79	340	262	679	3lif_A	99.3	81	339	7	250	679	254
169638557	sCache_3_3	38	187	150	528	2kse_A	92.2	5	52	4	51	528	186
169638885	sCache_3_2	70	162	93	571	-	-	-	-	-	-	-	-
169649146	dCache_1	28	283	256	722	3lif_A	99.6	23	285	3	251	722	254
169754640	dCache_1	47	353	307	564	3lif_A	99.4	164	357	63	250	564	254
169810764	dCache_1	33	342	310	598	3lid_A	98.9	29	346	2	284	598	295
169811424	dCache_1	30	304	275	608	3lid_A	98.9	30	217	7	208	608	295
169812999	dCache_1	68	376	309	1582	-	-	-	-	-	-	-	-
169813504	dCache_1	29	332	304	940	3li9_A	99.3	35	334	7	282	940	291
169813991	dCache_1	53	362	310	1245	-	-	-	-	-	-	-	-
169816953	dCache_1	61	307	247	790	2bas_A	100	512	770	17	273	790	431
169819475	dCache_1	33	302	270	627	3lid_A	99.2	28	216	4	208	627	295
169821318	sCache_2	24	181	158	223	3ub6_A	99.8	19	182	10	169	223	181
169885665	dCache_1	49	322	274	1019	-	-	-	-	-	-	-	-
169886741	dCache_1	23	291	269	556	3lif_A	99.6	31	291	6	251	556	254
170121001	sCache_3_1	100	261	162	528	3by8_A	90.7	140	258	43	138	528	142
170143866	dCache_1	35	289	255	509	3lif_A	99.8	36	289	4	251	509	254
170143896	dCache_1	41	294	254	454	3lif_A	99.8	42	294	5	251	454	254
170144766	dCache_1	49	299	251	722	3lif_A	99.8	45	301	3	252	722	254
170144967	dCache_1	26	276	251	694	3lif_A	99.8	22	278	3	252	694	254
170653336	dCache_1	39	297	259	620	3lid_A	98.9	36	302	6	280	620	295
170654245	dCache_1	50	299	250	588	3lif_A	99.8	50	300	4	252	588	254
170654491	dCache_1	59	330	272	642	3lif_A	99.6	60	329	5	250	642	254
170655762	dCache_1	63	301	239	738	3lif_A	99.7	61	303	3	251	738	254
170657937	sCache_2	43	169	127	169	2qhk_A	99.8	33	169	13	152	169	174
170657971	dCache_1	100	363	264	371	3lif_A	99.6	118	367	16	247	371	254
170658681	dCache_1	37	285	249	412	3lif_A	99.9	35	295	3	250	412	254
170658965	dCache_1	54	329	276	332	3lif_A	99.4	57	286	5	187	332	254
170661230	dCache_1	1	232	232	514	3lid_A	99.2	2	239	27	287	514	295
170774191	dCache_1	41	307	267	717	3lif_A	99.1	41	306	5	250	717	254
170775593	dCache_1	46	300	255	1135	3lif_A	99.8	47	300	5	251	1135	254
170775668	dCache_1	47	298	252	681	3lif_A	99.6	48	301	7	251	681	254
170776490	sCache_2	12	160	149	160	3ub6_A	99.8	27	160	16	156	160	181
170776606	dCache_1	13	264	252	846	3lif_A	99.9	17	265	2	251	846	254
170776716	dCache_1	108	365	258	1959	-	-	-	-	-	-	-	-
170776808	dCache_1	44	318	275	635	3lid_A	99.1	41	225	8	209	635	295
170777293	dCache_1	67	319	253	696	3lif_A	99.6	69	319	8	251	696	254
170777294	dCache_1	28	278	251	1087	3lif_A	99.8	27	278	3	251	1087	254
170778322	dCache_1	31	252	222	1110	-	-	-	-	-	-	-	-
170778483	dCache_1	56	316	261	589	3lif_A	99.8	55	316	2	251	589	254
171095763	dCache_1	98	321	224	1088	-	-	-	-	-	-	-	-
171098060	dCache_1	67	358	292	1004	-	-	-	-	-	-	-	-
171282272	sCache_3_1	30	148	119	552	-	-	-	-	-	-	-	-
17129984	dCache_1	60	314	255	820	3lif_A	99.6	62	313	6	249	820	254
17133240	dCache_1	5	157	153	550	3li9_A	96.6	20	156	146	279	550	291
171697085	dCache_1	95	411	317	830	3lif_A	99.5	96	412	5	251	830	254
171700560	dCache_1	114	383	270	1146	3lif_A	99.4	115	383	6	251	1146	254
17430475	dCache_1	40	310	271	634	3lid_A	99.4	36	227	2	209	634	295
177839117	dCache_3	34	270	237	585	3lif_A	99	40	275	10	251	585	254
177839404	dCache_1	199	437	239	936	3lif_A	99.4	199	376	5	183	936	254
177908142	dCache_1	1	232	232	514	3lid_A	99.2	2	239	27	287	514	295
179344681	dCache_1	74	366	293	366	3lif_A	99.6	170	366	55	241	366	254
179350322	sCache_3_3	34	187	154	574	3lif_A	90.3	139	207	110	181	574	254
179351478	dCache_1	33	295	263	682	3lid_A	98.4	32	297	2	282	682	295
179351748	sCache_3_3	36	185	150	572	2qhk_A	95.1	35	187	12	163	572	174
18143407	dCache_1	31	287	257	339	3lid_A	99.7	24	303	2	286	339	295
18144233	dCache_1	1	247	247	529	3lid_A	99.3	2	254	12	287	529	295
182376710	sCache_3_1	46	171	126	478	2kse_A	95.5	5	50	7	56	478	186
182377257	sCache_3_1	41	161	121	572	-	-	-	-	-	-	-	-
182378079	dCache_1	42	284	243	666	3lif_A	99.3	48	284	11	250	666	254
182635803	dCache_1	46	312	267	762	3lif_A	99.7	45	314	3	252	762	254
183177063	dCache_1	53	430	378	719	3lid_A	99.4	47	437	2	286	719	295
18398532	dCache_1	104	442	339	1207	-	-	-	-	-	-	-	-
184195977	dCache_1	8	233	226	233	3lic_A	99.6	7	211	13	204	233	274
184196778	dCache_1	33	276	244	623	3lid_A	99.2	28	216	4	208	623	295
184197415	dCache_1	51	300	250	507	3lif_A	99.8	48	300	5	251	507	254
184197801	dCache_1	66	307	242	728	3lif_A	99.5	57	309	6	251	728	254
186465057	dCache_1	34	283	250	542	3lif_A	99.8	34	283	4	251	542	254
186971902	dCache_1	19	257	239	562	3lif_A	99	70	257	56	251	562	254
187609418	sCache_3_1	3	116	114	122	3cwf_A	99	1	116	1	115	122	122
187713611	dCache_1	35	288	254	516	3lif_A	99.8	37	290	5	252	516	254
187717646	sCache_3_1	35	170	136	498	2kse_A	81.8	3	29	8	34	498	186
187718420	dCache_1	48	299	252	717	3lif_A	99.8	45	301	3	252	717	254
187720780	dCache_1	18	264	247	647	3lid_A	99.5	15	269	3	285	647	295
187724279	dCache_1	34	284	251	1221	2bas_A	100	966	1217	22	272	1221	431
187772239	sCache_3_3	9	158	150	543	3by8_A	94.8	6	156	2	138	543	142
188499116	sCache_3_1	17	152	136	455	3cwf_A	95.9	17	148	3	119	455	122
188499878	sCache_3_1	21	145	125	555	-	-	-	-	-	-	-	-
188519246	dCache_1	25	299	275	643	3lic_A	99.6	28	298	4	272	643	274
188521070	Cache_3-Cache_2	197	444	248	548	3lif_A	98.9	197	465	5	250	548	254
188522158	dCache_3	30	265	236	785	2bas_A	100	515	776	17	277	785	431
189419717	dCache_1	201	447	247	1068	-	-	-	-	-	-	-	-
189419863	dCache_1	36	277	242	660	3lif_A	99.6	34	277	6	251	660	254
189419892	dCache_1	23	271	249	743	-	-	-	-	-	-	-	-
189419929	dCache_1	39	253	215	669	3lif_A	99.7	39	298	4	251	669	254
189420387	dCache_1	33	291	259	1027	2bas_A	100	770	1023	21	273	1027	431
189420867	dCache_1	199	457	259	1199	-	-	-	-	-	-	-	-
189421040	dCache_1	34	282	249	1007	3lif_A	99.8	34	285	4	252	1007	254
189421044	dCache_1	34	284	251	881	3lif_A	99.7	34	286	4	252	881	254
189421051	sCache_3_3	37	181	145	823	2kse_A	93.2	4	54	6	56	823	186
189421305	sCache_3_2	40	167	128	767	-	-	-	-	-	-	-	-
189421307	dCache_1	36	289	254	1195	3lif_A	99.6	33	290	3	251	1195	254
189421432	dCache_1	17	313	297	666	3c8c_A	98.9	41	311	6	235	666	240
189421606	dCache_3	41	305	265	678	1p0z_A	98.2	61	185	9	129	678	131
189421614	dCache_3	33	301	269	679	1p0z_A	98.1	59	185	8	129	679	131
189421711	dCache_1	45	300	256	735	3lif_A	99.7	41	300	2	251	735	254
189421779	dCache_3	41	301	261	637	3lid_A	98.9	32	216	11	207	637	295
189422090	dCache_1	33	286	254	933	2bas_A	100	666	926	17	275	933	431
189422139	dCache_1	32	329	298	645	3lid_A	99.5	28	337	2	288	645	295
189422746	dCache_1	48	341	294	557	3lid_A	99.7	47	351	7	287	557	295
189422748	dCache_3	36	328	293	646	1p0z_A	97.6	113	195	48	128	646	131
189430018	sCache_3_1	5	137	133	565	3cwf_A	97.7	7	137	2	120	565	122
189434781	sCache_3_1	13	102	90	533	-	-	-	-	-	-	-	-
190010531	dCache_1	106	345	240	1053	2bas_A	100	794	1050	17	272	1053	431
190343251	dCache_1	48	308	261	590	3lif_A	99.6	48	309	5	252	590	254
190406358	dCache_1	45	332	288	1220	-	-	-	-	-	-	-	-
190685827	dCache_1	39	332	294	1061	-	-	-	-	-	-	-	-
190687444	dCache_1	324	516	193	521	3lif_A	98.8	395	511	55	163	521	254
190688198	dCache_3	52	319	268	1321	-	-	-	-	-	-	-	-
190698002	dCache_1	45	304	260	619	3lid_A	99.3	40	228	2	209	619	295
190698524	dCache_1	42	311	270	624	3lid_A	99.3	44	313	8	282	624	295
192283022	dCache_1	31	289	259	879	2bas_A	100	618	872	16	272	879	431
192286251	dCache_1	29	275	247	630	3lif_A	99.8	29	277	4	252	630	254
193085748	dCache_1	52	279	228	281	3lif_A	99.9	42	279	10	245	281	254
193089509	dCache_3	28	201	174	204	1p0z_A	98.9	57	193	8	129	204	131
193222246	dCache_1	47	290	244	783	2bas_A	100	519	778	16	273	783	431
193223247	dCache_1	244	475	232	1012	3t4l_A	99.6	248	457	4	265	1012	270
193226360	dCache_3	101	334	234	684	1p0z_A	98.1	70	223	6	127	684	131
194013595	dCache_1	33	258	226	502	4jgp_A	99.6	33	238	5	209	502	217
194305437	dCache_1	47	353	307	511	3lif_A	99.1	172	356	71	249	511	254
194311868	dCache_1	21	263	243	267	3lif_A	99.8	24	258	15	253	267	254
194344503	dCache_1	456	673	218	780	3lif_A	99	450	686	5	251	780	254
196049756	dCache_1	2	252	251	260	3c8c_A	99.6	5	260	3	229	260	240
196172836	dCache_1	48	343	296	654	3lid_A	99.6	43	350	2	287	654	295
196173292	dCache_1	24	265	242	738	3lif_A	99.7	21	266	4	251	738	254
196181436	dCache_1	35	308	274	703	3lif_A	98.4	35	307	4	250	703	254
196181718	dCache_1	124	381	258	972	3lif_A	99.4	125	381	6	251	972	254
196181991	dCache_1	54	307	254	1342	3lif_A	99.6	57	306	7	250	1342	254
196188275	dCache_1	40	422	383	876	-	-	-	-	-	-	-	-
196188776	dCache_1	35	341	307	712	3li9_A	99	35	342	6	281	712	291
196190701	dCache_1	46	310	265	852	-	-	-	-	-	-	-	-
196192861	dCache_1	36	413	378	699	3lif_A	99.4	36	414	5	251	699	254
196211317	dCache_1	41	285	245	342	3lid_A	99.5	38	300	3	287	342	295
196224930	dCache_1	70	327	258	786	-	-	-	-	-	-	-	-
196227506	dCache_1	25	367	343	721	3lif_A	99.6	32	366	6	250	721	254
196477186	dCache_1	17	243	227	550	3lif_A	99.8	10	248	3	252	550	254
197086545	dCache_1	30	272	243	871	3lif_A	99.6	38	279	8	248	871	254
197096758	sCache_3_1	1	112	112	408	1p0z_A	89.1	14	104	38	125	408	131
197296925	dCache_1	60	315	256	630	3lif_A	99.6	60	314	4	250	630	254
197299091	sCache_3_1	55	186	132	491	2kse_A	95.8	25	211	7	184	491	186
197314014	dCache_1	16	296	281	509	3lid_A	99.8	12	310	2	284	509	295
197342796	dCache_1	48	301	254	626	3lid_A	99.6	43	307	2	286	626	295
197626556	dCache_1	44	327	284	468	3lif_A	99.3	55	326	12	250	468	254
198036850	dCache_1	61	307	247	790	2bas_A	100	512	770	17	273	790	431
198260512	dCache_1	22	334	313	1055	3lid_A	99.3	21	339	7	285	1055	295
198262715	dCache_3	33	233	201	767	2bas_A	100	505	762	19	272	767	431
198430282	dCache_1	573	845	273	1064	3lif_A	98.7	630	824	67	240	1064	254
20517703	sCache_3_1	41	170	130	577	-	-	-	-	-	-	-	-
206679688	dCache_1	11	248	238	571	3lif_A	99	15	248	8	250	571	254
206686393	dCache_3	48	316	269	654	1p0z_A	97.5	62	204	6	127	654	131
206739585	dCache_1	39	288	250	578	3lid_A	99.2	31	295	2	287	578	295
206744252	dCache_1	19	240	222	486	4jgp_A	99	23	223	11	208	486	217
207086317	dCache_3	38	294	257	491	1p0z_A	98.6	60	191	6	129	491	131
207090886	dCache_1	46	322	277	732	3lid_A	99.6	42	325	3	275	732	295
208009363	dCache_1	52	354	303	720	3li9_A	99.6	59	355	12	280	720	291
208009388	sCache_3_1	51	187	137	583	3cwf_A	96.9	48	184	2	120	583	122
208010064	dCache_1	39	325	287	629	3lid_A	99.7	37	316	5	282	629	295
20804187	dCache_1	51	310	260	617	3lid_A	99.2	42	228	3	208	617	295
209501408	dCache_1	60	349	290	354	3lif_A	99.7	106	353	15	246	354	254
209503702	dCache_1	77	329	253	535	3lif_A	99.8	77	329	4	251	535	254
209504153	dCache_1	35	298	264	627	3lid_A	99.3	32	221	8	209	627	295
209536502	dCache_1	15	284	270	597	3lid_A	99.1	17	199	8	208	597	295
209870484	dCache_1	43	302	260	305	3lid_A	99.6	37	305	2	273	305	295
209870486	dCache_1	43	302	260	305	3lid_A	99.6	37	305	2	273	305	295
209872272	dCache_1	35	287	253	493	3lif_A	99.8	38	287	4	251	493	254
209872986	dCache_1	31	275	245	565	3lif_A	99.7	32	276	5	252	565	254
209874201	dCache_1	58	318	261	907	2bas_A	100	635	898	5	272	907	431
209912636	dCache_1	47	353	307	564	3lif_A	99.4	163	358	62	251	564	254
209957109	sCache_2	20	144	125	147	2qhk_A	99.7	21	147	15	151	147	174
209958977	dCache_1	51	352	302	664	3lif_A	99.6	54	351	5	250	664	254
209959386	dCache_1	82	337	256	612	3lif_A	99.8	81	339	3	252	612	254
209959483	dCache_1	28	282	255	843	3lif_A	99.9	24	283	3	252	843	254
209959790	dCache_1	27	284	258	541	3lif_A	99.8	32	286	3	252	541	254
210132254	dCache_1	8	275	268	649	3lif_A	99.6	9	274	5	250	649	254
210152614	dCache_1	52	303	252	779	3lif_A	99.6	52	302	5	250	779	254
21106670	dCache_1	69	343	275	693	3lif_A	99.5	70	343	5	251	693	254
21108401	Cache_3-Cache_2	6	229	224	347	3c8c_A	99	126	264	86	237	347	240
21108991	dCache_3	2	217	216	732	2bas_A	100	463	723	18	277	732	431
21109198	dCache_1	2	135	134	339	3lif_A	99.3	3	135	120	251	339	254
21113312	Cache_3-Cache_2	12	272	261	354	3lif_A	99.4	11	271	4	250	354	254
21113699	dCache_3	3	241	239	757	2bas_A	100	488	744	18	273	757	431
21113915	dCache_1	2	135	134	339	3lif_A	99.2	3	135	120	251	339	254
21115005	dCache_1	2	137	136	349	3lif_A	99.3	3	137	119	251	349	254
212554617	dCache_1	44	281	238	653	3lif_A	99.6	44	282	5	251	653	254
212555736	dCache_1	67	373	307	1572	-	-	-	-	-	-	-	-
212556204	dCache_3	38	261	224	784	2bas_A	100	525	780	19	273	784	431
212556435	dCache_1	19	267	249	622	3lif_A	99.5	20	265	5	249	622	254
212556606	dCache_1	492	803	312	1831	-	-	-	-	-	-	-	-
212557215	dCache_1	1	267	267	621	3lif_A	99.6	2	267	22	251	621	254
212558640	dCache_1	43	305	263	1771	3lic_A	99.7	43	312	2	272	1771	274
212559138	dCache_3	32	325	294	696	1p0z_A	97.2	57	207	7	127	696	131
212560548	dCache_1	301	455	155	455	3lif_A	98.3	360	455	51	151	455	254
212560619	sCache_3_3	34	180	147	565	3by8_A	87.3	125	177	86	137	565	142
212561294	dCache_1	30	199	170	201	4jgp_A	99.5	31	201	7	200	201	217
212666477	sCache_3_1	4	130	127	562	3cwf_A	97.9	8	136	3	120	562	122
212671635	sCache_3_1	35	160	126	600	-	-	-	-	-	-	-	-
212674449	dCache_1	23	288	266	339	3c8c_A	99.8	40	295	3	239	339	240
213424053	dCache_1	43	302	260	305	3lid_A	99.6	37	305	2	273	305	295
213925233	dCache_1	54	302	249	553	3lif_A	99.8	54	306	4	252	553	254
213925416	dCache_1	141	415	275	771	3lif_A	99.5	141	416	6	251	771	254
214029977	dCache_1	35	349	315	783	3lif_A	99.4	41	349	10	251	783	254
214030932	dCache_1	38	347	310	760	3lif_A	99.5	39	347	5	251	760	254
214041832	dCache_1	30	294	265	366	3lif_A	99.7	42	294	5	251	366	254
214043471	sCache_3_1	68	194	127	604	3lif_A	98.9	44	287	9	247	604	254
214045849	dCache_1	31	279	249	413	3lif_A	99.5	36	278	10	250	413	254
216945422	dCache_1	3	206	204	209	3lic_A	99.6	23	207	54	250	209	274
216945497	sCache_2	44	200	157	564	2qhk_A	98.5	50	198	16	163	564	174
217396928	dCache_1	38	283	246	772	2bas_A	100	488	749	17	276	772	431
217397255	dCache_1	28	294	267	627	3lid_A	99.3	28	293	9	279	627	295
217397943	Cache_3-Cache_2	33	324	292	682	3lif_A	99.5	36	322	5	251	682	254
217398476	dCache_1	38	290	253	499	3lif_A	99.9	38	292	4	252	499	254
217503421	dCache_1	49	288	240	792	3lif_A	99.3	49	288	5	251	792	254
217991327	dCache_1	29	265	237	874	3c8c_A	98.5	34	265	2	237	874	240
217991770	sCache_3_1	2	124	123	442	3cwf_A	92	2	60	7	67	442	122
218174232	dCache_1	82	394	313	820	3lif_A	99.5	84	401	5	251	820	254
218187433	sCache_3_1	374	457	84	750	-	-	-	-	-	-	-	-
218215843	sCache_3_1	27	149	123	464	2kse_A	94.2	3	175	8	184	464	186
218321322	dCache_1	13	227	215	471	3lif_A	98.6	106	234	56	181	471	254
218324207	dCache_1	35	276	242	604	3lif_A	99.5	32	275	7	250	604	254
218325271	dCache_1	42	288	247	644	3c8c_A	99.1	48	289	3	238	644	240
218520867	dCache_1	37	287	251	506	3lif_A	99.8	39	289	6	251	506	254
218523605	dCache_1	4	168	165	580	-	-	-	-	-	-	-	-
218756881	sCache_3_1	40	126	87	616	-	-	-	-	-	-	-	-
218757294	dCache_1	27	285	259	734	3lif_A	99.6	28	285	5	251	734	254
218757309	sCache_3_2	46	175	130	505	2kse_A	95.7	2	197	9	184	505	186
218757421	dCache_3	42	322	281	811	1p0z_A	97.6	63	212	11	128	811	131
218758177	sCache_3_1	36	172	137	678	-	-	-	-	-	-	-	-
218758375	dCache_1	44	282	239	607	3lif_A	99.7	40	283	4	252	607	254
218758415	dCache_1	61	368	308	1499	3lif_A	99.3	59	370	2	253	1499	254
218758524	dCache_1	29	289	261	1071	3lif_A	99.7	34	289	5	251	1071	254
218758811	dCache_1	58	294	237	812	3lif_A	99.5	63	297	14	252	812	254
218759338	Cache_3-Cache_2	38	364	327	693	3li9_A	99.4	42	359	7	277	693	291
218759582	sCache_3_2	42	165	124	603	-	-	-	-	-	-	-	-
218759812	dCache_1	62	323	262	521	3lif_A	99.5	48	324	5	250	521	254
218760018	dCache_1	38	324	287	730	3li9_A	99.5	44	323	10	277	730	291
218760177	dCache_1	31	292	262	648	3lid_A	99.3	27	296	2	283	648	295
218760351	sCache_2	28	160	133	160	2qhk_A	99.8	26	160	16	152	160	174
218760978	dCache_1	32	317	286	1102	3li9_A	99.6	32	317	5	280	1102	291
218761299	sCache_2	40	176	137	305	2qhk_A	99.8	32	177	16	161	305	174
218761392	dCache_3	21	312	292	630	1p0z_A	98.4	45	201	7	127	630	131
218761416	dCache_1	39	296	258	494	3lif_A	99.6	37	296	6	251	494	254
218761578	dCache_1	355	573	219	917	3lif_A	99.4	161	357	71	249	917	254
218762622	dCache_1	29	291	263	622	3lif_A	99.5	33	291	8	251	622	254
218762735	dCache_1	33	292	260	1011	3lif_A	99.4	35	292	6	251	1011	254
218763292	dCache_1	34	286	253	608	3lif_A	99.4	34	285	5	250	608	254
218763665	dCache_3	39	309	271	1152	-	-	-	-	-	-	-	-
218763930	dCache_1	33	287	255	642	3lid_A	99.1	27	290	2	283	642	295
218764252	dCache_1	69	336	268	884	3lif_A	99.4	430	696	15	249	884	254
219541036	dCache_1	38	290	253	742	3lif_A	99.3	41	290	7	251	742	254
219542868	dCache_1	47	282	236	910	-	-	-	-	-	-	-	-
219548858	dCache_1	24	337	314	1111	-	-	-	-	-	-	-	-
219549773	dCache_1	13	324	312	825	2bas_A	100	567	824	17	270	825	431
219550404	dCache_1	43	422	380	779	3lif_A	99.5	43	422	5	251	779	254
219550919	dCache_1	2	232	231	771	-	-	-	-	-	-	-	-
219551115	dCache_1	28	264	237	588	3lif_A	99.5	38	264	14	251	588	254
219676587	dCache_1	37	329	293	533	3lid_A	99.8	39	334	9	285	533	295
219679440	dCache_1	743	1032	290	1947	-	-	-	-	-	-	-	-
219720145	dCache_1	54	293	240	1001	2bas_A	100	740	998	15	272	1001	431
219721098	sCache_3_2	42	173	132	701	2bas_A	100	441	699	17	272	701	431
219862635	dCache_1	48	351	304	816	3li9_A	99.5	98	352	57	281	816	291
219863459	dCache_1	95	351	257	787	3lif_A	99.4	96	351	6	251	787	254
219863578	dCache_1	53	433	381	758	3lid_A	99.3	49	440	2	287	758	295
219864814	dCache_1	44	347	304	730	3li9_A	99.3	50	348	11	281	730	291
219865200	dCache_3	69	292	224	781	-	-	-	-	-	-	-	-
219866260	dCache_1	40	314	275	454	3lif_A	99.7	42	320	6	251	454	254
219866631	dCache_1	30	342	313	491	3li9_A	99.5	33	345	8	282	491	291
219868086	dCache_1	24	287	264	765	3c8c_A	99.1	36	285	2	235	765	240
219869238	dCache_1	34	275	242	493	3lif_A	99.7	33	282	5	251	493	254
219869929	dCache_2	33	330	298	554	2qhk_A	99.2	191	320	49	168	554	174
219949978	dCache_3	87	312	226	880	2bas_A	100	603	862	16	274	880	431
219950446	dCache_1	58	306	249	743	3lif_A	99.7	50	307	3	251	743	254
219952864	Cache_3-Cache_2	29	173	145	173	1p0z_A	96.2	78	172	39	125	173	131
219954219	dCache_1	30	277	248	840	3lif_A	99.8	38	277	12	251	840	254
219992493	dCache_1	34	274	241	662	3lid_A	99.2	30	279	2	285	662	295
219994091	dCache_1	33	299	267	684	3lid_A	98.7	30	304	3	285	684	295
219994133	dCache_1	43	302	260	694	3lid_A	98.8	41	309	3	287	694	295
219994409	dCache_1	20	295	276	737	3lid_A	99	16	298	2	283	737	295
219997929	dCache_1	48	297	250	760	3lid_A	99	29	303	3	286	760	295
219998893	dCache_1	49	302	254	597	3lid_A	99.3	45	308	2	286	597	295
220711914	dCache_1	38	310	273	624	3lid_A	99.3	33	221	3	210	624	295
220712517	dCache_1	64	313	250	632	3lif_A	99.7	58	313	5	251	632	254
220713391	dCache_1	155	408	254	616	3lif_A	99.7	156	407	5	250	616	254
220714108	dCache_1	79	341	263	880	3lif_A	99.5	432	701	15	249	880	254
221167269	Cache_3-Cache_2	1	127	127	475	1p0z_A	94.6	6	104	39	129	475	131
221168054	dCache_1	57	308	252	525	3lif_A	99.8	58	309	5	252	525	254
221169859	dCache_1	46	298	253	508	3lif_A	99.8	50	300	8	252	508	254
221174521	dCache_1	86	331	246	991	-	-	-	-	-	-	-	-
221176069	dCache_1	46	298	253	508	3lif_A	99.8	102	300	57	252	508	254
221176944	dCache_1	47	335	289	664	3lid_A	99.4	43	342	2	287	664	295
221183067	Cache_3-Cache_2	16	306	291	639	3lif_A	99.5	17	304	4	251	639	254
221535479	dCache_1	41	257	217	593	3lif_A	99.1	41	288	5	247	593	254
221562929	sCache_3_1	26	163	138	482	2kse_A	92.7	3	49	9	56	482	186
221565516	Cache_3-Cache_2	58	166	109	521	2kse_A	96.2	4	54	7	58	521	186
221565812	dCache_1	36	281	246	641	3lif_A	99.5	35	281	6	251	641	254
221565883	dCache_1	33	273	241	653	3lid_A	98.7	30	279	3	286	653	295
221565933	dCache_1	49	301	253	737	3lif_A	99.6	53	301	8	251	737	254
221566173	sCache_3_2	32	159	128	787	-	-	-	-	-	-	-	-
221724575	dCache_1	59	299	241	576	3lif_A	99.7	59	299	4	251	576	254
221726017	dCache_1	61	325	265	640	3lif_A	99.3	64	327	7	249	640	254
221727032	dCache_1	3	214	212	506	3lif_A	98.6	9	213	53	249	506	254
221730525	sCache_2	307	485	179	487	2qhk_A	99.3	393	485	60	153	487	174
221731661	dCache_1	41	305	265	683	3lif_A	99.1	46	307	9	252	683	254
221736934	dCache_1	26	276	251	756	3lif_A	99.3	67	276	54	251	756	254
221737013	dCache_1	43	342	300	778	3li9_A	99.5	37	339	7	276	778	291
221737790	dCache_1	69	312	244	632	3lif_A	99.8	69	314	4	252	632	254
221738307	dCache_1	20	294	275	600	3lid_A	99.3	20	204	6	209	600	295
222438704	dCache_1	6	272	267	597	3lid_A	98.9	6	188	7	207	597	295
222438780	dCache_1	7	267	261	581	3lid_A	99.1	12	272	7	281	581	295
223588457	dCache_3	1	220	220	469	3lif_A	98.1	39	211	69	245	469	254
223589128	dCache_2	33	212	180	686	2bas_A	100	421	679	16	273	686	431
223589197	dCache_2	38	330	293	783	2bas_A	100	538	782	17	266	783	431
223589500	dCache_2	32	308	277	740	2bas_A	100	501	739	20	266	740	431
223589645	dCache_3	37	293	257	649	3lif_A	99.3	36	291	6	251	649	254
223690425	dCache_1	34	286	253	998	3lif_A	99.7	36	286	6	251	998	254
223690851	dCache_1	33	294	262	663	3lid_A	98.1	34	298	2	283	663	295
223691271	dCache_1	7	325	319	763	-	-	-	-	-	-	-	-
223691330	dCache_1	38	284	247	995	3lif_A	99.6	39	286	8	250	995	254
223691449	sCache_3_2	31	164	134	662	-	-	-	-	-	-	-	-
223693132	dCache_1	45	345	301	1003	3lid_A	99.7	58	343	20	278	1003	295
223693216	sCache_2	26	176	151	541	2qhk_A	98.7	27	175	11	164	541	174
223693588	dCache_1	66	306	241	597	3lid_A	98.6	63	309	3	283	597	295
223693654	dCache_1	38	335	298	537	3lid_A	99.8	28	342	2	287	537	295
223693689	dCache_1	35	325	291	1034	3lif_A	99.4	37	325	6	251	1034	254
223693760	dCache_3	40	295	256	676	3lid_A	96.6	30	214	2	205	676	295
223693914	dCache_1	1	107	107	132	2qhk_A	98.8	3	109	51	164	132	174
223693957	sCache_3_1	72	181	110	659	-	-	-	-	-	-	-	-
223893406	dCache_3	36	293	258	754	-	-	-	-	-	-	-	-
223962653	dCache_1	32	324	293	332	3lif_A	99.6	35	324	6	252	332	254
223963156	dCache_1	28	286	259	989	-	-	-	-	-	-	-	-
223965044	dCache_1	29	270	242	571	3c8c_A	99.4	35	270	3	238	571	240
224005915	dCache_1	140	281	142	627	3lic_A	97.5	218	282	117	174	627	274
224006404	dCache_1	243	482	240	846	3lib_A	98.9	283	486	118	278	846	290
224019431	sCache_3_1	38	168	131	599	3cwf_A	96.1	45	174	4	120	599	122
224463060	dCache_3	37	234	198	478	3lid_A	99	29	267	3	286	478	295
224470935	sCache_3_1	30	177	148	470	3cwf_A	92.6	87	171	47	118	470	122
224518117	sCache_3_1	2	87	86	522	3cwf_A	95.2	10	90	46	119	522	122
224523416	sCache_3_1	1	121	121	529	-	-	-	-	-	-	-	-
224949696	sCache_3_1	33	169	137	487	2kse_A	96	3	193	7	185	487	186
224949926	sCache_3_1	28	152	125	586	-	-	-	-	-	-	-	-
224954343	dCache_1	9	242	234	558	3lif_A	99.5	11	252	8	250	558	254
224955092	sCache_3_1	11	148	138	454	3cwf_A	96.1	10	147	2	119	454	122
224955117	dCache_1	65	317	253	523	3lif_A	99.6	74	319	14	251	523	254
224955126	dCache_1	67	321	255	629	3c8c_A	99.2	70	322	2	238	629	240
224955273	dCache_1	250	489	240	701	3c8c_A	99.3	257	501	3	236	701	240
224963386	dCache_1	18	121	104	375	3c8c_A	97.6	7	121	131	238	375	240
225041748	dCache_1	46	303	258	765	2bas_A	100	509	764	19	272	765	431
225041912	sCache_3_1	26	156	131	465	2kse_A	95.9	2	183	9	185	465	186
225041977	dCache_1	68	338	271	564	3lif_A	99	69	338	5	251	564	254
225042099	dCache_1	36	296	261	354	3lid_A	99.3	30	295	3	279	354	295
225042932	dCache_1	43	292	250	722	3c8c_A	99.3	49	290	2	236	722	240
225043882	dCache_1	54	327	274	1138	-	-	-	-	-	-	-	-
225043961	dCache_1	72	325	254	512	3lid_A	98.9	68	332	2	286	512	295
225044980	dCache_1	42	292	251	758	2bas_A	100	494	755	15	273	758	431
225045529	sCache_3_1	44	177	134	489	3cwf_A	95.2	43	175	2	119	489	122
225046218	dCache_1	37	291	255	564	3lid_A	99	39	272	14	285	564	295
225046272	dCache_1	47	304	258	619	3lid_A	98.4	43	310	2	285	619	295
225159798	dCache_1	48	297	250	599	3lif_A	99.6	46	300	4	252	599	254
225161102	dCache_1	42	301	260	870	-	-	-	-	-	-	-	-
225161263	dCache_1	353	615	263	1026	3lif_A	99.1	428	619	66	251	1026	254
225161909	dCache_1	26	266	241	733	2bas_A	100	469	725	20	273	733	431
225163018	dCache_1	48	364	317	990	2bas_A	100	726	964	21	264	990	431
225163351	sCache_3_1	46	178	133	481	2kse_A	96	16	202	7	184	481	186
225213821	dCache_1	24	275	252	603	3lid_A	99.6	19	282	2	286	603	295
225213904	dCache_1	6	284	279	614	3lif_A	99.7	2	284	3	251	614	254
225214206	dCache_1	20	276	257	688	3lif_A	99.6	19	276	5	251	688	254
225214687	sCache_3_1	23	151	129	579	-	-	-	-	-	-	-	-
225214764	dCache_1	23	308	286	638	3li9_A	99.3	24	309	8	281	638	291
225215026	dCache_1	24	277	254	603	3lid_A	99.6	20	283	3	286	603	295
225215029	dCache_1	25	277	253	607	3lif_A	99.7	26	277	5	251	607	254
225215047	dCache_1	25	269	245	599	3lif_A	99.7	23	269	5	251	599	254
225215326	dCache_1	29	277	249	603	3lid_A	99.1	24	282	7	285	603	295
225215363	dCache_1	19	265	247	591	3lid_A	99.7	4	272	2	287	591	295
225215555	dCache_1	45	293	249	734	3lif_A	99.5	41	294	6	251	734	254
225215586	dCache_1	21	274	254	599	3lid_A	99.3	16	280	2	286	599	295
225215662	dCache_1	1	256	256	581	3lif_A	99.6	3	255	6	250	581	254
225644826	dCache_3	66	299	234	509	1p0z_A	97.9	57	183	10	129	509	131
225645773	dCache_1	33	255	223	666	3lid_A	98.3	28	260	2	285	666	295
225929123	dCache_1	95	381	287	1032	-	-	-	-	-	-	-	-
225929957	dCache_1	38	290	253	499	3lif_A	99.8	38	292	4	252	499	254
225932765	Cache_3-Cache_2	30	321	292	679	3lif_A	99.5	33	319	5	251	679	254
226088804	dCache_1	97	343	247	806	3lif_A	99.7	89	342	2	248	806	254
226090339	dCache_1	62	311	250	885	3lif_A	99.6	59	311	3	251	885	254
226092943	sCache_3_1	41	175	135	474	2kse_A	96.7	11	198	7	184	474	186
226097353	dCache_1	23	276	254	713	3lif_A	99	27	276	8	251	713	254
226098342	dCache_1	5	245	241	545	3lid_A	98.8	1	253	2	287	545	295
226713987	dCache_1	48	301	254	1041	2bas_A	100	761	1018	19	274	1041	431
226714204	dCache_1	34	284	251	527	3lif_A	99.7	39	286	6	252	527	254
226714885	dCache_1	33	313	281	523	3lid_A	99.1	29	315	2	282	523	295
226714970	dCache_1	73	464	392	464	3lif_A	98.8	353	463	50	156	464	254
226714983	dCache_1	6	126	121	286	3li9_A	98.6	2	129	159	281	286	291
226715038	dCache_1	56	316	261	631	3lid_A	99.2	55	241	4	208	631	295
226715247	dCache_1	39	244	206	778	3t4l_A	98.9	37	241	4	264	778	270
226715817	dCache_1	40	286	247	879	3lif_A	99.8	40	286	4	251	879	254
226716693	dCache_1	27	277	251	740	2bas_A	100	485	738	19	273	740	431
226716975	dCache_1	38	345	308	981	3li9_A	99.3	44	348	7	282	981	291
226717036	dCache_1	39	306	268	678	3c8c_A	99.5	40	306	2	229	678	240
226833368	dCache_1	23	275	253	581	3lid_A	99.2	19	275	2	279	581	295
226911523	dCache_1	38	292	255	700	3c8c_A	99.4	44	291	3	237	700	240
227010752	dCache_1	36	345	310	849	2bas_A	100	588	846	19	273	849	431
227070639	sCache_3_1	15	157	143	598	-	-	-	-	-	-	-	-
227186308	sCache_3_1	15	157	143	598	-	-	-	-	-	-	-	-
227352826	sCache_3_1	43	183	141	623	-	-	-	-	-	-	-	-
22776457	dCache_1	31	288	258	577	3lid_A	99.4	27	294	2	286	577	295
22777778	dCache_1	36	297	262	769	3lid_A	98.9	32	304	2	286	769	295
227839689	dCache_2	39	292	254	420	3ub6_A	99.8	39	198	17	164	420	181
227840266	dCache_1	67	383	317	759	3lid_A	98.8	61	312	2	208	759	295
227840770	dCache_1	33	327	295	537	3li9_A	99.7	8	329	2	282	537	291
227840780	dCache_1	71	385	315	759	3li9_A	99.5	70	387	5	282	759	291
227840798	dCache_1	36	367	332	652	3c8c_A	99.3	203	367	86	238	652	240
227840962	dCache_1	44	322	279	506	3c8c_A	99.3	48	322	3	238	506	240
227866517	sCache_3_1	44	188	145	627	-	-	-	-	-	-	-	-
228583999	sCache_3_1	12	162	151	588	-	-	-	-	-	-	-	-
228584758	sCache_3_1	2	133	132	558	-	-	-	-	-	-	-	-
228587879	dCache_1	19	240	222	486	4jgp_A	99.1	23	224	11	209	486	217
228590628	sCache_3_1	2	133	132	558	-	-	-	-	-	-	-	-
228593961	dCache_1	21	242	222	486	4jgp_A	99.1	23	223	11	208	486	217
228595762	sCache_3_1	12	162	151	588	-	-	-	-	-	-	-	-
228596580	sCache_3_1	11	142	132	567	-	-	-	-	-	-	-	-
228599870	dCache_1	19	236	218	486	3lif_A	99.2	23	190	10	181	486	254
228605632	dCache_1	21	243	223	486	3lif_A	99.1	23	191	10	182	486	254
228607375	sCache_3_1	12	162	151	588	-	-	-	-	-	-	-	-
228611416	dCache_1	22	243	222	487	3lif_A	99.2	23	191	9	181	487	254
228614077	sCache_3_1	1	120	120	545	-	-	-	-	-	-	-	-
228617213	dCache_1	3	208	206	465	3lif_A	99.2	4	169	12	181	465	254
228619830	sCache_3_1	15	146	132	571	-	-	-	-	-	-	-	-
228623110	dCache_1	21	231	211	486	3lif_A	99.3	23	191	10	182	486	254
228624444	sCache_3_1	12	162	151	588	-	-	-	-	-	-	-	-
228625148	sCache_3_1	2	133	132	558	-	-	-	-	-	-	-	-
228628559	dCache_1	3	217	215	465	4jgp_A	99.1	3	201	12	207	465	217
228630603	sCache_3_1	2	133	132	558	-	-	-	-	-	-	-	-
228633845	dCache_1	21	241	221	486	4jgp_A	99.1	21	222	9	207	486	217
228639435	dCache_1	43	297	255	508	4jgp_A	99.3	40	244	6	207	508	217
228642094	sCache_3_1	2	133	132	558	-	-	-	-	-	-	-	-
228645465	dCache_1	19	240	222	486	3lif_A	99	23	190	10	181	486	254
228651168	dCache_1	3	212	210	465	4jgp_A	99.1	2	201	11	207	465	217
228653563	sCache_3_1	2	133	132	558	-	-	-	-	-	-	-	-
228656691	dCache_1	43	262	220	508	3lif_A	99.3	45	212	10	181	508	254
228658469	sCache_3_1	12	162	151	588	-	-	-	-	-	-	-	-
228659456	sCache_3_1	11	142	132	567	-	-	-	-	-	-	-	-
228662633	dCache_1	19	236	218	486	4jgp_A	99.1	22	223	10	208	486	217
228665302	sCache_3_1	15	146	132	571	-	-	-	-	-	-	-	-
228668564	dCache_1	13	235	223	478	4jgp_A	99	16	216	12	209	478	217
228674546	dCache_1	43	256	214	508	4jgp_A	99.2	40	244	6	207	508	217
228678142	sCache_3_1	15	146	132	571	-	-	-	-	-	-	-	-
228681420	dCache_1	13	235	223	478	3lif_A	98.9	16	182	11	181	478	254
228687492	dCache_1	13	235	223	478	3lif_A	99.1	16	182	11	181	478	254
228689569	sCache_3_1	15	146	132	571	-	-	-	-	-	-	-	-
228696252	dCache_1	46	279	234	569	3lid_A	99.1	42	282	2	283	569	295
228698963	dCache_1	50	265	216	522	3lif_A	99.1	53	222	9	182	522	254
228704689	dCache_1	21	242	222	486	3lif_A	99.2	23	191	10	182	486	254
228706953	sCache_3_1	15	146	132	571	-	-	-	-	-	-	-	-
228714097	dCache_1	21	238	218	486	3lif_A	99.1	23	191	10	182	486	254
228723020	sCache_3_1	2	133	132	558	-	-	-	-	-	-	-	-
228726182	dCache_1	43	256	214	508	4jgp_A	99.3	40	245	6	208	508	217
228729012	sCache_3_1	2	133	132	558	-	-	-	-	-	-	-	-
228732203	dCache_1	21	243	223	486	3lif_A	99	22	190	9	181	486	254
228734408	sCache_3_1	12	160	149	586	-	-	-	-	-	-	-	-
228738429	dCache_1	3	212	210	465	4jgp_A	99	3	200	12	206	465	217
228750404	dCache_1	3	212	210	465	4jgp_A	99.1	2	201	11	207	465	217
228754323	sCache_3_1	5	136	132	561	-	-	-	-	-	-	-	-
228757046	dCache_1	1	217	217	465	4jgp_A	98.8	3	202	12	208	465	217
228760313	sCache_3_1	2	133	132	558	-	-	-	-	-	-	-	-
228760478	dCache_1	17	250	234	540	3lid_A	99.4	13	254	2	284	540	295
228763166	dCache_1	1	217	217	465	4jgp_A	98.8	3	201	12	207	465	217
228766383	sCache_3_1	2	133	132	558	-	-	-	-	-	-	-	-
228768959	dCache_1	1	211	211	465	3lif_A	98.9	3	169	11	181	465	254
228771143	sCache_3_1	12	162	151	588	-	-	-	-	-	-	-	-
228771883	sCache_3_1	2	133	132	558	-	-	-	-	-	-	-	-
228775212	dCache_1	21	238	218	486	3lif_A	99.1	23	191	10	182	486	254
228781702	dCache_1	21	238	218	486	4jgp_A	98.9	20	223	8	208	486	217
228785094	sCache_3_1	2	133	132	558	-	-	-	-	-	-	-	-
228807738	dCache_1	43	263	221	508	4jgp_A	99.1	45	245	11	208	508	217
228811299	sCache_3_1	15	146	132	571	-	-	-	-	-	-	-	-
228814701	dCache_1	19	236	218	486	4jgp_A	99.2	21	224	9	209	486	217
228821147	dCache_1	43	260	218	508	4jgp_A	99	43	245	9	208	508	217
228826973	dCache_1	12	229	218	479	4jgp_A	99.1	15	216	10	208	479	217
228833288	dCache_1	19	236	218	486	4jgp_A	99.1	21	224	9	209	486	217
228839602	dCache_1	21	238	218	486	3lif_A	99.2	23	190	10	181	486	254
228848322	sCache_3_1	12	162	151	588	-	-	-	-	-	-	-	-
228849178	sCache_3_1	2	133	132	558	-	-	-	-	-	-	-	-
228852570	dCache_1	42	263	222	508	4jgp_A	99.1	45	245	11	208	508	217
228854229	sCache_3_1	12	162	151	588	-	-	-	-	-	-	-	-
228859629	dCache_1	21	243	223	486	4jgp_A	98.9	23	224	11	209	486	217
2293311	dCache_1	38	301	264	514	3lid_A	99	34	308	2	286	514	295
229332545	dCache_1	48	301	254	495	3lif_A	99.5	66	301	19	246	495	254
229332920	dCache_1	39	273	235	736	-	-	-	-	-	-	-	-
229334563	dCache_1	6	311	306	937	3li9_A	99.4	9	313	5	282	937	291
229334957	dCache_1	36	345	310	849	2bas_A	100	585	846	16	273	849	431
229336388	dCache_1	19	261	243	675	3lid_A	98.7	19	262	8	280	675	295
229336705	dCache_1	6	311	306	937	3li9_A	99.3	9	313	5	282	937	291
229336950	dCache_1	45	319	275	642	3lid_A	99.7	47	324	5	285	642	295
229338308	dCache_1	36	345	310	849	2bas_A	100	585	846	16	273	849	431
229338857	dCache_1	41	354	314	543	3lid_A	99.1	35	359	2	285	543	295
229339297	dCache_1	35	272	238	502	3lif_A	98.6	149	273	55	176	502	254
229340166	dCache_1	35	286	252	643	3c8c_A	99.5	44	288	3	238	643	240
229340251	dCache_1	45	319	275	642	3lid_A	99.7	47	324	5	285	642	295
229340411	dCache_1	50	355	306	981	3li9_A	99.4	54	357	6	282	981	291
229341097	dCache_1	48	301	254	495	3lif_A	99.5	66	302	19	247	495	254
229341416	dCache_1	36	345	310	849	2bas_A	100	585	846	16	273	849	431
229342658	dCache_1	39	273	235	736	-	-	-	-	-	-	-	-
229345393	dCache_1	18	261	244	675	3lid_A	98.7	19	262	8	280	675	295
229347916	dCache_1	39	273	235	736	-	-	-	-	-	-	-	-
229348291	dCache_1	50	355	306	981	3li9_A	99.4	55	357	7	282	981	291
229348622	dCache_1	19	261	243	675	3lid_A	98.8	18	261	7	279	675	295
229349049	dCache_1	48	301	254	495	3lif_A	99.5	65	302	18	247	495	254
229349554	dCache_1	36	345	310	849	2bas_A	100	586	846	17	273	849	431
229360541	dCache_1	50	321	272	634	3lid_A	99.3	49	321	9	279	634	295
229376443	dCache_1	59	332	274	703	3lif_A	99.5	58	332	5	251	703	254
229377787	dCache_1	38	288	251	994	-	-	-	-	-	-	-	-
229377851	dCache_1	25	263	239	299	3lif_A	99.8	27	268	11	247	299	254
229377853	dCache_1	41	293	253	718	-	-	-	-	-	-	-	-
229379235	dCache_1	56	310	255	762	2bas_A	100	502	759	17	272	762	431
229380041	dCache_1	30	282	253	759	2bas_A	100	484	739	18	272	759	431
229380191	dCache_1	43	339	297	1076	2bas_A	100	802	1071	3	272	1076	431
229421420	sCache_3_1	17	144	128	554	3cwf_A	98.4	16	143	2	120	554	122
229469687	dCache_1	35	285	251	530	3lid_A	99	34	290	5	285	530	295
229564639	dCache_1	31	407	377	695	3lif_A	98.8	181	406	70	250	695	254
229791319	dCache_1	64	332	269	649	3lif_A	99.6	66	336	12	251	649	254
23429031	sCache_3_1	2	124	123	417	1p0z_A	86	37	115	51	126	417	131
234999734	dCache_1	31	286	256	725	3lif_A	99.5	27	288	4	251	725	254
235002162	dCache_1	95	381	287	1032	-	-	-	-	-	-	-	-
237499515	dCache_1	111	378	268	1101	2bas_A	100	837	1095	17	273	1101	431
237500540	dCache_1	31	345	315	978	3li9_A	99.4	35	347	7	282	978	291
237501004	dCache_1	40	292	253	762	3lif_A	99.7	43	294	12	252	762	254
237624740	dCache_1	44	311	268	1407	-	-	-	-	-	-	-	-
237655906	dCache_1	37	284	248	521	3lid_A	99.5	32	289	2	285	521	295
237658405	dCache_1	37	293	257	593	3lid_A	99.2	31	299	2	287	593	295
238523405	dCache_1	38	290	253	499	3lif_A	99.9	37	292	3	252	499	254
238696910	dCache_1	41	352	312	989	3li9_A	99.3	45	354	7	282	989	291
238697211	dCache_1	29	236	208	237	3lif_A	99.8	40	230	7	196	237	254
238702446	sCache_3_1	34	181	148	389	2kse_A	94.8	2	52	9	59	389	186
238703626	dCache_1	40	303	264	309	3lif_A	99.5	42	298	5	223	309	254
238706439	dCache_1	45	330	286	959	3lif_A	99.4	38	330	5	251	959	254
238707745	dCache_1	40	313	274	639	3lif_A	99.4	41	312	9	250	639	254
238710055	dCache_1	43	352	310	989	3lif_A	99.4	44	352	5	251	989	254
238714402	dCache_1	43	352	310	989	3lif_A	99.3	44	352	5	251	989	254
238716158	dCache_1	16	263	248	499	3lif_A	99.6	20	262	7	250	499	254
238717589	dCache_1	15	325	311	962	3li9_A	99.4	17	327	6	282	962	291
238718268	dCache_1	11	284	274	610	3li9_A	99.6	5	285	3	281	610	291
238722177	dCache_1	14	263	250	499	3lif_A	99.8	18	264	5	252	499	254
238728061	sCache_3_1	40	204	165	479	3by8_A	92.3	76	116	42	82	479	142
238872991	dCache_1	39	290	252	585	3lid_A	99.3	35	297	2	287	585	295
238875198	dCache_1	45	289	245	674	3lif_A	99	51	288	10	250	674	254
238877540	dCache_1	66	322	257	631	3c8c_A	99.2	72	323	3	239	631	240
239505339	dCache_1	32	294	263	536	3lid_A	99.6	26	296	3	287	536	295
239505965	dCache_1	37	294	258	536	3lid_A	99.6	29	296	3	287	536	295
239516733	sCache_3_1	59	187	129	497	2kse_A	94.7	32	120	10	103	497	186
239516774	dCache_1	3	128	126	961	-	-	-	-	-	-	-	-
239517232	dCache_1	5	270	266	598	3lid_A	99	4	276	2	285	598	295
239517847	dCache_1	47	307	261	605	3c8c_A	99.3	52	308	2	238	605	240
239517883	dCache_1	27	291	265	579	3lid_A	99.3	23	295	2	284	579	295
239518136	dCache_1	71	315	245	611	3lid_A	99.5	62	322	2	287	611	295
239518221	dCache_1	39	300	262	597	3lid_A	99.4	37	306	4	286	597	295
239518709	dCache_1	26	278	253	838	-	-	-	-	-	-	-	-
239519517	dCache_1	39	321	283	535	3li9_A	99	37	220	9	211	535	291
239519532	dCache_1	67	315	249	616	3lif_A	99.5	65	320	5	251	616	254
239520010	dCache_1	55	296	242	536	3c8c_A	99.2	40	297	3	238	536	240
239520103	dCache_1	13	273	261	840	-	-	-	-	-	-	-	-
239520771	dCache_1	18	281	264	569	3lid_A	99.3	14	288	2	285	569	295
239521489	dCache_1	11	277	267	571	3lid_A	99.2	6	283	2	287	571	295
239521567	dCache_1	48	317	270	607	3lid_A	99.2	42	323	2	286	607	295
239521633	dCache_1	42	293	252	765	2bas_A	100	497	755	18	273	765	431
239522347	dCache_1	43	351	309	653	3c8c_A	99.4	183	362	86	238	653	240
239522477	dCache_1	16	276	261	576	3lid_A	99.2	12	283	2	287	576	295
239523204	dCache_1	23	312	290	661	3lif_A	99.5	399	660	11	246	661	254
239523709	dCache_1	42	335	294	706	3li9_A	99.4	40	338	5	283	706	291
239524031	sCache_3_1	1	113	113	527	-	-	-	-	-	-	-	-
239524232	dCache_1	41	298	258	669	3lif_A	99.5	41	298	5	251	669	254
239794771	dCache_1	41	365	325	365	3li9_A	99.6	25	364	2	272	365	291
239795457	dCache_1	46	291	246	1248	3lif_A	99.8	44	292	3	251	1248	254
239795466	dCache_1	27	287	261	585	3lif_A	99.6	29	286	6	250	585	254
239795506	dCache_1	26	281	256	754	3lif_A	99.6	28	282	3	251	754	254
239795820	dCache_1	45	281	237	560	3lif_A	99.1	51	284	10	252	560	254
239795903	sCache_2	48	207	160	613	2qhk_A	98.4	52	207	11	165	613	174
239796180	dCache_1	42	292	251	787	3lif_A	99.6	45	291	7	250	787	254
239796182	dCache_1	129	379	251	875	3lif_A	99.6	132	379	6	251	875	254
239796357	dCache_3	64	318	255	785	3lif_A	97.9	65	314	6	245	785	254
239796464	sCache_3_1	53	176	124	614	-	-	-	-	-	-	-	-
239796988	dCache_1	39	291	253	709	3lif_A	99.6	44	291	9	251	709	254
239797207	dCache_1	114	408	295	747	3lif_A	99.5	118	408	6	250	747	254
239797231	dCache_1	47	309	263	908	-	-	-	-	-	-	-	-
239797465	dCache_1	42	315	274	1511	-	-	-	-	-	-	-	-
239797775	dCache_1	43	293	251	1126	3lif_A	99.5	43	295	5	251	1126	254
239798288	sCache_2	137	292	156	705	2qhk_A	98.3	140	283	13	156	705	174
239798333	sCache_3_3	213	318	106	720	3lif_A	99.5	73	319	6	251	720	254
239798650	dCache_3	70	324	255	825	3lif_A	97.8	72	323	7	248	825	254
239798657	sCache_3_2	40	176	137	979	-	-	-	-	-	-	-	-
239798676	dCache_3	64	318	255	819	3lid_A	98.2	59	222	2	180	819	295
239798842	dCache_3	74	279	206	939	-	-	-	-	-	-	-	-
239798880	dCache_1	59	294	236	555	3lif_A	99.7	63	327	6	251	555	254
239805084	dCache_1	52	308	257	620	3lif_A	99.5	55	309	6	251	620	254
239821289	dCache_1	49	309	261	610	3lid_A	99.2	55	313	13	283	610	295
239821844	dCache_1	116	386	271	690	3lid_A	99.2	115	299	6	209	690	295
240007278	dCache_1	20	280	261	654	3lif_A	99.3	66	279	55	250	654	254
240009010	dCache_1	41	296	256	498	3lif_A	99.8	44	296	4	251	498	254
240012560	dCache_1	17	273	257	689	3lif_A	99.8	19	275	7	252	689	254
240012820	dCache_1	59	297	239	686	3lif_A	99.6	59	296	5	250	686	254
240862585	dCache_1	28	271	244	685	3lif_A	99.5	27	270	3	248	685	254
240865243	dCache_1	82	315	234	842	3t4l_A	99.6	87	294	5	264	842	270
240867498	dCache_1	21	295	275	615	3lid_A	99.2	22	208	7	208	615	295
241363963	dCache_1	52	305	254	1152	3lif_A	99.7	59	305	10	251	1152	254
241365496	dCache_1	48	304	257	1425	3lif_A	99.4	45	304	2	251	1425	254
241367763	dCache_3	48	312	265	342	3lif_A	99.3	49	310	6	251	342	254
241912487	dCache_1	41	297	257	711	3lif_A	99.8	40	298	3	252	711	254
242120470	sCache_3_1	29	166	138	606	-	-	-	-	-	-	-	-
242121254	dCache_1	31	273	243	754	3lif_A	99.4	37	272	11	250	754	254
242121382	dCache_1	37	315	279	805	3lid_A	99.2	34	317	3	282	805	295
242121483	sCache_3_2	34	162	129	832	-	-	-	-	-	-	-	-
242121489	sCache_3_2	44	180	137	676	-	-	-	-	-	-	-	-
242122221	dCache_1	38	273	236	557	3lif_A	99.1	38	273	6	250	557	254
242123146	dCache_1	34	284	251	625	3lif_A	99.7	36	284	6	251	625	254
242123502	dCache_1	36	263	228	728	3lif_A	99.2	38	262	10	249	728	254
242130235	dCache_1	59	307	249	547	3lif_A	99.5	72	306	17	250	547	254
242130730	dCache_1	37	286	250	490	3lif_A	99.4	137	296	94	251	490	254
24251268	Cache_3-Cache_2	34	363	330	977	-	-	-	-	-	-	-	-
243064671	dCache_1	47	291	245	507	3lif_A	99.8	49	300	6	250	507	254
247537532	dCache_1	38	288	251	491	3lif_A	99.5	54	297	17	251	491	254
247542049	dCache_1	48	321	274	617	3lid_A	99.3	44	328	2	287	617	295
247542111	dCache_1	22	267	246	1267	-	-	-	-	-	-	-	-
247542336	dCache_1	42	298	257	596	3lid_A	99.3	40	308	2	287	596	295
247542817	dCache_1	40	289	250	600	3lid_A	99.3	36	296	2	287	600	295
247543322	dCache_1	46	283	238	581	3lid_A	99	42	290	2	287	581	295
247543370	dCache_1	33	280	248	763	3lid_A	99.2	30	269	3	286	763	295
247543442	dCache_1	32	294	263	768	3lid_A	99	28	302	2	287	768	295
247543639	dCache_1	40	267	228	268	3lid_A	98.5	35	236	2	209	268	295
247543702	dCache_1	48	317	270	608	3lid_A	99.2	43	324	2	287	608	295
247545209	dCache_1	34	285	252	596	3lid_A	98.9	28	291	2	286	596	295
247545224	dCache_1	21	258	238	577	3lid_A	99.2	21	266	2	287	577	295
247545318	dCache_1	42	322	281	622	3c8c_A	99.3	50	322	2	238	622	240
247545446	dCache_1	43	283	241	589	3lid_A	99.1	39	285	2	283	589	295
247545670	dCache_1	43	297	255	595	3lid_A	99.3	38	306	2	287	595	295
247545709	dCache_1	49	302	254	778	3lid_A	99.2	41	309	2	286	778	295
247545982	dCache_1	44	302	259	588	3lid_A	98.9	40	300	2	278	588	295
247546295	dCache_1	42	304	263	596	3lif_A	99.4	45	303	7	250	596	254
247546833	dCache_1	41	278	238	586	3lid_A	99	36	278	2	279	586	295
247547399	dCache_1	20	267	248	742	3lif_A	99.4	19	336	3	246	742	254
247547544	dCache_1	36	306	271	623	3lid_A	99.2	32	313	2	287	623	295
251774234	dCache_1	199	452	254	1193	3lif_A	99.4	199	453	7	251	1193	254
251776231	dCache_1	41	296	256	756	3lif_A	99.8	44	298	7	251	756	254
251843200	dCache_1	42	313	272	614	3lid_A	99.5	38	320	2	287	614	295
251843305	sCache_3_1	19	156	138	586	-	-	-	-	-	-	-	-
251843602	dCache_1	44	295	252	604	3lid_A	99	39	299	2	284	604	295
251845542	dCache_1	43	301	259	776	3lid_A	99.1	38	308	3	286	776	295
251845695	dCache_1	62	323	262	703	3lid_A	99.1	59	329	3	286	703	295
251845768	dCache_1	42	296	255	597	3lid_A	99.3	39	301	2	284	597	295
251845941	dCache_1	91	348	258	728	3lif_A	99.5	92	348	5	251	728	254
251846062	dCache_1	38	297	260	768	3lid_A	98.6	34	303	3	286	768	295
251846120	dCache_1	1	257	257	553	3lid_A	99.3	2	260	21	283	553	295
251846181	dCache_1	38	301	264	606	3lid_A	99.2	34	308	2	287	606	295
251846243	dCache_1	36	306	271	648	3lif_A	99.5	36	305	4	250	648	254
251846374	sCache_3_1	41	183	143	611	-	-	-	-	-	-	-	-
251846380	dCache_1	31	289	259	590	3lid_A	99.2	27	297	2	287	590	295
251846884	dCache_1	38	299	262	606	3lid_A	99.4	34	300	2	281	606	295
251846911	dCache_1	38	283	246	606	3lid_A	99.2	34	290	2	287	606	295
251847283	dCache_1	65	318	254	629	3lif_A	99.6	65	318	4	251	629	254
251847363	dCache_1	92	298	207	299	3lid_A	99.2	92	293	3	209	299	295
253982096	dCache_1	29	257	229	573	3lid_A	98.4	25	259	2	282	573	295
253985622	dCache_1	49	319	271	871	3lif_A	99.5	421	688	15	250	871	254
253987005	dCache_1	34	258	225	559	3lid_A	98.8	30	264	2	286	559	295
254042012	dCache_1	30	307	278	309	3lif_A	99.7	64	308	13	241	309	254
254219267	dCache_1	56	322	267	655	3lid_A	99.3	56	322	9	280	655	295
254262154	dCache_1	93	344	252	568	3lif_A	99.8	93	346	4	251	568	254
254266164	dCache_1	43	293	251	523	3lif_A	99.8	43	294	4	250	523	254
254266767	dCache_1	16	280	265	654	3lif_A	99.3	67	280	56	251	654	254
254268911	dCache_1	41	296	256	498	3lif_A	99.8	44	296	4	251	498	254
254270113	dCache_1	29	271	243	922	2bas_A	100	618	886	4	273	922	431
254845561	dCache_1	45	319	275	642	3lid_A	99.7	47	325	5	286	642	295
255103630	dCache_1	31	285	255	560	3lif_A	99.3	37	280	13	245	560	254
255265289	dCache_1	46	304	259	603	3lid_A	99.2	42	311	2	287	603	295
255265708	dCache_1	36	298	263	611	3lid_A	99.2	31	312	2	287	611	295
255266364	dCache_1	41	302	262	605	3c8c_A	99.2	46	302	2	238	605	240
255266596	dCache_1	47	303	257	606	3c8c_A	98.3	53	305	3	238	606	240
255266776	dCache_1	63	316	254	633	3lid_A	99.3	55	323	2	287	633	295
255268990	dCache_1	36	317	282	601	3lid_A	98.9	32	324	2	284	601	295
255509062	sCache_3_1	27	157	131	458	3cwf_A	89.6	71	152	43	118	458	122
255509770	sCache_3_1	33	150	118	151	3cwf_A	97.4	32	150	2	99	151	122
255512415	dCache_1	36	308	273	320	3lif_A	99.7	35	317	5	234	320	254
255512719	sCache_3_1	172	297	126	973	2bas_A	100	701	966	4	273	973	431
255577536	dCache_1	112	447	336	1206	-	-	-	-	-	-	-	-
255589446	dCache_3	2	151	150	402	3lif_A	97.5	16	154	111	251	402	254
255591177	dCache_1	22	259	238	260	3lif_A	99.6	36	251	5	211	260	254
255595929	dCache_1	5	184	180	184	3lic_A	99.6	4	163	54	207	184	274
255596433	dCache_1	32	282	251	298	3lif_A	99.9	35	284	7	252	298	254
255599719	dCache_1	8	260	253	275	3lif_A	99.9	5	261	3	252	275	254
255600991	dCache_1	46	291	246	332	3lif_A	99.8	45	291	3	251	332	254
255613510	Cache_3-Cache_2	1	210	210	212	3lif_A	97	133	210	99	180	212	254
255963678	sCache_3_1	1	81	81	506	-	-	-	-	-	-	-	-
255968584	sCache_3_1	1	81	81	506	-	-	-	-	-	-	-	-
256009340	dCache_1	5	215	211	220	3lic_A	99.5	35	213	55	264	220	274
256577728	dCache_1	39	269	231	869	-	-	-	-	-	-	-	-
256578109	Cache_3-Cache_2	32	315	284	681	3lif_A	99.4	34	313	5	250	681	254
256578725	dCache_1	31	283	253	742	3lif_A	99.7	33	284	3	251	742	254
256579214	dCache_1	51	295	245	571	3lif_A	99.1	55	295	4	251	571	254
256579569	dCache_1	35	283	249	902	3lif_A	99.7	34	285	3	251	902	254
256579797	dCache_3	89	317	229	687	3lif_A	99.4	30	318	5	251	687	254
256579882	sCache_3_2	41	159	119	586	-	-	-	-	-	-	-	-
256683884	sCache_3_1	1	81	81	506	-	-	-	-	-	-	-	-
256949609	sCache_3_1	27	162	136	583	-	-	-	-	-	-	-	-
256952290	sCache_3_1	16	151	136	576	3cwf_A	97.6	15	149	2	120	576	122
256990449	sCache_3_1	16	151	136	576	-	-	-	-	-	-	-	-
256993081	sCache_3_1	27	162	136	584	-	-	-	-	-	-	-	-
256998830	sCache_3_1	16	151	136	576	3cwf_A	97.6	15	149	2	120	576	122
257044328	dCache_1	39	280	242	1244	3lif_A	99.5	34	282	5	252	1244	254
257044873	dCache_1	56	321	266	841	3lif_A	99.5	56	321	6	251	841	254
257044938	dCache_3	46	308	263	957	2bas_A	100	695	956	4	264	957	431
257045217	dCache_1	44	296	253	496	3lif_A	99.9	43	297	3	252	496	254
257045606	dCache_1	39	272	234	796	3lif_A	99.6	37	281	6	252	796	254
257046211	dCache_1	54	281	228	671	3t4l_A	98.8	57	258	4	263	671	270
257046316	dCache_1	37	279	243	1701	3lif_A	99.7	33	281	4	252	1701	254
257046701	dCache_1	48	301	254	789	3lif_A	99.7	51	302	7	252	789	254
257046704	dCache_1	34	289	256	1138	3lif_A	99.5	32	291	2	252	1138	254
257047507	dCache_1	37	296	260	1012	3lif_A	99.7	35	298	3	251	1012	254
257047518	Cache_3-Cache_2	33	325	293	648	3lif_A	98.8	157	323	96	250	648	254
257048006	dCache_1	25	277	253	922	2bas_A	100	661	915	21	272	922	431
257048107	dCache_1	39	297	259	1399	2bas_A	100	1139	1396	17	272	1399	431
257161257	sCache_3_1	16	151	136	576	3cwf_A	97.6	15	149	2	120	576	122
257197390	dCache_1	28	287	260	491	3lib_A	99.4	29	288	4	280	491	290
257197416	sCache_3_3	32	172	141	540	2kse_A	95.8	4	198	9	185	540	186
257199926	dCache_1	35	300	266	615	3lid_A	99.2	35	307	3	286	615	295
257204391	dCache_1	1	246	246	700	2bas_A	100	442	697	17	272	700	431
257754579	dCache_1	47	353	307	564	3lif_A	99.4	163	358	62	251	564	254
257759501	dCache_1	47	353	307	564	3lif_A	99.4	164	358	63	251	564	254
257764904	dCache_1	47	353	307	564	3lif_A	99.4	161	357	60	250	564	254
257780971	dCache_1	22	216	195	679	3lib_A	97.3	88	217	169	280	679	290
257796461	sCache_3_2	40	169	130	525	2kse_A	95.7	9	106	5	103	525	186
257796551	dCache_1	56	285	230	810	-	-	-	-	-	-	-	-
257796707	Cache_3-Cache_2	39	360	322	699	3li9_A	99.3	190	357	120	279	699	291
257797015	dCache_3	34	318	285	675	3lid_A	99.1	30	322	3	286	675	295
257797360	sCache_2	41	196	156	569	2qhk_A	99.2	37	197	6	165	569	174
257797657	sCache_3_2	32	167	136	763	-	-	-	-	-	-	-	-
257798439	dCache_1	428	607	180	620	3lif_A	98.8	483	614	51	174	620	254
257798678	dCache_1	38	255	218	960	3lif_A	99	44	264	16	249	960	254
257798702	dCache_1	43	309	267	679	3c8c_A	99.5	39	303	2	229	679	240
257798718	Cache_3-Cache_2	39	363	325	718	3lif_A	99.3	43	359	6	248	718	254
257799516	dCache_1	52	294	243	581	3lid_A	99.2	49	301	3	287	581	295
257801154	dCache_1	44	299	256	756	3lid_A	98.5	41	306	3	287	756	295
257802854	dCache_1	83	354	272	659	3lif_A	99.3	99	359	14	247	659	254
257805144	dCache_1	44	299	256	753	3lid_A	98.6	41	304	3	285	753	295
257836237	dCache_1	19	269	251	559	3lid_A	99	15	278	2	286	559	295
258580871	dCache_1	45	349	305	716	3li9_A	99.7	58	350	10	280	716	291
258582426	dCache_3	55	317	263	680	1p0z_A	97.5	73	206	6	127	680	131
258582467	dCache_1	34	413	380	530	3lif_A	99.5	35	412	6	250	530	254
258582823	dCache_1	12	255	244	669	3lid_A	98.7	12	256	7	280	669	295
258584694	dCache_1	89	402	314	1177	-	-	-	-	-	-	-	-
258585283	dCache_1	379	643	265	1006	3t4l_A	99.9	34	296	3	268	1006	270
258585632	dCache_1	12	255	244	669	3lid_A	98.7	12	255	7	279	669	295
258585959	dCache_1	5	151	147	377	3lif_A	98.6	23	148	54	176	377	254
258586188	dCache_1	47	329	283	1046	3li9_A	99.1	65	274	18	206	1046	291
258591257	dCache_1	47	296	250	981	3lif_A	99.7	48	297	5	252	981	254
258592467	dCache_1	34	320	287	1008	3lid_A	99.5	30	323	2	283	1008	295
259020674	dCache_1	44	291	248	587	3lid_A	98.5	51	291	15	280	587	295
259039200	dCache_1	10	226	217	438	3lif_A	99.5	31	232	55	251	438	254
259346605	dCache_1	34	329	296	1136	-	-	-	-	-	-	-	-
259347636	dCache_3	34	310	277	658	1p0z_A	96.9	57	197	7	126	658	131
260084086	sCache_3_1	41	182	142	619	-	-	-	-	-	-	-	-
260215594	sCache_3_1	51	197	147	491	2kse_A	94.8	17	68	7	58	491	186
260217641	dCache_1	8	314	307	524	3lif_A	99.5	127	320	65	251	524	254
260217654	dCache_1	54	303	250	525	3lif_A	99.8	53	305	3	252	525	254
260218643	Cache_3-Cache_2	42	326	285	651	3lif_A	99.6	45	324	5	251	651	254
260218904	dCache_1	10	263	254	495	3lif_A	99.9	9	264	3	252	495	254
260219228	dCache_1	10	258	249	493	3lif_A	99.9	8	259	2	252	493	254
260219470	dCache_3	34	266	233	617	2bas_A	98.9	516	603	18	105	617	431
260220423	Cache_3-Cache_2	30	193	164	547	3by8_A	95.5	89	193	44	139	547	142
260220479	dCache_1	61	321	261	840	3lif_A	99.5	419	676	21	249	840	254
260220678	dCache_1	2	193	192	710	3lif_A	99.5	3	193	57	250	710	254
260221130	sCache_2	580	773	194	775	2qhk_A	99.1	681	774	61	156	775	174
260222631	Cache_3-Cache_2	38	331	294	668	3lif_A	99.5	39	329	5	251	668	254
260222882	dCache_1	64	345	282	951	3li9_A	99.4	40	347	7	282	951	291
260223227	dCache_1	20	263	244	500	3lif_A	99.6	22	264	6	251	500	254
260418783	dCache_3	50	319	270	665	3lid_A	97.4	39	241	4	208	665	295
260420719	dCache_1	45	353	309	794	3lif_A	99.5	45	353	5	251	794	254
260420736	dCache_1	49	259	211	592	3lif_A	98.6	42	285	6	246	592	254
260423150	sCache_3_3	35	196	162	562	2kse_A	96.1	5	56	7	58	562	186
260540853	dCache_1	19	276	258	569	3lid_A	98.6	14	285	2	287	569	295
260542491	dCache_1	61	326	266	620	3lid_A	99.2	60	334	2	286	620	295
260604670	dCache_1	19	297	279	1013	3li9_A	99.3	21	245	6	206	1013	291
260605304	dCache_1	25	272	248	797	-	-	-	-	-	-	-	-
260605611	dCache_1	19	296	278	621	3lid_A	99.7	27	294	12	276	621	295
260605805	dCache_1	2	202	201	381	3lid_A	96.7	27	200	64	275	381	295
260606034	dCache_1	21	270	250	625	3lif_A	99.6	22	270	5	251	625	254
260608132	dCache_1	34	267	234	621	3c8c_A	99.5	39	267	3	238	621	240
260608301	dCache_1	40	297	258	577	3lid_A	98.5	37	301	3	283	577	295
260608307	dCache_1	79	324	246	679	3c8c_A	99.5	85	324	3	238	679	240
260608727	dCache_1	10	284	275	613	3lid_A	99.8	13	293	2	282	613	295
260609045	sCache_3_1	29	156	128	545	3cwf_A	97	17	154	2	121	545	122
260611082	dCache_1	44	284	241	486	3lif_A	99.5	28	284	5	251	486	254
260611108	dCache_1	2	219	218	573	3lif_A	99.3	5	218	40	250	573	254
260611746	dCache_1	1	94	94	448	2qhk_A	97.2	3	95	52	163	448	174
260613124	dCache_1	51	364	314	1139	-	-	-	-	-	-	-	-
260613793	dCache_1	24	337	314	1113	-	-	-	-	-	-	-	-
260613951	dCache_1	22	259	238	489	3lif_A	99.7	22	259	4	249	489	254
260613991	dCache_1	19	333	315	840	2bas_A	100	574	835	17	274	840	431
260615377	dCache_1	9	291	283	686	3lif_A	99.4	4	200	2	182	686	254
260616439	dCache_3	56	323	268	681	1p0z_A	97.8	69	208	6	127	681	131
260616917	dCache_1	24	320	297	686	3lib_A	99.6	27	321	7	279	686	290
260617554	dCache_1	9	286	278	606	3lid_A	99.8	12	294	3	284	606	295
260652723	sCache_3_1	30	162	133	499	2kse_A	96.9	1	187	10	185	499	186
260837286	dCache_1	223	507	285	797	3li9_A	98.8	341	511	125	271	797	291
260837870	dCache_1	3	251	249	608	3c8c_A	99.5	8	253	2	238	608	240
260838875	dCache_1	24	337	314	1112	-	-	-	-	-	-	-	-
260839000	dCache_3	46	308	263	671	1p0z_A	97.8	64	197	6	127	671	131
260839299	dCache_1	8	262	255	456	3lif_A	99.6	24	262	18	248	456	254
260865307	sCache_3_3	35	182	148	615	2kse_A	94.7	4	53	7	56	615	186
260936394	dCache_3	34	300	267	653	1p0z_A	97.2	47	181	6	127	653	131
260938211	dCache_1	13	311	299	668	3lif_A	99.4	72	311	55	251	668	254
260938628	dCache_1	27	264	238	588	3lif_A	99.6	32	264	8	251	588	254
261281508	dCache_1	47	284	238	581	3lid_A	98.9	43	291	2	287	581	295
261281698	dCache_1	53	332	280	647	3lid_A	99.2	49	335	2	283	647	295
261281969	dCache_1	57	302	246	612	3lid_A	99.1	53	307	2	285	612	295
261281982	dCache_1	33	295	263	770	3lid_A	99	29	302	2	286	770	295
261282179	dCache_1	64	332	269	628	3lid_A	98.8	58	339	2	287	628	295
261282379	dCache_1	31	305	275	620	3lid_A	99.4	27	313	2	287	620	295
261282998	dCache_1	5	262	258	323	3lid_A	99.2	3	269	7	287	323	295
261283240	dCache_1	36	294	259	769	3lid_A	98.8	33	300	3	286	769	295
261283425	dCache_1	33	297	265	609	3lid_A	99.4	29	304	2	287	609	295
261283616	dCache_1	85	329	245	623	3lid_A	99.1	80	336	2	285	623	295
261284733	dCache_1	53	310	258	776	3lid_A	98.9	50	316	3	286	776	295
261285327	dCache_1	22	281	260	578	3lid_A	99.2	18	288	2	287	578	295
261286473	dCache_1	45	315	271	613	3lid_A	99.1	41	322	2	287	613	295
261373734	dCache_1	41	286	246	856	-	-	-	-	-	-	-	-
261891396	dCache_1	5	312	308	814	2bas_A	100	554	812	18	272	814	431
261892280	dCache_1	5	240	236	701	-	-	-	-	-	-	-	-
261893378	dCache_1	24	337	314	1112	-	-	-	-	-	-	-	-
262023072	dCache_1	1	245	245	568	3lid_A	99.5	2	244	34	279	568	295
262025097	dCache_1	23	259	237	485	3lif_A	99	135	262	58	185	485	254
262026820	dCache_1	369	632	264	1576	3t4l_A	100	23	285	2	267	1576	270
262027171	dCache_1	3	189	187	543	3c8c_A	99.4	4	189	50	238	543	240
262027491	dCache_1	89	402	314	1177	-	-	-	-	-	-	-	-
262032968	dCache_3	46	308	263	671	1p0z_A	97.8	64	197	6	127	671	131
262076752	dCache_1	568	915	348	916	-	-	-	-	-	-	-	-
262076939	sCache_3_1	77	248	172	538	2kse_A	94.2	50	140	8	103	538	186
262077944	dCache_1	54	325	272	628	3lid_A	99.4	51	331	3	286	628	295
262080806	dCache_1	24	271	248	597	3lif_A	99.4	31	272	6	252	597	254
262081796	dCache_1	75	357	283	699	3lid_A	99.2	74	364	3	287	699	295
262082359	dCache_1	33	287	255	602	3lif_A	99.3	34	287	5	251	602	254
262082509	sCache_3_1	34	164	131	571	-	-	-	-	-	-	-	-
262091894	sCache_3_2	31	168	138	680	2kse_A	94.4	1	92	10	103	680	186
262207293	dCache_1	77	340	264	882	3lif_A	99.5	482	704	53	250	882	254
262207941	dCache_1	53	306	254	514	3lif_A	99.8	55	305	6	250	514	254
262208980	dCache_1	28	219	192	221	3lif_A	99.8	31	212	6	187	221	254
262209242	dCache_1	45	329	285	562	3c8c_A	99.4	56	332	9	238	562	240
262219986	dCache_3	51	319	269	684	3c38_A	96.5	49	247	11	194	684	270
262309756	dCache_1	36	201	166	201	3lif_A	99.4	42	195	6	160	201	254
262309757	dCache_1	3	101	99	337	2qhk_A	97.6	9	102	55	163	337	174
262336954	dCache_1	24	337	314	1111	-	-	-	-	-	-	-	-
262337867	dCache_3	40	302	263	659	1p0z_A	97.5	53	186	6	127	659	131
262337956	dCache_1	1	245	245	489	3lif_A	99.5	3	245	6	249	489	254
262349209	dCache_1	1	218	218	681	-	-	-	-	-	-	-	-
262349939	dCache_1	3	252	250	608	3c8c_A	99.5	8	250	2	235	608	240
262350986	dCache_3	52	314	263	630	3lif_A	99	58	316	17	247	630	254
262352097	dCache_1	24	337	314	1112	-	-	-	-	-	-	-	-
268162716	dCache_1	28	292	265	1021	2bas_A	100	739	1006	4	272	1021	431
268325504	dCache_1	3	188	186	476	3li9_A	98.5	23	185	125	277	476	291
268616930	dCache_3	12	264	253	295	1p0z_A	98.7	36	166	6	129	295	131
268618095	dCache_1	33	265	233	669	3c8c_A	99.3	37	263	3	236	669	240
269097541	Cache_3-Cache_2	72	386	315	733	3lif_A	99.4	75	382	6	248	733	254
269468739	sCache_3_1	33	185	153	483	2kse_A	94.8	4	54	9	59	483	186
269785664	sCache_3_1	32	166	135	598	-	-	-	-	-	-	-	-
269829974	dCache_1	50	292	243	646	3c8c_A	98.8	56	292	9	238	646	240
269830546	dCache_1	34	311	278	632	3lid_A	99.8	34	310	3	279	632	295
269832111	dCache_1	56	294	239	827	-	-	-	-	-	-	-	-
269832471	dCache_1	46	291	246	646	3c8c_A	98.7	56	292	9	238	646	240
269832521	dCache_1	12	258	247	492	3c8c_A	99.5	18	260	5	237	492	240
269832588	sCache_3_1	33	170	138	442	3cwf_A	96.2	32	167	3	120	442	122
269833146	dCache_1	55	281	227	511	3lif_A	98.3	164	281	58	174	511	254
270016554	dCache_1	568	834	267	1151	3li9_A	98.3	384	530	135	275	1151	291
270342547	dCache_1	48	297	250	501	3lif_A	99.4	150	307	96	251	501	254
270345514	dCache_1	15	263	249	514	3lif_A	99.6	17	263	6	251	514	254
27361701	dCache_1	2	235	234	472	3lif_A	97.9	111	221	55	157	472	254
27362023	dCache_3	36	301	266	660	1p0z_A	98.1	53	186	6	127	660	131
27362335	dCache_1	41	273	233	540	3lif_A	97.7	139	272	113	250	540	254
281179017	dCache_1	52	358	307	569	3lif_A	99.3	170	362	64	250	569	254
281196534	dCache_1	47	316	270	644	3lic_A	99.1	50	315	4	271	644	274
281197599	dCache_1	48	317	270	647	3lif_A	99.1	49	317	5	250	647	254
281305741	sCache_3_1	17	146	130	458	2kse_A	90.8	131	174	141	184	458	186
28203098	dCache_2	40	409	370	563	2qhk_A	99.4	192	318	49	165	563	174
28203926	dCache_1	36	281	246	577	3lif_A	99.5	38	280	6	250	577	254
282568887	sCache_3_1	41	167	127	466	2kse_A	96.7	9	100	5	103	466	186
282569412	dCache_1	28	275	248	599	3lid_A	99.3	24	284	2	287	599	295
282569818	dCache_1	80	351	272	661	3lid_A	98.4	75	357	2	285	661	295
283438298	dCache_1	79	356	278	390	3lif_A	99.6	109	366	15	251	390	254
283439475	dCache_1	55	366	312	719	-	-	-	-	-	-	-	-
283439559	dCache_1	66	391	326	770	-	-	-	-	-	-	-	-
283476996	Cache_3-Cache_2	41	325	285	650	3lif_A	99.6	44	323	5	251	650	254
284062048	Cache_3-Cache_2	208	414	207	414	1p0z_A	96.4	363	413	79	129	414	131
284921863	dCache_1	47	353	307	564	3lif_A	99.4	165	358	64	251	564	254
284924095	sCache_3_1	34	188	155	455	2kse_A	82.3	4	104	7	103	455	186
288316320	dCache_1	32	279	248	501	3lid_A	99.5	29	281	3	281	501	295
288317511	dCache_1	16	320	305	535	3lif_A	99.5	129	327	59	251	535	254
288349524	dCache_1	45	282	238	1302	-	-	-	-	-	-	-	-
288569133	dCache_1	32	285	254	1129	-	-	-	-	-	-	-	-
288569203	sCache_3_1	34	156	123	568	-	-	-	-	-	-	-	-
288569511	dCache_1	33	273	241	698	3lif_A	99.6	45	274	16	251	698	254
288862908	dCache_1	65	316	252	611	3lif_A	99.5	65	317	5	251	611	254
288863553	dCache_1	42	284	243	576	3lid_A	99.2	38	289	2	285	576	295
288863629	dCache_1	28	202	175	205	3c8c_A	99.1	38	202	3	153	205	240
288863922	dCache_1	42	310	269	620	3lid_A	99	38	317	2	287	620	295
288864016	dCache_1	34	276	243	596	3lid_A	99.1	30	275	2	279	596	295
288864276	dCache_1	29	294	266	580	3lid_A	99.4	27	301	3	287	580	295
288864488	dCache_1	81	328	248	624	3lid_A	99	75	335	2	287	624	295
288864747	dCache_1	69	314	246	614	3lid_A	99.5	62	322	2	288	614	295
288866324	dCache_1	37	275	239	573	3lid_A	99.2	16	281	2	286	573	295
288867568	dCache_1	50	310	261	343	3lid_A	99.3	43	293	3	282	343	295
288867607	dCache_1	65	318	254	618	3lid_A	99.6	61	325	2	287	618	295
288868658	dCache_1	37	284	248	455	3lid_A	99.1	34	289	3	285	455	295
288868662	dCache_1	68	345	278	645	3lif_A	99.4	71	345	4	251	645	254
288868772	dCache_1	49	237	189	581	3lif_A	99.5	50	278	5	251	581	254
288868811	dCache_1	43	294	252	854	3lif_A	99.3	44	293	5	248	854	254
288869205	sCache_3_3	54	186	133	570	2kse_A	96.9	21	211	5	184	570	186
288896157	dCache_1	119	381	263	1053	-	-	-	-	-	-	-	-
288896475	dCache_1	38	297	260	1370	-	-	-	-	-	-	-	-
288896948	dCache_1	35	279	245	529	3lif_A	99.6	44	280	12	251	529	254
288897305	Cache_3-Cache_2	37	331	295	923	3lif_A	99.4	41	329	7	250	923	254
288897941	dCache_1	33	287	255	706	3lif_A	99.6	31	287	2	250	706	254
288897944	dCache_1	354	661	308	1705	-	-	-	-	-	-	-	-
288909354	dCache_1	82	302	221	583	3lif_A	99.4	81	304	3	252	583	254
288909900	dCache_1	59	348	290	348	3lif_A	99.6	107	348	16	240	348	254
288910868	sCache_3_3	48	197	150	678	2kse_A	95.5	16	68	5	57	678	186
288912607	dCache_1	110	369	260	667	3lid_A	98.9	111	293	8	209	667	295
288913475	sCache_3_3	46	147	102	272	-	-	-	-	-	-	-	-
288913692	dCache_1	41	314	274	628	3lid_A	99.1	33	219	3	209	628	295
288913971	dCache_1	43	289	247	565	3lif_A	99.8	46	289	6	250	565	254
288914706	dCache_1	34	289	256	797	3lif_A	99.7	46	289	7	251	797	254
289686746	dCache_1	38	417	380	706	3lid_A	99.1	34	421	2	283	706	295
289774992	sCache_3_1	82	227	146	521	2kse_A	94.4	47	99	7	59	521	186
289778153	dCache_1	43	345	303	560	3lif_A	99.4	166	353	68	250	560	254
290480802	sCache_3_1	28	181	154	619	-	-	-	-	-	-	-	-
290883242	dCache_3	32	293	262	880	-	-	-	-	-	-	-	-
290883982	dCache_1	29	272	244	629	3lif_A	99.1	33	272	6	250	629	254
290884567	dCache_3	34	291	258	649	3lid_A	99.3	27	291	2	280	649	295
290884795	dCache_3	34	297	264	1067	-	-	-	-	-	-	-	-
290963947	sCache_2	41	196	156	561	2qhk_A	97.8	41	188	13	155	561	174
290970535	dCache_1	67	336	270	351	3lif_A	99.5	72	339	9	252	351	254
290984438	dCache_1	215	523	309	894	3lif_A	99.4	213	524	5	250	894	254
290992586	dCache_1	192	530	339	890	3li9_A	99.4	195	532	7	282	890	291
290993206	dCache_1	54	367	314	797	3li9_A	99.2	56	370	7	282	797	291
290997071	dCache_1	81	393	313	766	3lif_A	99.4	77	394	5	251	766	254
290997556	dCache_1	61	375	315	745	3lif_A	99.5	62	375	5	251	745	254
290998509	dCache_1	67	375	309	810	3li9_A	99.2	70	379	8	282	810	291
290998914	dCache_1	68	381	314	756	3lif_A	99.5	68	383	5	251	756	254
291075004	dCache_1	43	289	247	861	3lif_A	99.3	41	287	3	249	861	254
291151831	dCache_1	36	306	271	632	3lif_A	99.6	33	306	5	251	632	254
291153398	dCache_1	23	290	268	533	3lif_A	99.6	47	290	7	251	533	254
291154023	dCache_1	44	287	244	535	3lif_A	99.5	47	289	7	251	535	254
291199985	dCache_1	35	281	247	535	3lif_A	99.6	39	280	8	250	535	254
291304046	dCache_1	37	287	251	752	2bas_A	100	489	745	17	272	752	431
291321340	sCache_3_1	49	203	155	262	2kse_A	97.6	20	119	7	103	262	186
291323165	dCache_1	52	358	307	569	3lif_A	99.4	167	363	61	251	569	254
291340702	dCache_1	451	665	215	770	3lif_A	99	445	679	5	251	770	254
291341133	dCache_1	14	252	239	252	3lib_A	99.7	7	249	8	265	252	290
291351329	dCache_1	30	246	217	350	3lif_A	99.5	24	259	5	251	350	254
291420889	dCache_1	41	349	309	561	3lif_A	99.5	164	350	68	250	561	254
291422166	dCache_1	48	301	254	519	3lif_A	99.8	51	302	7	252	519	254
291427646	dCache_1	52	358	307	569	3lif_A	99.4	168	363	62	251	569	254
291432913	dCache_1	47	353	307	564	3lif_A	99.4	162	358	61	251	564	254
291468034	sCache_3_1	48	202	155	469	2kse_A	88.2	100	118	85	103	469	186
291470780	dCache_1	52	358	307	569	3lif_A	99.4	170	363	64	251	569	254
291485565	dCache_1	41	178	138	178	3lif_A	98.9	42	175	7	137	178	254
291568216	dCache_1	51	357	307	1262	3lib_A	99.5	55	359	10	281	1262	290
291571152	dCache_1	35	342	308	917	3lif_A	99.6	39	342	6	251	917	254
291579951	dCache_1	51	369	319	749	-	-	-	-	-	-	-	-
291582004	dCache_3	7	247	241	906	2bas_A	100	637	905	7	274	906	431
291583245	dCache_1	39	279	241	1044	2bas_A	100	771	1042	2	272	1044	431
291584169	dCache_1	29	279	251	902	3lif_A	99.6	37	279	9	251	902	254
291584233	sCache_3_2	41	175	135	566	-	-	-	-	-	-	-	-
291584241	dCache_1	31	317	287	1152	2bas_A	100	886	1142	19	273	1152	431
291584594	dCache_1	34	281	248	1011	2bas_A	100	753	1009	17	271	1011	431
291584796	dCache_1	30	312	283	1080	3lid_A	99.5	39	333	11	283	1080	295
291584890	dCache_1	33	289	257	1135	2bas_A	100	859	1130	2	273	1135	431
291584932	dCache_1	38	304	267	784	3lif_A	98.9	39	303	5	250	784	254
291585084	dCache_1	113	374	262	1347	2bas_A	100	1071	1343	2	274	1347	431
291585371	dCache_1	42	338	297	671	3lid_A	99.7	40	336	6	277	671	295
292599447	dCache_1	58	311	254	515	3lif_A	99.9	60	311	5	251	515	254
292601131	dCache_3	33	273	241	477	1p0z_A	97.3	60	177	9	127	477	131
292601181	sCache_3_1	11	162	152	460	3cwf_A	95.8	6	155	1	117	460	122
292601284	dCache_1	25	299	275	649	3lic_A	99.5	28	297	4	271	649	274
292603559	dCache_1	58	311	254	515	3lif_A	99.9	61	312	6	252	515	254
292604942	sCache_3_1	11	162	152	460	3cwf_A	96.1	7	156	2	118	460	122
292606256	dCache_1	25	299	275	649	3lic_A	99.4	28	297	4	271	649	274
292647176	dCache_1	34	301	268	587	3lid_A	99.2	29	301	2	285	587	295
292648909	dCache_1	36	269	234	562	3lid_A	99.2	42	277	13	286	562	295
292808247	sCache_3_1	31	150	120	440	2kse_A	95.1	5	87	7	103	440	186
292809128	sCache_3_1	37	170	134	475	3cwf_A	95.7	37	165	2	119	475	122
292809575	sCache_3_3	47	198	152	435	2kse_A	91.2	14	67	4	57	435	186
292816387	dCache_1	41	321	281	529	3lif_A	99.5	129	323	66	251	529	254
292817047	dCache_1	20	296	277	620	3lif_A	99.3	20	294	4	249	620	254
292817244	dCache_1	29	270	242	505	3lif_A	99.7	27	270	5	251	505	254
292818105	dCache_1	59	305	247	558	3lif_A	99.4	65	304	10	250	558	254
292831329	dCache_1	1	234	234	250	3lic_A	99.5	5	214	9	207	250	274
293325887	dCache_1	36	311	276	666	3lid_A	99.1	32	318	2	287	666	295
293326569	dCache_1	49	344	296	1486	-	-	-	-	-	-	-	-
293613718	dCache_1	35	324	290	519	3lif_A	99.7	36	324	6	251	519	254
294471637	dCache_1	2	271	270	295	3lic_A	99.8	2	273	7	272	295	274
294475978	dCache_3	19	284	266	734	3lid_A	99	27	287	3	285	734	295
294476115	dCache_1	35	341	307	1018	3lif_A	99.4	36	341	5	251	1018	254
294476509	dCache_1	47	295	249	599	3lid_A	99.1	42	297	2	282	599	295
294477228	dCache_1	36	342	307	792	3lif_A	99.5	37	342	5	251	792	254
295106457	dCache_1	47	299	253	618	3c8c_A	99.4	60	302	8	238	618	240
295114698	dCache_1	35	294	260	620	2bas_A	99.4	481	598	5	120	620	431
295319850	sCache_3_1	4	107	104	522	-	-	-	-	-	-	-	-
295410582	sCache_3_3	32	178	147	563	3lif_A	96.2	120	205	96	186	563	254
295412701	Cache_3-Cache_2	82	362	281	816	3lif_A	99.4	84	361	6	251	816	254
295430514	dCache_1	30	350	321	815	-	-	-	-	-	-	-	-
295431585	dCache_1	19	258	240	529	3lif_A	99.8	19	259	4	251	529	254
295433231	dCache_1	17	268	252	584	3lid_A	99.1	19	200	9	209	584	295
295433241	dCache_1	62	346	285	355	3lif_A	99.6	104	351	15	246	355	254
295434959	dCache_1	47	299	253	505	3lif_A	99.8	50	298	7	250	505	254
295435095	dCache_1	95	350	256	577	3lif_A	99.8	98	349	5	250	577	254
295436797	dCache_1	60	293	234	841	3t4l_A	99.5	64	273	4	265	841	270
295438452	dCache_1	18	325	308	979	-	-	-	-	-	-	-	-
295438736	dCache_1	48	299	252	714	3lif_A	99.6	45	301	3	252	714	254
295789454	dCache_1	3	272	270	274	3lic_A	99.9	1	274	1	274	274	274
295789455	dCache_1	3	280	278	295	3lid_A	99.9	1	290	1	290	295	295
295789459	dCache_1	4	250	247	254	3lif_A	99.9	1	254	1	254	254	254
295795827	Cache_3-Cache_2	34	275	242	637	3lif_A	99.3	36	285	5	251	637	254
295798152	Cache_3-Cache_2	34	359	326	710	3lif_A	99.5	38	355	6	249	710	254
295848025	dCache_1	2	213	212	270	3lif_A	99.2	26	149	51	185	270	254
295894856	dCache_1	77	455	379	744	3lid_A	99.4	72	462	2	286	744	295
296014853	dCache_1	379	693	315	764	-	-	-	-	-	-	-	-
296014930	dCache_1	84	377	294	377	3lif_A	99.6	123	377	11	244	377	254
296018272	dCache_1	49	302	254	628	3lid_A	99.6	44	309	2	287	628	295
296030848	Cache_3-Cache_2	196	323	128	693	3lif_A	99.4	42	316	8	250	693	254
296030942	sCache_3_3	33	179	147	618	2kse_A	93.6	3	50	7	54	618	186
296031094	dCache_1	203	460	258	1349	2bas_A	100	1090	1345	19	272	1349	431
296031438	sCache_3_1	33	169	137	473	2kse_A	96.1	3	192	7	184	473	186
296031903	sCache_3_3	32	181	150	387	2kse_A	96.4	3	53	8	58	387	186
296032272	sCache_3_3	33	115	83	554	2kse_A	95.9	3	54	7	58	554	186
29603664	sCache_3_1	139	270	132	578	3cwf_A	82.3	182	264	47	118	578	122
296047452	sCache_3_1	41	171	131	472	2kse_A	94.8	5	39	7	41	472	186
29604765	dCache_1	38	270	233	278	3lif_A	99.6	23	235	2	187	278	254
296049172	dCache_1	36	332	297	901	3li9_A	98.9	160	335	119	282	901	291
296092493	dCache_1	13	250	238	251	3lib_A	99.7	14	250	16	267	251	290
296096579	dCache_1	28	266	239	747	3lid_A	99.3	37	237	13	234	747	295
296096643	dCache_3	32	286	255	728	1p0z_A	98.4	56	183	6	129	728	131
296096852	sCache_2	30	183	154	664	2bas_A	100	421	663	16	263	664	431
296097001	dCache_2	34	312	279	608	2qhk_A	99.4	189	308	48	166	608	174
296097711	dCache_3	40	233	194	576	3lif_A	96.5	103	274	61	250	576	254
296097800	dCache_3	32	281	250	294	1p0z_A	98.7	55	184	6	129	294	131
296098093	dCache_3	33	289	257	730	3lid_A	99.2	26	286	3	278	730	295
296098709	dCache_1	40	325	286	564	3lid_A	99	44	236	15	207	564	295
296098714	dCache_1	32	400	369	840	3lif_A	99.4	179	400	58	251	840	254
296153189	dCache_1	18	232	215	486	4jgp_A	99.6	17	228	4	214	486	217
296262937	sCache_3_3	43	192	150	261	2kse_A	95.8	175	217	143	185	261	186
296263230	dCache_1	111	301	191	301	3lif_A	99.2	122	301	17	175	301	254
296263931	dCache_1	30	284	255	689	3lif_A	99.6	30	284	2	251	689	254
296265159	dCache_1	33	273	241	717	3lif_A	99.6	39	282	9	249	717	254
296266479	dCache_1	55	311	257	506	3lif_A	99.8	55	312	4	252	506	254
296419313	dCache_1	31	389	359	1066	-	-	-	-	-	-	-	-
296924131	dCache_1	33	294	262	844	-	-	-	-	-	-	-	-
296924157	dCache_3	40	303	264	657	3lid_A	99.3	28	313	3	287	657	295
296924184	dCache_1	195	456	262	767	3lid_A	98.6	190	457	3	281	767	295
296924550	dCache_3	36	283	248	707	3lid_A	98.8	32	286	2	283	707	295
296924551	dCache_3	37	281	245	707	3lid_A	98.9	33	286	2	282	707	295
296924570	dCache_1	38	302	265	714	3lif_A	99.8	40	303	6	252	714	254
296924885	dCache_3	38	293	256	848	-	-	-	-	-	-	-	-
296925829	dCache_1	34	282	249	723	3lif_A	99.5	37	211	7	184	723	254
296926011	dCache_3	51	320	270	909	-	-	-	-	-	-	-	-
296926360	dCache_1	56	298	243	589	3lif_A	99.3	59	297	5	250	589	254
296927765	dCache_1	46	291	246	511	3lif_A	99.7	47	290	11	250	511	254
296928898	dCache_1	37	278	242	775	-	-	-	-	-	-	-	-
296928981	dCache_1	41	287	247	634	3lif_A	99.8	39	298	3	251	634	254
296930319	dCache_1	36	341	306	990	3li9_A	99.3	33	343	6	282	990	291
297141066	dCache_3	108	330	223	534	3lif_A	99.3	52	342	6	250	534	254
297141224	dCache_3	26	326	301	520	1p0z_A	98.3	62	194	12	129	520	131
297143351	sCache_3_2	43	175	133	633	2kse_A	94.2	12	57	5	50	633	186
297143641	dCache_3	35	276	242	658	3lid_A	98.4	29	280	2	283	658	295
297143673	dCache_1	41	357	317	708	3lif_A	98.7	182	357	92	251	708	254
297183271	dCache_1	45	350	306	715	3li9_A	99.6	52	350	12	280	715	291
297184389	dCache_1	47	294	248	376	3lif_A	99.4	51	295	7	250	376	254
297253215	dCache_1	59	294	236	591	3lid_A	99.1	55	299	2	285	591	295
297257754	Cache_3-Cache_2	28	277	250	933	2bas_A	100	676	931	20	273	933	431
297258131	dCache_1	63	319	257	857	3lif_A	99.6	418	674	20	249	857	254
297258236	dCache_1	36	357	322	2044	2bas_A	100	1773	2043	2	272	2044	431
297258438	dCache_1	36	258	223	562	3lid_A	98.9	30	262	2	284	562	295
297534429	dCache_1	36	345	310	849	2bas_A	100	585	846	16	273	849	431
297535165	dCache_1	90	402	313	1177	-	-	-	-	-	-	-	-
297537036	dCache_1	26	273	248	588	3lid_A	99.2	14	201	4	209	588	295
297573637	sCache_3_1	29	154	126	568	-	-	-	-	-	-	-	-
297734988	dCache_1	106	424	319	1168	-	-	-	-	-	-	-	-
297836494	dCache_1	94	431	338	1194	-	-	-	-	-	-	-	-
298156759	dCache_3	34	276	243	781	2bas_A	100	516	772	18	273	781	431
298157777	dCache_1	47	292	246	397	3lif_A	99.9	41	295	4	252	397	254
298158171	dCache_1	29	277	249	527	3lif_A	99.8	28	280	3	251	527	254
298160745	dCache_1	35	285	251	605	3lid_A	99.1	32	285	4	279	605	295
298160818	Cache_3-Cache_2	33	309	277	658	3lif_A	99.3	36	307	6	251	658	254
298510381	dCache_3	32	316	285	1209	-	-	-	-	-	-	-	-
298510792	dCache_2	26	325	300	669	3lif_A	99.2	121	319	70	250	669	254
298510957	dCache_3	40	324	285	722	3lid_A	97.8	32	242	3	206	722	295
298511648	dCache_3	29	279	251	797	3lif_A	98.8	34	279	7	250	797	254
298511919	dCache_1	42	314	273	809	-	-	-	-	-	-	-	-
298512009	dCache_3	34	322	289	689	3lid_A	98.3	32	324	3	282	689	295
298512042	dCache_1	38	263	226	854	-	-	-	-	-	-	-	-
298571342	dCache_1	28	286	259	728	3lif_A	98.9	31	286	6	251	728	254
298590254	dCache_1	28	272	245	558	3lif_A	99.7	29	273	5	252	558	254
298592374	dCache_1	45	312	268	622	3lif_A	99.3	55	310	13	249	622	254
298592497	dCache_1	52	226	175	226	3lif_A	99.6	52	226	4	167	226	254
298717843	dCache_1	1	248	248	456	3lif_A	99.8	2	247	11	250	456	254
298717919	dCache_1	22	275	254	501	3lif_A	99.8	24	275	6	251	501	254
298719529	dCache_1	57	308	252	648	3lif_A	99.8	58	308	5	250	648	254
299062744	dCache_1	5	232	228	233	3lic_A	99.6	7	215	15	207	233	274
299065972	dCache_1	30	315	286	536	3lif_A	99.6	39	324	12	250	536	254
299526756	dCache_1	56	314	259	806	-	-	-	-	-	-	-	-
299541219	dCache_3	42	302	261	966	2bas_A	100	688	959	3	273	966	431
299877717	dCache_1	47	310	264	311	3lif_A	99.1	164	294	63	185	311	254
300072624	dCache_1	56	362	307	975	3li9_A	99.4	57	364	7	282	975	291
300073650	dCache_1	47	299	253	554	3lif_A	99.8	46	301	3	252	554	254
300074797	dCache_3	34	278	245	797	2bas_A	100	527	783	18	273	797	431
300074811	dCache_1	85	338	254	1106	2bas_A	100	840	1094	20	272	1106	431
300074878	dCache_1	77	328	252	601	3lif_A	99.5	83	327	11	250	601	254
300075807	dCache_1	42	289	248	556	3lif_A	99.8	41	289	2	251	556	254
300075808	dCache_1	42	299	258	765	3lif_A	99.7	39	300	3	252	765	254
300076385	dCache_1	415	738	324	882	3lif_A	99.6	425	686	14	250	882	254
300076703	dCache_1	49	308	260	515	3lif_A	99.8	51	308	5	251	515	254
300337257	dCache_1	34	298	265	1008	-	-	-	-	-	-	-	-
300337613	dCache_3	34	276	243	676	3lif_A	98.6	40	276	11	250	676	254
300399838	dCache_1	3	225	223	436	3lif_A	99.5	29	229	56	250	436	254
300403230	dCache_1	3	225	223	436	3lif_A	99.5	28	230	55	251	436	254
300416563	dCache_1	73	293	221	294	3lif_A	99.7	76	292	6	224	294	254
300433999	sCache_3_1	24	158	135	456	3cwf_A	93	23	153	2	119	456	122
300434684	dCache_1	34	282	249	662	3lif_A	99.6	36	282	6	251	662	254
300442287	dCache_1	35	318	284	685	3lic_A	99.1	42	316	10	271	685	274
300443144	sCache_3_1	61	184	124	450	3by8_A	97.4	64	231	5	139	450	142
300444472	dCache_1	2	257	256	662	3lif_A	98.6	3	258	20	250	662	254
300444918	dCache_1	39	282	244	583	3c8c_A	99.1	38	282	3	238	583	240
300446033	dCache_1	80	323	244	608	3lif_A	99.5	84	325	9	252	608	254
300446677	dCache_3	38	289	252	736	-	-	-	-	-	-	-	-
300447576	dCache_1	23	262	240	554	3lif_A	99.5	27	264	9	252	554	254
300447645	dCache_1	52	293	242	587	3lif_A	99.5	53	293	6	251	587	254
300448320	dCache_1	38	327	290	1052	3lid_A	99.4	43	322	17	275	1052	295
300497403	sCache_3_1	54	195	142	635	-	-	-	-	-	-	-	-
300525158	dCache_1	3	225	223	436	3lif_A	99.5	29	230	56	251	436	254
300604251	sCache_3_2	19	154	136	945	-	-	-	-	-	-	-	-
300604291	sCache_3_1	32	177	146	619	-	-	-	-	-	-	-	-
300606921	dCache_1	39	301	263	1033	3lif_A	99.2	41	302	7	252	1033	254
300606937	dCache_1	48	356	309	830	3lif_A	99.3	164	356	71	251	830	254
300688264	dCache_1	1	254	254	580	3lif_A	99.6	3	255	6	251	580	254
300689183	dCache_1	1	235	235	562	3lif_A	99.7	3	234	16	250	562	254
300689199	dCache_1	14	300	287	632	3lif_A	99.6	12	299	4	250	632	254
300689562	dCache_1	15	272	258	687	3lif_A	99.6	12	272	4	251	687	254
300852468	sCache_3_1	44	188	145	627	-	-	-	-	-	-	-	-
301161068	sCache_3_1	1	115	115	408	1p0z_A	93.1	12	106	36	127	408	131
301162574	sCache_3_1	58	177	120	610	3cwf_A	95.4	57	183	4	120	610	122
301166396	dCache_1	47	327	281	683	3lid_A	99.4	43	334	2	287	683	295
301167603	sCache_3_1	60	184	125	615	-	-	-	-	-	-	-	-
301636938	dCache_1	51	322	272	615	3lid_A	99.3	45	329	2	287	615	295
301637605	sCache_2	51	198	148	531	2qhk_A	97.8	84	193	49	158	531	174
301638076	dCache_1	42	323	282	1220	3lid_A	99.7	53	323	17	278	1220	295
301638095	dCache_1	52	295	244	597	3lif_A	99.1	64	296	12	251	597	254
301638120	dCache_1	36	290	255	681	3lif_A	99.5	56	289	20	250	681	254
301638193	sCache_2	16	167	152	170	2qhk_A	99.8	21	162	17	158	170	174
301638221	dCache_1	34	315	282	634	3lif_A	99.4	35	315	5	251	634	254
301638604	Cache_3-Cache_2	42	369	328	665	3li9_A	99.4	191	366	120	279	665	291
301638633	dCache_1	234	430	197	430	3lif_A	98.9	315	429	52	158	430	254
301639113	sCache_3_1	34	173	140	591	-	-	-	-	-	-	-	-
301639457	Cache_3-Cache_2	31	334	304	656	3lif_A	99.5	33	333	5	251	656	254
301640265	sCache_2	1	160	160	165	3ub6_A	99.8	18	158	17	163	165	181
301641021	sCache_2	180	317	138	694	3lif_A	99.5	445	693	5	239	694	254
301641279	sCache_2	27	165	139	166	2qhk_A	99.8	23	159	15	158	166	174
302192786	dCache_3	42	264	223	768	2bas_A	100	506	761	17	274	768	431
302195970	dCache_1	41	314	274	608	3lid_A	99.1	36	316	2	278	608	295
302197408	dCache_1	42	311	270	637	3lif_A	99.5	42	312	4	251	637	254
302197471	dCache_1	32	293	262	606	3lid_A	99.3	28	300	2	287	606	295
302197550	dCache_1	29	334	306	733	3li9_A	99.6	41	337	6	282	733	291
302198031	dCache_1	61	306	246	679	3lif_A	99.2	67	307	10	250	679	254
302198201	dCache_1	36	285	250	475	3lif_A	99.6	43	285	9	250	475	254
302198849	dCache_2	47	325	279	520	2qhk_A	98.8	187	309	49	161	520	174
302198855	dCache_1	20	279	260	653	3lif_A	98.9	41	278	7	250	653	254
302203205	dCache_1	35	305	271	608	3li9_A	99.6	39	307	9	282	608	291
302204214	dCache_1	36	306	271	646	3li9_A	99.3	41	307	10	281	646	291
302308789	dCache_1	48	338	291	1103	-	-	-	-	-	-	-	-
302325748	dCache_1	38	291	254	1008	-	-	-	-	-	-	-	-
302394170	dCache_1	35	286	252	471	3lib_A	99.5	38	286	8	279	471	290
302394923	dCache_1	51	305	255	687	3lif_A	99.2	47	304	4	250	687	254
302395039	sCache_3_3	45	196	152	581	2kse_A	96	13	65	5	57	581	186
302395948	dCache_1	33	293	261	624	3c8c_A	99.2	136	293	86	238	624	240
302395955	dCache_1	30	201	172	457	3by8_A	96.4	32	186	2	140	457	142
302396724	dCache_1	39	288	250	1031	-	-	-	-	-	-	-	-
302396993	dCache_1	12	267	256	482	3li9_A	99.4	27	267	14	280	482	291
302433360	dCache_1	2	241	240	249	3li9_A	99.6	14	209	24	212	249	291
302458050	sCache_3_1	28	165	138	382	2kse_A	97.2	1	188	10	184	382	186
302468876	sCache_3_1	28	165	138	482	2kse_A	95.4	1	48	10	57	482	186
302490854	dCache_1	58	309	252	897	3lif_A	99.7	58	309	4	251	897	254
302491545	sCache_3_1	51	184	134	611	-	-	-	-	-	-	-	-
302491883	dCache_1	42	286	245	714	3lif_A	99.7	47	299	4	251	714	254
302492299	dCache_1	18	331	314	739	3li9_A	99.6	31	332	10	280	739	291
302492321	dCache_1	36	320	285	1229	3lid_A	99.5	37	319	11	275	1229	295
302492732	dCache_1	27	283	257	622	3lif_A	99.8	27	285	3	252	622	254
302492900	sCache_2	56	210	155	625	2qhk_A	97.8	59	201	15	156	625	174
302494852	sCache_3_1	1	126	126	431	3cwf_A	93.7	2	123	12	119	431	122
302573664	dCache_1	2	143	142	688	3c8c_A	98.5	9	145	90	238	688	240
302581325	sCache_3_2	45	177	133	872	-	-	-	-	-	-	-	-
302581330	dCache_1	37	309	273	1115	-	-	-	-	-	-	-	-
302581556	dCache_1	34	295	262	704	3lid_A	98.9	30	300	2	284	704	295
302581640	dCache_1	35	293	259	942	3lif_A	99.8	34	293	2	251	942	254
302581644	dCache_1	36	326	291	925	2bas_A	100	663	918	20	273	925	431
302581805	dCache_3	33	322	290	599	3lid_A	96.6	29	130	3	93	599	295
302582111	dCache_1	39	322	284	995	2bas_A	100	739	993	21	273	995	431
302582326	dCache_1	291	547	257	1157	2bas_A	100	877	1147	2	272	1157	431
302754788	dCache_1	221	405	185	545	3lic_A	96.2	350	417	128	199	545	274
302785295	dCache_1	83	330	248	1024	-	-	-	-	-	-	-	-
302804196	dCache_1	220	404	185	544	3lic_A	96.4	349	416	128	199	544	274
302864016	dCache_1	23	290	268	521	3c8c_A	99.5	122	291	86	238	521	240
303294932	dCache_1	48	297	250	596	3c8c_A	99.2	62	301	11	233	596	240
303300232	dCache_1	21	327	307	1006	3lid_A	98.9	17	329	2	282	1006	295
304342623	dCache_1	32	279	248	582	3lid_A	99	28	285	2	286	582	295
304342806	dCache_1	41	295	255	599	3lid_A	99.3	38	301	3	286	599	295
304343050	dCache_1	42	283	242	586	3lid_A	99	38	290	2	287	586	295
304343524	dCache_1	68	334	267	717	3lid_A	99.2	64	340	2	286	717	295
304343631	dCache_1	46	296	251	677	3lif_A	99.5	50	296	6	251	677	254
304344207	dCache_1	36	307	272	605	3lid_A	99.3	32	314	2	287	605	295
304344901	sCache_3_1	38	161	124	474	2kse_A	95.8	3	95	9	103	474	186
304345091	dCache_1	35	270	236	513	3lif_A	98.9	40	277	8	250	513	254
304345386	dCache_1	42	290	249	687	3lid_A	99.4	38	296	2	286	687	295
304345456	dCache_1	48	296	249	549	3lif_A	99.4	53	295	9	250	549	254
304357078	dCache_1	37	307	271	633	3lif_A	99.6	34	307	5	251	633	254
304368459	dCache_1	62	343	282	730	3li9_A	99.5	59	343	6	280	730	291
304369878	dCache_1	42	280	239	572	3lif_A	99.3	45	280	7	250	572	254
304370001	sCache_3_3	9	157	149	185	3by8_A	97.3	6	158	2	140	185	142
305856787	dCache_1	24	270	247	576	3lid_A	99.1	18	277	2	287	576	295
305858106	dCache_1	57	340	284	654	3lid_A	98.8	55	341	2	279	654	295
305859321	dCache_1	55	307	253	813	3lid_A	99.3	48	313	3	286	813	295
306527768	dCache_1	74	323	250	544	3lif_A	99.8	74	324	4	250	544	254
306530021	dCache_1	26	274	249	525	3lif_A	99.6	30	274	8	251	525	254
306530318	dCache_1	64	354	291	356	3lif_A	99.5	118	355	21	243	356	254
306907630	dCache_1	47	353	307	564	3lif_A	99.4	164	358	63	251	564	254
306978376	dCache_3	44	287	244	604	3lif_A	98.9	33	287	7	250	604	254
306978652	dCache_1	32	328	297	652	3lid_A	99.3	27	249	2	209	652	295
306978966	dCache_3	46	288	243	776	2bas_A	100	513	771	16	272	776	431
306979337	dCache_1	25	321	297	520	3lid_A	99.3	130	332	66	284	520	295
306981885	dCache_1	103	415	313	724	3lid_A	99.4	31	421	2	286	724	295
307215685	dCache_3	78	356	279	697	1p0z_A	97.9	91	245	6	127	697	131
307344822	sCache_3_1	36	161	126	471	2kse_A	95.9	3	95	7	103	471	186
307553968	dCache_1	47	353	307	564	3lif_A	99.4	165	358	64	251	564	254
307583575	dCache_1	63	309	247	795	2bas_A	100	514	772	17	273	795	431
307583732	dCache_1	61	292	232	841	3t4l_A	99.5	65	273	5	265	841	270
307632870	dCache_1	44	306	263	1756	3lic_A	99.5	45	308	3	273	1756	274
307636793	sCache_2	31	187	157	551	2qhk_A	99.2	29	186	8	164	551	174
307771319	dCache_1	33	340	308	524	3lid_A	99.3	29	347	2	287	524	295
307774227	dCache_1	3	151	149	534	3lif_A	98.8	5	150	109	250	534	254
308057484	dCache_1	57	307	251	528	3lif_A	99.8	54	307	4	251	528	254
308064462	sCache_2	31	187	157	551	2qhk_A	99.2	30	186	9	164	551	174
308088383	dCache_1	4	237	234	463	3lif_A	98.2	111	223	53	160	463	254
308088605	dCache_1	13	324	312	829	2bas_A	100	573	827	21	272	829	431
308106582	dCache_1	24	337	314	1111	-	-	-	-	-	-	-	-
308115384	dCache_1	2	261	260	575	3lid_A	98.6	7	185	13	209	575	295
308226859	dCache_1	37	316	280	531	3lid_A	99.2	27	322	3	286	531	295
308227208	dCache_1	38	295	258	934	-	-	-	-	-	-	-	-
308227253	dCache_1	31	295	265	816	2bas_A	100	552	808	19	273	816	431
308270674	dCache_1	23	291	269	1252	-	-	-	-	-	-	-	-
308271010	dCache_1	53	296	244	584	3lif_A	99.4	59	295	6	250	584	254
308271049	dCache_1	42	314	273	1046	3lif_A	99.1	48	315	10	252	1046	254
308272251	dCache_1	4	252	249	531	3t4l_A	99.6	9	224	3	265	531	270
308272868	dCache_1	43	284	242	584	3lif_A	99.4	49	285	13	251	584	254
308272876	dCache_1	37	273	237	553	3lif_A	98.6	42	273	11	250	553	254
308272879	dCache_1	43	286	244	564	3lif_A	99.5	46	286	9	251	564	254
308273634	sCache_3_1	34	174	141	598	-	-	-	-	-	-	-	-
308445521	sCache_3_2	31	172	142	422	2kse_A	97.1	4	201	7	185	422	186
308509760	dCache_1	332	596	265	1081	3lic_A	98.2	440	641	128	263	1081	274
308738318	dCache_1	29	293	265	548	3lif_A	99.4	34	292	9	250	548	254
308738483	dCache_1	40	295	256	767	2bas_A	100	500	757	19	273	767	431
308738900	dCache_1	26	282	257	735	2bas_A	100	474	733	16	273	735	431
308740601	dCache_1	33	279	247	478	3c8c_A	99.7	43	284	7	238	478	240
308741411	dCache_1	36	281	246	611	3lif_A	99.6	42	281	8	250	611	254
308750637	sCache_3_1	43	204	162	470	3by8_A	82.6	48	121	6	81	470	142
308824268	sCache_3_3	35	190	156	581	2kse_A	92.7	3	55	9	57	581	186
308824333	sCache_3_1	41	176	136	474	2kse_A	96.2	11	201	7	185	474	186
308824498	sCache_3_2	188	308	121	690	3lif_A	99.4	51	307	6	251	690	254
308824698	dCache_1	79	363	285	739	3lid_A	99.4	75	362	2	286	739	295
308824747	dCache_1	37	349	313	691	3lif_A	99.4	170	349	93	251	691	254
308914095	dCache_1	15	245	231	533	3lid_A	99	12	252	2	287	533	295
308915291	dCache_1	1	244	244	658	-	-	-	-	-	-	-	-
308915694	dCache_1	52	166	115	625	2bas_A	100	364	622	17	273	625	431
308920375	dCache_1	52	304	253	510	3lif_A	99.8	52	304	4	251	510	254
308921176	dCache_1	68	345	278	669	3lid_A	99.3	64	250	3	208	669	295
308921830	dCache_1	1	196	196	864	2bas_A	100	595	853	17	272	864	431
308924954	sCache_3_1	8	134	127	322	2qhk_A	95.6	42	134	61	162	322	174
308928331	sCache_3_1	34	188	155	455	2kse_A	80.3	86	104	85	103	455	186
309245229	dCache_1	51	297	247	603	3lid_A	99	46	305	3	288	603	295
309370943	dCache_1	39	343	305	1033	3li9_A	99.3	41	259	8	206	1033	291
309389129	dCache_1	10	283	274	1043	3li9_A	99.7	8	282	3	279	1043	291
309389469	dCache_3	37	309	273	513	3lif_A	99.3	37	218	8	180	513	254
309389568	dCache_1	40	309	270	694	3lid_A	99.1	37	315	3	286	694	295
309396110	dCache_1	44	369	326	757	3lib_A	99.5	189	371	118	280	757	290
309396376	dCache_1	34	296	263	1062	-	-	-	-	-	-	-	-
309702244	dCache_1	47	353	307	564	3lif_A	99.4	165	358	64	251	564	254
309747339	dCache_1	32	260	229	763	3lif_A	99.4	82	266	58	250	763	254
309747396	dCache_1	31	306	276	741	3lif_A	99.4	34	306	7	249	741	254
309747755	sCache_3_1	17	145	129	553	3cwf_A	98.4	16	142	2	120	553	122
310623726	dCache_1	39	294	256	982	-	-	-	-	-	-	-	-
310758745	dCache_1	36	282	247	533	3lif_A	99.5	39	282	7	251	533	254
310758942	dCache_1	69	335	267	964	-	-	-	-	-	-	-	-
310759977	dCache_1	56	330	275	659	3lif_A	99.4	54	330	3	250	659	254
310761691	dCache_1	38	280	243	531	3lif_A	99.6	52	280	15	251	531	254
310763640	dCache_1	37	283	247	533	3lif_A	99.5	40	282	7	250	533	254
310768330	dCache_1	26	273	248	527	3lif_A	99.6	29	273	6	251	527	254
310782396	dCache_1	43	267	225	786	3lif_A	99.5	33	267	5	251	786	254
310782466	dCache_1	32	324	293	734	3li9_A	99.7	33	327	7	282	734	291
310784211	dCache_1	28	293	266	840	-	-	-	-	-	-	-	-
310871520	sCache_3_3	36	184	149	566	3by8_A	68.6	98	181	58	137	566	142
310879072	dCache_1	29	303	275	618	3lid_A	99.3	26	214	3	210	618	295
311214921	sCache_3_3	58	206	149	590	1p0z_A	80.9	154	199	83	128	590	131
311220420	sCache_2	32	184	153	585	2qhk_A	98.1	31	188	12	163	585	174
311221082	dCache_1	68	322	255	650	3lif_A	99.8	70	323	3	252	650	254
311221275	dCache_1	52	303	252	635	3lif_A	99.8	50	304	2	252	635	254
311233174	dCache_3	51	334	284	824	3lif_A	99.2	48	335	6	251	824	254
311234406	dCache_1	34	288	255	742	3lif_A	99.8	33	288	3	251	742	254
311235482	dCache_2	23	387	365	724	3lif_A	98.6	197	381	73	250	724	254
311282827	dCache_1	43	309	267	600	3lif_A	99.2	47	313	8	249	600	254
311285713	sCache_2	1	80	80	442	2qhk_A	97.8	1	73	86	158	442	174
311286956	dCache_3	52	287	236	796	2bas_A	100	535	792	17	273	796	431
311692948	sCache_2	41	166	126	299	3ub6_A	99.7	34	175	16	165	299	181
311776257	dCache_3	22	269	248	649	3lif_A	99.2	23	268	5	251	649	254
311903149	sCache_3_3	37	185	149	572	2kse_A	95.9	1	57	1	57	572	186
312173166	dCache_1	37	283	247	532	3lif_A	99.6	40	283	7	251	532	254
312173787	Cache_3-Cache_2	35	319	285	644	3lif_A	99.5	37	317	4	251	644	254
312181705	dCache_1	63	342	280	722	3lid_A	99.2	59	348	2	286	722	295
312201751	dCache_1	39	287	249	594	3lid_A	99.5	34	295	2	287	594	295
312202192	dCache_1	51	319	269	789	3lid_A	98.9	47	325	3	286	789	295
312279446	sCache_3_1	54	195	142	635	-	-	-	-	-	-	-	-
312288617	dCache_1	41	347	307	455	3lid_A	99.2	166	350	80	278	455	295
312289632	dCache_1	1	246	246	556	3lid_A	99	3	165	27	208	556	295
312440445	dCache_1	34	344	311	1047	3lib_A	99.5	49	347	8	281	1047	290
312441600	dCache_1	14	238	225	539	3lid_A	98.9	10	243	2	285	539	295
312940263	dCache_3	48	316	269	1101	-	-	-	-	-	-	-	-
312940449	dCache_3	77	299	223	842	-	-	-	-	-	-	-	-
313127988	dCache_2	31	217	187	289	2qhk_A	99.5	37	202	6	163	289	174
313129118	dCache_1	41	332	292	349	3li9_A	99.9	44	335	8	283	349	291
313154026	Cache_3-Cache_2	64	168	105	525	2qhk_A	97.5	71	170	51	163	525	174
313154635	dCache_3	34	287	254	602	1p0z_A	98.4	57	183	9	128	602	131
313154670	dCache_1	34	303	270	505	3lid_A	99.3	31	309	3	286	505	295
313154913	dCache_3	44	285	242	734	2bas_A	100	493	734	15	263	734	431
313155302	dCache_1	62	322	261	863	3lif_A	99.4	415	684	11	249	863	254
313155615	dCache_3	55	321	267	923	2bas_A	100	654	922	4	272	923	431
313156049	dCache_1	36	251	216	669	3lid_A	96.9	37	183	7	178	669	295
313156457	dCache_1	29	237	209	504	3lid_A	98.2	25	223	2	285	504	295
313497433	dCache_1	21	297	277	612	3lid_A	99.4	17	206	2	210	612	295
313498372	dCache_1	66	351	286	716	3li9_A	99.4	74	351	12	280	716	291
313498951	dCache_1	28	280	253	503	3lif_A	99.8	31	281	6	250	503	254
313612735	sCache_3_1	31	170	140	591	-	-	-	-	-	-	-	-
313615610	sCache_3_1	37	184	148	610	-	-	-	-	-	-	-	-
313620815	sCache_3_1	37	184	148	610	-	-	-	-	-	-	-	-
313625276	sCache_3_1	37	184	148	343	2kse_A	95.9	6	56	6	56	343	186
313636361	sCache_3_1	31	170	140	591	-	-	-	-	-	-	-	-
313639666	sCache_3_1	37	184	148	610	-	-	-	-	-	-	-	-
313689105	dCache_1	30	291	262	744	2bas_A	100	482	741	16	273	744	431
315131564	dCache_2	15	203	189	570	2qhk_A	99	23	183	7	160	570	174
315133101	dCache_1	34	333	300	706	3li9_A	99.7	36	336	7	282	706	291
315178794	dCache_1	19	333	315	840	2bas_A	100	574	835	17	274	840	431
315179198	dCache_1	24	337	314	1113	-	-	-	-	-	-	-	-
315180120	dCache_3	56	324	269	681	1p0z_A	98.1	69	208	6	127	681	131
315181222	dCache_1	8	284	277	606	3lid_A	99.8	13	292	4	282	606	295
315265638	dCache_1	49	298	250	653	3lid_A	98.5	46	303	3	284	653	295
315274716	dCache_1	47	315	269	555	3lid_A	99.1	43	318	2	283	555	295
315275014	dCache_1	35	296	262	612	3lid_A	99.3	31	304	2	287	612	295
315275946	dCache_1	32	284	253	754	3lid_A	99.1	29	291	3	286	754	295
315276109	dCache_1	41	257	217	258	3lid_A	98.6	33	231	2	209	258	295
315278589	dCache_1	125	385	261	765	3lif_A	99.4	126	385	5	251	765	254
315278642	dCache_1	56	301	246	612	3lid_A	99	52	307	2	286	612	295
315278655	dCache_1	33	295	263	770	3lid_A	99	30	301	3	285	770	295
315279090	dCache_1	51	329	279	644	3lid_A	99.3	47	334	2	285	644	295
315279181	dCache_1	2	165	164	465	3c8c_A	99.2	5	166	88	238	465	240
315279796	dCache_1	47	321	275	642	3lid_A	99.3	43	328	2	287	642	295
315280414	dCache_1	36	283	248	593	3lid_A	99.2	32	290	2	287	593	295
315291538	dCache_1	4	154	151	464	3c8c_A	97.5	14	156	114	233	464	240
315416052	dCache_1	74	358	285	359	3lif_A	99.7	119	358	16	239	359	254
315418399	dCache_1	35	274	240	564	3lid_A	98.9	32	258	4	278	564	295
315469822	sCache_3_3	44	192	149	865	2bas_A	100	609	862	20	272	865	431
315472340	sCache_3_3	35	183	149	564	3by8_A	88.1	119	181	77	138	564	142
315474811	dCache_1	38	299	262	601	3lid_A	99.4	34	304	2	285	601	295
315475610	dCache_1	38	274	237	774	2bas_A	100	526	773	20	266	774	431
315478024	Cache_3-Cache_2	64	162	99	595	2qhk_A	97.8	30	163	14	162	595	174
315478263	dCache_1	28	286	259	305	3c8c_A	99.8	45	287	10	239	305	240
315480882	dCache_1	62	362	301	443	3li9_A	99.8	64	365	7	283	443	291
315482004	dCache_1	34	302	269	333	3c8c_A	99.6	47	302	4	238	333	240
315486302	dCache_1	20	253	234	550	3lid_A	99.1	12	269	2	287	550	295
315587737	sCache_3_1	51	190	140	560	3by8_A	98.2	43	189	4	139	560	142
315593280	dCache_1	66	369	304	655	3lif_A	99.7	67	370	5	251	655	254
315593887	dCache_1	76	341	266	644	3lif_A	99.1	77	341	5	249	644	254
315595742	dCache_1	83	385	303	679	3lif_A	99.6	83	385	5	251	679	254
315597191	dCache_1	32	279	248	842	3lif_A	99.8	30	281	2	252	842	254
315600030	dCache_1	54	313	260	903	2bas_A	100	644	896	18	272	903	431
315601538	dCache_1	25	272	248	861	2bas_A	100	593	846	18	273	861	431
315602309	dCache_3	39	286	248	661	3lid_A	99.4	34	294	2	287	661	295
315927182	dCache_1	1	132	132	504	3li9_A	98.3	1	133	155	281	504	291
315927453	dCache_1	1	265	265	637	3lib_A	99.5	25	267	53	281	637	290
31621080	dCache_1	34	285	252	613	3lid_A	99.3	30	292	3	286	613	295
316893612	dCache_1	38	296	259	985	-	-	-	-	-	-	-	-
316898496	sCache_3_1	28	159	132	470	3cwf_A	94.8	27	155	2	118	470	122
316899116	dCache_1	27	301	275	510	3c8c_A	99.6	37	300	3	237	510	240
316901120	sCache_3_1	2	107	106	410	3cwf_A	92.4	12	102	39	119	410	122
316901276	dCache_1	12	254	243	1090	-	-	-	-	-	-	-	-
316901866	dCache_1	42	295	254	483	3lib_A	99.7	55	299	9	280	483	290
316913819	sCache_3_1	46	212	167	647	-	-	-	-	-	-	-	-
316924896	dCache_1	39	278	240	518	3c8c_A	99.6	51	279	11	228	518	240
316942043	dCache_1	61	302	242	584	3lif_A	99.1	63	301	6	250	584	254
316942520	dCache_1	76	326	251	922	3lif_A	99.7	74	326	3	251	922	254
316942893	dCache_3	37	320	284	809	3lif_A	99.2	32	321	5	251	809	254
316942939	dCache_1	35	290	256	637	3lif_A	99.7	38	291	7	251	637	254
316942945	dCache_1	29	280	252	616	3lid_A	99.5	26	283	3	283	616	295
316943087	dCache_3	50	316	267	670	3lif_A	99.3	30	318	5	251	670	254
316945163	dCache_1	44	330	287	924	3lid_A	99.7	31	329	4	278	924	295
316945347	dCache_1	19	271	253	1070	3lif_A	99.6	22	271	7	250	1070	254
316945434	dCache_3	35	298	264	660	3lid_A	97.9	30	216	3	207	660	295
316945717	dCache_1	37	330	294	715	3lif_A	99.5	36	331	6	246	715	254
316946050	dCache_1	39	283	245	716	3lif_A	99.6	36	287	5	251	716	254
316946333	dCache_3	47	290	244	646	3lid_A	99.3	39	299	2	287	646	295
316947723	dCache_1	37	286	250	970	3lif_A	99.7	37	286	8	251	970	254
316947748	dCache_1	33	286	254	886	3lif_A	99.6	38	286	9	251	886	254
316947753	dCache_1	33	291	259	695	3lif_A	99.8	35	292	3	252	695	254
316950709	dCache_1	61	322	262	570	3lif_A	99.4	83	322	10	251	570	254
317013527	sCache_2	31	187	157	551	2qhk_A	99.1	30	186	9	164	551	174
317181422	sCache_2	44	200	157	564	2qhk_A	98.6	49	198	15	163	564	174
317388857	sCache_3_3	28	175	148	392	3by8_A	95.6	26	175	3	139	392	142
317398035	dCache_1	34	301	268	598	3lid_A	99.3	30	308	2	287	598	295
317399064	dCache_1	23	262	240	574	3lid_A	99.2	16	268	2	287	574	295
317403468	dCache_1	57	331	275	650	3lif_A	99.5	55	331	3	250	650	254
317403736	dCache_1	42	287	246	525	3lif_A	99.8	40	288	2	252	525	254
317407063	dCache_1	58	353	296	353	3lif_A	99.6	108	352	17	244	353	254
318603956	dCache_1	32	287	256	523	3lif_A	99.6	49	287	12	251	523	254
318605272	dCache_1	37	350	314	987	3lif_A	99.3	42	350	5	251	987	254
318607029	sCache_3_1	34	181	148	246	3cwf_A	98.2	29	177	2	120	246	122
319419059	dCache_1	37	310	274	799	3lif_A	99.3	37	327	5	250	799	254
319419502	dCache_1	40	300	261	603	3lid_A	99.4	34	236	2	208	603	295
319420442	dCache_1	24	277	254	525	3lid_A	99.5	31	278	8	281	525	295
319752240	dCache_1	512	808	297	859	-	-	-	-	-	-	-	-
319925832	dCache_3	43	283	241	603	3lid_A	98.1	41	286	4	285	603	295
319931260	dCache_1	34	278	245	515	3lif_A	98.1	159	265	60	158	515	254
319931850	dCache_1	19	299	281	1023	3li9_A	99.3	22	245	7	206	1023	291
319933190	dCache_1	8	250	243	581	3lif_A	99.6	10	250	7	251	581	254
319994180	dCache_1	38	285	248	1138	3lif_A	99.7	37	285	3	251	1138	254
319994348	dCache_1	271	512	242	1095	3lif_A	99.1	271	511	5	249	1095	254
319994443	dCache_1	220	507	288	976	3lif_A	99.3	220	513	5	250	976	254
320015424	dCache_1	36	293	258	298	3lif_A	99.5	41	266	5	187	298	254
320018825	dCache_1	40	303	264	774	3lid_A	98.9	36	311	2	287	774	295
320020289	sCache_3_3	36	184	149	572	3by8_A	64.2	127	180	84	136	572	142
320030474	dCache_1	1	226	226	444	3lif_A	99.8	23	226	52	251	444	254
320121247	dCache_1	32	284	253	1246	3lif_A	99.7	39	285	7	252	1246	254
320121802	dCache_3	38	326	289	1282	-	-	-	-	-	-	-	-
320122033	dCache_1	33	294	262	1145	-	-	-	-	-	-	-	-
320122299	dCache_1	36	256	221	754	3lif_A	99.2	31	256	4	250	754	254
320122319	dCache_1	58	317	260	1002	-	-	-	-	-	-	-	-
320122500	dCache_3	57	315	259	799	3lif_A	99.1	37	316	8	251	799	254
320122650	dCache_1	69	316	248	900	-	-	-	-	-	-	-	-
320122903	dCache_1	38	269	232	775	3lif_A	99.5	37	279	7	251	775	254
320122947	dCache_1	28	291	264	612	3lid_A	99	36	214	12	208	612	295
320123104	dCache_1	58	291	234	1058	-	-	-	-	-	-	-	-
320123117	dCache_1	33	292	260	773	3lif_A	99.7	35	295	6	252	773	254
320123265	dCache_2	29	297	269	978	2bas_A	100	709	960	20	272	978	431
320123332	dCache_1	30	288	259	946	3lif_A	99.3	31	285	5	248	946	254
320123451	dCache_1	70	310	241	596	3lif_A	99.4	71	309	5	250	596	254
320123456	dCache_1	35	268	234	547	3lif_A	99	38	272	5	250	547	254
320124153	dCache_1	33	285	253	815	3lif_A	99.3	36	284	8	250	815	254
320126254	dCache_1	31	297	267	1364	3lif_A	99.4	36	298	5	252	1364	254
320126439	dCache_1	37	289	253	699	3lif_A	99.3	43	288	11	250	699	254
320128102	sCache_3_1	25	156	132	486	2kse_A	93.1	2	93	9	103	486	186
320131740	dCache_1	6	235	230	526	3lif_A	99.7	4	236	4	252	526	254
320137080	dCache_1	56	301	246	584	3lif_A	99.6	54	293	4	251	584	254
320145479	dCache_2	1	136	136	540	2qhk_A	99	4	118	49	162	540	174
320145560	dCache_1	4	226	223	226	3lid_A	99.6	3	206	9	208	226	295
320145701	dCache_1	23	181	159	191	3lif_A	99.4	25	181	6	166	191	254
320324128	dCache_1	2	208	207	668	3lif_A	99.6	8	208	49	251	668	254
320447861	sCache_3_1	1	78	78	482	-	-	-	-	-	-	-	-
321161961	dCache_3	28	244	217	604	1p0z_A	97.1	55	180	9	127	604	131
322417202	sCache_3_1	40	162	123	584	-	-	-	-	-	-	-	-
32262274	dCache_1	35	311	277	685	3li9_A	99.5	36	314	6	283	685	291
32262285	dCache_1	33	324	292	481	3li9_A	99.8	36	327	8	283	481	291
322648533	dCache_1	49	352	304	431	3lid_A	99.1	173	357	81	278	431	295
322806796	sCache_3_1	4	107	104	522	-	-	-	-	-	-	-	-
323132509	sCache_3_1	126	289	164	554	3by8_A	91.6	130	286	5	138	554	142
323155548	sCache_3_1	37	191	155	278	3by8_A	96.3	45	188	9	138	278	142
323190074	dCache_1	14	271	258	581	3lid_A	99.2	11	190	10	208	581	295
323190321	sCache_3_1	34	181	148	390	2kse_A	96.6	2	52	9	59	390	186
323310715	dCache_1	30	285	256	594	3lid_A	98.6	35	211	14	208	594	295
323318664	dCache_1	43	302	260	837	3lid_A	99.6	54	304	19	275	837	295
323333114	dCache_1	45	332	288	1220	-	-	-	-	-	-	-	-
323374893	dCache_1	68	307	240	1026	3lif_A	99.6	74	309	7	252	1026	254
323375522	dCache_1	43	299	257	568	3lif_A	99.3	46	298	7	250	568	254
323381511	dCache_1	35	289	255	509	3lif_A	99.8	36	290	4	252	509	254
323382282	dCache_1	63	309	247	795	2bas_A	100	513	771	16	272	795	431
323383442	dCache_1	55	317	263	649	3lid_A	99.3	56	242	7	209	649	295
323398054	dCache_1	2	177	176	476	3c8c_A	99.2	21	178	88	238	476	240
323398477	dCache_1	30	326	297	803	2bas_A	100	533	790	17	272	803	431
323402178	dCache_1	19	360	342	1300	-	-	-	-	-	-	-	-
323458510	dCache_1	34	318	285	1118	3lid_A	99.6	37	321	8	280	1118	295
323459054	dCache_1	58	348	291	556	3lid_A	99.8	55	350	11	282	556	295
323459451	dCache_1	666	851	186	851	3lif_A	99.4	30	321	5	251	851	254
323459868	dCache_1	43	345	303	715	3li9_A	99.7	48	345	10	280	715	291
323459977	dCache_1	73	351	279	894	3lif_A	99.4	441	708	14	249	894	254
323460451	dCache_1	46	299	254	621	3lif_A	98.9	46	301	6	252	621	254
323460495	dCache_2	34	327	294	1107	2qhk_A	99.6	208	326	47	169	1107	174
323501983	dCache_1	26	342	317	635	3c8c_A	99.3	165	345	86	239	635	240
323503551	dCache_1	36	379	344	409	3c8c_A	99.2	201	379	91	238	409	240
323940385	dCache_1	47	353	307	526	3lif_A	99.5	163	357	62	250	526	254
323948341	dCache_1	47	353	307	564	3lif_A	99.4	165	358	64	251	564	254
323950388	dCache_1	14	271	258	581	3lid_A	99.1	12	190	11	208	581	295
323961999	dCache_1	47	353	307	564	3lif_A	99.4	162	357	61	250	564	254
323968371	dCache_1	47	353	307	564	3lif_A	99.4	163	358	62	251	564	254
323972745	dCache_1	47	353	307	564	3lif_A	99.4	165	358	64	251	564	254
323977864	dCache_1	47	353	307	564	3lif_A	99.4	165	358	64	251	564	254
324025416	dCache_1	33	296	264	598	3lid_A	99.2	29	302	2	285	598	295
324025432	dCache_1	49	281	233	574	3lid_A	98.9	42	287	2	287	574	295
324025487	dCache_1	38	295	258	743	3lid_A	98.8	31	300	3	285	743	295
324026017	dCache_1	63	320	258	610	3lid_A	99.2	57	327	2	287	610	295
324030375	dCache_1	13	257	245	545	3lid_A	99.1	5	264	2	287	545	295
324030471	dCache_1	43	296	254	592	3lid_A	98.9	37	302	5	286	592	295
324031008	dCache_1	56	311	256	639	3lib_A	99.3	63	311	9	278	639	290
324031075	dCache_1	23	280	258	579	3lid_A	98.9	20	283	3	282	579	295
324031293	dCache_1	48	311	264	676	3lid_A	99.3	39	319	2	286	676	295
324031513	dCache_1	35	300	266	611	3lid_A	99.3	29	307	2	287	611	295
324031840	dCache_1	21	269	249	584	3lid_A	99.3	15	276	2	287	584	295
324031893	dCache_1	48	311	264	596	3lid_A	99.4	44	318	2	287	596	295
324032466	sCache_3_1	48	179	132	483	3cwf_A	95.5	48	176	3	119	483	122
324032642	dCache_1	29	299	271	601	3lid_A	99.2	25	306	2	287	601	295
324033061	dCache_1	50	303	254	594	3lid_A	99.1	45	309	2	286	594	295
324033136	dCache_1	36	291	256	592	3lid_A	99	33	294	3	282	592	295
324033364	dCache_1	47	311	265	611	3c8c_A	99.2	38	312	3	238	611	240
324108063	dCache_1	33	287	255	1019	-	-	-	-	-	-	-	-
324114202	dCache_1	47	349	303	570	3lif_A	99.5	161	358	60	251	570	254
324119004	dCache_1	47	353	307	564	3lif_A	99.4	163	358	62	251	564	254
325059409	dCache_1	24	289	266	603	3lid_A	98.8	27	204	12	207	603	295
325062772	dCache_1	59	330	272	633	3lif_A	99.2	60	330	5	250	633	254
325065150	sCache_2	1	92	92	650	2bas_A	100	399	649	9	263	650	431
325124951	sCache_3_1	53	195	143	635	-	-	-	-	-	-	-	-
325156515	dCache_1	39	275	237	695	3lid_A	98.8	35	282	2	287	695	295
325471693	dCache_1	15	293	279	615	3lid_A	99.3	11	300	2	287	615	295
325475287	dCache_3	5	243	239	653	3lif_A	99.1	4	243	19	250	653	254
325485416	sCache_3_1	42	166	125	472	2kse_A	96.1	12	101	7	103	472	186
325488007	dCache_1	68	381	314	1005	2bas_A	99.9	748	988	18	265	1005	431
325495932	sCache_3_1	30	177	148	470	3cwf_A	86.7	88	171	48	118	470	122
325499644	dCache_1	18	271	254	582	3lid_A	99.3	13	191	12	209	582	295
325518495	dCache_1	2	248	247	570	3lid_A	99.1	1	163	30	208	570	295
325522091	dCache_1	31	318	288	713	3lif_A	97.6	185	320	109	251	713	254
325523282	sCache_3_1	34	170	137	193	3cwf_A	97.7	32	167	4	120	193	122
325523546	dCache_1	17	263	247	745	2bas_A	100	468	727	17	274	745	431
325523697	dCache_1	34	291	258	620	3c8c_A	99.2	47	290	8	237	620	240
[truncated: 51,585 more rows]
