# Supplementary material for: Cache Domains That are Homologous to, but Different from PAS Domains Comprise the Largest Superfamily of Extracellular Sensors in Prokaryotes
Source: PLoS Comput Biol. 2016 Apr 6;12(4):e1004862. doi: 10.1371/journal.pcbi.1004862 (PMC4822843; doi:10.1371/journal.pcbi.1004862)
Supplement: S5 Data — (XLSX) [file pcbi.1004862.s021.xlsx]

## Sheet: 1-OverlapOtherPfamDomains
Accession	Pfam Domain Architecture	Cache new models				Pfam domains								Comments
		Domain	Start	End	Evalue	Domain	Start	End	Evalue	Domain	Start	End	Evalue
H1XNI1	CHASE~PAS_9~PAS_9~PAS~PAS_9~PAS~PAS_9~HisKA_2~HATPase_c	dCache_1	39	205	1.5e-05	CHASE	91	212	4e-10					Evalue for other domains is lower and these hits not considered as Cache
G8R1U9	CHASE~HisKA~HATPase_c~Response_reg	dCache_1	41	222	0.00015	CHASE	94	217	5.3e-10
C6E245	CHASE~PAS_9~HisKA~HATPase_c~Response_reg	dCache_1	57	263	0.0007	CHASE	92	216	1.7e-06
Q0AR92	CHASE~HisKA~HATPase_c	dCache_1	258	410	0.00019	CHASE	322	423	5.2e-16
D9R0J6	CHASE~PAS_3~GGDEF~EAL	dCache_1	29	209	0.00059	CHASE	74	201	1.9e-06
F6CMI2	CHASE4~HAMP~PAS_3~PAS_4~GGDEF~HD_5	dCache_3	42	191	0.00011	CHASE4	51	199	5.5e-37
Q8THY1	CHASE4~PAS_4~HisKA~HATPase_c~Response_reg~Response_reg	dCache_3	66	207	7.9e-07	CHASE4	50	209	1.7e-29
C4XQU7	CHASE4~HisKA~HATPase_c~Response_reg~Hpt	dCache_3	120	238	1.5e-06	CHASE4	78	233	2e-30
A4J7U2	CHASE4	dCache_3	16	129	2e-07	CHASE4	7	119	7.9e-12
E1RDF8	CHASE4~HAMP~PAS~PAS_9~HisKA~HATPase_c~Response_reg	dCache_3	80	292	3.2e-08	CHASE4	82	232	1.8e-14
A7BWA5	CHASE4~GGDEF	dCache_3	100	264	0.00024	CHASE4	51	212	1.5e-40
Q46DM2	CHASE4~PAS_4~HisKA~HATPase_c~Response_reg~Response_reg	dCache_3	49	273	2.9e-11	CHASE4	50	229	1.1e-47
F2NDQ4	PAS~PAS_9~HisKA~HATPase_c~Response_reg	dCache_3	51	235	0.0003	PAS	6	110	7e-09	PAS_9	14	112	7.6e-09
F5SB37	PAS~PAS~Sigma54_activat~HTH_8	sCache_3_2	138	226	1e-05	PAS	118	218	6.9e-13
A4IPE6	Cache_3~PAS_9~SPOB_a~HATPase_c	sCache_3_3	252	316	0.00044	PAS_9	219	310	3.2e-06
Q47GW9	PAS_9~PAS_9~GGDEF	dCache_3	81	142	0.00019	PAS_9	20	141	2.4e-08
B4BM62	Cache_3~PAS_9	sCache_3_3	244	316	0.00013	PAS_9	219	310	1.4e-06
D6CK05	PAS_9~HisKA~HATPase_c	dCache_1	253	466	0.00087	PAS_9	461	562	1.5e-09
C7NP99	Response_reg~PAS_4~HisKA~HATPase_c	dCache_1	98	247	0.00014	Response_reg	11	112	2.3e-10	PAS_4	152	255	2.5e-11
A8H8U1	SBP_bac_3~HD_5	dCache_1	45	304	6e-05	SBP_bac_3	301	518	1.7e-22
A8T2I0	SBP_bac_3~HAMP~HD_5	dCache_1	45	300	8.2e-06	SBP_bac_3	294	506	5.1e-12
G7EWL2	SBP_bac_3~HD_5	dCache_1	28	307	1.7e-09	SBP_bac_3	299	520	1.6e-20
B0TV28	SBP_bac_3~HAMP~HD_5	dCache_1	44	304	0.00014	SBP_bac_3	301	518	3.8e-24
B1KR17	SBP_bac_3~HD_5	dCache_1	46	317	8.6e-07	SBP_bac_3	297	515	5.2e-18
E6RPQ2	SBP_bac_3~HD_5	dCache_1	29	307	6.4e-07	SBP_bac_3	299	520	3.6e-23
B1KR18	SBP_bac_3~HD_5	dCache_1	45	305	6.3e-05	SBP_bac_3	302	519	3.6e-19
E3BEN1	SBP_bac_3~HD_5	dCache_1	41	342	6.1e-07	SBP_bac_3	293	509	8.6e-16
A7MW31	SBP_bac_3~HD_5	dCache_1	45	301	0.00023	SBP_bac_3	299	506	1e-12
A7MW27	SBP_bac_3~HD~HD_5	dCache_1	60	205	0.00038	SBP_bac_3	196	406	4.8e-18
D0XG61	SBP_bac_3~HAMP~HD_5	dCache_1	45	300	0.00018	SBP_bac_3	298	506	6.1e-14
G7FG00	SBP_bac_3~HD_5	dCache_1	29	307	1e-07	SBP_bac_3	299	520	7.5e-22
G4RA13	Sensor_TM1~Stimulus_sens_1~HAMP~HisKA~HATPase_c	dCache_1	109	289	0.00087	Sensor_TM1	47	118	2.5e-21	Stimulus_sens_1	145	254	8.7e-28
F2PC26	SMP_2	sCache_3_1	40	153	0.00039	SMP_2	9	202	7.3e-31
B6JJT3	Sensor_TM1~Stimulus_sens_1~HAMP~HisKA~HATPase_c	sCache_3_1	231	292	4.7e-05	Stimulus_sens_1	148	257	8.5e-35
Q11CD4	Sensor_TM1~Stimulus_sens_1~HAMP~HisKA~HATPase_c	sCache_3_1	206	265	0.00068	Stimulus_sens_1	133	237	3.5e-28
G2TDF2	Sensor_TM1~Stimulus_sens_1~HAMP~HisKA~HATPase_c	sCache_3_1	190	249	9.3e-07	Stimulus_sens_1	101	211	2.9e-12
F8BJZ1	Sensor_TM1~Stimulus_sens_1~HAMP~HisKA~HATPase_c	sCache_3_1	231	292	4.7e-05	Stimulus_sens_1	148	257	8.5e-35
H6SNA2	Sensor_TM1~Stimulus_sens_1~HAMP~HisKA~HATPase_c	sCache_3_1	204	264	7.5e-06	Stimulus_sens_1	116	228	4.8e-12
Q2RNS8	Sensor_TM1~Stimulus_sens_1~HAMP~HisKA~HATPase_c	sCache_3_1	190	249	9.3e-07	Stimulus_sens_1	101	211	2.9e-12
D1JAG2	CHASE~HisKA~HATPase_c	dCache_1	27	184	1e-08	CHASE	2	82	5.7e-05					Evalue for Cache domains is lower and these hits are considered as Cache
E1RH41	CHASE	dCache_1	49	281	1.2e-07	CHASE	118	200	0.051
Q12Y17	CHASE~HisKA~HATPase_c	dCache_1	38	283	2.1e-14	CHASE	113	210	0.079
G6FLU0	CHASE	dCache_1	43	278	1.7e-07	CHASE	126	206	0.022
A3CSV3	CHASE	dCache_1	57	243	1.2e-05	CHASE	135	214	0.0056
G6FM08	CHASE	dCache_1	39	274	1.5e-06	CHASE	121	184	0.31
Q9KWB3	CHASE4~HAMP~MCPsignal	dCache_1	56	337	0.00026	CHASE4	146	209	0.25
D7DT63	CHASE4~HAMP~MCPsignal	dCache_3	43	294	3.5e-33	CHASE4	107	218	0.072
A4G057	CHASE4~HAMP~MCPsignal	sCache_3_3	189	291	1.6e-19	CHASE4	57	194	0.13
H1I414	CHASE4~HAMP~MCPsignal	dCache_3	40	268	9.3e-14	CHASE4	56	199	1.3e-07
G2FNZ8	CHASE4~HAMP~MCPsignal	dCache_3	8	132	2.5e-05	CHASE4	19	79	0.00016
F4XW38	GAF_2	dCache_1	45	227	1.3e-06	GAF_2	220	263	0.0031
C6BRW7	LuxQ-periplasm~HAMP~PAS_4~PAS_4~HisKA~HATPase_c	dCache_1	49	236	3.8e-07	LuxQ-periplasm	137	222	6.6e-07
D4H1W5	MobB~PAS_9~PAS_9~PAS_9~GGDEF	dCache_3	39	284	2.1e-25	MobB	227	344	0.019
I0QAZ5	Nop52	dCache_1	33	142	3.1e-06	Nop52	5	104	0.28
D4ZPN0	PG_binding_1~HAMP~PAS_8~HisKA~HATPase_c~Response_reg	dCache_1	207	378	5e-16	PG_binding_1	197	251	2.1e-09
H1WMN7	PG_binding_1~HAMP~PAS_8~HisKA~HATPase_c~Response_reg	dCache_1	231	378	1.1e-15	PG_binding_1	197	251	2.9e-07
E1R0T5	Sensor_TM1~HAMP~HisKA~HATPase_c	sCache_3_1	29	103	3.2e-06	Sensor_TM1	6	58	0.018
A8GD72	Cache_3~PAS~SPOB_a~HATPase_c	sCache_3_2	217	326	2.6e-35	PAS	216	316	1.9e-05	SPOB_a	324	381	2e-10
A5D2L2	Cache_3~PAS~SPOB_a~HATPase_c	sCache_3_2	214	332	2.9e-35	PAS	224	322	4e-08	SPOB_a	330	387	5.2e-12
C3BB61	Cache_3~PAS_10~SPOB_a~HATPase_c	sCache_3_2	215	318	5.2e-24	PAS_10	217	308	0.0068	SPOB_a	316	359	2.9e-09
C3BT86	Cache_3~PAS_10~SPOB_a~HATPase_c	sCache_3_2	215	318	1.9e-23	PAS_10	217	308	0.0068	SPOB_a	316	358	3.6e-09
E8RCK5	HAMP~PAS_9~PAS_4~PAS_4~HisKA~HATPase_c~Response_reg	dCache_1	729	869	1.2e-26	PAS_4	750	860	0.04
I0JQW4	Cache_3~PAS_8~SPOB_a~HATPase_c	sCache_3_2	252	320	7.2e-24	PAS_8	217	265	0.11	SPOB_a	318	374	1.4e-08
E3PWR2	GGDEF	dCache_2	179	359	1.4e-16	GGDEF	352	513	3.7e-37					These are cases of overlap with output or signaling domains. These hits are considered as Cache domains
F1TBQ5	GGDEF	dCache_2	30	348	5.3e-14	GGDEF	338	494	2.2e-36
H1J308	GGDEF	dCache_2	47	368	1.7e-17	GGDEF	351	508	8.9e-38
D4LVZ7	Cache_1~GGDEF	dCache_1	37	211	1.8e-11	GGDEF	208	354	1.1e-38
D4KJ34	Cache_1~MCPsignal	dCache_1	14	241	1.4e-19	MCPsignal	228	423	7.3e-37
D4KY67	Cache_1~MCPsignal	dCache_1	14	241	1e-19	MCPsignal	228	423	3e-37
C9YAN8	HAMP~MCPsignal	sCache_2	610	769	6.7e-11	MCPsignal	462	642	5.1e-45
F0JHT0	HAMP~MCPsignal	dCache_1	691	848	4.7e-29	MCPsignal	494	718	6.7e-46
H0BW30	HAMP~MCPsignal	sCache_2	329	474	1.2e-09	MCPsignal	152	349	1.4e-46
A1TQ23	HAMP~MCPsignal	sCache_2	365	498	1.5e-12	MCPsignal	173	371	3.8e-44
C5T8B0	HAMP~MCPsignal	sCache_2	343	490	2.8e-10	MCPsignal	170	364	1.6e-46
Q21VZ4	HAMP~MCPsignal	sCache_2	346	502	2e-11	MCPsignal	178	376	3.5e-45
F0Q351	HAMP~MCPsignal	sCache_2	364	498	3e-12	MCPsignal	173	371	4.2e-43
B7R9C2	HAMP~MCPsignal~Cache_1	dCache_1	366	515	2e-06	MCPsignal	179	373	5.9e-41
G2MVH6	HAMP~MCPsignal~Cache_1	dCache_1	378	544	1.3e-05	MCPsignal	207	401	6.9e-40
B2A3H8	HAMP~MCPsignal~Cache_1	dCache_1	406	554	2.9e-12	MCPsignal	218	408	7.6e-43
F1ZVQ7	HAMP~MCPsignal~Cache_1	dCache_1	341	507	1.1e-05	MCPsignal	170	364	6.9e-40
Q8R949	HAMP~MCPsignal~Cache_1	dCache_1	360	509	7.1e-07	MCPsignal	173	367	6.2e-41
A6STY7	HAMP~MCPsignal~Cache_2	dCache_2	457	631	2.3e-21	MCPsignal	306	499	2.7e-61
A4G167	HAMP~MCPsignal~Cache_2	sCache_2	481	632	2.3e-23	MCPsignal	309	502	2.8e-59
H0S5G8	MCPsignal	dCache_1	116	355	8.3e-11	MCPsignal	25	134	3.9e-14
A1WTH3	MCPsignal	dCache_1	282	474	5.8e-10	MCPsignal	129	338	1.5e-40
F6AT81	MCPsignal	sCache_2	362	495	1.6e-06	MCPsignal	199	379	5.9e-48
A8MEF1	MCPsignal	dCache_1	342	494	0.00055	MCPsignal	161	343	2e-35
A4YTX9	MCPsignal	dCache_1	117	356	4.9e-11	MCPsignal	27	134	1.4e-13
H6RKC7	MCPsignal	Cache_3-Cache_2	190	375	2.4e-35	MCPsignal	58	200	4.2e-23
B7WSN0	MCPsignal	sCache_2	355	491	0.00021	MCPsignal	167	365	1.1e-47
G2H3T3	MCPsignal	dCache_1	401	569	6.4e-08	MCPsignal	224	438	5.5e-49
Q07HU3	MCPsignal	dCache_1	83	354	1.2e-09	MCPsignal	24	136	8.3e-15
E8RLS6	MCPsignal	dCache_1	81	356	1.2e-09	MCPsignal	41	116	3.8e-09
A5EIS3	MCPsignal	dCache_1	117	355	4.3e-11	MCPsignal	26	134	6.7e-14
B5JMS3	MCPsignal	dCache_1	90	359	2.3e-14	MCPsignal	20	107	2.9e-11
D2S3V8	MCPsignal	Cache_3-Cache_2	211	412	3.3e-37	MCPsignal	94	257	5.7e-21
Q48G53	MCPsignal	dCache_1	63	305	0.00016	MCPsignal	22	84	4e-13
E7P7Z4	MCPsignal	dCache_1	61	307	5.7e-05	MCPsignal	22	84	3.1e-13
H0SZV9	MCPsignal	dCache_1	117	356	6e-11	MCPsignal	27	134	1.5e-13
B9E2J2	MCPsignal	dCache_1	370	542	4.9e-05	MCPsignal	193	411	1.2e-26
H0SGY5	MCPsignal	dCache_1	116	355	3.7e-10	MCPsignal	25	133	1.8e-14
B0SW41	MCPsignal	dCache_1	68	339	2.3e-12	MCPsignal	34	82	9.5e-07
B8DJJ5	MCPsignal	dCache_1	407	578	6.9e-06	MCPsignal	233	448	1.2e-48
H0TQK6	MCPsignal	dCache_1	89	356	3.9e-09	MCPsignal	25	133	2e-13
G2FTT0	MCPsignal	dCache_1	379	529	3.6e-08	MCPsignal	195	381	5.3e-32
A9BZZ0	MCPsignal	sCache_2	362	495	1.6e-06	MCPsignal	199	379	5.9e-48
C6PVH7	MCPsignal	dCache_1	409	553	1.3e-06	MCPsignal	215	422	1.6e-29
E6VE41	MCPsignal	dCache_1	82	353	2.7e-07	MCPsignal	25	114	9.3e-14
Q20WN4	MCPsignal	dCache_1	88	359	1.4e-10	MCPsignal	13	137	1.3e-12
F3DHK5	MCPsignal	dCache_1	63	307	5.6e-05	MCPsignal	22	84	4e-13
D5AV99	MCPsignal	dCache_1	67	297	0.00028	MCPsignal	16	95	7.1e-13
F8F0W5	MCPsignal	dCache_1	273	421	4.3e-06	MCPsignal	91	279	5.1e-12
D7CIZ6	MCPsignal	dCache_1	326	497	3.6e-07	MCPsignal	170	357	3.3e-25
B8GXQ1	MCPsignal	dCache_1	92	375	5e-12	MCPsignal	53	103	4.2e-07
D3P2E2	MCPsignal	sCache_3_3	48	123	1.5e-16	MCPsignal	118	247	8.4e-22
I0G8L1	MCPsignal	dCache_1	120	351	1.1e-08	MCPsignal	23	122	9.5e-15
E7PLR2	MCPsignal	dCache_1	63	307	2.4e-05	MCPsignal	22	84	4e-13
F3K5I0	MCPsignal	dCache_1	63	307	2.4e-05	MCPsignal	22	84	4e-13
G7DED4	MCPsignal	dCache_1	130	351	2.1e-08	MCPsignal	22	132	7.5e-15
B0U7Q3	MCPsignal	dCache_1	80	352	1.3e-07	MCPsignal	20	89	5.9e-13
Q2RL57	MCPsignal	dCache_1	347	506	1.5e-08	MCPsignal	160	359	1.7e-36
A8HV72	MCPsignal	dCache_1	188	451	4.1e-10	MCPsignal	121	201	2.6e-14
D5VPJ0	MCPsignal	dCache_1	68	338	1.4e-09	MCPsignal	30	81	3e-06
Q474N2	MCPsignal	dCache_1	153	399	1.7e-07	MCPsignal	67	156	4.9e-13
D7I2H3	MCPsignal	dCache_1	63	340	5.9e-06	MCPsignal	22	84	4e-13
F3KP17	MCPsignal	sCache_2	134	283	7.7e-13	MCPsignal	2	152	1.1e-40
Q2RLH1	MCPsignal	dCache_1	381	531	3.2e-08	MCPsignal	192	385	5.2e-40
A5N955	MCPsignal	dCache_1	370	542	4.9e-05	MCPsignal	193	411	1.2e-26
A4U015	MCPsignal	dCache_1	66	345	3.4e-07	MCPsignal	13	86	1.5e-11
F3KJ49	MCPsignal	dCache_1	429	704	1.9e-20	MCPsignal	372	455	3.4e-08
Q3A8H7	MCPsignal	dCache_1	322	513	1.4e-09	MCPsignal	168	379	4.3e-38
B9JBM2	MCPsignal	dCache_1	108	354	7.6e-11	MCPsignal	40	128	2.9e-13
F4LWA3	MCPsignal	dCache_1	367	512	4.5e-08	MCPsignal	186	370	1.6e-27
Q89M17	MCPsignal	dCache_1	121	351	7.9e-09	MCPsignal	22	123	2.3e-14
Q9ABR5	MCPsignal	dCache_1	92	375	5e-12	MCPsignal	53	103	4.2e-07
C6PN84	MCPsignal	dCache_1	413	563	5.1e-06	MCPsignal	227	419	2e-35
G4E9N1	MCPsignal~Cache_1	dCache_1	317	468	1.2e-12	MCPsignal	131	319	1.7e-29
A5D4I8	MCPsignal~Cache_1	dCache_1	261	450	2.1e-12	MCPsignal	123	314	2.1e-28
I0U7D3	MCPsignal~Cache_1	dCache_1	312	459	3.5e-08	MCPsignal	118	330	5.5e-33
B8FZQ0	MCPsignal~Cache_1	dCache_1	94	327	4.6e-22	MCPsignal	13	97	2.7e-23
F8CZ90	MCPsignal~Cache_1	dCache_1	312	459	3.4e-08	MCPsignal	118	330	1.6e-33
E3II37	MCPsignal~Cache_1	dCache_1	312	459	3.5e-08	MCPsignal	118	330	5.5e-33
F0DJV0	MCPsignal~Cache_1	dCache_1	295	460	1.1e-09	MCPsignal	131	331	9.7e-22
Q24PJ4	MCPsignal~Cache_1	dCache_1	105	337	5.2e-22	MCPsignal	23	107	2.3e-23
E6VZ29	MCPsignal~Cache_1	dCache_1	411	572	1.8e-11	MCPsignal	227	442	1.2e-42
C8W5Q6	MCPsignal~Cache_1	dCache_1	312	490	1.8e-08	MCPsignal	172	367	5e-27
F6DQP5	MCPsignal~Cache_1	dCache_1	85	327	7.2e-19	MCPsignal	8	97	2.3e-25
F6B7N2	MCPsignal~Cache_1	dCache_1	295	460	1.1e-09	MCPsignal	131	331	9.7e-22
B0STC9	MCPsignal~Cache_1	dCache_1	107	364	6.3e-07	MCPsignal	8	109	9.9e-25
B0SBV0	MCPsignal~Cache_1	dCache_1	107	364	6.3e-07	MCPsignal	8	109	9.9e-25
G6GJI9	MCPsignal~Cache_1	dCache_1	83	331	2e-19	MCPsignal	10	98	2.1e-25
G2FXM1	MCPsignal~Cache_1	dCache_1	88	328	1.8e-18	MCPsignal	5	97	1.7e-26
H5XSU3	MCPsignal~Cache_1	dCache_1	84	314	1.3e-18	MCPsignal	9	98	8e-28
A8F5J0	MCPsignal~Cache_1	dCache_1	335	497	1.1e-06	MCPsignal	166	351	1e-41
D6XZH0	MCPsignal~Cache_1	dCache_1	274	465	1.7e-10	MCPsignal	130	275	5.4e-27
G9XQC2	MCPsignal~Cache_1	dCache_1	105	337	5.2e-22	MCPsignal	23	107	2.3e-23
G6G6C6	MCPsignal~Cache_1	dCache_1	87	328	1.6e-19	MCPsignal	11	97	7.1e-26
E3PR14	MCPsignal~Cache_1	dCache_1	349	540	1.2e-07	MCPsignal	204	388	1.6e-38
C7LN75	MCPsignal~Cache_1	dCache_1	319	446	6.8e-08	MCPsignal	108	325	5e-18
F8IEJ6	MCPsignal~Cache_1	dCache_1	301	470	4.5e-08	MCPsignal	131	340	2.9e-20
F4LUK0	MCPsignal~Cache_1	dCache_1	352	532	3.8e-08	MCPsignal	189	383	5.5e-34
F0JEE9	MCPsignal~Cache_1	dCache_1	419	571	5.6e-07	MCPsignal	250	440	8.7e-45
C6J4L0	MCPsignal~Cache_1	dCache_1	325	524	2.6e-08	MCPsignal	183	375	2.3e-23
B8CVV7	MCPsignal~Cache_3	dCache_1	368	533	5e-09	MCPsignal	207	382	2.3e-32
D4H538	MCPsignal~YkuI_C	dCache_1	310	467	2.8e-08	MCPsignal	122	333	4.5e-40
E1QEG9	MCPsignal~YkuI_C	dCache_1	272	427	5.1e-09	MCPsignal	109	307	5.2e-23
B3PGZ0	MCPsignal~YkuI_C	dCache_1	327	505	1.2e-09	MCPsignal	148	370	6.8e-36
E8RCT1	MCPsignal~YkuI_C	dCache_1	315	470	1.4e-10	MCPsignal	131	325	6.9e-31
B5YH10	MCPsignal~YkuI_C	dCache_1	277	441	8.6e-12	MCPsignal	103	292	1.9e-26
C1D6K1	MCPsignal~YkuI_C	dCache_1	290	461	1e-08	MCPsignal	125	332	1.3e-41
Q28LY5	HAMP~MCPsignal	Cache_3-Cache_2	89	210	3.3e-20	HAMP	200	268	1.7e-05
Q2SK85	HAMP~GGDEF~GGDEF~EAL	dCache_1	34	300	8.2e-11	HAMP	295	357	0.026
A1SZ73	HAMP~GGDEF~EAL	Cache_3-Cache_2	102	228	0.0006	HAMP	213	277	0.00064
E4TYX5	HAMP~HD	dCache_1	30	224	6.8e-06	HAMP	222	287	1.6e-10
E3DMX2	Cache_2~HAMP~GGDEF~EAL	dCache_2	106	223	1.9e-18	HAMP	221	288	0.0025
F2LVU3	Cache_2~HAMP~MCPsignal	dCache_2	46	211	4.6e-31	HAMP	207	276	9.6e-08
F5LPM5	Cache_1~HAMP~MCPsignal	dCache_1	116	245	1e-07	HAMP	223	289	4.6e-10
G7VQ38	HAMP~His_kinase~HATPase_c	dCache_1	53	323	1.5e-12	HAMP	308	376	4.6e-06
H3ZAE1	HAMP~GGDEF~EAL	dCache_3	34	277	7.9e-23	HAMP	271	336	1.4e-07
H1YZM3	HAMP	dCache_1	36	197	2.4e-05	HAMP	195	261	2.3e-12
G6GK52	HAMP~HisKA~HATPase_c	dCache_1	253	393	0.00035	HAMP	204	268	1.9e-07	HisKA	392	458	2.6e-13
H1HUP2	HAMP~HisKA~HATPase_c	dCache_1	29	194	0.00016	HAMP	177	241	9.4e-08
F0YUK9	HAMP~His_kinase	dCache_1	37	305	8e-05	HAMP	303	369	7.2e-07
H6CJG4	HAMP~His_kinase~HATPase_c	dCache_1	53	323	1.7e-10	HAMP	308	376	3.3e-05
C2IK71	MCP_N~Cache_1~HAMP~MCPsignal	dCache_1	67	271	7.4e-27	MCP_N	5	105	6.9e-08					As was shown in Figure S1, MCP_N is a part of the Cache domain
O32442	MCP_N~Cache_1~HAMP~MCPsignal	dCache_1	35	273	1.6e-26	MCP_N	5	103	0.00032
E8MDB3	MCP_N~Cache_1~HAMP~MCPsignal	dCache_1	37	269	3.9e-23	MCP_N	4	102	2.2e-10
A6XY89	MCP_N~Cache_1~HAMP~MCPsignal	dCache_1	30	268	4.9e-26	MCP_N	1	103	5.3e-52
G7AR35	MCP_N~Cache_1~HAMP~MCPsignal	dCache_1	30	268	4.9e-26	MCP_N	1	103	5.3e-52
G6Z0U4	MCP_N~Cache_1~HAMP	dCache_1	30	269	1.9e-27	MCP_N	1	102	1.5e-51
G2L7E6	MCP_N~Cache_1~HAMP~MCPsignal	dCache_1	35	274	9.3e-29	MCP_N	5	103	0.0016
G2J304	MCP_N~Cache_1~HAMP~MCPsignal	dCache_1	31	267	5.3e-21	MCP_N	1	100	3.6e-06
A5KTS8	MCP_N~Cache_1~HAMP~MCPsignal	dCache_1	31	267	5.9e-24	MCP_N	1	102	1.8e-37
A3GPI8	MCP_N~Cache_1~HAMP~MCPsignal	dCache_1	30	268	4.9e-26	MCP_N	1	103	5.3e-52
Q2BGX4	MCP_N~Cache_1~HAMP~MCPsignal	dCache_1	31	270	4.8e-26	MCP_N	1	100	1.3e-05
A5F0T4	MCP_N~Cache_1~HAMP~MCPsignal	dCache_1	59	297	7.7e-27	MCP_N	29	130	1.2e-50
Q9HW91	MCP_N~Cache_1~HAMP~MCPsignal	dCache_1	35	274	9.3e-29	MCP_N	5	103	0.0016
C2HUL1	MCP_N~Cache_1~HAMP~MCPsignal	dCache_1	30	268	4.9e-26	MCP_N	1	103	5.3e-52
G7TXZ6	MCP_N~Cache_1~HAMP~MCPsignal	dCache_1	30	269	5.5e-27	MCP_N	1	102	3.1e-51
F8G4C6	MCP_N~Cache_1~HAMP~MCPsignal	dCache_1	35	267	1.2e-25	MCP_N	5	101	0.036
A6A9K9	MCP_N~Cache_1~HAMP~MCPsignal	dCache_1	59	297	7.7e-27	MCP_N	29	130	1.2e-50
B5ETG5	MCP_N~Cache_1~HAMP~MCPsignal	dCache_1	31	266	1.8e-24	MCP_N	1	101	1.3e-21
D2YN25	MCP_N~Cache_1~HAMP	dCache_1	32	268	2.3e-24	MCP_N	1	102	1.1e-37
D0GRY5	MCP_N~Cache_1~HAMP~MCPsignal	dCache_1	32	268	3.7e-24	MCP_N	1	102	2.3e-37
C6YGP2	MCP_N~Cache_1~HAMP~MCPsignal	dCache_1	58	297	6.1e-27	MCP_N	29	130	3.3e-51
D7HHE2	MCP_N~Cache_1~HAMP~MCPsignal	dCache_1	30	268	4.9e-26	MCP_N	1	103	5.3e-52
A3H0F3	MCP_N~Cache_1~HAMP~MCPsignal	dCache_1	30	268	4.9e-26	MCP_N	1	103	5.3e-52
C2ISX1	MCP_N~Cache_1~HAMP~MCPsignal	dCache_1	59	297	7.7e-27	MCP_N	29	130	1.2e-50
C2C859	MCP_N~Cache_1~HAMP~MCPsignal	dCache_1	31	269	7e-27	MCP_N	1	102	1.2e-50
C2IRA1	MCP_N~Cache_1~HAMP~MCPsignal	dCache_1	30	268	4.9e-26	MCP_N	1	103	5.3e-52
F9B320	MCP_N~Cache_1~HAMP~MCPsignal	dCache_1	30	268	5.7e-26	MCP_N	1	103	5.3e-52
C6YK19	MCP_N~Cache_1~HAMP~MCPsignal	dCache_1	67	271	7.4e-27	MCP_N	5	105	6.9e-08
C9NR17	MCP_N~Cache_1~HAMP~MCPsignal	dCache_1	36	268	4e-23	MCP_N	5	102	6.8e-10
Q1YZ88	MCP_N~Cache_1~HAMP~MCPsignal	dCache_1	31	266	9.5e-26	MCP_N	1	102	5.1e-27
H8JXY6	MCP_N~Cache_1~HAMP~MCPsignal	dCache_1	30	268	4.9e-26	MCP_N	1	103	5.3e-52
Q8D3R3	MCP_N~Cache_1~HAMP~MCPsignal	dCache_1	31	268	4.1e-24	MCP_N	1	102	2.7e-35
G7AF96	MCP_N~Cache_1~HAMP~MCPsignal	dCache_1	30	268	4.9e-26	MCP_N	1	103	5.3e-52
A3UL86	MCP_N~Cache_1~HAMP~MCPsignal	dCache_1	31	267	4.6e-24	MCP_N	1	102	1.5e-37
G5G2P7	MCP_N~Cache_1~HAMP	dCache_1	35	274	6.8e-29	MCP_N	5	103	0.00086
D2YS89	MCP_N~Cache_1~HAMP~MCPsignal	dCache_1	32	268	5e-26	MCP_N	1	102	2.2e-47
C9Q203	MCP_N~Cache_1~HAMP~MCPsignal	dCache_1	30	268	2.6e-27	MCP_N	1	103	2.9e-50
A6AB44	MCP_N~Cache_1~HAMP~MCPsignal	dCache_1	30	268	4.9e-26	MCP_N	1	103	5.3e-52
B8K414	MCP_N~Cache_1~HAMP~MCPsignal	dCache_1	32	267	2.4e-25	MCP_N	1	102	8.1e-33
G7C1W9	MCP_N~Cache_1~HAMP~MCPsignal	dCache_1	30	269	5.5e-27	MCP_N	1	102	3.1e-51
C2I8J7	MCP_N~Cache_1~HAMP~MCPsignal	dCache_1	31	269	2.3e-26	MCP_N	1	102	1.2e-50
Q7NSY4	MCP_N~Cache_1~HAMP~MCPsignal	dCache_1	40	271	1.1e-22	MCP_N	1	100	0.025
G7C8C2	MCP_N~Cache_1~HAMP~MCPsignal	dCache_1	30	268	4.9e-26	MCP_N	1	103	5.3e-52
F9AIA3	MCP_N~Cache_1~HAMP~MCPsignal	dCache_1	30	265	4.5e-27	MCP_N	1	103	2.3e-49
F9TAC1	MCP_N~Cache_1~HAMP~MCPsignal	dCache_1	31	268	4.7e-24	MCP_N	1	102	1.1e-39
A6AQR8	MCP_N~Cache_1~HAMP~MCPsignal	dCache_1	31	267	4.7e-26	MCP_N	1	103	3e-29
D0WWX5	MCP_N~Cache_1~HAMP~MCPsignal	dCache_1	40	278	6e-26	MCP_N	12	114	5.8e-27
G5G0G9	MCP_N~Cache_1~HAMP~MCPsignal	dCache_1	35	273	1.1e-26	MCP_N	5	103	0.00027
A2P458	MCP_N~Cache_1~HAMP~MCPsignal	dCache_1	59	297	7.7e-27	MCP_N	29	130	1.2e-50
F2MWT2	MCP_N~Cache_1~HAMP~MCPsignal	dCache_1	35	268	1.7e-23	MCP_N	5	99	0.00077
G0SJF7	MCP_N~Cache_1~HAMP~MCPsignal	dCache_1	32	268	6.5e-24	MCP_N	1	102	2.3e-37
F8ZBB7	MCP_N~Cache_1~HAMP~MCPsignal	dCache_1	30	268	4.9e-26	MCP_N	1	103	5.3e-52
G7BY77	MCP_N~Cache_1~HAMP~MCPsignal	dCache_1	30	268	4.9e-26	MCP_N	1	103	5.3e-52
A5F6A2	MCP_N~Cache_1~HAMP~MCPsignal	dCache_1	30	268	4.9e-26	MCP_N	1	103	5.3e-52
F8YVR0	MCP_N~Cache_1~HAMP~MCPsignal	dCache_1	58	262	7.2e-27	MCP_N	3	96	2e-06
F9AN48	MCP_N~Cache_1~HAMP~MCPsignal	dCache_1	31	269	7e-27	MCP_N	1	102	1.2e-50
F9C433	MCP_N~Cache_1~HAMP~MCPsignal	dCache_1	67	271	7.4e-27	MCP_N	5	105	6.9e-08
E3BG33	MCP_N~Cache_1~HAMP~MCPsignal	dCache_1	33	267	4.7e-24	MCP_N	1	103	4.3e-38
E3BFA6	MCP_N~Cache_1~HAMP~MCPsignal	dCache_1	37	267	2e-24	MCP_N	1	102	1.5e-31
Q9KL26	MCP_N~Cache_1~HAMP~MCPsignal	dCache_1	58	297	6.1e-27	MCP_N	29	130	3.3e-51
G7C3L7	MCP_N~Cache_1~HAMP~MCPsignal	dCache_1	67	271	7.4e-27	MCP_N	5	105	6.9e-08
G7TN95	MCP_N~Cache_1~HAMP~MCPsignal	dCache_1	30	268	4.9e-26	MCP_N	1	103	5.3e-52
A6VAX8	MCP_N~Cache_1~HAMP~MCPsignal	dCache_1	35	274	2.9e-29	MCP_N	5	103	0.0014
C2HZG5	MCP_N~Cache_1~HAMP~MCPsignal	dCache_1	31	268	7.1e-27	MCP_N	1	102	9e-47
D2YFK4	MCP_N~Cache_1~HAMP~MCPsignal	dCache_1	32	268	1.2e-24	MCP_N	1	102	6.6e-37
G7AIL0	MCP_N~Cache_1~HAMP~MCPsignal	dCache_1	30	269	5.5e-27	MCP_N	1	102	3.1e-51
Q9KUK4	MCP_N~Cache_1~HAMP~MCPsignal	dCache_1	67	271	7.4e-27	MCP_N	5	105	6.9e-08
A8T2Q4	MCP_N~Cache_1~HAMP~MCPsignal	dCache_1	32	268	2.9e-26	MCP_N	1	102	1.3e-28
F0LUZ6	MCP_N~Cache_1~HAMP~MCPsignal	dCache_1	31	268	2.8e-26	MCP_N	1	103	2.7e-39
F6AAK9	MCP_N~Cache_1~HAMP~MCPsignal	dCache_1	34	274	3.6e-28	MCP_N	6	104	0.012
G6Z8C6	MCP_N~Cache_1~HAMP~MCPsignal	dCache_1	30	268	4.9e-26	MCP_N	1	103	5.3e-52
D0ILG6	MCP_N~Cache_1~HAMP~MCPsignal	dCache_1	32	268	3.7e-24	MCP_N	1	102	1.3e-34
A3GZ67	MCP_N~Cache_1~HAMP~MCPsignal	dCache_1	67	271	7.4e-27	MCP_N	5	105	6.9e-08
D7HLP1	MCP_N~Cache_1~HAMP~MCPsignal	dCache_1	30	268	4.9e-26	MCP_N	1	103	5.3e-52
Q5QZ84	MCP_N~Cache_1~HAMP~MCPsignal	dCache_1	35	271	3.1e-29	MCP_N	5	103	0.15
Q6LS49	MCP_N~Cache_1~HAMP~MCPsignal	dCache_1	31	266	1.9e-26	MCP_N	1	102	1.5e-27
F5KWS3	MCP_N~Cache_1~HAMP~MCPsignal	dCache_1	35	273	3.7e-27	MCP_N	5	103	0.00023
G3XD24	MCP_N~Cache_1~HAMP~MCPsignal	dCache_1	35	273	1.6e-26	MCP_N	5	103	0.00032
G7AZL5	MCP_N~Cache_1~HAMP~MCPsignal	dCache_1	30	268	4.9e-26	MCP_N	1	103	5.3e-52
A2PDD1	MCP_N~Cache_1	dCache_1	30	201	1.8e-16	MCP_N	1	103	5.8e-53
F8Z4D6	MCP_N~Cache_1~HAMP~MCPsignal	dCache_1	30	269	5.5e-27	MCP_N	1	102	3.1e-51
G7AKL6	MCP_N~Cache_1~HAMP~MCPsignal	dCache_1	67	271	7.4e-27	MCP_N	5	105	6.9e-08
G7ACU3	MCP_N~Cache_1~HAMP~MCPsignal	dCache_1	30	269	5.5e-27	MCP_N	1	102	3.1e-51
G6ZGV6	MCP_N~Cache_1~HAMP~MCPsignal	dCache_1	30	268	4.9e-26	MCP_N	1	103	5.3e-52
G6ZXS5	MCP_N~Cache_1~HAMP~MCPsignal	dCache_1	30	269	5.5e-27	MCP_N	1	102	3.1e-51
B1J3S4	MCP_N~Cache_1~HAMP~MCPsignal	dCache_1	35	268	2.3e-26	MCP_N	5	101	0.016
D0H7E4	MCP_N~Cache_1~HAMP~MCPsignal	dCache_1	31	269	7e-27	MCP_N	1	102	1.2e-50
D0HYI4	MCP_N~Cache_1~HAMP~MCPsignal	dCache_1	31	269	7e-27	MCP_N	1	102	1.2e-50
C2CB91	MCP_N~Cache_1~HAMP~MCPsignal	dCache_1	30	268	5.3e-26	MCP_N	1	103	2.5e-51
A3LLJ0	MCP_N~Cache_1~HAMP~MCPsignal	dCache_1	35	274	1.4e-28	MCP_N	5	103	0.0014
G7BL73	MCP_N~Cache_1~HAMP~MCPsignal	dCache_1	30	268	4.9e-26	MCP_N	1	103	5.3e-52
Q1V7W6	MCP_N~Cache_1~HAMP~MCPsignal	dCache_1	29	267	4e-26	MCP_N	1	103	5.7e-27
A4Y7A9	MCP_N~Cache_1~HAMP~MCPsignal	dCache_1	31	267	1.2e-22	MCP_N	1	102	2.2e-32
C9NVC7	MCP_N~Cache_1~HAMP~MCPsignal	dCache_1	31	267	1.5e-25	MCP_N	1	102	9.9e-34
A3LLJ1	MCP_N~Cache_1~HAMP~MCPsignal	dCache_1	35	273	1.6e-26	MCP_N	5	103	0.00032
D0I1F3	MCP_N~Cache_1~HAMP~MCPsignal	dCache_1	30	268	4.9e-26	MCP_N	1	103	5.3e-52
D7HNL1	MCP_N~Cache_1~HAMP~MCPsignal	dCache_1	59	297	7.7e-27	MCP_N	29	130	1.2e-50
E8M4I9	MCP_N~Cache_1~HAMP~MCPsignal	dCache_1	31	268	2.2e-25	MCP_N	1	103	1.2e-37
E2XXD3	MCP_N~Cache_1~HAMP~MCPsignal	dCache_1	35	273	3.5e-28	MCP_N	5	103	1.4e-05
C3LWI7	MCP_N~Cache_1~HAMP~MCPsignal	dCache_1	59	297	7.7e-27	MCP_N	29	130	1.2e-50
E8VXS9	MCP_N~Cache_1~HAMP~MCPsignal	dCache_1	31	267	7.9e-27	MCP_N	1	102	1.3e-30
C3NW59	MCP_N~Cache_1~HAMP~MCPsignal	dCache_1	67	271	7.4e-27	MCP_N	5	105	6.9e-08
G2UE14	MCP_N~Cache_1~HAMP~MCPsignal	dCache_1	35	273	1.6e-26	MCP_N	5	103	0.00032
E1DEJ1	MCP_N~Cache_1~HAMP~MCPsignal	dCache_1	31	264	1.6e-24	MCP_N	1	103	3.2e-28
Q02HD1	MCP_N~Cache_1~HAMP~MCPsignal	dCache_1	35	274	1.4e-28	MCP_N	5	103	0.0014
H3T6L3	MCP_N~Cache_1~HAMP	dCache_1	39	278	1.3e-29	MCP_N	9	107	0.00055
A4VHX0	MCP_N~Cache_1~HAMP~MCPsignal	dCache_1	35	268	1.7e-23	MCP_N	5	99	0.00077
C9PHC9	MCP_N~Cache_1~HAMP~MCPsignal	dCache_1	32	267	7.1e-22	MCP_N	1	101	2.1e-22
E8LS23	MCP_N~Cache_1~HAMP~MCPsignal	dCache_1	32	268	3.1e-24	MCP_N	1	103	7.8e-40
C3NNM2	MCP_N~Cache_1~HAMP~MCPsignal	dCache_1	30	268	4.9e-26	MCP_N	1	103	5.3e-52
F2KHP4	MCP_N~Cache_1~HAMP~MCPsignal	dCache_1	35	272	7.6e-31	MCP_N	6	104	0.021
C6YDJ7	MCP_N~Cache_1~HAMP~MCPsignal	dCache_1	30	268	4.9e-26	MCP_N	1	103	5.3e-52
G4LLY5	MCP_N~Cache_1~HAMP~MCPsignal	dCache_1	35	273	1.5e-26	MCP_N	5	103	0.00035
G0DL17	MCP_N~Cache_1~HAMP~MCPsignal	dCache_1	31	267	4.7e-25	MCP_N	1	102	2.5e-32
G7TVA4	MCP_N~Cache_1~HAMP~MCPsignal	dCache_1	67	271	7.4e-27	MCP_N	5	105	6.9e-08
G7AU42	MCP_N~Cache_1~HAMP~MCPsignal	dCache_1	67	271	7.4e-27	MCP_N	5	105	6.9e-08
C2IIN3	MCP_N~Cache_1~HAMP~MCPsignal	dCache_1	30	268	4.9e-26	MCP_N	1	103	5.3e-52
A6B2G2	MCP_N~Cache_1~HAMP~MCPsignal	dCache_1	31	264	1.6e-24	MCP_N	1	103	3.2e-28
C2I6X6	MCP_N~Cache_1~HAMP~MCPsignal	dCache_1	30	268	2.8e-26	MCP_N	1	103	1.3e-50
G7A4Y6	MCP_N~Cache_1~HAMP~MCPsignal	dCache_1	30	268	4.9e-26	MCP_N	1	103	5.3e-52
D0HCZ7	MCP_N~Cache_1~HAMP~MCPsignal	dCache_1	6	232	2.1e-25	MCP_N	1	66	1.9e-21
A4XXJ6	MCP_N~Cache_1~HAMP~MCPsignal	dCache_1	35	269	2.9e-28	MCP_N	6	106	0.015
A3EHG8	MCP_N~Cache_1~HAMP~MCPsignal	dCache_1	59	297	7.7e-27	MCP_N	29	130	1.2e-50
F9RI18	MCP_N~Cache_1~HAMP~MCPsignal	dCache_1	30	268	1.6e-25	MCP_N	1	102	1.3e-28
Q1IE56	MCP_N~Cache_1~HAMP~MCPsignal	dCache_1	35	267	2.1e-27	MCP_N	5	101	0.017
G6ZUF1	MCP_N~Cache_1~HAMP~MCPsignal	dCache_1	30	268	4.9e-26	MCP_N	1	103	5.3e-52
A8FZ08	MCP_N~Cache_1~HAMP~MCPsignal	dCache_1	31	267	3.9e-24	MCP_N	1	102	1.9e-13
E8LV64	MCP_N~Cache_1~HAMP~MCPsignal	dCache_1	31	267	1.9e-25	MCP_N	1	102	2.1e-33
F2IMR2	MCP_N~Cache_1~HAMP~MCPsignal	dCache_1	30	268	4.9e-26	MCP_N	1	103	5.3e-52
C2JG75	MCP_N~Cache_1~HAMP~MCPsignal	dCache_1	30	268	4.9e-26	MCP_N	1	103	5.3e-52
F3RYC8	MCP_N~Cache_1~HAMP~MCPsignal	dCache_1	31	264	1.9e-24	MCP_N	1	103	3.2e-28
F8Z0P2	MCP_N~Cache_1~HAMP~MCPsignal	dCache_1	30	268	4.9e-26	MCP_N	1	103	5.3e-52
G2L7E5	MCP_N~Cache_1~HAMP~MCPsignal	dCache_1	35	273	1.6e-26	MCP_N	5	103	0.00032
Q7MIX7	MCP_N~Cache_1~HAMP~MCPsignal	dCache_1	38	268	2.8e-25	MCP_N	1	103	1.4e-23
F8ZH27	MCP_N~Cache_1~HAMP~MCPsignal	dCache_1	67	271	7.4e-27	MCP_N	5	105	6.9e-08
G7BCN2	MCP_N~Cache_1~HAMP~MCPsignal	dCache_1	30	269	5.5e-27	MCP_N	1	102	3.1e-51
D7HBL7	MCP_N~Cache_1~HAMP~MCPsignal	dCache_1	57	295	3.4e-27	MCP_N	28	129	2e-47
A3WIU8	MCP_N~Cache_1~HAMP~MCPsignal	dCache_1	35	271	1.8e-25	MCP_N	5	88	0.0033
C9QLI7	MCP_N~Cache_1~HAMP~MCPsignal	dCache_1	31	268	1.9e-24	MCP_N	1	102	2.1e-39
F8Z6M8	MCP_N~Cache_1~HAMP~MCPsignal	dCache_1	66	270	7e-27	MCP_N	4	104	6.6e-08
F9SBP2	MCP_N~Cache_1~HAMP~MCPsignal	dCache_1	31	267	2.6e-24	MCP_N	1	102	1.9e-35
G7BR78	MCP_N~Cache_1~HAMP~MCPsignal	dCache_1	30	269	5.5e-27	MCP_N	1	102	3.1e-51
Q7MF83	MCP_N~Cache_1~HAMP~MCPsignal	dCache_1	31	268	4.1e-24	MCP_N	1	102	2.7e-35
F9BNJ6	MCP_N~Cache_1~HAMP~MCPsignal	dCache_1	30	268	5.7e-26	MCP_N	1	103	5.3e-52
C9P390	MCP_N~Cache_1~HAMP~MCPsignal	dCache_1	31	268	6.6e-25	MCP_N	1	103	5.8e-34
C6RXD5	MCP_N~Cache_1~HAMP~MCPsignal	dCache_1	30	268	4.9e-26	MCP_N	1	103	5.3e-52
E8MBF9	MCP_N~Cache_1~HAMP~MCPsignal	dCache_1	32	267	5e-25	MCP_N	1	102	6.5e-34
E1D1R1	MCP_N~Cache_1~HAMP~MCPsignal	dCache_1	31	264	1.6e-24	MCP_N	1	103	3.2e-28
I1DBI1	MCP_N~Cache_1~HAMP~MCPsignal	dCache_1	31	267	2.1e-24	MCP_N	1	102	3.6e-34
A6A2J1	MCP_N~Cache_1~HAMP~MCPsignal	dCache_1	30	268	4.9e-26	MCP_N	1	103	5.3e-52
F9B7P6	MCP_N~Cache_1~HAMP~MCPsignal	dCache_1	67	271	7.4e-27	MCP_N	5	105	6.9e-08
Q8D3R4	MCP_N~Cache_1~HAMP~MCPsignal	dCache_1	31	267	7.9e-27	MCP_N	1	102	1.3e-30
A4XU98	MCP_N~Cache_1~HAMP~MCPsignal	dCache_1	30	272	1.1e-27	MCP_N	1	96	2.5e-08
H2INM5	MCP_N~Cache_1~HAMP~MCPsignal	dCache_1	32	268	1.5e-27	MCP_N	1	103	8.9e-29
F9BLC8	MCP_N~Cache_1~HAMP~MCPsignal	dCache_1	31	269	3.7e-27	MCP_N	1	102	1.2e-50
F9RN10	MCP_N~Cache_1~HAMP~MCPsignal	dCache_1	30	268	1.1e-25	MCP_N	1	102	1.3e-28
C3LPG6	MCP_N~Cache_1~HAMP~MCPsignal	dCache_1	30	268	4.9e-26	MCP_N	1	103	5.3e-52
G7BFH4	MCP_N~Cache_1~HAMP~MCPsignal	dCache_1	67	271	7.4e-27	MCP_N	5	105	6.9e-08
Q87IU5	MCP_N~Cache_1~HAMP~MCPsignal	dCache_1	31	264	1.6e-24	MCP_N	1	103	3.2e-28
F9C0U1	MCP_N~Cache_1~HAMP~MCPsignal	dCache_1	30	268	4.9e-26	MCP_N	1	103	5.3e-52
F9A5P0	MCP_N~Cache_1~HAMP~MCPsignal	dCache_1	30	269	5.5e-27	MCP_N	1	102	3.1e-51
B0KV96	MCP_N~Cache_1~HAMP~MCPsignal	dCache_1	35	267	3.3e-24	MCP_N	5	101	0.011
A4C3Z6	MCP_N~Cache_1~HAMP~MCPsignal	dCache_1	35	272	1.4e-22	MCP_N	5	97	0.0091
G6ZJW3	MCP_N~Cache_1~HAMP~MCPsignal	dCache_1	30	269	5.5e-27	MCP_N	1	102	3.1e-51
Q02HD2	MCP_N~Cache_1~HAMP~MCPsignal	dCache_1	35	273	1.5e-26	MCP_N	5	103	0.00035
Q7MF86	MCP_N~Cache_1~HAMP~MCPsignal	dCache_1	31	267	7.7e-27	MCP_N	1	102	1.3e-30
G2UE13	MCP_N~Cache_1~HAMP~MCPsignal	dCache_1	35	274	9.3e-29	MCP_N	5	103	0.0016
C6S1G8	MCP_N~Cache_1~HAMP~MCPsignal	dCache_1	30	269	5.5e-27	MCP_N	1	102	3.1e-51
H3TN51	MCP_N~Cache_1~HAMP	dCache_1	35	274	1.8e-29	MCP_N	5	103	0.00075
A1F3K6	MCP_N~Cache_1~HAMP~MCPsignal	dCache_1	59	297	7.7e-27	MCP_N	29	130	1.2e-50
G6ZPV9	MCP_N~Cache_1~HAMP~MCPsignal	dCache_1	67	271	7.4e-27	MCP_N	5	105	6.9e-08
A6VAX7	MCP_N~Cache_1~HAMP~MCPsignal	dCache_1	35	273	1.2e-27	MCP_N	5	103	0.00011
G7B271	MCP_N~Cache_1~HAMP~MCPsignal	dCache_1	30	269	5.5e-27	MCP_N	1	102	3.1e-51
F9T715	MCP_N~Cache_1~HAMP~MCPsignal	dCache_1	31	267	2.1e-24	MCP_N	1	102	3.6e-34
F9BFR7	MCP_N~Cache_1~HAMP~MCPsignal	dCache_1	30	269	5.5e-27	MCP_N	1	102	3.1e-51
F5KX69	MCP_N~Cache_1~HAMP	dCache_1	35	274	1.5e-29	MCP_N	5	103	0.00081
A7N6F4	MCP_N~Cache_1~HAMP~MCPsignal	dCache_1	31	267	8.9e-26	MCP_N	1	103	1.6e-28
G4LLY4	MCP_N~Cache_1~HAMP~MCPsignal	dCache_1	35	274	1.4e-28	MCP_N	5	103	0.0014
H7ET91	MCP_N~Cache_1~HAMP~MCPsignal	dCache_1	35	273	2.1e-26	MCP_N	5	103	0.0024
A7K203	MCP_N~Cache_1~HAMP~MCPsignal	dCache_1	41	278	1.3e-25	MCP_N	12	114	3.9e-27
B7VQR4	MCP_N~Cache_1~HAMP~MCPsignal	dCache_1	31	267	1.3e-24	MCP_N	1	102	1.2e-35
F7YN24	MCP_N~Cache_1~HAMP~MCPsignal	dCache_1	32	265	5.1e-25	MCP_N	1	103	4.9e-38
D0HJM1	MCP_N~Cache_1~HAMP~MCPsignal	dCache_1	6	223	3.9e-22	MCP_N	2	57	5.5e-14
E1DJP9	MCP_N~Cache_1~HAMP~MCPsignal	dCache_1	31	264	1.6e-24	MCP_N	1	103	3.2e-28
D0GYK8	MCP_N~Cache_1~HAMP~MCPsignal	dCache_1	32	268	5.8e-26	MCP_N	1	102	1.1e-46
F9ARK3	MCP_N~Cache_1~HAMP~MCPsignal	dCache_1	30	268	5.7e-26	MCP_N	1	103	5.3e-52
D0HLU8	MCP_N~Cache_1~HAMP~MCPsignal	dCache_1	30	268	4.9e-26	MCP_N	1	103	5.3e-52
H3T8P0	MCP_N~Cache_1~HAMP~MCPsignal	dCache_1	35	273	1.6e-26	MCP_N	5	103	0.00032
H2FXG0	MCP_N~Cache_1~HAMP~MCPsignal	dCache_1	30	272	2.2e-27	MCP_N	1	102	1e-08
E8VXT1	MCP_N~Cache_1~HAMP~MCPsignal	dCache_1	31	268	4.1e-24	MCP_N	1	102	2.7e-35
G7B9D3	MCP_N~Cache_1~HAMP~MCPsignal	dCache_1	30	268	4.9e-26	MCP_N	1	103	5.3e-52
A2PRR3	MCP_N~Cache_1~HAMP~MCPsignal	dCache_1	67	271	7.4e-27	MCP_N	5	105	6.9e-08
G0SME6	MCP_N~Cache_1~HAMP~MCPsignal	dCache_1	32	268	5e-26	MCP_N	1	102	2.2e-47
G7BIW2	MCP_N~Cache_1~HAMP~MCPsignal	dCache_1	30	269	5.5e-27	MCP_N	1	102	3.1e-51
C3JYU9	MCP_N~Cache_1~HAMP~MCPsignal	dCache_1	35	272	3.5e-25	MCP_N	5	103	6.6e-05
G0AY64	MCP_N~Cache_1~HAMP~MCPsignal	dCache_1	31	267	3.7e-25	MCP_N	1	102	2.5e-32
F8ZMM3	MCP_N~Cache_1~HAMP~MCPsignal	dCache_1	30	268	4.9e-26	MCP_N	1	103	5.3e-52
F8HAI6	MCP_N~Cache_1~HAMP~MCPsignal	dCache_1	53	291	2.2e-26	MCP_N	23	121	0.0025
F4DVL2	MCP_N~Cache_1~HAMP~MCPsignal	dCache_1	30	272	2.5e-27	MCP_N	1	96	9.2e-07
C2JB44	MCP_N~Cache_1~HAMP~MCPsignal	dCache_1	31	269	7e-27	MCP_N	1	102	1.2e-50
D0X6H0	MCP_N~Cache_1~HAMP~MCPsignal	dCache_1	31	267	1.6e-26	MCP_N	1	103	2.9e-29
A2P5L3	MCP_N~Cache_1~HAMP~MCPsignal	dCache_1	30	268	2.6e-26	MCP_N	1	103	5.3e-52
C6RUZ1	MCP_N~Cache_1~HAMP~MCPsignal	dCache_1	67	271	7.4e-27	MCP_N	5	105	6.9e-08
F9BUB6	MCP_N~Cache_1~HAMP~MCPsignal	dCache_1	31	269	7e-27	MCP_N	1	102	1.2e-50
A3D544	MCP_N~Cache_1~HAMP~MCPsignal	dCache_1	31	267	4.7e-25	MCP_N	1	102	2.5e-32
A3GW30	MCP_N~Cache_1~HAMP~MCPsignal	dCache_1	30	269	5.5e-27	MCP_N	1	102	3.1e-51
B9Z3C6	MCP_N~Cache_1~HAMP~MCPsignal	dCache_1	31	267	8.5e-21	MCP_N	1	101	3.2e-07
F8ZXD0	MCP_N~Cache_1~HAMP~MCPsignal	dCache_1	30	268	4.9e-26	MCP_N	1	103	5.3e-52
F9BD68	MCP_N~Cache_1~HAMP~MCPsignal	dCache_1	30	268	4.9e-26	MCP_N	1	103	5.3e-52
D0H2N4	MCP_N~Cache_1~HAMP~MCPsignal	dCache_1	30	268	4.9e-26	MCP_N	1	103	5.3e-52
I1AMR3	MCP_N~Cache_1~HAMP~MCPsignal	dCache_1	35	273	1.5e-26	MCP_N	5	103	0.00035
A6A050	MCP_N~Cache_1~HAMP~MCPsignal	dCache_1	31	269	7e-27	MCP_N	1	102	1.2e-50
C9QAR1	MCP_N~Cache_1~HAMP~MCPsignal	dCache_1	34	267	9.6e-27	MCP_N	1	102	6.5e-39
F7YSD0	MCP_N~Cache_1~HAMP~MCPsignal	dCache_1	38	273	7.3e-26	MCP_N	7	108	1.6e-30
O32443	MCP_N~Cache_1~HAMP~MCPsignal	dCache_1	35	274	9.3e-29	MCP_N	5	103	0.0028
F8ZGE1	MCP_N~Cache_1~HAMP~MCPsignal	dCache_1	30	269	5.5e-27	MCP_N	1	102	3.1e-51
A2PS49	MCP_N~Cache_1~HAMP~MCPsignal	dCache_1	30	268	2.6e-26	MCP_N	1	103	5.3e-52
F9CCX2	MCP_N~Cache_1~HAMP~MCPsignal	dCache_1	30	269	5.5e-27	MCP_N	1	102	3.1e-51
D0IHK7	MCP_N~Cache_1~HAMP~MCPsignal	dCache_1	30	268	2.1e-26	MCP_N	1	102	4.7e-43
F9A780	MCP_N~Cache_1~HAMP~MCPsignal	dCache_1	30	268	4.9e-26	MCP_N	1	103	5.3e-52
F8ZQK7	MCP_N~Cache_1~HAMP~MCPsignal	dCache_1	30	269	5.5e-27	MCP_N	1	102	3.1e-51
C2IG66	MCP_N~Cache_1~HAMP~MCPsignal	dCache_1	30	269	5.5e-27	MCP_N	1	102	3.1e-51
C9QHK7	MCP_N~Cache_1~HAMP~MCPsignal	dCache_1	31	267	7.9e-25	MCP_N	1	102	2.2e-32
F0M0Q8	MCP_N~Cache_1~HAMP~MCPsignal	dCache_1	32	267	1.3e-21	MCP_N	1	101	2.1e-22
E1EBJ3	MCP_N~Cache_1~HAMP~MCPsignal	dCache_1	31	264	1.6e-24	MCP_N	1	103	3.2e-28
I1DEF1	MCP_N~Cache_1~HAMP~MCPsignal	dCache_1	31	268	4.7e-24	MCP_N	1	102	1.1e-39
D0HP44	MCP_N~Cache_1~HAMP~MCPsignal	dCache_1	30	269	5.5e-27	MCP_N	1	102	3.1e-51
Q3KJF8	MCP_N~Cache_1~HAMP~MCPsignal	dCache_1	34	273	2.3e-32	MCP_N	5	104	0.029
D0MBY9	MCP_N~Cache_1~HAMP~MCPsignal	dCache_1	30	267	1.2e-25	MCP_N	1	103	3.8e-27
F9AXJ3	MCP_N~Cache_1~HAMP~MCPsignal	dCache_1	31	269	7e-27	MCP_N	1	102	1.2e-50
A9DLR1	MCP_N~Cache_1	dCache_1	4	176	1.8e-15	MCP_N	2	53	0.0016
A1RJ80	MCP_N~Cache_1~HAMP~MCPsignal	dCache_1	31	267	1.2e-22	MCP_N	1	102	2.2e-32
A1ELB9	MCP_N~Cache_1~HAMP~MCPsignal	dCache_1	30	268	4.9e-26	MCP_N	1	103	5.3e-52
C3NW79	MCP_N~Cache_1~HAMP~MCPsignal	dCache_1	30	269	5.5e-27	MCP_N	1	102	3.1e-51
A3ENF5	MCP_N~Cache_1~HAMP~MCPsignal	dCache_1	30	268	4.9e-26	MCP_N	1	103	5.3e-52
A3XTF3	MCP_N~Cache_1~HAMP~MCPsignal	dCache_1	31	267	1.3e-25	MCP_N	1	102	1.2e-35
H1YLC4	MCP_N~Cache_1~HAMP~MCPsignal	dCache_1	31	267	3.7e-25	MCP_N	1	102	2.5e-32
F9AB56	MCP_N~Cache_1~HAMP~MCPsignal	dCache_1	32	268	3.5e-26	MCP_N	1	102	5.4e-45
H1R3L1	MCP_N~Cache_1~HAMP~MCPsignal	dCache_1	31	266	1.8e-25	MCP_N	1	101	1.3e-21
F9TUK1	MCP_N~Cache_1~HAMP~MCPsignal	dCache_1	31	268	5.8e-26	MCP_N	1	102	9.7e-31
A4CCT0	MCP_N~Cache_1~HAMP~MCPsignal	dCache_1	34	269	1.1e-23	MCP_N	4	103	2.5e-14
B8KE11	MCP_N~Cache_1~HAMP~MCPsignal	dCache_1	32	268	1.6e-24	MCP_N	1	103	4.7e-37
Q4K7B8	MCP_N~Cache_1~HAMP~MCPsignal	dCache_1	35	272	3.4e-26	MCP_N	5	103	0.00021
A3GN66	MCP_N~Cache_1~HAMP~MCPsignal	dCache_1	59	297	7.7e-27	MCP_N	29	130	1.2e-50
Q3K7T6	MCP_N~Cache_1~HAMP~MCPsignal	dCache_1	35	272	6.1e-26	MCP_N	5	103	0.0023
F2IT20	MCP_N~Cache_1~HAMP~MCPsignal	dCache_1	31	269	7e-27	MCP_N	1	102	1.2e-50
Q88N45	MCP_N~Cache_1~HAMP~MCPsignal	dCache_1	35	267	5.6e-25	MCP_N	5	101	0.026
G7BT74	MCP_N~Cache_1~HAMP~MCPsignal	dCache_1	61	265	7.3e-27	MCP_N	2	99	3.9e-07
G6ZC60	MCP_N~Cache_1~HAMP~MCPsignal	dCache_1	67	271	7.4e-27	MCP_N	5	105	6.9e-08
H8K1X6	MCP_N~Cache_1~HAMP~MCPsignal	dCache_1	30	269	5.5e-27	MCP_N	1	102	3.1e-51
A5W8L5	MCP_N~Cache_1~HAMP~MCPsignal	dCache_1	35	267	3e-25	MCP_N	5	101	0.023
A6XQM0	MCP_N~Cache_1~HAMP~MCPsignal	dCache_1	58	297	6.1e-27	MCP_N	29	130	3.3e-51
G7B4N8	MCP_N~Cache_1~HAMP~MCPsignal	dCache_1	67	271	7.4e-27	MCP_N	5	105	6.9e-08
H3T5Z5	MCP_N~Cache_1~HAMP	dCache_1	35	273	3.8e-27	MCP_N	5	103	0.0002
A1F3Z1	MCP_N~Cache_1~HAMP~MCPsignal	dCache_1	30	268	4.9e-26	MCP_N	1	103	5.3e-52
B8CSG1	MCP_N~Cache_1~HAMP~MCPsignal	dCache_1	3	218	1e-22	MCP_N	2	54	0.23
Q9KQ43	MCP_N~Cache_1~HAMP~MCPsignal	dCache_1	30	268	4.9e-26	MCP_N	1	103	5.3e-52
E6XJV8	MCP_N~Cache_1~HAMP~MCPsignal	dCache_1	31	267	1.2e-22	MCP_N	1	102	2.2e-32
C9NZA3	MCP_N~Cache_1~HAMP~MCPsignal	dCache_1	33	268	4.4e-26	MCP_N	1	102	1.6e-40
F9A0T4	MCP_N~Cache_1~HAMP~MCPsignal	dCache_1	67	271	7.4e-27	MCP_N	5	105	6.9e-08
F8YTU3	MCP_N~Cache_1~HAMP~MCPsignal	dCache_1	30	269	5.5e-27	MCP_N	1	102	3.1e-51
F9C8P8	MCP_N~Cache_1~HAMP~MCPsignal	dCache_1	30	268	4.9e-26	MCP_N	1	103	5.3e-52
G6ZME2	MCP_N~Cache_1~HAMP~MCPsignal	dCache_1	30	269	5.5e-27	MCP_N	1	102	3.1e-51
E4RI87	MCP_N~Cache_1~HAMP~MCPsignal	dCache_1	35	267	1.9e-25	MCP_N	5	101	0.023
Q5E0I7	MCP_N~Cache_1~HAMP~MCPsignal	dCache_1	31	266	8.2e-25	MCP_N	1	101	4.6e-21
E8VNG7	MCP_N~Cache_1~HAMP~MCPsignal	dCache_1	38	268	2.8e-25	MCP_N	1	103	1.4e-23
Q51509	MCP_N~Cache_1~HAMP~MCPsignal	dCache_1	35	273	1.6e-26	MCP_N	5	103	0.00032
A6CZ01	MCP_N~Cache_1~HAMP~MCPsignal	dCache_1	31	267	7.1e-26	MCP_N	1	102	1.6e-27
F8ZSV9	MCP_N~Cache_1~HAMP~MCPsignal	dCache_1	67	271	7.4e-27	MCP_N	5	105	6.9e-08
C9PB18	MCP_N~Cache_1~HAMP~MCPsignal	dCache_1	2	239	3.9e-26	MCP_N	2	74	1.1e-22
A1EJI2	MCP_N~Cache_1~HAMP~MCPsignal	dCache_1	59	297	7.7e-27	MCP_N	29	130	1.2e-50
G6Z3M3	MCP_N~Cache_1~HAMP~MCPsignal	dCache_1	67	271	7.4e-27	MCP_N	5	105	6.9e-08
Q8DAX9	MCP_N~Cache_1~HAMP~MCPsignal	dCache_1	38	268	3e-25	MCP_N	1	103	1.4e-23
G7A089	MCP_N~Cache_1~HAMP~MCPsignal	dCache_1	67	271	7.4e-27	MCP_N	5	105	6.9e-08
G7A8D2	MCP_N~Cache_1~HAMP~MCPsignal	dCache_1	67	271	7.4e-27	MCP_N	5	105	6.9e-08
A2PRE8	MCP_N~Cache_1~HAMP~MCPsignal	dCache_1	59	297	7.7e-27	MCP_N	29	130	1.2e-50
C6JEZ9	TarH~HAMP~His_kinase~HATPase_c	dCache_1	43	298	4.6e-10	TarH	10	66	0.075					All these sequences comprise of TarH-Cache domains. TarH represents an alpha helical domain. However, the seed alignment comprises of several Cache sequences which is responsible for the overlap
D4G0K9	TarH	dCache_1	46	176	1.2e-07	TarH	7	145	3.5e-21
C3BXG3	TarH~Cache_1~HAMP~MCPsignal	dCache_1	39	275	2.2e-24	TarH	6	143	1.9e-10
G9QES2	TarH~Cache_1~HAMP~MCPsignal	dCache_1	39	275	3.8e-24	TarH	10	143	1.3e-09
C2VB23	TarH~Cache_1~HAMP~MCPsignal	dCache_1	45	275	6.1e-23	TarH	7	145	4.4e-14
C3FVT0	TarH~Cache_1~HAMP~MCPsignal	dCache_1	24	259	1.3e-22	TarH	1	128	3.2e-16
I0F860	TarH~Cache_1~HAMP~MCPsignal	dCache_1	50	267	2e-17	TarH	8	145	1.4e-21
C2SW18	TarH~Cache_1~HAMP~MCPsignal	dCache_1	39	273	1e-23	TarH	9	143	3.1e-13
Q3EXY7	TarH~Cache_1~HAMP~MCPsignal	dCache_1	39	273	1e-23	TarH	9	143	7.3e-13
B1GMK3	TarH~Cache_1~HAMP~MCPsignal	dCache_1	39	275	3.5e-24	TarH	6	143	2e-10
G0IJV0	TarH~Cache_1~HAMP~MCPsignal	dCache_1	44	272	6.2e-20	TarH	7	146	2.2e-19
C3FY69	TarH~Cache_1~HAMP~MCPsignal	dCache_1	34	266	2.4e-24	TarH	1	135	1.4e-10
B7ITE2	TarH~Cache_1~HAMP~MCPsignal	dCache_1	45	275	5e-23	TarH	8	145	3.6e-12
A7GDL0	TarH~Cache_1~HAMP~MCPsignal	dCache_1	34	305	5.8e-29	TarH	1	161	0.03
I0F858	TarH~Cache_1~HAMP~MCPsignal	dCache_1	46	266	4.2e-20	TarH	7	145	6.4e-21
C3NZF4	TarH~Cache_1~HAMP~MCPsignal	dCache_1	44	276	6e-24	TarH	7	145	3e-11
H6CN80	TarH~Cache_1~HAMP~MCPsignal	dCache_1	41	270	1.6e-22	TarH	7	114	0.002
C2XP61	TarH~Cache_1~HAMP~MCPsignal	dCache_1	38	273	1.4e-24	TarH	9	143	1.9e-13
C2TIV2	TarH~Cache_1~HAMP~MCPsignal	dCache_1	43	277	3.1e-23	TarH	8	146	5.2e-17
E3E3W4	TarH~Cache_1~HAMP~MCPsignal	dCache_1	48	271	1.2e-20	TarH	8	144	7.5e-20
E1UP36	TarH~Cache_1~HAMP~MCPsignal	dCache_1	44	272	6.2e-20	TarH	7	146	2.2e-19
B3ZJL6	TarH~Cache_1~HAMP~MCPsignal	dCache_1	43	276	4.4e-22	TarH	8	146	3.3e-15
C2PR12	TarH~Cache_1~HAMP~MCPsignal	dCache_1	89	323	5.2e-22	TarH	59	193	4.7e-13
C1ERF2	TarH~Cache_1~HAMP~MCPsignal	dCache_1	45	275	9.3e-24	TarH	8	145	1e-13
C2RI73	TarH~Cache_1~HAMP~MCPsignal	dCache_1	39	273	4.2e-23	TarH	9	143	2.3e-13
B9J3S7	TarH~Cache_1~HAMP~MCPsignal	dCache_1	39	275	3.5e-24	TarH	6	143	2.7e-10
Q81VC2	TarH~Cache_1~HAMP~MCPsignal	dCache_1	44	276	6e-24	TarH	7	145	3e-11
A7Z836	TarH~Cache_1~HAMP~MCPsignal	dCache_1	44	275	1.7e-19	TarH	9	145	1.5e-20
C2NXS9	TarH~Cache_1~HAMP~MCPsignal	dCache_1	45	274	4.8e-22	TarH	8	145	1.7e-13
C2QRZ3	TarH~Cache_1~HAMP~MCPsignal	dCache_1	45	275	3.8e-23	TarH	7	145	6e-14
G8UAU9	TarH~Cache_1~HAMP~MCPsignal	dCache_1	45	275	9.3e-24	TarH	8	145	1e-13
C3HDK6	TarH~Cache_1~HAMP~MCPsignal	dCache_1	44	276	2e-24	TarH	7	145	1.1e-11
C2PUZ5	TarH~Cache_1~HAMP~MCPsignal	dCache_1	45	275	3.6e-23	TarH	7	145	4.7e-14
A3IEW1	TarH~Cache_1	dCache_1	33	256	3.4e-21	TarH	2	137	2e-05
C3E2G9	TarH~Cache_1~HAMP	dCache_1	45	274	2e-22	TarH	8	145	1.2e-13
H8XG86	TarH~Cache_1~HAMP~MCPsignal	dCache_1	48	272	5.2e-21	TarH	8	145	4e-20
I0F859	TarH~Cache_1~HAMP~MCPsignal	dCache_1	50	273	3e-22	TarH	9	146	6.3e-22
D9QTL2	TarH~Cache_1~HAMP~MCPsignal	dCache_1	40	306	7.4e-29	TarH	9	166	1.2e-05
Q4MRF3	TarH~Cache_1~HAMP~MCPsignal	dCache_1	45	275	4.3e-23	TarH	7	145	1.2e-13
C3DYS1	TarH~Cache_1~HAMP~MCPsignal	dCache_1	39	273	7.4e-24	TarH	9	143	1.7e-13
A0RG56	TarH~Cache_1~HAMP~MCPsignal	dCache_1	44	277	7.6e-23	TarH	8	146	2.5e-17
C2SF65	TarH~Cache_1~HAMP~MCPsignal	dCache_1	89	323	6e-23	TarH	59	193	7e-14
Q81NB9	TarH~Cache_1~HAMP~MCPsignal	dCache_1	33	267	3e-23	TarH	1	136	3.3e-16
F4EKW1	TarH~Cache_1~HAMP~MCPsignal	dCache_1	47	272	7e-21	TarH	8	145	7.2e-20
B7HV64	TarH~Cache_1~HAMP~MCPsignal	dCache_1	39	275	6.9e-24	TarH	6	143	1.1e-09
C3DF22	TarH~Cache_1~HAMP~MCPsignal	dCache_1	45	275	4.1e-23	TarH	7	145	3.3e-10
G4P006	TarH~Cache_1~HAMP~MCPsignal	dCache_1	48	272	1e-22	TarH	8	145	4.5e-22
C2WHP3	TarH~Cache_1~HAMP~MCPsignal	dCache_1	39	275	5.1e-24	TarH	9	143	3.6e-13
Q81I60	TarH~Cache_1~HAMP~MCPsignal	dCache_1	39	273	1e-23	TarH	9	143	3.1e-13
B0Q6G1	TarH~Cache_1~HAMP~MCPsignal	dCache_1	39	275	3.5e-24	TarH	6	143	2e-10
C2VNS6	TarH~Cache_1~HAMP~MCPsignal	dCache_1	39	275	1.8e-24	TarH	6	143	2e-10
D3G0X0	TarH~Cache_1~HAMP~MCPsignal	dCache_1	40	275	1.2e-20	TarH	11	143	1.3e-06
C3DCL0	TarH~Cache_1~HAMP~MCPsignal	dCache_1	24	259	1.3e-22	TarH	1	128	3.2e-16
A7Z835	TarH~Cache_1~HAMP~MCPsignal	dCache_1	48	272	1.4e-21	TarH	8	145	2.3e-20
E5W7C7	TarH~Cache_1~HAMP~MCPsignal	dCache_1	48	271	3.4e-19	TarH	7	145	1.3e-23
A9VTP1	TarH~Cache_1~HAMP~MCPsignal	dCache_1	39	273	5.2e-23	TarH	9	143	1.3e-13
I0D113	TarH~Cache_1~HAMP~MCPsignal	dCache_1	45	275	9.3e-24	TarH	8	145	1e-13
D5TNP6	TarH~Cache_1~HAMP~MCPsignal	dCache_1	45	275	2.8e-24	TarH	7	145	1.2e-09
B0Q021	TarH~Cache_1~HAMP~MCPsignal	dCache_1	45	275	9.3e-24	TarH	8	145	1e-13
I0D4J0	TarH~Cache_1~HAMP~MCPsignal	dCache_1	43	277	3.1e-23	TarH	8	146	5.2e-17
C3CHR8	TarH~Cache_1~HAMP~MCPsignal	dCache_1	45	275	6.2e-23	TarH	8	145	3.9e-13
F4E0G0	TarH~Cache_1~HAMP~MCPsignal	dCache_1	47	272	7e-21	TarH	8	145	7.2e-20
G4P3P7	TarH~Cache_1~HAMP~MCPsignal	dCache_1	49	271	2.6e-16	TarH	8	145	1.4e-23
E3E3W6	TarH~Cache_1~HAMP~MCPsignal	dCache_1	47	275	2.2e-22	TarH	7	146	1.1e-22
B4AHM3	TarH~Cache_1~HAMP~MCPsignal	dCache_1	47	276	1.1e-17	TarH	7	146	6.7e-20
A8FGS5	TarH~Cache_1~HAMP~MCPsignal	dCache_1	44	274	1.9e-18	TarH	7	142	5.2e-22
G4ERX7	TarH~Cache_1~HAMP~MCPsignal	dCache_1	49	267	5.9e-17	TarH	8	145	9.8e-24
G0IJU8	TarH~Cache_1~HAMP~MCPsignal	dCache_1	26	257	7.3e-19	TarH	1	127	1.6e-19
D5DSR7	TarH~Cache_1~HAMP~MCPsignal	dCache_1	41	275	5.8e-23	TarH	14	145	2.3e-09
C2NTZ9	TarH~Cache_1~HAMP~MCPsignal	dCache_1	39	273	8.1e-24	TarH	9	143	7.3e-13
C2MZT9	TarH~Cache_1~HAMP~MCPsignal	dCache_1	45	274	4.8e-22	TarH	8	145	1.7e-13
C2U947	TarH~Cache_1~HAMP~MCPsignal	dCache_1	45	275	2.8e-24	TarH	7	145	1.2e-09
B5UL46	TarH~Cache_1~HAMP~MCPsignal	dCache_1	43	277	1.6e-23	TarH	8	146	1.1e-19
B9J3U5	TarH~Cache_1~HAMP~MCPsignal	dCache_1	44	276	1.1e-23	TarH	7	145	4.7e-11
C3IIE6	TarH~Cache_1~HAMP~MCPsignal	dCache_1	45	275	5e-23	TarH	8	145	3.6e-12
C3DIT5	TarH~Cache_1~HAMP~MCPsignal	dCache_1	45	275	5e-23	TarH	8	145	3.6e-12
C3EJQ5	TarH~Cache_1~HAMP~MCPsignal	dCache_1	45	274	4.8e-22	TarH	8	145	1.7e-13
C3NZD8	TarH~Cache_1~HAMP~MCPsignal	dCache_1	39	275	3.5e-24	TarH	6	143	2e-10
G4P008	TarH~Cache_1~HAMP~MCPsignal	dCache_1	46	276	3.9e-21	TarH	7	147	2.7e-20
H2ACD9	TarH~Cache_1~HAMP~MCPsignal	dCache_1	44	275	7.1e-20	TarH	9	145	1.3e-20
C3FFC7	TarH~Cache_1~HAMP~MCPsignal	dCache_1	45	275	1.1e-23	TarH	7	145	1.5e-09
C2TBM8	TarH~Cache_1~HAMP~MCPsignal	dCache_1	34	265	5e-24	TarH	1	135	1.4e-10
C2PA61	TarH~Cache_1~HAMP~MCPsignal	dCache_1	44	276	5.2e-23	TarH	7	145	5e-11
B4AHM4	TarH~Cache_1~HAMP~MCPsignal	dCache_1	69	269	6e-16	TarH	7	146	2.1e-20
C2WQK4	TarH~Cache_1~HAMP~MCPsignal	dCache_1	25	259	2.2e-23	TarH	1	128	8.3e-17
A7GNX1	TarH~Cache_1~HAMP~MCPsignal	dCache_1	45	275	1.6e-24	TarH	7	143	6.8e-18
C2TBL1	TarH~Cache_1~HAMP~MCPsignal	dCache_1	39	275	5.6e-25	TarH	6	143	8.1e-11
B7IWT3	TarH~Cache_1~HAMP~MCPsignal	dCache_1	39	273	1.6e-23	TarH	9	143	7.3e-13
G9Q445	TarH~Cache_1~HAMP~MCPsignal	dCache_1	43	277	2.4e-23	TarH	8	146	1.1e-19
C2SF84	TarH~Cache_1~HAMP~MCPsignal	dCache_1	44	276	1.2e-22	TarH	7	145	2e-10
D7WHY7	TarH~Cache_1~HAMP~MCPsignal	dCache_1	45	275	8e-24	TarH	8	145	1e-13
C3EX80	TarH~Cache_1~HAMP~MCPsignal	dCache_1	39	275	3.5e-24	TarH	6	143	2e-10
C2P1M2	TarH~Cache_1~HAMP~MCPsignal	dCache_1	25	259	2.3e-23	TarH	1	128	1e-16
D8GYZ4	TarH~Cache_1~HAMP~MCPsignal	dCache_1	44	277	4.2e-23	TarH	8	146	3.9e-17
H2ACD8	TarH~Cache_1~HAMP~MCPsignal	dCache_1	48	272	1.6e-21	TarH	8	145	1.3e-20
G9QEU0	TarH~Cache_1~HAMP~MCPsignal	dCache_1	45	276	1.2e-23	TarH	11	145	2.8e-09
C3EWT3	TarH~Cache_1~HAMP~MCPsignal	dCache_1	44	276	2.5e-24	TarH	7	145	3e-11
C3G4Z9	TarH~Cache_1~HAMP~MCPsignal	dCache_1	43	277	3.1e-23	TarH	8	146	5.2e-17
Q4V270	TarH~Cache_1~HAMP~MCPsignal	dCache_1	45	277	9.1e-23	TarH	8	146	8.4e-19
G8UF48	TarH~Cache_1~HAMP~MCPsignal	dCache_1	44	277	7.6e-23	TarH	8	146	2.5e-17
B3ZUG0	TarH~Cache_1~HAMP~MCPsignal	dCache_1	44	276	2.5e-24	TarH	7	145	3e-11
P39216	TarH~Cache_1~HAMP~MCPsignal	dCache_1	49	267	7.5e-17	TarH	8	145	2.4e-23
C2VNU3	TarH~Cache_1~HAMP~MCPsignal	dCache_1	44	276	1.4e-24	TarH	7	145	3.1e-11
C3HVK2	TarH~Cache_1~HAMP~MCPsignal	dCache_1	35	265	1e-23	TarH	1	135	6.9e-09
C2PP01	TarH~Cache_1~HAMP~MCPsignal	dCache_1	45	275	1.3e-23	TarH	7	145	4.3e-14
G9QKQ9	TarH~Cache_1~HAMP~MCPsignal	dCache_1	37	271	5.8e-26	TarH	9	140	1.5e-05
C3BXH6	TarH~Cache_1~HAMP~MCPsignal	dCache_1	44	276	1.1e-23	TarH	7	145	2.3e-11
B5V4C0	TarH~Cache_1~HAMP~MCPsignal	dCache_1	45	275	1.3e-23	TarH	7	145	1.5e-14
B1UNF1	TarH~Cache_1~HAMP~MCPsignal	dCache_1	45	275	9.3e-24	TarH	8	145	1e-13
C2VLE6	TarH~Cache_1~HAMP~MCPsignal	dCache_1	51	285	8.6e-23	TarH	17	154	1.2e-18
G2RWM7	TarH~Cache_1~HAMP~MCPsignal	dCache_1	41	275	1.5e-22	TarH	14	145	7.5e-10
Q81EH1	TarH~Cache_1~HAMP~MCPsignal	dCache_1	45	274	4.8e-22	TarH	8	145	1.7e-13
G4ERX8	TarH~Cache_1~HAMP~MCPsignal	dCache_1	50	273	4.4e-21	TarH	9	146	2e-21
B9IY07	TarH~Cache_1~HAMP~MCPsignal	dCache_1	45	275	1.1e-23	TarH	7	145	1.5e-14
E1UP34	TarH~Cache_1~HAMP~MCPsignal	dCache_1	43	268	6.9e-21	TarH	4	141	7.2e-20
P39217	TarH~Cache_1~HAMP~MCPsignal	dCache_1	46	266	1e-19	TarH	7	145	2e-19
B4AHM1	TarH~Cache_1~HAMP~MCPsignal	dCache_1	44	274	2.8e-18	TarH	7	143	1.9e-21
D5N0X2	TarH~Cache_1~HAMP~MCPsignal	dCache_1	46	266	1e-20	TarH	7	145	3.4e-21
B7HNG4	TarH~Cache_1~HAMP~MCPsignal	dCache_1	45	275	1.3e-23	TarH	7	145	1.5e-14
H0FQC4	TarH~Cache_1~HAMP~MCPsignal	dCache_1	46	272	2.2e-19	TarH	7	146	6.2e-19
D5TNM7	TarH~Cache_1~HAMP~MCPsignal	dCache_1	39	273	4.2e-23	TarH	9	143	2.3e-13
B3YPG1	TarH~Cache_1~HAMP~MCPsignal	dCache_1	43	277	3.1e-23	TarH	8	146	5.2e-17
G4P3P5	TarH~Cache_1~HAMP~MCPsignal	dCache_1	46	266	1e-19	TarH	7	145	2e-19
D3G0H7	TarH~Cache_2~HAMP~MCPsignal	sCache_2	37	202	4.4e-45	TarH	4	55	0.04
D7WZH3	TarH~Cache_1~HAMP~MCPsignal	dCache_1	33	265	2.1e-21	TarH	2	134	0.0031
C2U6K3	TarH~Cache_1~HAMP~MCPsignal	dCache_1	42	277	1e-22	TarH	9	146	2e-17
F7Z662	TarH~Cache_1~HAMP~MCPsignal	dCache_1	43	270	9.3e-19	TarH	10	143	0.00013
C2U929	TarH~Cache_1~HAMP~MCPsignal	dCache_1	39	273	1e-23	TarH	9	143	3.1e-13
B5UJ07	TarH~Cache_1~HAMP~MCPsignal	dCache_1	44	276	1.1e-23	TarH	7	145	4.7e-11
C3HSQ4	TarH~Cache_1~HAMP~MCPsignal	dCache_1	43	277	3.1e-23	TarH	8	146	5.2e-17
G4ERX6	TarH~Cache_1~HAMP~MCPsignal	dCache_1	51	278	2.8e-21	TarH	9	149	2.5e-21
F9S6Y6	TarH~Cache_3~HAMP~MCPsignal	dCache_3	33	274	1.1e-37	TarH	1	57	0.049
Q81RN3	TarH~Cache_1~HAMP~MCPsignal	dCache_1	45	275	9.3e-24	TarH	8	145	1e-13
A7FU39	TarH~Cache_1~HAMP~MCPsignal	dCache_1	34	305	4.1e-29	TarH	1	161	0.027
B0PWQ2	TarH~Cache_1~HAMP~MCPsignal	dCache_1	43	277	3.1e-23	TarH	8	146	5.2e-17
B1GCA9	TarH~Cache_1~HAMP~MCPsignal	dCache_1	43	277	2.3e-23	TarH	8	146	5.2e-17
C3A4X2	TarH~Cache_1~HAMP~MCPsignal	dCache_1	45	275	3.6e-23	TarH	7	145	4.7e-14
D4G0L3	TarH~Cache_1~HAMP~MCPsignal	dCache_1	49	276	2.1e-21	TarH	7	147	1e-21
E5W1J5	TarH~Cache_1~HAMP~MCPsignal	dCache_1	45	275	2.3e-18	TarH	7	145	3.7e-20
C2V701	TarH~Cache_1~HAMP~MCPsignal	dCache_1	39	273	5.8e-23	TarH	9	143	3.9e-13
D5TT90	TarH~Cache_1~HAMP~MCPsignal	dCache_1	41	277	2e-23	TarH	8	146	1.2e-19
B1F396	TarH~Cache_1~HAMP~MCPsignal	dCache_1	44	276	6e-24	TarH	7	145	3e-11
Q3EXW9	TarH~Cache_1~HAMP~MCPsignal	dCache_1	45	275	3.5e-23	TarH	7	145	3.3e-10
C2UGT0	TarH~Cache_1~HAMP~MCPsignal	dCache_1	42	277	2.7e-23	TarH	9	146	3e-20
H1J9B6	TarH~Cache_1~HAMP~MCPsignal	dCache_1	34	276	7.8e-29	TarH	4	137	0.0071
E0TZ40	TarH~Cache_1~HAMP~MCPsignal	dCache_1	48	272	1.2e-22	TarH	8	145	1.6e-22
Q6HNQ4	TarH~Cache_1~HAMP~MCPsignal	dCache_1	39	275	3e-24	TarH	6	143	2e-10
C3HDI8	TarH~Cache_1~HAMP~MCPsignal	dCache_1	39	275	3.5e-24	TarH	6	143	2e-10
C3G1W6	TarH~Cache_1~HAMP~MCPsignal	dCache_1	35	265	1.8e-23	TarH	1	135	6.1e-13
C2UCX1	TarH~Cache_1~HAMP~MCPsignal	dCache_1	45	275	3.7e-23	TarH	8	145	7.5e-13
H8XG88	TarH~Cache_1~HAMP~MCPsignal	dCache_1	46	272	1.3e-19	TarH	7	146	6.2e-19
E3E3W3	TarH~Cache_1~HAMP~MCPsignal	dCache_1	47	266	1.5e-18	TarH	7	145	6e-21
B7JKK0	TarH~Cache_1~HAMP~MCPsignal	dCache_1	45	275	9.3e-24	TarH	8	145	1e-13
Q3EXR0	TarH~Cache_1~HAMP~MCPsignal	dCache_1	52	282	5.2e-23	TarH	15	152	3.8e-12
B0QMJ1	TarH~Cache_1~HAMP~MCPsignal	dCache_1	44	276	6e-24	TarH	7	145	3e-11
C2XP78	TarH~Cache_1~HAMP~MCPsignal	dCache_1	35	266	6.5e-23	TarH	1	135	9.8e-10
H8XG85	TarH~Cache_1~HAMP~MCPsignal	dCache_1	46	266	8.5e-18	TarH	7	145	6.1e-21
C2QAZ9	TarH~Cache_1~HAMP~MCPsignal	dCache_1	45	275	4.1e-24	TarH	7	144	1.5e-15
C3C2R9	TarH~Cache_1~HAMP~MCPsignal	dCache_1	43	277	2.6e-23	TarH	8	146	5.2e-17
C3LGI8	TarH~Cache_1~HAMP~MCPsignal	dCache_1	44	276	6e-24	TarH	7	145	3e-11
B3YVC8	TarH~Cache_1~HAMP~MCPsignal	dCache_1	39	275	3.5e-24	TarH	6	143	2e-10
C2XSZ7	TarH~Cache_1~HAMP~MCPsignal	dCache_1	45	275	3.4e-23	TarH	7	145	4.7e-14
B7IWV2	TarH~Cache_1~HAMP~MCPsignal	dCache_1	45	275	3.8e-23	TarH	7	145	3.3e-10
D5N0X4	TarH~Cache_1~HAMP~MCPsignal	dCache_1	28	255	3.7e-18	TarH	2	124	2e-16
C2NU16	TarH~Cache_1~HAMP~MCPsignal	dCache_1	35	266	4.5e-24	TarH	1	135	7e-09
B3Z9N9	TarH~Cache_1~HAMP~MCPsignal	dCache_1	45	275	9.3e-24	TarH	8	145	1e-13
E5W7C8	TarH~Cache_1~HAMP~MCPsignal	dCache_1	45	274	5.4e-20	TarH	7	145	5.3e-23
Q65IP6	TarH~Cache_1~HAMP~MCPsignal	dCache_1	45	275	2.3e-18	TarH	7	145	3.7e-20
C2R3A9	TarH~Cache_1~HAMP~MCPsignal	dCache_1	45	275	8.8e-24	TarH	7	145	2.4e-09
C2T3W9	TarH~Cache_1~HAMP~MCPsignal	dCache_1	25	259	2.3e-23	TarH	1	128	1e-16
C1EWK2	TarH~Cache_1~HAMP~MCPsignal	dCache_1	44	276	2.6e-24	TarH	7	145	3e-11
E5WGE3	TarH~Cache_1~HAMP~MCPsignal	dCache_1	45	280	8.7e-21	TarH	15	149	2.2e-10
C2SJ21	TarH~Cache_1~HAMP~MCPsignal	dCache_1	45	275	3.6e-23	TarH	7	145	4.7e-14
C2RYS8	TarH~Cache_1~HAMP~MCPsignal	dCache_1	39	275	6.9e-24	TarH	6	143	1.1e-09
C2XKP7	TarH~Cache_1~HAMP~MCPsignal	dCache_1	25	259	2.2e-23	TarH	1	128	8.3e-17
A8FGS6	TarH~Cache_1~HAMP~MCPsignal	dCache_1	45	273	7.1e-17	TarH	6	140	0.042
C1EWJ0	TarH~Cache_1~HAMP~MCPsignal	dCache_1	39	275	3.8e-24	TarH	6	143	3.4e-10
C2PR31	TarH~Cache_1~HAMP~MCPsignal	dCache_1	45	276	2.3e-23	TarH	7	145	8.6e-11
C2NCT3	TarH~Cache_1~HAMP~MCPsignal	dCache_1	34	266	2.5e-24	TarH	1	135	1.4e-10
B7JF70	TarH~Cache_1~HAMP~MCPsignal	dCache_1	43	277	3.1e-23	TarH	8	146	5.2e-17
C3L5H8	TarH~Cache_1~HAMP~MCPsignal	dCache_1	11	241	8.4e-24	TarH	18	111	1.8e-06
C3P1Y7	TarH~Cache_1~HAMP~MCPsignal	dCache_1	43	277	3.1e-23	TarH	8	146	5.2e-17
G2TK95	TarH~Cache_1~HAMP~MCPsignal	dCache_1	43	271	3.5e-20	TarH	10	143	0.00085
D7WZH4	TarH~Cache_1~HAMP~MCPsignal	dCache_1	31	261	1.3e-21	TarH	2	137	1.1e-07
E3E3W5	TarH~Cache_1~HAMP~MCPsignal	dCache_1	43	277	1.1e-16	TarH	9	145	8.4e-16
E5W7C9	TarH~Cache_1~HAMP~MCPsignal	dCache_1	39	266	4.4e-19	TarH	2	138	6.8e-19
C3CDV0	TarH~Cache_1~HAMP~MCPsignal	dCache_1	45	275	1.1e-23	TarH	7	145	1.5e-09
D8H0R5	TarH~Cache_1~HAMP~MCPsignal	dCache_1	39	275	2.4e-25	TarH	6	143	2e-10
C2NGJ7	TarH~Cache_1~HAMP~MCPsignal	dCache_1	45	275	9.3e-24	TarH	8	145	4e-13
B3YY19	TarH~Cache_1~HAMP~MCPsignal	dCache_1	44	276	5e-24	TarH	7	145	5.1e-11
G4P3P6	TarH~Cache_1~HAMP~MCPsignal	dCache_1	48	272	6.4e-21	TarH	8	145	2.1e-21
C2WLC4	TarH~Cache_1~HAMP~MCPsignal	dCache_1	45	274	4.8e-22	TarH	8	145	1.7e-13
G9Q5R5	TarH~Cache_1~HAMP~MCPsignal	dCache_1	45	274	4.8e-22	TarH	8	145	1.7e-13
E0RKN6	TarH~Cache_1~HAMP~MCPsignal	dCache_1	46	281	3.3e-24	TarH	20	150	0.0011
H0FQC7	TarH~Cache_1~HAMP~MCPsignal	dCache_1	46	266	2.4e-17	TarH	7	145	6.5e-20
G9EXK2	TarH~Cache_1~HAMP~MCPsignal	dCache_1	34	305	1.1e-29	TarH	1	161	0.1
C3DMN7	TarH~Cache_1~HAMP~MCPsignal	dCache_1	25	259	1.7e-23	TarH	1	128	7.2e-17
B1EX59	TarH~Cache_1~HAMP~MCPsignal	dCache_1	45	275	9.3e-24	TarH	8	145	1e-13
C2SW34	TarH~Cache_1~HAMP~MCPsignal	dCache_1	45	275	2.8e-24	TarH	7	145	1.2e-09
C2Y3V9	TarH~Cache_1	dCache_1	25	171	6.6e-09	TarH	1	128	2.9e-14
E8ZN13	TarH~Cache_1~HAMP~MCPsignal	dCache_1	34	305	1.6e-29	TarH	1	161	0.037
C3D0M2	TarH~Cache_1~HAMP~MCPsignal	dCache_1	45	275	6.2e-23	TarH	8	145	3.9e-13
E1UP35	TarH~Cache_1~HAMP~MCPsignal	dCache_1	44	275	7.8e-19	TarH	10	145	3.2e-22
Q65FN4	TarH~Cache_1~HAMP~MCPsignal	dCache_1	45	274	5.4e-20	TarH	7	145	5.3e-23
F4E0G2	TarH~Cache_1~HAMP~MCPsignal	dCache_1	44	272	6.2e-20	TarH	7	146	2.2e-19
B3ZUE6	TarH~Cache_1~HAMP~MCPsignal	dCache_1	39	275	3.8e-24	TarH	6	143	3.4e-10
G4P005	TarH~Cache_1~HAMP~MCPsignal	dCache_1	46	266	1.2e-21	TarH	7	145	9.1e-21
B0Q6H8	TarH~Cache_1~HAMP~MCPsignal	dCache_1	44	276	6e-24	TarH	7	145	3e-11
C2NCS0	TarH~Cache_1~HAMP~MCPsignal	dCache_1	39	275	2.1e-24	TarH	6	143	3.4e-10
H7DQK3	TarH~Cache_1~HAMP~MCPsignal	dCache_1	36	278	1.6e-31	TarH	8	139	0.013
C2TSI3	TarH~Cache_1~HAMP~MCPsignal	dCache_1	45	275	3.7e-23	TarH	7	145	1.9e-10
C3I410	TarH~Cache_1~HAMP~MCPsignal	dCache_1	25	259	8.3e-23	TarH	1	128	7.2e-17
C2VSN0	TarH~Cache_1~HAMP~MCPsignal	dCache_1	45	275	9.3e-24	TarH	8	145	1e-13
F0PYC2	TarH~Cache_1~HAMP~MCPsignal	dCache_1	39	275	1.8e-24	TarH	6	143	2e-10
B1ULW2	TarH~Cache_1~HAMP~MCPsignal	dCache_1	43	277	3.1e-23	TarH	8	146	5.2e-17
G0IJU7	TarH~Cache_1~HAMP~MCPsignal	dCache_1	47	272	7e-21	TarH	8	145	7.2e-20
C3CWS3	TarH~Cache_1~HAMP~MCPsignal	dCache_1	39	273	8.1e-24	TarH	9	143	7.3e-13
F7TPM5	TarH~Cache_1~HAMP~MCPsignal	dCache_1	39	304	2.9e-26	TarH	10	163	0.028
D7UVD3	TarH~Cache_1~HAMP~MCPsignal	dCache_1	35	269	2.9e-22	TarH	11	136	0.023
Q739Q2	TarH~Cache_1~HAMP~MCPsignal	dCache_1	45	275	9.5e-24	TarH	7	145	2.2e-13
C2R390	TarH~Cache_1~HAMP~MCPsignal	dCache_1	39	273	1e-23	TarH	9	143	3.1e-13
B1HMC1	TarH~Cache_2~HAMP~MCPsignal	sCache_2	29	188	7.8e-35	TarH	1	31	0.021
C2Z6U5	TarH~Cache_1~HAMP~MCPsignal	dCache_1	45	275	1.6e-22	TarH	7	144	3.3e-15
C3P7J0	TarH~Cache_1~HAMP~MCPsignal	dCache_1	45	275	9.3e-24	TarH	8	145	1e-13
C2XAQ8	TarH~Cache_1~HAMP~MCPsignal	dCache_1	45	274	4.8e-22	TarH	8	145	1.7e-13
B5V1R4	TarH~Cache_1~HAMP~MCPsignal	dCache_1	39	275	2.4e-23	TarH	6	143	1.1e-09
C3EFZ1	TarH~Cache_1~HAMP~MCPsignal	dCache_1	45	276	7.4e-25	TarH	7	145	3.9e-09
H0NN34	TarH~Cache_1~HAMP~MCPsignal	dCache_1	39	275	6.9e-24	TarH	6	143	1.1e-09
G8UB86	TarH~Cache_1~HAMP~MCPsignal	dCache_1	44	276	2.5e-24	TarH	7	145	3e-11
C2TFG3	TarH~Cache_1~HAMP~MCPsignal	dCache_1	45	275	9.3e-24	TarH	8	145	1e-13
B3JCB2	TarH~Cache_1~HAMP~MCPsignal	dCache_1	45	275	9.3e-24	TarH	8	145	1e-13
C1EKX4	TarH~Cache_1~HAMP~MCPsignal	dCache_1	44	277	7.6e-23	TarH	8	146	2.5e-17
C2WHR1	TarH~Cache_1~HAMP~MCPsignal	dCache_1	45	273	1.2e-24	TarH	7	145	3.9e-09
C2RM50	TarH~Cache_1~HAMP~MCPsignal	dCache_1	45	274	4.8e-22	TarH	8	145	1.7e-13
B3ZE08	TarH~Cache_1~HAMP~MCPsignal	dCache_1	39	275	1.8e-24	TarH	6	143	2e-10
E0TZ42	TarH~Cache_1~HAMP~MCPsignal	dCache_1	51	276	3.9e-21	TarH	7	147	2.4e-20
E8VJ72	TarH~Cache_1~HAMP~MCPsignal	dCache_1	46	266	6e-20	TarH	7	145	5.3e-20
C3HZK7	TarH~Cache_1~HAMP~MCPsignal	dCache_1	45	275	1.7e-22	TarH	8	145	3.9e-13
D5TXF4	TarH~Cache_1~HAMP~MCPsignal	dCache_1	45	274	4.8e-22	TarH	8	145	1.7e-13
G8U5B2	TarH~Cache_1~HAMP~MCPsignal	dCache_1	39	275	3.8e-24	TarH	6	143	3.4e-10
F4E0F9	TarH~Cache_1~HAMP~MCPsignal	dCache_1	46	265	1.4e-17	TarH	7	145	7.9e-22
A7Z834	TarH~Cache_1~HAMP~MCPsignal	dCache_1	46	266	4.1e-18	TarH	7	145	7.9e-22
Q8EPJ9	TarH~Cache_1~HAMP~MCPsignal	dCache_1	40	269	3.3e-23	TarH	9	147	1.8e-05
D3FZJ3	TarH~Cache_1~HAMP~MCPsignal	dCache_1	43	274	4e-20	TarH	11	143	3.2e-06
C2QN52	TarH~Cache_1~HAMP	dCache_1	39	275	6.6e-25	TarH	6	143	7.9e-11
C2ZNI4	TarH~Cache_1~HAMP~MCPsignal	dCache_1	45	275	1.6e-22	TarH	7	144	3.3e-15
C1FMZ8	TarH~Cache_1~HAMP~MCPsignal	dCache_1	34	305	6.9e-29	TarH	1	161	0.043
B1QJ18	TarH~Cache_1~HAMP~MCPsignal	dCache_1	34	305	2.4e-29	TarH	1	161	0.084
B3J9G6	TarH~Cache_1~HAMP~MCPsignal	dCache_1	44	276	6e-24	TarH	7	145	3e-11
B1HN01	TarH~Cache_1~HAMP~MCPsignal	dCache_1	29	259	4.9e-22	TarH	3	128	0.00086
B1UUI6	TarH~Cache_1~HAMP~MCPsignal	dCache_1	39	275	3.5e-24	TarH	6	143	2e-10
C3EU28	TarH~Cache_1~HAMP~MCPsignal	dCache_1	43	277	2.4e-23	TarH	8	146	8.6e-20
C1EVL5	TarH~Cache_1~HAMP~MCPsignal	dCache_1	43	276	4.4e-22	TarH	8	146	3.3e-15
C3GL80	TarH~Cache_1~HAMP~MCPsignal	dCache_1	43	277	3.1e-23	TarH	8	146	5.2e-17
A7Z837	TarH~Cache_1~HAMP~MCPsignal	dCache_1	46	272	1.5e-19	TarH	7	146	5.9e-19
D8H0T4	TarH~Cache_1~HAMP~MCPsignal	dCache_1	44	276	2.5e-24	TarH	7	145	3e-11
C2R739	TarH~Cache_1~HAMP~MCPsignal	dCache_1	45	275	3.7e-23	TarH	8	145	7.5e-13
C2YLU3	TarH~Cache_1~HAMP~MCPsignal	dCache_1	34	266	1.1e-23	TarH	1	135	2.2e-10
B7IRF5	TarH~Cache_1~HAMP~MCPsignal	dCache_1	43	277	1.8e-23	TarH	8	146	7.2e-20
C2T039	TarH~Cache_1~HAMP~MCPsignal	dCache_1	45	274	4.8e-22	TarH	8	145	1.7e-13
C3A157	TarH~Cache_1~HAMP~MCPsignal	dCache_1	45	275	3.6e-23	TarH	7	145	5.1e-11
Q73DU2	TarH~Cache_1~HAMP~MCPsignal	dCache_1	39	275	3.8e-23	TarH	6	143	2.1e-10
I0CX51	TarH~Cache_1~HAMP~MCPsignal	dCache_1	44	276	6e-24	TarH	7	145	3e-11
Q63B54	TarH~Cache_1~HAMP~MCPsignal	dCache_1	34	267	4e-23	TarH	1	136	2.2e-16
D8GV38	TarH~Cache_1~HAMP~MCPsignal	dCache_1	45	275	9.3e-24	TarH	8	145	1e-13
Q63G67	TarH~Cache_1~HAMP~MCPsignal	dCache_1	44	275	5.2e-24	TarH	7	145	3e-11
Q63G86	TarH~Cache_1~HAMP~MCPsignal	dCache_1	39	275	3e-24	TarH	6	143	4.2e-10
C2YQL7	TarH~Cache_1~HAMP~MCPsignal	dCache_1	45	275	8.5e-24	TarH	7	145	4.8e-14
Q81AP1	TarH~Cache_1~HAMP~MCPsignal	dCache_1	27	261	2.3e-23	TarH	2	130	4.8e-17
C3LGK5	TarH~Cache_1~HAMP~MCPsignal	dCache_1	39	275	3.5e-24	TarH	6	143	2e-10
F2H970	TarH~Cache_1~HAMP~MCPsignal	dCache_1	45	275	6.2e-23	TarH	8	145	3.9e-13
D5N0X3	TarH~Cache_1~HAMP~MCPsignal	dCache_1	48	272	1.2e-22	TarH	8	145	1.6e-22
F4EKW0	TarH~Cache_1~HAMP~MCPsignal	dCache_1	46	265	1.4e-17	TarH	7	145	7.9e-22
A9VRR8	TarH~Cache_1~HAMP~MCPsignal	dCache_1	45	275	3.6e-23	TarH	7	145	4.7e-14
A8FGS7	TarH~Cache_1~HAMP~MCPsignal	dCache_1	47	276	1.7e-17	TarH	7	146	5.5e-20
B0QMK7	TarH~Cache_1~HAMP~MCPsignal	dCache_1	39	275	3.5e-24	TarH	6	143	2e-10
F0PKN4	TarH~Cache_1~HAMP~MCPsignal	dCache_1	45	275	3.2e-23	TarH	8	145	2.1e-13
F2H686	TarH~Cache_1~HAMP~MCPsignal	dCache_1	39	273	8.1e-24	TarH	9	143	7.3e-13
B3IZY6	TarH~Cache_1~HAMP~MCPsignal	dCache_1	43	277	3.1e-23	TarH	8	146	5.2e-17
B7HJD2	TarH~Cache_1~HAMP~MCPsignal	dCache_1	45	274	4.8e-22	TarH	8	145	1.7e-13
C0Z7A8	TarH~Cache_1~HAMP~MCPsignal	dCache_1	39	274	3.2e-21	TarH	13	144	7.3e-07
F2H731	TarH~Cache_1~HAMP~MCPsignal	dCache_1	45	275	1.1e-23	TarH	7	145	1.5e-09
A6LR74	TarH~Cache_1~HAMP~MCPsignal	dCache_1	32	283	7.9e-27	TarH	2	107	0.0081
P39214	TarH~Cache_1~HAMP~MCPsignal	dCache_1	49	272	3.8e-21	TarH	8	145	2e-21
G4P3P8	TarH~Cache_1~HAMP~MCPsignal	dCache_1	49	276	1.6e-20	TarH	7	147	1.2e-21
C3C1B0	TarH~Cache_1~HAMP~MCPsignal	dCache_1	45	275	2.6e-23	TarH	7	145	6e-14
A7GL36	TarH~Cache_1~HAMP~MCPsignal	dCache_1	41	275	3.7e-23	TarH	10	145	2.7e-11
D5DEL9	TarH~Cache_1~HAMP~MCPsignal	dCache_1	41	275	3e-23	TarH	10	145	1.3e-08
B5UIY8	TarH~Cache_1~HAMP~MCPsignal	dCache_1	39	275	1.4e-24	TarH	9	143	2.3e-14
C2VU35	TarH~Cache_1~HAMP~MCPsignal	dCache_1	44	277	4.2e-23	TarH	8	146	3.9e-17
C3GE97	TarH~Cache_1~HAMP~MCPsignal	dCache_1	39	275	5.6e-25	TarH	6	143	8.1e-11
B1HV00	TarH~Cache_2~HAMP~MCPsignal	sCache_2	28	189	3.6e-35	TarH	1	30	0.011
B0QCY2	TarH~Cache_1~HAMP~MCPsignal	dCache_1	43	277	2.3e-23	TarH	8	146	5.2e-17
C2TSG5	TarH~Cache_1~HAMP~MCPsignal	dCache_1	39	273	5.6e-23	TarH	9	143	3.9e-13
A3IEV9	TarH~Cache_1~HAMP~MCPsignal	dCache_1	32	261	4.7e-22	TarH	2	137	1.1e-05
C2MW14	TarH~Cache_1~HAMP~MCPsignal	dCache_1	45	276	1.2e-23	TarH	11	145	2.8e-09
Q6HNN7	TarH~Cache_1~HAMP~MCPsignal	dCache_1	44	276	2.5e-24	TarH	7	145	3e-11
B1L1P0	TarH~Cache_1~HAMP~MCPsignal	dCache_1	34	305	4.2e-29	TarH	1	161	0.03
G7VUC4	TarH~Cache_1~HAMP~MCPsignal	dCache_1	37	270	1.5e-21	TarH	7	142	0.00036
A0RED6	TarH~Cache_1~HAMP~MCPsignal	dCache_1	43	277	2e-22	TarH	8	146	3.3e-15
H0UBL7	TarH~Cache_1~HAMP~MCPsignal	dCache_1	39	304	5.9e-26	TarH	10	163	0.015
C2V719	TarH~Cache_1~HAMP~MCPsignal	dCache_1	35	265	3.6e-23	TarH	1	135	8.9e-10
I0UGQ5	TarH~Cache_1~HAMP~MCPsignal	dCache_1	45	275	2.3e-18	TarH	7	145	3.7e-20
B5UVG3	TarH~Cache_1~HAMP~MCPsignal	dCache_1	45	274	4.8e-22	TarH	8	145	1.7e-13
B7HBL2	TarH~Cache_1~HAMP~MCPsignal	dCache_1	45	275	8.8e-24	TarH	7	145	2.4e-09
Q63CF1	TarH~Cache_1~HAMP~MCPsignal	dCache_1	45	275	9.3e-24	TarH	8	145	1e-13
C3EFX2	TarH~Cache_1~HAMP~MCPsignal	dCache_1	39	275	2.2e-24	TarH	9	143	5.2e-10
B1GGM5	TarH~Cache_1~HAMP~MCPsignal	dCache_1	45	275	9.3e-24	TarH	8	145	1e-13
C2X702	TarH~Cache_1~HAMP~MCPsignal	dCache_1	45	273	1.2e-24	TarH	7	145	3.9e-09
B3ZE25	TarH~Cache_1~HAMP~MCPsignal	dCache_1	44	276	3.9e-24	TarH	7	145	3e-11
C2MVZ5	TarH~Cache_1~HAMP~MCPsignal	dCache_1	39	275	2.2e-24	TarH	10	143	4.5e-09
B7JPG4	TarH~Cache_1~HAMP~MCPsignal	dCache_1	44	275	5.2e-24	TarH	7	145	3e-11
C3GHT9	TarH~Cache_1~HAMP~MCPsignal	dCache_1	45	275	9.3e-24	TarH	8	145	1e-13
F0PYD9	TarH~Cache_1~HAMP~MCPsignal	dCache_1	44	276	1.1e-23	TarH	7	145	4.7e-11
I0UJV5	TarH~Cache_1~HAMP~MCPsignal	dCache_1	45	274	5.4e-20	TarH	7	145	5.3e-23
B3ZI02	TarH~Cache_1~HAMP~MCPsignal	dCache_1	44	277	7.6e-23	TarH	8	146	2.5e-17
B1GMI6	TarH~Cache_1~HAMP~MCPsignal	dCache_1	44	276	6e-24	TarH	7	145	3e-11
C2UQL4	TarH~Cache_1~HAMP~MCPsignal	dCache_1	39	273	3.8e-23	TarH	9	143	3.9e-13
H8XG87	TarH~Cache_1~HAMP~MCPsignal	dCache_1	44	275	3.8e-20	TarH	9	145	1.7e-20
C3LCJ5	TarH~Cache_1	dCache_1	43	255	1.4e-19	TarH	8	146	8.3e-18
A0R9L4	TarH~Cache_1~HAMP~MCPsignal	dCache_1	44	276	2.6e-24	TarH	7	145	3e-11
I0F861	TarH~Cache_1~HAMP~MCPsignal	dCache_1	51	276	2.5e-21	TarH	7	147	3.7e-21
H0NFS5	TarH~Cache_1~HAMP~MCPsignal	dCache_1	45	275	1.3e-23	TarH	7	145	1.5e-14
D4G0L0	TarH~Cache_1~HAMP~MCPsignal	dCache_1	50	273	4.4e-21	TarH	9	146	2e-21
C2X6Y4	TarH~Cache_1~HAMP~MCPsignal	dCache_1	39	275	3e-24	TarH	9	143	3e-13
B7H9W6	TarH~Cache_1~HAMP~MCPsignal	dCache_1	39	273	1e-23	TarH	9	143	3.1e-13
C3F0K2	TarH~Cache_1~HAMP~MCPsignal	dCache_1	45	275	9.3e-24	TarH	8	145	1e-13
C2NA99	TarH~Cache_1~HAMP~MCPsignal	dCache_1	25	259	1.5e-23	TarH	1	128	1e-16
B1F3B2	TarH~Cache_1~HAMP~MCPsignal	dCache_1	39	275	3.5e-24	TarH	6	143	2e-10
F4E0G1	TarH~Cache_1~HAMP~MCPsignal	dCache_1	44	275	7.8e-19	TarH	10	145	3.2e-22
H0FQC6	TarH~Cache_1~HAMP~MCPsignal	dCache_1	48	272	1.6e-21	TarH	8	145	1.3e-20
G4P007	TarH~Cache_1~HAMP~MCPsignal	dCache_1	49	275	7.1e-18	TarH	8	145	2e-22
Q6HJV7	TarH~Cache_1~HAMP~MCPsignal	dCache_1	45	275	1.9e-23	TarH	8	145	1.5e-13
B3Z196	TarH~Cache_1~HAMP~MCPsignal	dCache_1	45	275	9.3e-24	TarH	8	145	1e-13
I0CX34	TarH~Cache_1~HAMP~MCPsignal	dCache_1	39	275	3.5e-24	TarH	6	143	2e-10
B7H8R9	TarH~Cache_1~HAMP~MCPsignal	dCache_1	41	277	3e-23	TarH	8	146	9.9e-19
F4EKW2	TarH~Cache_1~HAMP~MCPsignal	dCache_1	44	275	7.8e-19	TarH	10	145	3.2e-22
B0AUA7	TarH~Cache_1~HAMP~MCPsignal	dCache_1	44	276	6e-24	TarH	7	145	3e-11
H0UBU5	TarH~Cache_1~HAMP~MCPsignal	dCache_1	47	270	1.8e-23	TarH	16	148	2.3e-05
C2Y5T3	TarH~Cache_1~HAMP~MCPsignal	dCache_1	39	273	7.7e-24	TarH	9	143	3.1e-13
C2S2R8	TarH~Cache_1~HAMP~MCPsignal	dCache_1	45	275	1.3e-23	TarH	7	145	1.5e-14
C2RI92	TarH~Cache_1~HAMP~MCPsignal	dCache_1	34	265	7.6e-24	TarH	1	135	4.6e-10
C3FY51	TarH~Cache_1~HAMP~MCPsignal	dCache_1	39	275	3e-24	TarH	6	143	2e-10
E0RAY0	TarH~Cache_1~HAMP~MCPsignal	dCache_1	35	267	8.5e-21	TarH	4	139	0.0031
P39215	TarH~Cache_1~HAMP~MCPsignal	dCache_1	49	276	2.7e-21	TarH	7	147	2.5e-21
Q81YS4	TarH~Cache_1~HAMP~MCPsignal	dCache_1	39	275	3.5e-24	TarH	6	143	2e-10
B3ZBC4	TarH~Cache_1~HAMP~MCPsignal	dCache_1	44	277	4.2e-23	TarH	8	146	3.9e-17
E0TZ41	TarH~Cache_1~HAMP~MCPsignal	dCache_1	49	276	4e-18	TarH	8	145	4.3e-22
C2TWC0	TarH~Cache_1~HAMP~MCPsignal	dCache_1	45	275	6.1e-23	TarH	7	145	4.4e-14
G7MA29	TarH~Cache_1~HAMP~MCPsignal	dCache_1	32	278	1.4e-24	TarH	2	51	0.026
C3KVF7	TarH~Cache_1~HAMP~MCPsignal	dCache_1	34	305	2.4e-29	TarH	1	161	0.084
D5N0X5	TarH~Cache_1~HAMP~MCPsignal	dCache_1	51	276	3.9e-21	TarH	7	147	2.4e-20
C3IEL9	TarH~Cache_1~HAMP~MCPsignal	dCache_1	45	275	3.5e-23	TarH	7	145	3.3e-10
C2Y9M3	TarH~Cache_1~HAMP~MCPsignal	dCache_1	45	275	3.7e-23	TarH	8	145	7.5e-13
C2QN65	TarH~Cache_1~HAMP~MCPsignal	dCache_1	44	276	1.6e-23	TarH	7	145	2.3e-11
F7TUY8	TarH~Cache_1~HAMP~MCPsignal	dCache_1	39	270	1.2e-23	TarH	9	141	5.5e-05
C3DF01	TarH~Cache_1~HAMP~MCPsignal	dCache_1	39	273	1.6e-23	TarH	9	143	7.3e-13
C3FJ50	TarH~Cache_1~HAMP~MCPsignal	dCache_1	45	275	6.2e-23	TarH	8	145	3.9e-13
C2PA43	TarH~Cache_1~HAMP~MCPsignal	dCache_1	76	310	2.9e-24	TarH	47	180	1.2e-11
Q3EMB2	TarH~Cache_1~HAMP~MCPsignal	dCache_1	43	278	8.8e-23	TarH	8	147	1.9e-15
A9VTQ9	TarH~Cache_1~HAMP~MCPsignal	dCache_1	35	265	3.5e-23	TarH	1	135	5.8e-10
Q81I44	TarH~Cache_1~HAMP~MCPsignal	dCache_1	45	275	2.8e-24	TarH	7	145	1.2e-09
C2UUA3	TarH~Cache_1~HAMP~MCPsignal	dCache_1	45	275	3.7e-23	TarH	7	145	4.4e-14
C3A138	TarH~Cache_1~HAMP~MCPsignal	dCache_1	23	257	2.4e-23	TarH	1	127	4.8e-11
H2ACE0	TarH~Cache_1~HAMP~MCPsignal	dCache_1	46	272	2.2e-19	TarH	7	146	6.2e-19
B7JPE7	TarH~Cache_1~HAMP~MCPsignal	dCache_1	39	275	5.6e-25	TarH	6	143	2e-10
G0IHQ8	TarH~Cache_1~HAMP~MCPsignal	dCache_1	46	265	1.4e-17	TarH	7	145	7.9e-22
B0AU90	TarH~Cache_1~HAMP~MCPsignal	dCache_1	39	275	3.5e-24	TarH	6	143	2e-10
I0UJV4	TarH~Cache_1~HAMP~MCPsignal	dCache_1	47	271	1.1e-18	TarH	7	145	1e-23
C3CDT3	TarH~Cache_1~HAMP~MCPsignal	dCache_1	39	273	8.1e-24	TarH	9	143	7.3e-13
C3HA53	TarH~Cache_1~HAMP~MCPsignal	dCache_1	39	273	4.5e-24	TarH	9	143	1.5e-13
C2YLT2	TarH~Cache_1~HAMP~MCPsignal	dCache_1	39	273	2.2e-23	TarH	10	143	1.6e-11
C3FFA9	TarH~Cache_1~HAMP~MCPsignal	dCache_1	39	273	8.1e-24	TarH	9	143	7.3e-13
C2Y5V3	TarH~Cache_1~HAMP~MCPsignal	dCache_1	45	275	2.8e-24	TarH	7	145	1.2e-09
C3ISQ0	TarH~Cache_1~HAMP~MCPsignal	dCache_1	25	259	1.7e-23	TarH	1	128	7.2e-17
A8FGS8	TarH~Cache_1~HAMP~MCPsignal	dCache_1	58	269	7.5e-16	TarH	7	146	4.2e-21
F9R837	TarH~Cache_3~HAMP~MCPsignal	dCache_3	33	274	1.3e-37	TarH	1	57	0.057
G4ERX9	TarH~Cache_1~HAMP~MCPsignal	dCache_1	46	266	8.8e-20	TarH	7	145	5.3e-20
C2MFV9	TarH~Cache_1~HAMP~MCPsignal	dCache_1	39	275	6.9e-24	TarH	6	143	4.5e-10
C3GEB4	TarH~Cache_1~HAMP~MCPsignal	dCache_1	34	265	7.6e-24	TarH	1	135	1.4e-10
C2RB56	TarH~Cache_1~HAMP~MCPsignal	dCache_1	23	259	1.9e-23	TarH	1	128	1.2e-16
G7VQL6	TarH~Cache_1~HAMP~MCPsignal	dCache_1	47	281	2.7e-22	TarH	20	154	0.0021
C2RR22	TarH~Cache_1~HAMP~MCPsignal	dCache_1	23	259	1.9e-23	TarH	1	128	1.2e-16
A0R9J7	TarH~Cache_1~HAMP~MCPsignal	dCache_1	39	275	2.1e-24	TarH	6	143	2e-10
E0TZ39	TarH~Cache_1~HAMP~MCPsignal	dCache_1	46	266	1e-20	TarH	7	145	3.4e-21
Q4MQS8	TarH~Cache_1~HAMP~MCPsignal	dCache_1	39	275	8e-24	TarH	6	143	4.5e-10
C3HHQ3	TarH~Cache_1~HAMP~MCPsignal	dCache_1	45	275	1.2e-23	TarH	8	145	2.8e-13
F1TES5	TarH~Cache_1~MCPsignal	dCache_1	36	298	2.6e-23	TarH	1	158	0.047
B3ZVP0	TarH~Cache_1~HAMP~MCPsignal	dCache_1	45	275	9.3e-24	TarH	8	145	1e-13
C3HVH9	TarH~Cache_1~HAMP~MCPsignal	dCache_1	39	273	1.3e-23	TarH	9	143	7.3e-13
E1UP33	TarH~Cache_1~HAMP~MCPsignal	dCache_1	46	265	7.5e-18	TarH	7	145	5e-22
A7GL40	TarH~Cache_1~HAMP~MCPsignal	dCache_1	41	267	3.9e-20	TarH	9	144	1.1e-12
I0UJV6	TarH~Cache_1~HAMP~MCPsignal	dCache_1	46	273	4.5e-19	TarH	7	145	1.8e-19
C3IEK1	TarH~Cache_1~HAMP~MCPsignal	dCache_1	39	273	1e-23	TarH	9	143	7.3e-13
C3GW91	TarH~Cache_1~HAMP~MCPsignal	dCache_1	35	263	4.3e-23	TarH	1	135	8.5e-09
C2MJS1	TarH~Cache_1~HAMP~MCPsignal	dCache_1	45	275	1.3e-23	TarH	7	145	1.5e-14
B0QFC7	TarH~Cache_1~HAMP~MCPsignal	dCache_1	45	275	9.3e-24	TarH	8	145	1e-13
B3J9I3	TarH~Cache_1~HAMP~MCPsignal	dCache_1	39	275	3.5e-24	TarH	6	143	2e-10
C3H425	TarH~Cache_1~HAMP~MCPsignal	dCache_1	24	259	1.3e-22	TarH	1	128	6.4e-16
B4AHM2	TarH~Cache_1~HAMP~MCPsignal	dCache_1	45	273	1.4e-15	TarH	6	116	0.042
E3E5X5	TarH~Cache_1~HAMP~MCPsignal	dCache_1	37	270	8.5e-22	TarH	7	142	6.5e-06
Q65FN3	TarH~Cache_1~HAMP~MCPsignal	dCache_1	46	273	7.5e-19	TarH	7	145	3e-19
F4EKW3	TarH~Cache_1~HAMP~MCPsignal	dCache_1	44	272	6.2e-20	TarH	7	146	2.2e-19
Q65FN5	TarH~Cache_1~HAMP~MCPsignal	dCache_1	47	271	3.6e-19	TarH	7	145	8.1e-24
G8U2V2	TarH~Cache_1~HAMP~MCPsignal	dCache_1	43	276	4.4e-22	TarH	8	146	3.3e-15
B1UUG9	TarH~Cache_1~HAMP~MCPsignal	dCache_1	44	276	6e-24	TarH	7	145	3e-11
H2ACD7	TarH~Cache_1~HAMP~MCPsignal	dCache_1	46	266	2.4e-17	TarH	7	145	6.5e-20
E8VJ74	TarH~Cache_1~HAMP~MCPsignal	dCache_1	49	276	2.7e-21	TarH	7	147	2.5e-21
H0FQC5	TarH~Cache_1~HAMP~MCPsignal	dCache_1	44	275	7.1e-20	TarH	9	145	1.3e-20
C3GZX6	TarH~Cache_1~HAMP~MCPsignal	dCache_1	45	275	6.2e-23	TarH	8	145	7.2e-13
B1HNS2	TarH~Cache_1~HAMP~MCPsignal	dCache_1	32	261	7.4e-22	TarH	2	137	5e-06
A0RD09	TarH~Cache_1~HAMP~MCPsignal	dCache_1	54	284	9.6e-24	TarH	17	154	1e-13
C3CWU0	TarH~Cache_1~HAMP~MCPsignal	dCache_1	45	275	1.1e-23	TarH	7	145	1.5e-09
B1YHS5	TarH~Cache_1~HAMP~MCPsignal	dCache_1	38	275	6.3e-21	TarH	8	144	0.0013
C2UQN2	TarH~Cache_1~HAMP~MCPsignal	dCache_1	45	275	3.7e-23	TarH	7	145	1.9e-10
A5I203	TarH~Cache_1~HAMP~MCPsignal	dCache_1	34	305	4.1e-29	TarH	1	161	0.027
Q4MQR6	TarH~Cache_1~HAMP~MCPsignal	dCache_1	44	276	1.1e-23	TarH	7	145	4.7e-11
E8VJ73	TarH~Cache_1~HAMP~MCPsignal	dCache_1	49	272	4.4e-21	TarH	8	145	2e-21
B1EUR8	TarH~Cache_1~HAMP~MCPsignal	dCache_1	43	277	3.1e-23	TarH	8	146	5.2e-17
C3F3Y2	TarH~Cache_1~HAMP~MCPsignal	dCache_1	43	277	3.1e-23	TarH	8	146	5.2e-17
C4L1F7	TarH~Cache_1~HAMP~MCPsignal	dCache_1	39	271	1.6e-20	TarH	6	141	0.00025
G5B0R2	VWA~Cache_1~VGCC_alpha2	dCache_1	241	441	5.9e-10	VGCC_alpha2	374	458	1.8e-47					These hits are domains surrounding the Cache domain in Calcium channels
G1LYR6	VWA_N~VWA~Cache_1~VGCC_alpha2	dCache_1	340	508	4.3e-08	VGCC_alpha2	446	538	4.9e-28
G1RXP7	VWA_N~VWA~Cache_1~VGCC_alpha2	dCache_1	407	603	7.8e-09	VGCC_alpha2	536	629	1.1e-53
G3PGN4	VWA_N~VWA~Cache_1~VGCC_alpha2	dCache_1	397	573	1.4e-09	VGCC_alpha2	510	592	8.8e-31
D0IQF5	VWA_N~VWA~Cache_1~VGCC_alpha2	dCache_1	239	438	5.7e-14	VGCC_alpha2	377	437	0.33
B6ZDR7	VWA_N~VWA~Cache_1~VGCC_alpha2	dCache_1	437	608	6.9e-08	VGCC_alpha2	541	624	1e-41
P13806	VWA_N~VWA~Cache_1~VGCC_alpha2	dCache_1	435	620	1.9e-07	VGCC_alpha2	564	649	1.1e-45
E9IZQ6	VWA_2~Cache_1~VGCC_alpha2~VWA_N~VWA	dCache_1	235	400	3.5e-16	VGCC_alpha2	347	410	0.27
F6Y0X6	VWA_N~VWA~Cache_1~VGCC_alpha2	dCache_1	353	548	6.7e-09	VGCC_alpha2	481	574	3.7e-49
F8WC36	VWA_N~VWA~Cache_1~VGCC_alpha2	dCache_1	433	629	6.4e-09	VGCC_alpha2	562	655	2e-49
F1R7M3	VWA_N~VWA~Cache_1~VGCC_alpha2	dCache_1	407	573	1.6e-09	VGCC_alpha2	508	593	6.7e-20
F1SBW9	Cache_1~VGCC_alpha2	dCache_1	34	204	3.3e-11	VGCC_alpha2	137	230	4.9e-54
H3DB39	VWA_N~VWA~Cache_1~VGCC_alpha2	dCache_1	429	590	5.8e-09	VGCC_alpha2	528	611	2.5e-25
F7C1C8	VWA_N~VWA~Cache_1~VGCC_alpha2	dCache_1	325	491	3e-08	VGCC_alpha2	429	522	2.7e-30
G1RXP8	VWA_N~VWA~Cache_1~VGCC_alpha2	dCache_1	407	603	6.1e-09	VGCC_alpha2	536	620	2.8e-47
H2UJR5	VWA_N~VWA~Cache_1~VGCC_alpha2	dCache_1	402	578	1.3e-07	VGCC_alpha2	515	608	1.5e-37
Q8CFG6	VWA_N~VWA~Cache_1~VGCC_alpha2	dCache_1	475	646	8.5e-07	VGCC_alpha2	583	675	6.1e-29
F7F5S3	VWA_N~VWA~Cache_1~VGCC_alpha2	dCache_1	405	573	1.9e-07	VGCC_alpha2	511	603	2e-28
F7H9T9	VWA_N~VWA~Cache_1~VGCC_alpha2	dCache_1	473	641	3.4e-07	VGCC_alpha2	579	670	2.3e-28
O08532	VWA_N~VWA~Cache_1~VGCC_alpha2	dCache_1	433	629	1.1e-08	VGCC_alpha2	562	646	3.5e-47
F1M9X7	VWA_N~VWA~Cache_1~VGCC_alpha2	dCache_1	475	646	8.1e-07	VGCC_alpha2	583	675	6.1e-29
C9JVC9	VWA_N~VWA~Cache_1~VGCC_alpha2	dCache_1	474	642	3.7e-07	VGCC_alpha2	580	672	2.2e-28
Q9UDQ3	VWA~Cache_1~VGCC_alpha2	dCache_1	91	264	9.8e-12	VGCC_alpha2	197	290	6.5e-54
F7FSI6	VWA_N~VWA~Cache_1~VGCC_alpha2	dCache_1	258	424	2.2e-07	VGCC_alpha2	368	462	1.7e-50
G3PGN0	VWA_N~VWA~Cache_1~VGCC_alpha2	dCache_1	398	548	7.6e-08	VGCC_alpha2	529	612	2.7e-28
E9Q1X8	VWA_N~VWA~Cache_1~VGCC_alpha2	dCache_1	332	509	4.4e-10	VGCC_alpha2	442	535	1.6e-49
E9Q683	VWA_N~VWA~Cache_1~VGCC_alpha2	dCache_1	475	646	1.5e-06	VGCC_alpha2	583	665	2e-27
H2UJR3	VWA_N~VWA~Cache_1~VGCC_alpha2	dCache_1	391	590	3.4e-08	VGCC_alpha2	527	613	7.1e-37
G3WGR7	VWA_N~VWA~Cache_1~VGCC_alpha2	dCache_1	395	591	2.7e-08	VGCC_alpha2	524	617	3.9e-52
G1TWP7	VWA_N~VWA~Cache_1~VGCC_alpha2	dCache_1	453	621	6.4e-09	VGCC_alpha2	559	651	8.2e-28
O77773	VWA_N~VWA~Cache_1~VGCC_alpha2	dCache_1	439	610	1.8e-09	VGCC_alpha2	543	636	9.3e-54
G7ML61	VWA_N~VWA~Cache_1~VGCC_alpha2	dCache_1	405	573	1.8e-07	VGCC_alpha2	511	603	1.9e-28
F7B903	VWA_N~VWA~Cache_1~VGCC_alpha2	dCache_1	418	585	3e-07	VGCC_alpha2	522	604	6.3e-26
D2H7K3	VWA_N~VWA~Cache_1~VGCC_alpha2	dCache_1	303	499	1.2e-09	VGCC_alpha2	432	516	1.3e-47
E2CA01	VWA_N~VWA~Cache_1~VGCC_alpha2	dCache_1	434	622	4.4e-16	VGCC_alpha2	562	631	0.0083
Q9NY47	VWA_N~VWA~Cache_1~VGCC_alpha2	dCache_1	474	642	3.6e-07	VGCC_alpha2	580	672	2.2e-28
F1Q104	VWA_N~VWA~Cache_1~VGCC_alpha2	dCache_1	258	454	9.2e-10	VGCC_alpha2	387	480	7.6e-54
H9FJF7	VWA_N~VWA~Cache_1~VGCC_alpha2	dCache_1	418	587	2.2e-07	VGCC_alpha2	525	607	3.2e-27
H0UZC0	VWA_N~VWA~Cache_1~VGCC_alpha2	dCache_1	445	614	0.00055	VGCC_alpha2	552	633	1.2e-26
G1SNM4	VWA_N~VWA~Cache_1~VGCC_alpha2	dCache_1	434	602	7.1e-09	VGCC_alpha2	540	632	8e-28
H2R2A6	VWA_N~VWA~Cache_1~VGCC_alpha2	dCache_1	433	610	1.8e-09	VGCC_alpha2	543	636	1.1e-53
F7F5S9	VWA_N~VWA~Cache_1~VGCC_alpha2	dCache_1	473	641	2.5e-07	VGCC_alpha2	579	661	7.1e-27
G1R5S6	VWA_N~VWA~Cache_1~VGCC_alpha2	dCache_1	467	593	7.8e-07	VGCC_alpha2	573	630	2.4e-16
E7FFD3	Cache_1~VGCC_alpha2	dCache_1	18	140	2e-08	VGCC_alpha2	77	169	1.9e-27
F7G553	VWA_N~VWA~Cache_1~VGCC_alpha2	dCache_1	324	491	3.7e-07	VGCC_alpha2	428	511	3.4e-26
C9JE82	VWA_N~VWA~Cache_1~VGCC_alpha2	dCache_1	474	642	2.6e-07	VGCC_alpha2	580	662	7.1e-27
F7GWB6	Cache_1~VGCC_alpha2	dCache_1	70	230	1.6e-09	VGCC_alpha2	175	272	4.2e-39
G1KNB8	VWA_N~VWA~Cache_1~VGCC_alpha2	dCache_1	426	598	1.7e-07	VGCC_alpha2	532	616	5.7e-42
Q4SBT2	VWA_N~VWA~Cache_1~VGCC_alpha2	dCache_1	398	583	6.6e-09	VGCC_alpha2	520	606	3.3e-37
F1N7F9	VWA_N~VWA~Cache_1~VGCC_alpha2	dCache_1	245	459	8e-10	VGCC_alpha2	392	476	1.8e-47
Q9UIU0	VWA_N~VWA~Cache_1~VGCC_alpha2	dCache_1	433	629	6.4e-09	VGCC_alpha2	562	655	1.1e-53
H3DBA9	VWA_N~VWA~Cache_1~VGCC_alpha2	dCache_1	325	489	2.1e-10	VGCC_alpha2	426	508	1.5e-29
F1MX37	VWA_N~VWA~Cache_1~VGCC_alpha2	dCache_1	256	425	3.4e-08	VGCC_alpha2	363	455	1.7e-28
H3IIM8	VWA_N~VWA~Cache_1~VGCC_alpha2	dCache_1	382	558	3.9e-11	VGCC_alpha2	521	592	4.8e-06
Q14BH8	VWA_N~VWA~Cache_1~VGCC_alpha2	dCache_1	433	605	1.4e-09	VGCC_alpha2	538	631	1.3e-53
G3TZG2	VWA_N~VWA~Cache_1~VGCC_alpha2	dCache_1	267	444	2.1e-10	VGCC_alpha2	377	470	7.5e-54
H2UI36	VWA_N~VWA~Cache_1~VGCC_alpha2	dCache_1	387	569	2.8e-09	VGCC_alpha2	506	589	1.9e-25
H2PN15	VWA_N~VWA~Cache_1~VGCC_alpha2	dCache_1	433	610	5.5e-09	VGCC_alpha2	543	636	1.1e-53
Q8VHS9	VWA_N~VWA~Cache_1~VGCC_alpha2	dCache_1	433	605	1.8e-09	VGCC_alpha2	538	622	2.3e-47
H0YWH9	VWA_N~VWA~Cache_1~VGCC_alpha2	dCache_1	338	529	3e-09	VGCC_alpha2	463	555	1.3e-42
A1L1E0	VWA_N~VWA~Cache_1~VGCC_alpha2	dCache_1	439	604	3.7e-12	VGCC_alpha2	541	634	1.1e-41
C9JHE6	VWA_N~VWA~Cache_1~VGCC_alpha2	dCache_1	474	642	2.6e-07	VGCC_alpha2	580	662	7.1e-27
E9Q5D2	VWA_N~VWA~Cache_1~VGCC_alpha2	dCache_1	475	646	1.3e-06	VGCC_alpha2	583	675	6.1e-29
D3ZTL7	VWA_N~VWA~Cache_1~VGCC_alpha2	dCache_1	332	528	2.4e-09	VGCC_alpha2	461	545	2.1e-47
Q4RXH8	VWA_N~VWA~Cache_1~VGCC_alpha2	dCache_1	412	573	1.1e-08	VGCC_alpha2	511	594	2.3e-25
G1ME42	VWA_N~VWA~Cache_1~VGCC_alpha2	dCache_1	433	610	1.6e-09	VGCC_alpha2	543	636	9.2e-54
H2UI34	VWA_N~VWA~Cache_1~VGCC_alpha2	dCache_1	432	596	9.4e-10	VGCC_alpha2	533	624	1.2e-25
F7AR78	VWA_N~VWA~Cache_1~VGCC_alpha2	dCache_1	266	453	7.4e-05	VGCC_alpha2	390	483	9e-42
G7NZY9	VWA_N~VWA~Cache_1~VGCC_alpha2	dCache_1	405	576	3.3e-07	VGCC_alpha2	511	603	4.9e-27
H3DPE5	VWA_N~VWA~Cache_1~VGCC_alpha2	dCache_1	255	432	5.9e-11	VGCC_alpha2	369	462	6.1e-39
H2UJR2	VWA_N~VWA~Cache_1~VGCC_alpha2	dCache_1	391	590	2.9e-08	VGCC_alpha2	527	620	5.8e-39
Q8CFG7	VWA_N~VWA~Cache_1~VGCC_alpha2	dCache_1	433	610	2.9e-09	VGCC_alpha2	543	627	1.1e-46
H9F8U9	VWA_N~VWA~Cache_1~VGCC_alpha2	dCache_1	393	570	1.2e-09	VGCC_alpha2	503	596	1e-53
G1STR1	VWA_N~VWA~Cache_1~VGCC_alpha2	dCache_1	422	606	1.7e-09	VGCC_alpha2	539	632	9.2e-54
G3WGR8	VWA_N~VWA~Cache_1~VGCC_alpha2	dCache_1	434	611	5e-09	VGCC_alpha2	544	627	2.5e-47
G3QW42	VWA_N~VWA~Cache_1~VGCC_alpha2	dCache_1	477	645	3.9e-07	VGCC_alpha2	583	675	2.2e-28
P54290	VWA_N~VWA~Cache_1~VGCC_alpha2	dCache_1	432	602	4.1e-08	VGCC_alpha2	542	636	4e-51
H2U5V7	VWA_N~VWA~Cache_1~VGCC_alpha2	dCache_1	290	451	3.9e-09	VGCC_alpha2	394	483	4.2e-28
Q9ERS3	VWA_N~VWA~Cache_1~VGCC_alpha2	dCache_1	433	610	3.6e-09	VGCC_alpha2	543	636	9.3e-54
H2L9Z8	VWA_N~VWA~Cache_1~VGCC_alpha2	dCache_1	384	547	2.6e-09	VGCC_alpha2	483	567	3.3e-24
H2PAN2	VWA_N~VWA~Cache_1~VGCC_alpha2	dCache_1	405	573	2.1e-07	VGCC_alpha2	511	603	2e-28
B6ZDR6	VWA_N~VWA~Cache_1~VGCC_alpha2	dCache_1	437	603	5.2e-08	VGCC_alpha2	536	619	1e-41
G1U4V6	VWA_N~VWA~Cache_1~VGCC_alpha2	dCache_1	417	624	7.2e-09	VGCC_alpha2	557	641	2.3e-47
C9JGM2	VWA_N~VWA~Cache_1~VGCC_alpha2	dCache_1	474	642	3.7e-07	VGCC_alpha2	580	672	2.2e-28
G1N1T0	VWA_N~VWA~Cache_1~VGCC_alpha2	dCache_1	264	452	1.1e-05	VGCC_alpha2	386	470	3.7e-44
H3D0B9	VWA_N~VWA~Cache_1~VGCC_alpha2	dCache_1	400	577	6.1e-11	VGCC_alpha2	514	600	6e-37
H2UI35	VWA_N~VWA~Cache_1~VGCC_alpha2	dCache_1	432	596	7.8e-10	VGCC_alpha2	533	625	5.7e-26
F1MLU2	VWA_N~VWA~Cache_1~VGCC_alpha2	dCache_1	412	580	9.5e-08	VGCC_alpha2	518	610	2.1e-28
G3HPQ3	VWA_N~VWA~Cache_1~VGCC_alpha2	dCache_1	258	391	4.9e-11	VGCC_alpha2	324	408	1.6e-47
F7ETT6	VWA_N~VWA~Cache_1~VGCC_alpha2	dCache_1	340	466	1.7e-07	VGCC_alpha2	446	518	1.4e-17
G3TK71	VWA_N~VWA~Cache_1~VGCC_alpha2	dCache_1	472	640	1.7e-07	VGCC_alpha2	578	670	1.9e-28
E1BYM4	VWA_N~VWA~Cache_1~VGCC_alpha2	dCache_1	438	608	7.4e-06	VGCC_alpha2	542	635	6.6e-46
G1RXQ0	VWA_N~VWA~Cache_1~VGCC_alpha2	dCache_1	407	584	1.9e-09	VGCC_alpha2	517	610	1.1e-53
F1MLR6	VWA_N~VWA~Cache_1~VGCC_alpha2	dCache_1	437	629	1.1e-08	VGCC_alpha2	562	655	5.8e-50
H3BW92	VWA_N~VWA~Cache_1~VGCC_alpha2	dCache_1	434	611	5.3e-11	VGCC_alpha2	548	642	9e-39
E1BST5	VWA_N~VWA~Cache_1~VGCC_alpha2	dCache_1	390	574	2.9e-07	VGCC_alpha2	508	593	2.1e-44
B4N016	VWA_N~VWA~Cache_1~VGCC_alpha2	dCache_1	457	637	2.1e-16	VGCC_alpha2	576	636	0.27
G3SU48	VWA_N~VWA~Cache_1~VGCC_alpha2	dCache_1	411	603	1e-08	VGCC_alpha2	536	620	2.3e-47
Q1MTF2	VWA_N~VWA~Cache_1~VGCC_alpha2	dCache_1	406	567	1.1e-09	VGCC_alpha2	503	588	2.1e-25
H2UJR4	VWA_N~VWA~Cache_1~VGCC_alpha2	dCache_1	400	578	8e-09	VGCC_alpha2	515	600	2e-37
F6SR24	VWA_N~VWA~Cache_1~VGCC_alpha2	dCache_1	439	604	7.1e-08	VGCC_alpha2	541	635	1.7e-39
Q4RF07	VWA_N~VWA~Cache_1~VGCC_alpha2	dCache_1	255	452	4.4e-08	VGCC_alpha2	389	472	9.1e-37
G3N8Q2	Cache_1~VGCC_alpha2	dCache_1	9	127	2.5e-07	VGCC_alpha2	107	142	0.00018
B6ZDR4	VWA_N~VWA~Cache_1~VGCC_alpha2	dCache_1	437	608	1.2e-08	VGCC_alpha2	541	634	4.4e-47
E1ZUW0	VWA_N~VWA~Cache_1~VGCC_alpha2	dCache_1	393	571	1.1e-15	VGCC_alpha2	513	581	0.29
H2QMP2	VWA_N~VWA~Cache_1~VGCC_alpha2	dCache_1	457	583	1.7e-06	VGCC_alpha2	563	621	1.8e-16
D3ZM25	VWA_N~VWA~Cache_1~VGCC_alpha2	dCache_1	477	646	3.4e-06	VGCC_alpha2	583	665	2e-27
F6QWC7	VWA_N~VWA~Cache_1~VGCC_alpha2	dCache_1	284	409	3.1e-08	VGCC_alpha2	390	475	1.9e-18
D3ZKP9	VWA_N~VWA~Cache_1~VGCC_alpha2	dCache_1	332	497	1.7e-08	VGCC_alpha2	442	539	4e-46
H3BFD5	VWA_N~VWA~Cache_1~VGCC_alpha2	dCache_1	258	448	1.7e-10	VGCC_alpha2	384	469	4.9e-42
H0VKR3	VWA_N~VWA~Cache_1~VGCC_alpha2	dCache_1	303	499	1.9e-09	VGCC_alpha2	432	525	8.1e-54
G3N9M2	VWA_N~VWA~Cache_1~VGCC_alpha2	dCache_1	456	620	1.3e-07	VGCC_alpha2	558	640	2.4e-25
H0WTB0	VWA_N~VWA~Cache_1~VGCC_alpha2	dCache_1	394	590	1.5e-08	VGCC_alpha2	523	616	9.1e-54
F6PP84	Cache_1~VGCC_alpha2	dCache_1	84	268	1.1e-09	VGCC_alpha2	201	294	1.2e-49
G5BZT2	VWA_N~VWA~Cache_1~VGCC_alpha2	dCache_1	421	591	3.8e-07	VGCC_alpha2	528	610	6.7e-27
G1KG65	Cache_1~VGCC_alpha2	dCache_1	18	183	3.9e-08	VGCC_alpha2	118	206	1.1e-30
B6ZDR5	VWA_N~VWA~Cache_1~VGCC_alpha2	dCache_1	437	603	9.5e-09	VGCC_alpha2	536	629	4.4e-47
G1MS52	VWA_N~VWA~Cache_1~VGCC_alpha2	dCache_1	307	488	6.5e-11	VGCC_alpha2	425	507	3.5e-28
H2PN14	VWA_N~VWA~Cache_1~VGCC_alpha2	dCache_1	433	605	3e-09	VGCC_alpha2	538	622	2.8e-47
F4WZC3	VWA_N~VWA~Cache_1~VGCC_alpha2	dCache_1	325	485	6.4e-11	VGCC_alpha2	474	543	0.018
H2UCV5	VWA_N~VWA~Cache_1~VGCC_alpha2	dCache_1	403	578	4.5e-09	VGCC_alpha2	515	608	2.5e-37
H9J2B3	VWA_N~VWA_3~Cache_1~VGCC_alpha2	dCache_1	337	532	8.6e-18	VGCC_alpha2	474	537	0.046
G3X3B9	VWA_N~VWA~Cache_1~VGCC_alpha2	dCache_1	392	558	7.4e-08	VGCC_alpha2	495	587	2.4e-28
H2U5V6	VWA_N~VWA~Cache_1~VGCC_alpha2	dCache_1	325	489	7.8e-11	VGCC_alpha2	426	508	6e-30
H2UCV6	VWA_N~VWA~Cache_1~VGCC_alpha2	dCache_1	402	578	4.6e-09	VGCC_alpha2	515	597	8.5e-37
Q1MTD7	VWA_N~VWA~Cache_1~VGCC_alpha2	dCache_1	392	553	1.1e-09	VGCC_alpha2	489	574	2e-25
H2LF58	VWA_N~VWA~Cache_1~VGCC_alpha2	dCache_1	326	494	5.7e-08	VGCC_alpha2	431	524	4.2e-30
H3B566	VWA~Cache_1~VGCC_alpha2	dCache_1	146	310	1.2e-08	VGCC_alpha2	248	341	3.1e-31
H3D0B8	VWA_N~VWA~Cache_1~VGCC_alpha2	dCache_1	423	600	5.7e-11	VGCC_alpha2	537	631	8.9e-39
Q6PHS9	VWA_N~VWA~Cache_1~VGCC_alpha2	dCache_1	475	646	1.2e-06	VGCC_alpha2	583	675	6.1e-29
Q5REF2	VWA_N~VWA~Cache_1~VGCC_alpha2	dCache_1	433	605	5.2e-10	VGCC_alpha2	538	622	2.8e-47
Q4RX89	VWA_N~VWA~Cache_1~VGCC_alpha2	dCache_1	351	541	2.3e-09	VGCC_alpha2	473	560	5.9e-26
H2MNI4	VWA~Cache_1~VGCC_alpha2	dCache_1	226	408	1.1e-10	VGCC_alpha2	341	424	2.4e-36
H0WXP0	VWA_N~VWA~Cache_1~VGCC_alpha2	dCache_1	477	646	1.3e-07	VGCC_alpha2	583	675	2.5e-28
H9I198	VWA~Cache_1~VGCC_alpha2	dCache_1	198	393	1.3e-12	VGCC_alpha2	334	403	0.011
G3Q8D6	VWA_N~VWA~Cache_1~VGCC_alpha2	dCache_1	392	573	1.2e-10	VGCC_alpha2	510	599	1.8e-37
P54289	VWA_N~VWA~Cache_1~VGCC_alpha2	dCache_1	432	629	5.3e-09	VGCC_alpha2	562	646	2.9e-47
H2UCV4	VWA_N~VWA~Cache_1~VGCC_alpha2	dCache_1	398	573	4.8e-09	VGCC_alpha2	510	603	2.4e-37
G3X3B8	VWA_N~VWA~Cache_1~VGCC_alpha2	dCache_1	407	573	6.9e-08	VGCC_alpha2	510	592	1.2e-26
F7DQG7	VWA_N~VWA~Cache_1~VGCC_alpha2	dCache_1	428	605	5e-10	VGCC_alpha2	538	631	7.4e-54
B6ZDR3	VWA_N~VWA~Cache_1~VGCC_alpha2	dCache_1	437	626	3.5e-07	VGCC_alpha2	560	643	1e-41
G3S577	VWA_N~VWA~Cache_1~VGCC_alpha2	dCache_1	335	512	1.7e-10	VGCC_alpha2	445	538	9.7e-54
F7FSJ0	VWA_N~VWA~Cache_1~VGCC_alpha2	dCache_1	258	411	8e-07	VGCC_alpha2	387	472	5.3e-44
H2UI33	VWA_N~VWA~Cache_1~VGCC_alpha2	dCache_1	474	637	3.4e-09	VGCC_alpha2	574	657	2e-25
F1PIY4	VWA_N~VWA~Cache_1~VGCC_alpha2	dCache_1	339	464	2e-07	VGCC_alpha2	445	538	1.7e-25
D2HES0	VWA_N~VWA~Cache_1~VGCC_alpha2	dCache_1	407	576	2.3e-07	VGCC_alpha2	513	595	1.7e-26
G6DN55	VWA_N~VWA_3~Cache_1~VGCC_alpha2	dCache_1	345	536	1.5e-18	VGCC_alpha2	479	542	0.15
Q16WY0	VWA_N~VWA~Cache_1	dCache_1	269	540	3.8e-16	VWA	154	320	5.8e-13
Q29KE9	VWA_N~VWA~Cache_1	dCache_1	324	521	9.4e-17	VWA	156	325	1.8e-09
B3ML95	VWA_N~VWA~Cache_1	dCache_1	324	523	2.9e-16	VWA	156	325	2.5e-09
E7F4T2	VWA_N~VWA~Cache_1~VGCC_alpha2	dCache_1	409	608	1.8e-07	VWA	251	412	1.1e-17	VGCC_alpha2	545	632	1.3e-47
E1BST6	VWA_N~VWA~Cache_1~VGCC_alpha2	dCache_1	363	574	3.2e-07	VWA	215	379	1.1e-15	VGCC_alpha2	508	603	4e-44
G1PA89	VWA_N~VWA~Cache_1~VGCC_alpha2	dCache_1	267	485	5.8e-10	VWA	121	270	1.2e-12	VGCC_alpha2	418	511	1.9e-53
H2MK02	VWA_N~VWA~Cache_1~VGCC_alpha2	dCache_1	363	571	5.6e-10	VWA	241	366	2.3e-07	VGCC_alpha2	509	594	3.1e-36
B0WF08	VWA_N~VWA~Cache_1	dCache_1	265	474	5.2e-14	VWA	159	325	2.6e-12
E0VI01	VWA_N~VWA~Cache_1	dCache_1	362	569	5.4e-15	VWA	191	363	1.3e-10
B4HBY5	VWA_N~VWA~Cache_1	dCache_1	324	521	4.8e-17	VWA	156	325	1.8e-09
F1SJ19	VWA_N~VWA~Cache_1~VGCC_alpha2	dCache_1	285	508	8.9e-09	VWA	157	305	6.9e-12	VGCC_alpha2	446	538	1.7e-28
Q5TZ68	VWA_N~VWA~Cache_1~VGCC_alpha2	dCache_1	409	607	1.3e-07	VWA	251	412	1.1e-17	VGCC_alpha2	543	627	7.3e-48
G3S0Y4	VWA_N~VWA~Cache_1~VGCC_alpha2	dCache_1	267	468	1.7e-10	VWA	121	271	1.9e-12	VGCC_alpha2	401	494	9.2e-54
E9GER3	VWA_N~VWA_2~Cache_1	dCache_1	242	470	1.7e-14	VWA_2	184	363	1.5e-08
E4YHU7	VWA_N~VWA_2~Cache_1	dCache_1	431	578	4.1e-09	VWA_2	274	468	2e-07
G2HGG4	VWA_N~VWA_2~Cache_1	dCache_1	285	438	3.7e-09	VWA_2	159	332	7.7e-13
D8SKK1	VWA_2	dCache_1	235	397	0.00029	VWA_2	148	311	3.4e-10
B4DSF6	VWA_N~VWA_2~Cache_1	dCache_1	288	451	5.1e-09	VWA_2	162	335	1.1e-12
G1N304	VWA_N~VWA_2~Cache_1	dCache_1	254	420	1.3e-08	VWA_2	131	304	4.2e-13
A7RFL6	VWA_N~VWA_2~Cache_1	dCache_1	407	537	1.1e-07	VWA_2	217	426	4e-14
F7IIY0	VWA_N~VWA_2~Cache_1	dCache_1	288	451	1.3e-08	VWA_2	162	335	1.1e-12
B3RWW7	VWA_N~VWA_2~Cache_1	dCache_1	328	566	1.1e-05	VWA_2	238	395	7e-09
E3X460	VWA_2~Cache_1	dCache_1	108	281	1.3e-12	VWA_2	9	146	1.8e-06
D8QPX0	VWA_2	dCache_1	236	398	0.00034	VWA_2	149	312	3.4e-10
H0Z9F6	VWA_N~VWA_2~Cache_1	dCache_1	272	461	3.8e-13	VWA_2	149	322	1.4e-12
A7RNR9	VWA_N~VWA_2~Cache_1~Cache_1~CAP	dCache_1	323	542	6.9e-20	VWA_2	206	381	9.1e-10
D3ZM84	VWA_N~VWA_2~Cache_1	dCache_1	473	602	3.5e-08	VWA_2	298	474	2.1e-11
F1N8D0	VWA_N~VWA_2~Cache_1	dCache_1	256	449	3.1e-12	VWA_2	131	304	1.4e-12
F7IIW0	VWA_N~VWA_2~Cache_1	dCache_1	288	445	2.6e-09	VWA_2	162	335	1e-12
H3JBJ9	VWA_N~VWA_3~Cache_1	dCache_1	363	544	4.1e-23	VWA_3	203	382	5.3e-07
C3YPQ0	DUF842~VWA_N~VWA_N~VWA_3~Cache_1~Death	dCache_1	538	680	2.7e-15	VWA_3	503	567	14000
F6REB5	VWA_N~VWA_3~Cache_1	dCache_1	280	561	9.1e-05	VWA_3	199	361	2.2e-11
D1JCV4	VWA_N~Cache_1~HAMP	dCache_1	65	359	1.3e-29	VWA_N	145	187	0.095
