# Supplementary material for: Cache Domains That are Homologous to, but Different from PAS Domains Comprise the Largest Superfamily of Extracellular Sensors in Prokaryotes
Source: PLoS Comput Biol. 2016 Apr 6;12(4):e1004862. doi: 10.1371/journal.pcbi.1004862 (PMC4822843; doi:10.1371/journal.pcbi.1004862)
Supplement: S6 Data — Spreadsheet 1: HHpred domain prediction for extracellular PAS-like structures. Spreadsheet 2: Results for searches initiated with newly built Cache domain models. Spreadsheet 3: HHsearch all-against-all Cache, PAS, GAF. Spreadsheet 4: HHsearch initiated with new members of the Cache superfamily. (XLSX) [file pcbi.1004862.s022.xlsx]

## Sheet: 1-HHpred-extracellularPAS-like
PDB	Cache	PAS	GAF	CHASE	LuxQ-periplasm	PhoQ_Sensor	CHASE4	CSS-motif	DUF2111	DUF2222	Diacid_rec	H_kinase_N	MCP_N	SMP_2
3C8C	99.8	83.8	70.9	96.9	97.3	-	62.9	95.5	82.5	65.4	82	63.1	98	93.9
4JGO	99.6	95.5	90	97	97.3	-	94.6	97.7	86.9	93.5	93.8	70.1	96.5	96
3LIA	99.7	86.2	70	96	91.9	-	37.4	-	42.9	-	66.8	60.6	97	73
3LIB	99.7	79.5	64	96.3	94.9	-	24.4	35.4	49.4	-	64.7	65.9	97.2	86.4
3LIC	99.7	89.8	63.6	95.3	96.4	-	74.7	73.7	65.7	-	61.6	69.4	95.4	30.5
3LID	99.6	64.1	41.3	94	97.3	-	93.9	80.9	-	93	73.4	25.4	94.6	96.1
3LIF	99.7	94.2	63.6	96.4	97.3	-	50.3	97	90.2	93.2	92.4	41.8	96.4	96.6
3E4P	99.4	86.2	45.1	91.1	97.6	-	95.2	87.7	38	92	93	60.3	93.5	97.9
3BY9	99.5	90.6	78.8	92.5	97.5	-	93.4	72.5	58.4	93.8	94.4	65.5	75.7	97
2QHK	99.7	40	-	-	-	-	-	-	-	23.7	39.9	-	-	-
3UB6	99.9	-	22.9	-	-	-	-	-	-	-	71.2	-	-	-
4K08	99.8	67.6	-	-	-	-	-	-	-	47.8	79.2	-	-	57
1P0Z	99.9	96.8	91.2	92.7	97.4	-	96.8	-	95.4	97.3	98	95.7	-	97.7
3BY8	99.9	97.6	88	86.3	96.7	-	97.2	31.2	94.7	97.8	98.1	89.5	-	98.1
3CWF	98.6	97.6	97.8	-	-	26	90.3	-	90.4	95.6	97.8	89.2	-	97.3
4ONX	99.9	96.5	81.2	78.3	96.5	-	95.7	-	92.5	96.8	98.1	95	-	97.8
2W27	100	70.2	74.9	90.2	-	-	-	30.2	-	-	-	-	-	-
3T4J	91.8	29.7	-	100	-	-	-	-	-	18	-	-	-	-
2HJE	96.7	77.3	-	-	100	-	76.2	-	-	-	-	-	-	-
3C38	97.4	62.1	-	-	100	-	78	-	-	31.7	-	-	-	-
1YAX	-	62	-	-	-	100	57.1	-	-	-	-	-	-	-
3BQ8	-	60.5	-	-	-	100	55	-	-	-	-	-	-	-

## Sheet: 2-HHpred-NewCacheModels
dCache_1	sCache_2	dCache_2	sCache_3_1	sCache_3_2	sCache_3_3	dCache_3	Cache_3-Cache_2
Cache_1 (Prob: 98.9%) Evalue: 3.8E-09)	Cache_2 (Prob: 99.9%) Evalue: 6.2E-28)	Cache_2 (Prob: 99.6%) Evalue: 1.5E-16)	Cache_3 (Prob: 98.6%) Evalue: 1.1E-08)	Cache_3 (Prob: 99.9%) Evalue: 6.9E-24)	Cache_3 (Prob: 98.6%) Evalue: 5.2E-08)	Cache_3 (Prob: 99.2%) Evalue: 2.6E-11)	Cache_1 (Prob: 99.1%) Evalue: 8E-11)
Cache_3 (Prob: 96.1%) Evalue: 0.0066)	Cache_1 (Prob: 97.4%) Evalue: 6.5E-05)	Cache_2 (Prob: 98.6%) Evalue: 2.1E-08)	SMP_2 (Prob: 97.6%) Evalue: 0.0023)	Diacid_rec (Prob: 97.2%) Evalue: 0.00039)	PAS_6 (Prob: 97.0%) Evalue: 0.0037)	CHASE4 (Prob: 98.5%) Evalue: 2.3E-06)	Cache_3 (Prob: 98.2%) Evalue: 1E-06)
SMP_2 (Prob: 87.4%) Evalue: 3.2)	Cache_3 (Prob: 94.4%) Evalue: 0.014)	Cache_1 (Prob: 97.7%) Evalue: 3.3E-05)	DUF2222 (Prob: 96.1%) Evalue: 0.045)	DUF2222 (Prob: 96.2%) Evalue: 0.013)	Cache_1 (Prob: 96.4%) Evalue: 0.0019)	LuxQ-periplasm (Prob: 98.0%) Evalue: 0.0011)	Cache_2 (Prob: 97.9%) Evalue: 2.6E-06)
YkuI_C (Prob: 87.1%) Evalue: 2.5)	DUF2680 (Prob: 88.3%) Evalue: 0.71)	Cache_1 (Prob: 95.7%) Evalue: 0.0046)	Diacid_rec (Prob: 95.6%) Evalue: 0.033)	Cache_2 (Prob: 95.1%) Evalue: 0.019)	PAS_10 (Prob: 95.4%) Evalue: 0.038)	Cache_3 (Prob: 95.4%) Evalue: 0.025)	PAS_10 (Prob: 95.6%) Evalue: 0.065)
LuxQ-periplasm (Prob: 86.6%) Evalue: 3.8)	Diacid_rec (Prob: 82.0%) Evalue: 1.2)	Cache_3 (Prob: 67.2%) Evalue: 2.6)	Cache_2 (Prob: 94.9%) Evalue: 0.12)	Cache_1 (Prob: 94.5%) Evalue: 0.044)	PAS_4 (Prob: 92.8%) Evalue: 0.2)	DUF2222 (Prob: 93.8%) Evalue: 0.69)	PAS_4 (Prob: 91.0%) Evalue: 0.07)
Cache_3 (Prob: 78.7%) Evalue: 3.2)	Inhibitor_I69 (Prob: 69.0%) Evalue: 3.7)	Cache_3 (Prob: 53.7%) Evalue: 4.9)	PocR (Prob: 94.4%) Evalue: 0.081)	SMP_2 (Prob: 94.0%) Evalue: 0.12)	GAF_3 (Prob: 88.3%) Evalue: 0.7)	SMP_2 (Prob: 92.0%) Evalue: 1.7)	H_kinase_N (Prob: 87.8%) Evalue: 0.76)
CHASE (Prob: 73.9%) Evalue: 7.3)	Caudo_TAP (Prob: 66.6%) Evalue: 10)	AF0941-like (Prob: 37.7%) Evalue: 26)	Cache_1 (Prob: 94.2%) Evalue: 0.038)	Cache_1 (Prob: 90.5%) Evalue: 0.069)	PAS_9 (Prob: 85.6%) Evalue: 1.6)	PAS_4 (Prob: 91.7%) Evalue: 0.68)	PAS_6 (Prob: 81.3%) Evalue: 1.5)
CHASE4 (Prob: 70.3%) Evalue: 11)	AF0941-like (Prob: 60.7%) Evalue: 9.8)	OmpH (Prob: 33.0%) Evalue: 53)	CodY (Prob: 93.8%) Evalue: 0.24)	PocR (Prob: 90.0%) Evalue: 0.59)	H_kinase_N (Prob: 81.4%) Evalue: 0.82)	PAS_10 (Prob: 89.6%) Evalue: 2)	GAF_3 (Prob: 80.6%) Evalue: 2.2)
Cache_2 (Prob: 68.7%) Evalue: 3.1)	TFIIA_gamma_N (Prob: 54.9%) Evalue: 9.6)	DUF2251 (Prob: 29.8%) Evalue: 13)	Stimulus_sens_1 (Prob: 92.2%) Evalue: 0.12)	LuxQ-periplasm (Prob: 81.6%) Evalue: 3.7)	LuxQ-periplasm (Prob: 76.8%) Evalue: 1)	PAS_10 (Prob: 85.9%) Evalue: 0.92)	PAS_9 (Prob: 79.5%) Evalue: 1.7)
MCP_N (Prob: 62.9%) Evalue: 12)	Cbl_N3 (Prob: 49.8%) Evalue: 17)	Pox_I3 (Prob: 20.1%) Evalue: 30)	CHASE4 (Prob: 91.7%) Evalue: 1.1)	GAF (Prob: 77.6%) Evalue: 1.9)	Diacid_rec (Prob: 74.3%) Evalue: 6.6)	Cache_1 (Prob: 84.3%) Evalue: 1.4)	LuxQ-periplasm (Prob: 72.5%) Evalue: 1.7)
Diacid_rec (Prob: 53.5%) Evalue: 8.7)	SHOCT (Prob: 46.4%) Evalue: 17)		YkuI_C (Prob: 90.4%) Evalue: 1.1)	IclR (Prob: 77.0%) Evalue: 4)	CBS (Prob: 72.5%) Evalue: 1.6)	PAS_6 (Prob: 81.5%) Evalue: 6.9)	DUF2251 (Prob: 67.2%) Evalue: 1.3)
DUF2222 (Prob: 47.6%) Evalue: 30)	PAS_10 (Prob: 46.4%) Evalue: 22)		Cache_1 (Prob: 89.1%) Evalue: 0.13)	2CSK_N (Prob: 71.7%) Evalue: 13)	Peptidase_S7 (Prob: 71.9%) Evalue: 1.1)	PocR (Prob: 77.7%) Evalue: 11)	CBS (Prob: 62.5%) Evalue: 4.9)
CodY (Prob: 45.5%) Evalue: 9.9)	Relaxase (Prob: 46.3%) Evalue: 11)		PAS_10 (Prob: 89.0%) Evalue: 1.5)	GAF_3 (Prob: 71.3%) Evalue: 7.6)	Trypsin_2 (Prob: 69.0%) Evalue: 0.98)	PAS_9 (Prob: 73.9%) Evalue: 8.6)	Peptidase_S3 (Prob: 60.9%) Evalue: 3.2)
MAPKK1_Int (Prob: 43.2%) Evalue: 31)	DUF2188 (Prob: 46.1%) Evalue: 17)		H_kinase_N (Prob: 75.0%) Evalue: 2)	PAS_10 (Prob: 69.9%) Evalue: 10)	Cache_2 (Prob: 67.5%) Evalue: 2.6)	GAF (Prob: 68.7%) Evalue: 15)	PocR (Prob: 57.4%) Evalue: 9.4)
CSS-motif (Prob: 42.5%) Evalue: 30)	YPEB (Prob: 45.7%) Evalue: 10)		PAS_4 (Prob: 73.4%) Evalue: 4.6)	Robl_LC7 (Prob: 67.1%) Evalue: 2.3)	DUF2111 (Prob: 61.7%) Evalue: 13)	GAF_3 (Prob: 68.3%) Evalue: 9.3)	DUF2111 (Prob: 54.7%) Evalue: 4.7)
PAS_6 (Prob: 36.9%) Evalue: 41)	Exonuc_VII_S (Prob: 45.6%) Evalue: 21)		YtfJ_HI0045 (Prob: 58.9%) Evalue: 5.3)	CBS (Prob: 64.4%) Evalue: 2.8)	Peptidase_S3 (Prob: 60.9%) Evalue: 3.1)	PAS_4 (Prob: 61.0%) Evalue: 3.7)	PAS (Prob: 42.9%) Evalue: 7.8)
Stimulus_sens_1 (Prob: 34.8%) Evalue: 25)	RST (Prob: 44.5%) Evalue: 18)		MAPKK1_Int (Prob: 55.9%) Evalue: 11)	DUF2111 (Prob: 60.3%) Evalue: 9.4)	PocR (Prob: 55.7%) Evalue: 24)	H_kinase_N (Prob: 60.0%) Evalue: 23)	Cache_3 (Prob: 40.8%) Evalue: 7.9)
PAS_10 (Prob: 33.2%) Evalue: 32)	NblA (Prob: 42.5%) Evalue: 15)		IclR (Prob: 54.8%) Evalue: 11)	PAS_4 (Prob: 58.2%) Evalue: 16)	DUF3365 (Prob: 55.2%) Evalue: 29)	Cache_1 (Prob: 57.8%) Evalue: 8)	Diacid_rec (Prob: 40.5%) Evalue: 37)
WG_beta_rep (Prob: 31.6%) Evalue: 21)	DUF4102 (Prob: 38.2%) Evalue: 12)		DUF2111 (Prob: 51.0%) Evalue: 21)	H_kinase_N (Prob: 53.8%) Evalue: 6.3)	PAS_3 (Prob: 54.5%) Evalue: 17)	PAS (Prob: 56.1%) Evalue: 22)	ATP-synt_10 (Prob: 31.8%) Evalue: 10)
PAS (Prob: 28.6%) Evalue: 27)	Phage_min_cap2 (Prob: 36.8%) Evalue: 95)		DUF2914 (Prob: 49.5%) Evalue: 6.1)	CHASE4 (Prob: 50.6%) Evalue: 31)	Toprim_N (Prob: 53.7%) Evalue: 3.6)	CHASE4 (Prob: 47.2%) Evalue: 43)	Trypsin_2 (Prob: 30.8%) Evalue: 9.4)
PocR (Prob: 21.9%) Evalue: 44)	LVIVD (Prob: 35.7%) Evalue: 15)		Redoxin (Prob: 49.1%) Evalue: 6.1)	DUF3365 (Prob: 48.5%) Evalue: 39)	DUF2070 (Prob: 51.4%) Evalue: 16)	CHASE (Prob: 46.5%) Evalue: 26)	ChiC (Prob: 29.3%) Evalue: 25)
gp45-slide_C (Prob: 21.1%) Evalue: 83)	DUF2089 (Prob: 34.5%) Evalue: 14)		Zeta_toxin (Prob: 45.4%) Evalue: 14)	CHASE (Prob: 48.5%) Evalue: 25)	PAS (Prob: 46.3%) Evalue: 9.7)	MAPKK1_Int (Prob: 40.0%) Evalue: 20)	Toprim_N (Prob: 28.2%) Evalue: 12)
	Ribosomal_S20p (Prob: 32.9%) Evalue: 54)		GAF_2 (Prob: 43.3%) Evalue: 13)	Toprim_N (Prob: 46.8%) Evalue: 6.6)	Pyr_redox_dim (Prob: 43.8%) Evalue: 19)	PAS_9 (Prob: 39.7%) Evalue: 39)	Pyr_redox_dim (Prob: 27.5%) Evalue: 40)
	Sensor_TM1 (Prob: 32.0%) Evalue: 42)		DUF1508 (Prob: 38.6%) Evalue: 25)	GAF_2 (Prob: 45.5%) Evalue: 8.2)	DUF1905 (Prob: 41.2%) Evalue: 27)	Cache_2 (Prob: 37.3%) Evalue: 27)	IclR (Prob: 27.4%) Evalue: 29)
	Fic_N (Prob: 31.7%) Evalue: 16)		Sen15 (Prob: 35.6%) Evalue: 22)	Trypsin_2 (Prob: 44.2%) Evalue: 5.5)	Hydrolase_6 (Prob: 37.3%) Evalue: 7.8)	DUF3380 (Prob: 30.6%) Evalue: 44)	TRA-1_regulated (Prob: 26.5%) Evalue: 10)
	GARS_C (Prob: 31.0%) Evalue: 11)		DUF4115 (Prob: 35.6%) Evalue: 24)	Peptidase_S3 (Prob: 38.9%) Evalue: 13)	Peptidase_S46 (Prob: 34.9%) Evalue: 7.1)	Hydantoinase_B (Prob: 25.3%) Evalue: 1.4E+02)	DUF1508 (Prob: 24.2%) Evalue: 19)
	DUF148 (Prob: 30.4%) Evalue: 65)		DUF4124 (Prob: 34.7%) Evalue: 11)	DUF4497 (Prob: 35.9%) Evalue: 7)	DUF2140 (Prob: 31.5%) Evalue: 33)	GAF_2 (Prob: 21.0%) Evalue: 58)	Peptidase_S7 (Prob: 21.7%) Evalue: 28)
	DUF1212 (Prob: 29.1%) Evalue: 33)		GAF (Prob: 33.5%) Evalue: 23)	Inhibitor_I69 (Prob: 31.4%) Evalue: 12)	IclR (Prob: 30.5%) Evalue: 24)	TraI (Prob: 21.0%) Evalue: 70)	DUF1043 (Prob: 21.3%) Evalue: 1.1E+02)
	Con-6 (Prob: 28.0%) Evalue: 33)		CBS (Prob: 32.4%) Evalue: 24)	MAPKK1_Int (Prob: 30.4%) Evalue: 16)	DUF1930 (Prob: 30.0%) Evalue: 29)		Cbl_N3 (Prob: 20.1%) Evalue: 20)
	PUF (Prob: 26.8%) Evalue: 17)		Thioredoxin_2 (Prob: 32.1%) Evalue: 21)	TraI (Prob: 24.8%) Evalue: 31)	TraI (Prob: 29.4%) Evalue: 21)
	Stork_head (Prob: 26.7%) Evalue: 45)		DUF2414 (Prob: 31.3%) Evalue: 37)		DUF2283 (Prob: 26.4%) Evalue: 26)
	DUF3254 (Prob: 26.6%) Evalue: 17)		Sensor_TM1 (Prob: 30.4%) Evalue: 48)		DUF3659 (Prob: 25.9%) Evalue: 17)
	PAS_9 (Prob: 26.4%) Evalue: 58)		YscJ_FliF (Prob: 29.2%) Evalue: 11)		DUF3991 (Prob: 25.7%) Evalue: 54)
	Acetyltransf_CG (Prob: 26.3%) Evalue: 31)		T4_deiodinase (Prob: 28.4%) Evalue: 25)		DUF1189 (Prob: 24.2%) Evalue: 50)
	Tub_2 (Prob: 25.5%) Evalue: 8.7)		LuxQ-periplasm (Prob: 28.2%) Evalue: 94)		GAF_2 (Prob: 23.6%) Evalue: 22)
	GvpG (Prob: 24.8%) Evalue: 77)		AhpC-TSA (Prob: 27.6%) Evalue: 16)		LuxQ-periplasm (Prob: 22.9%) Evalue: 37)
	MAPKK1_Int (Prob: 24.5%) Evalue: 35)		GAF_3 (Prob: 26.4%) Evalue: 59)		Ground-like (Prob: 20.4%) Evalue: 44)
	DUF1007 (Prob: 24.5%) Evalue: 1.2E+02)		Robl_LC7 (Prob: 25.6%) Evalue: 38)
	Phage_XkdX (Prob: 24.4%) Evalue: 27)		Thioredoxin_8 (Prob: 25.1%) Evalue: 33)
	LPP (Prob: 23.9%) Evalue: 54)		DUF3929 (Prob: 24.7%) Evalue: 27)
	TrbI_Ftype (Prob: 23.6%) Evalue: 59)		DUF3244 (Prob: 24.5%) Evalue: 23)
	PFL (Prob: 23.2%) Evalue: 46)		NapD (Prob: 24.3%) Evalue: 31)
	DOG1 (Prob: 22.8%) Evalue: 84)		GST_N_2 (Prob: 24.0%) Evalue: 14)
	Proteasome (Prob: 22.3%) Evalue: 87)		DUF4174 (Prob: 23.1%) Evalue: 57)
	DUF2240 (Prob: 22.0%) Evalue: 45)		WG_beta_rep (Prob: 21.8%) Evalue: 26)
	DUF1451 (Prob: 21.9%) Evalue: 75)		DUF815 (Prob: 20.7%) Evalue: 1E+02)
	HLH (Prob: 20.9%) Evalue: 68)
	DUF2095 (Prob: 20.7%) Evalue: 70)
	ATP-grasp (Prob: 20.7%) Evalue: 40)
	Zn_ribbon_2 (Prob: 20.4%) Evalue: 64)

## Sheet: 3-HHsearch-Hits>70%,PAS,GAFclan
dCache_1	sCache_2	dCache_2	sCache_3_1	sCache_3_2	sCache_3_3	dCache_3	Cache_3-Cache_2	YkuI_C	DUF4153	DUF4173	LuxQ-periplasm	CHASE4	Diacid_rec	DUF2222	SMP_2	CHASE	Stimulus_sens_1	2CSK_N	PhoQ_Sensor	CodY	PAS_6	PocR	PAS_10	PAS	PAS_2	PAS_3	PAS_4	PAS_5	PAS_7	PAS_8	PAS_9	PAS_11	MEKHLA	GAF	GAF_2	GAF_3	PHY	Autoind_bind	IclR	H_kinase_N	CBS	Peptidase_S7	DUF3369	DUF2930	DUF2680	DUF484
dCache_1 (Prob: 100.0%) Evalue: 2.5E-30)	sCache_2 (Prob: 100.0%) Evalue: 5E-65)	dCache_2 (Prob: 100.0%) Evalue: 2.4E-89)	sCache_3_1 (Prob: 100.0%) Evalue: 2.9E-35)	sCache_3_2 (Prob: 100.0%) Evalue: 5.3E-44)	sCache_3_3 (Prob: 100.0%) Evalue: 3.1E-61)	dCache_3 (Prob: 100.0%) Evalue: 1.5E-48)	Cache_3-Cache_2 (Prob: 100.0%) Evalue: 1.7E-97)	YkuI_C (Prob: 100.0%) Evalue: 1.4E-66)	DUF4153 (Prob: 100.0%) Evalue: 5.6E-57)	DUF4173 (Prob: 100.0%) Evalue: 2.1E-68)	LuxQ-periplasm (Prob: 100.0%) Evalue: 2E-104)	CHASE4 (Prob: 100.0%) Evalue: 1.2E-45)	Diacid_rec (Prob: 100.0%) Evalue: 9.2E-59)	DUF2222 (Prob: 100.0%) Evalue: 5.3E-68)	SMP_2 (Prob: 100.0%) Evalue: 5.2E-79)	CHASE (Prob: 100.0%) Evalue: 2.1E-49)	Stimulus_sens_1 (Prob: 100.0%) Evalue: 4.1E-45)	2CSK_N (Prob: 100.0%) Evalue: 7.9E-48)	PhoQ_Sensor (Prob: 100.0%) Evalue: 5E-115)	CodY (Prob: 100.0%) Evalue: 5.6E-86)	PAS_6 (Prob: 100.0%) Evalue: 2.6E-58)	PocR (Prob: 100.0%) Evalue: 3.2E-53)	PAS_10 (Prob: 100.0%) Evalue: 6.3E-39)	PAS (Prob: 100.0%) Evalue: 2.8E-34)	PAS_2 (Prob: 100.0%) Evalue: 4E-45)	PAS_3 (Prob: 100.0%) Evalue: 6.1E-34)	PAS_4 (Prob: 100.0%) Evalue: 7.3E-35)	PAS_5 (Prob: 100.0%) Evalue: 2.5E-50)	PAS_7 (Prob: 100.0%) Evalue: 9.1E-40)	PAS_8 (Prob: 99.9%) Evalue: 2.6E-23)	PAS_9 (Prob: 100.0%) Evalue: 2.1E-34)	PAS_11 (Prob: 100.0%) Evalue: 2.9E-53)	MEKHLA (Prob: 100.0%) Evalue: 2.2E-77)	GAF (Prob: 100.0%) Evalue: 1.3E-34)	GAF_2 (Prob: 100.0%) Evalue: 1.2E-30)	GAF_3 (Prob: 100.0%) Evalue: 2.2E-30)	PHY (Prob: 100.0%) Evalue: 1.2E-63)	Autoind_bind (Prob: 100.0%) Evalue: 2.8E-41)	IclR (Prob: 100.0%) Evalue: 1.8E-39)	H_kinase_N (Prob: 100.0%) Evalue: 1.3E-60)	CBS (Prob: 99.9%) Evalue: 2.8E-23)	Peptidase_S7 (Prob: 100.0%) Evalue: 4.8E-64)	DUF3369 (Prob: 100.0%) Evalue: 1.2E-59)	DUF2930 (Prob: 100.0%) Evalue: 2E-90)	DUF2680 (Prob: 100.0%) Evalue: 1.5E-33)	DUF484 (Prob: 100.0%) Evalue: 1.3E-74)
Cache_1 (Prob: 99.2%) Evalue: 2.5E-11)	dCache_2 (Prob: 100.0%) Evalue: 5.9E-40)	sCache_2 (Prob: 100.0%) Evalue: 6.3E-40)	sCache_3_2 (Prob: 98.9%) Evalue: 1.9E-08)	Cache_3 (Prob: 99.9%) Evalue: 3.7E-27)	Cache_3-Cache_2 (Prob: 100.0%) Evalue: 8.1E-34)	Cache_3 (Prob: 99.3%) Evalue: 1E-12)	sCache_3_3 (Prob: 100.0%) Evalue: 3.4E-33)	Cache_1 (Prob: 96.9%) Evalue: 0.00056)	DUF4173 (Prob: 98.2%) Evalue: 0.00025)	DUF4153 (Prob: 98.1%) Evalue: 0.00038)	dCache_3 (Prob: 98.0%) Evalue: 0.00063)	dCache_3 (Prob: 98.8%) Evalue: 2E-07)	Cache_3 (Prob: 97.6%) Evalue: 1.1E-05)	SMP_2 (Prob: 98.0%) Evalue: 8.5E-05)	DUF2222 (Prob: 97.9%) Evalue: 0.00017)	Cache_1 (Prob: 95.3%) Evalue: 0.11)	sCache_3_1 (Prob: 91.6%) Evalue: 0.14)	sCache_3_2 (Prob: 93.0%) Evalue: 0.81)	2CSK_N (Prob: 91.5%) Evalue: 0.19)	GAF_3 (Prob: 97.6%) Evalue: 0.00056)	sCache_3_3 (Prob: 96.3%) Evalue: 0.021)	Diacid_rec (Prob: 97.2%) Evalue: 0.0059)	PAS_4 (Prob: 99.8%) Evalue: 2.1E-18)	PAS_9 (Prob: 99.9%) Evalue: 2.9E-24)	PAS (Prob: 97.7%) Evalue: 7.2E-05)	PAS_11 (Prob: 99.8%) Evalue: 1.1E-19)	PAS_9 (Prob: 99.9%) Evalue: 2.5E-25)	PAS_4 (Prob: 97.6%) Evalue: 0.00018)	PAS_4 (Prob: 99.6%) Evalue: 9.3E-16)	PAS (Prob: 99.4%) Evalue: 6.1E-14)	PAS_4 (Prob: 99.9%) Evalue: 1.6E-25)	PAS_3 (Prob: 99.7%) Evalue: 1.3E-17)	PAS_9 (Prob: 98.7%) Evalue: 2.1E-07)	GAF_3 (Prob: 99.8%) Evalue: 2E-19)	GAF_3 (Prob: 99.8%) Evalue: 4.3E-19)	GAF (Prob: 99.9%) Evalue: 9.8E-20)	Thioredoxin_3 (Prob: 86.8%) Evalue: 0.31)	GAF_2 (Prob: 97.7%) Evalue: 5.2E-05)	GAF_2 (Prob: 91.5%) Evalue: 0.3)	GAF_3 (Prob: 96.8%) Evalue: 0.022)	NETI (Prob: 93.2%) Evalue: 0.043)	DUF31 (Prob: 98.2%) Evalue: 9.6E-08)	GAF_3 (Prob: 97.9%) Evalue: 5.9E-05)	GAF_3 (Prob: 97.3%) Evalue: 0.0026)	TFIIA_gamma_N (Prob: 95.3%) Evalue: 0.025)	GAF_3 (Prob: 98.4%) Evalue: 3.7E-07)
Cache_3-Cache_2 (Prob: 99.0%) Evalue: 2.3E-07)	dCache_2 (Prob: 100.0%) Evalue: 8E-30)	sCache_2 (Prob: 100.0%) Evalue: 1.8E-29)	Cache_3 (Prob: 98.6%) Evalue: 8.2E-09)	sCache_3_3 (Prob: 99.6%) Evalue: 2.4E-14)	sCache_3_2 (Prob: 99.6%) Evalue: 1.3E-14)	sCache_3_3 (Prob: 99.0%) Evalue: 2E-09)	dCache_2 (Prob: 99.7%) Evalue: 3.2E-16)	sCache_3_1 (Prob: 92.2%) Evalue: 0.2)	SirB (Prob: 78.6%) Evalue: 8.6)	DUF2534 (Prob: 38.3%) Evalue: 17)	dCache_1 (Prob: 96.7%) Evalue: 0.012)	sCache_3_1 (Prob: 94.9%) Evalue: 0.24)	sCache_3_2 (Prob: 97.5%) Evalue: 6.7E-05)	sCache_3_2 (Prob: 97.4%) Evalue: 0.00039)	sCache_3_1 (Prob: 97.4%) Evalue: 0.0029)	dCache_1 (Prob: 87.3%) Evalue: 1.2)	DUF2745 (Prob: 83.2%) Evalue: 0.34)	PhoQ_Sensor (Prob: 87.8%) Evalue: 0.47)	DUF1189 (Prob: 76.6%) Evalue: 0.66)	GAF (Prob: 97.0%) Evalue: 0.001)	Cache_1 (Prob: 95.2%) Evalue: 0.02)	sCache_3_1 (Prob: 94.7%) Evalue: 0.066)	PAS (Prob: 99.7%) Evalue: 8.6E-17)	PAS_4 (Prob: 99.9%) Evalue: 6.5E-23)	PAS_9 (Prob: 97.4%) Evalue: 0.00029)	PAS_9 (Prob: 99.7%) Evalue: 2.4E-17)	PAS (Prob: 99.9%) Evalue: 4.1E-23)	PAS_3 (Prob: 97.1%) Evalue: 0.0015)	PAS_9 (Prob: 99.4%) Evalue: 1.5E-12)	PAS_4 (Prob: 98.8%) Evalue: 7.1E-10)	PAS (Prob: 99.9%) Evalue: 1.2E-24)	PAS_9 (Prob: 99.3%) Evalue: 1.9E-11)	PAS_4 (Prob: 98.2%) Evalue: 2.8E-05)	GAF_2 (Prob: 99.8%) Evalue: 8.5E-19)	GAF (Prob: 99.8%) Evalue: 8.8E-19)	GAF_2 (Prob: 99.8%) Evalue: 4.2E-19)	BON (Prob: 46.4%) Evalue: 9.3)	GAF (Prob: 97.2%) Evalue: 0.005)	Diacid_rec (Prob: 91.3%) Evalue: 0.37)	Cache_3 (Prob: 95.0%) Evalue: 0.023)	Cache_3 (Prob: 92.1%) Evalue: 0.084)	Trypsin_2 (Prob: 97.8%) Evalue: 4E-06)	GAF (Prob: 96.5%) Evalue: 0.016)	GAF (Prob: 97.2%) Evalue: 0.00062)	DUF3254 (Prob: 95.2%) Evalue: 0.008)	GAF_2 (Prob: 98.0%) Evalue: 5.7E-07)
dCache_3 (Prob: 98.0%) Evalue: 0.00045)	Cache_2 (Prob: 100.0%) Evalue: 6.3E-29)	dCache_2 (Prob: 99.9%) Evalue: 8.8E-26)	dCache_3 (Prob: 98.1%) Evalue: 6.5E-05)	Cache_3-Cache_2 (Prob: 99.2%) Evalue: 3.7E-10)	dCache_3 (Prob: 98.9%) Evalue: 3.1E-09)	Cache_3-Cache_2 (Prob: 98.7%) Evalue: 3.3E-08)	sCache_2 (Prob: 99.7%) Evalue: 2E-17)	dCache_1 (Prob: 88.6%) Evalue: 0.98)	Cyto_ox_2 (Prob: 74.4%) Evalue: 20)	Chordopox_A13L (Prob: 37.2%) Evalue: 44)	Cache_3 (Prob: 96.6%) Evalue: 0.00088)	Cache_3 (Prob: 94.4%) Evalue: 0.022)	PocR (Prob: 97.1%) Evalue: 0.0065)	Cache_3 (Prob: 95.2%) Evalue: 0.007)	sCache_3_2 (Prob: 95.9%) Evalue: 0.015)	Cache_3 (Prob: 72.0%) Evalue: 5.3)	PBP_dimer (Prob: 72.8%) Evalue: 0.74)	Antitoxin-MazE (Prob: 63.2%) Evalue: 8.2)	DUF2439 (Prob: 74.7%) Evalue: 1.1)	GAF_2 (Prob: 96.3%) Evalue: 0.0069)	PAS_3 (Prob: 93.3%) Evalue: 0.083)	CodY (Prob: 94.4%) Evalue: 0.49)	PAS_9 (Prob: 99.6%) Evalue: 2.5E-15)	PAS_10 (Prob: 99.7%) Evalue: 2.7E-18)	PAS_4 (Prob: 97.2%) Evalue: 0.00079)	PAS (Prob: 99.6%) Evalue: 3.2E-15)	PAS_10 (Prob: 99.8%) Evalue: 3E-20)	PAS_9 (Prob: 97.0%) Evalue: 0.0011)	PAS (Prob: 99.3%) Evalue: 8.9E-13)	PAS_7 (Prob: 98.6%) Evalue: 2E-08)	PAS_3 (Prob: 99.8%) Evalue: 3.7E-18)	PAS (Prob: 99.3%) Evalue: 2.1E-11)	PAS (Prob: 98.1%) Evalue: 6.1E-05)	DUF484 (Prob: 98.2%) Evalue: 7.8E-07)	DUF484 (Prob: 98.7%) Evalue: 2.7E-08)	DUF484 (Prob: 98.7%) Evalue: 1.2E-08)	DUF2805 (Prob: 37.5%) Evalue: 1.1)	GAF_3 (Prob: 97.0%) Evalue: 0.011)	Autoind_bind (Prob: 91.1%) Evalue: 0.34)	DUF2111 (Prob: 94.8%) Evalue: 0.025)	IF3_N (Prob: 91.3%) Evalue: 0.25)	Peptidase_S29 (Prob: 97.2%) Evalue: 0.00024)	GAF_2 (Prob: 96.4%) Evalue: 0.01)	GAF_2 (Prob: 97.1%) Evalue: 0.00078)	Phage_XkdX (Prob: 94.8%) Evalue: 0.011)	GAF (Prob: 97.9%) Evalue: 8.3E-06)
sCache_3_1 (Prob: 97.1%) Evalue: 0.014)	Cache_3-Cache_2 (Prob: 99.7%) Evalue: 5.2E-18)	Cache_2 (Prob: 99.9%) Evalue: 5.4E-23)	SMP_2 (Prob: 97.8%) Evalue: 0.0011)	sCache_3_1 (Prob: 98.8%) Evalue: 5.1E-08)	Cache_3 (Prob: 98.5%) Evalue: 7.7E-08)	CHASE4 (Prob: 98.7%) Evalue: 5.1E-07)	dCache_2 (Prob: 99.6%) Evalue: 3.5E-16)	ApoB100_C (Prob: 41.0%) Evalue: 34)	DUF979 (Prob: 62.8%) Evalue: 33)	COX15-CtaA (Prob: 36.0%) Evalue: 92)	sCache_3_2 (Prob: 91.7%) Evalue: 0.38)	PAS_4 (Prob: 90.2%) Evalue: 0.89)	GAF_2 (Prob: 96.5%) Evalue: 0.01)	dCache_3 (Prob: 95.0%) Evalue: 0.23)	Cache_3 (Prob: 94.5%) Evalue: 0.019)	PAS_4 (Prob: 69.1%) Evalue: 9)	SMP_2 (Prob: 66.5%) Evalue: 4.1)	TOBE (Prob: 41.9%) Evalue: 16)	DSBA (Prob: 57.7%) Evalue: 3.3)	sCache_3_1 (Prob: 94.5%) Evalue: 0.13)	PAS_4 (Prob: 91.4%) Evalue: 0.16)	Cache_3 (Prob: 94.3%) Evalue: 0.037)	PAS_7 (Prob: 99.3%) Evalue: 4.8E-13)	PAS_3 (Prob: 99.7%) Evalue: 1E-15)	PAS_10 (Prob: 96.3%) Evalue: 0.0033)	PAS_4 (Prob: 99.4%) Evalue: 2.4E-12)	PAS_7 (Prob: 99.7%) Evalue: 2E-17)	PAS (Prob: 96.0%) Evalue: 0.0083)	PAS_10 (Prob: 99.2%) Evalue: 9.1E-13)	PAS_9 (Prob: 98.6%) Evalue: 2.7E-09)	PAS_10 (Prob: 99.7%) Evalue: 6.9E-17)	PAS_4 (Prob: 98.9%) Evalue: 9.2E-09)	PAS_8 (Prob: 96.6%) Evalue: 0.0021)	CodY (Prob: 97.8%) Evalue: 0.0006)	Autoind_bind (Prob: 98.3%) Evalue: 4.7E-05)	DUF3369 (Prob: 98.3%) Evalue: 9.9E-06)	Cytochrom_C550 (Prob: 37.0%) Evalue: 5.3)	IclR (Prob: 91.3%) Evalue: 0.26)	Cache_1 (Prob: 90.4%) Evalue: 0.15)	GAF_2 (Prob: 94.0%) Evalue: 0.44)	Thioredoxin_2 (Prob: 90.0%) Evalue: 0.078)	Peptidase_S46 (Prob: 96.8%) Evalue: 0.0002)	DUF2881 (Prob: 60.9%) Evalue: 0.99)	PHY (Prob: 38.4%) Evalue: 55)	DUF2157 (Prob: 93.6%) Evalue: 0.019)	Pox_A_type_inc (Prob: 87.3%) Evalue: 0.32)
Cache_3 (Prob: 97.0%) Evalue: 0.00051)	Cache_1 (Prob: 97.7%) Evalue: 1.8E-05)	Cache_3-Cache_2 (Prob: 99.7%) Evalue: 7.7E-16)	sCache_3_3 (Prob: 97.6%) Evalue: 0.0017)	dCache_3 (Prob: 98.6%) Evalue: 3E-07)	sCache_3_1 (Prob: 97.5%) Evalue: 0.002)	sCache_3_2 (Prob: 98.6%) Evalue: 4E-07)	sCache_3_2 (Prob: 99.2%) Evalue: 4.8E-10)	Cache_3 (Prob: 40.9%) Evalue: 15)	DUF1538 (Prob: 54.7%) Evalue: 14)	Phage_holin_5 (Prob: 26.7%) Evalue: 87)	Cache_1 (Prob: 76.9%) Evalue: 1.4)	PAS_10 (Prob: 86.9%) Evalue: 1.9)	DUF336 (Prob: 95.3%) Evalue: 0.0065)	sCache_3_1 (Prob: 94.8%) Evalue: 0.2)	dCache_3 (Prob: 93.7%) Evalue: 0.26)	dCache_3 (Prob: 57.5%) Evalue: 13)	4HBT_3 (Prob: 65.1%) Evalue: 1.5)	DUF1508 (Prob: 35.2%) Evalue: 16)	PAS_4 (Prob: 53.2%) Evalue: 3.5)	PocR (Prob: 93.2%) Evalue: 0.99)	PAS_10 (Prob: 89.1%) Evalue: 0.58)	GAF_3 (Prob: 94.2%) Evalue: 0.14)	PAS_8 (Prob: 98.4%) Evalue: 1E-07)	PAS_11 (Prob: 99.5%) Evalue: 7.5E-13)	PAS_3 (Prob: 94.9%) Evalue: 0.022)	PAS_10 (Prob: 98.0%) Evalue: 4.2E-06)	PAS_3 (Prob: 99.5%) Evalue: 7.7E-13)	PAS_11 (Prob: 94.0%) Evalue: 0.096)	PAS_8 (Prob: 98.5%) Evalue: 5.7E-08)	PAS_10 (Prob: 97.9%) Evalue: 6.4E-08)	PAS_11 (Prob: 99.6%) Evalue: 3.4E-13)	PAS_10 (Prob: 95.7%) Evalue: 0.064)	PAS_3 (Prob: 95.2%) Evalue: 0.16)	Autoind_bind (Prob: 97.6%) Evalue: 0.0019)	CodY (Prob: 97.8%) Evalue: 0.0011)	CodY (Prob: 98.0%) Evalue: 0.00014)	DUF2930 (Prob: 35.3%) Evalue: 72)	Diacid_rec (Prob: 80.5%) Evalue: 0.54)	DUF2111 (Prob: 88.7%) Evalue: 0.46)	Cache_3-Cache_2 (Prob: 90.2%) Evalue: 0.42)	Trypsin_2 (Prob: 89.4%) Evalue: 0.1)	Peptidase_S55 (Prob: 94.7%) Evalue: 0.0088)	GPAT_N (Prob: 42.6%) Evalue: 10)	DUF484 (Prob: 36.0%) Evalue: 15)	DUF1974 (Prob: 92.2%) Evalue: 0.3)	DUF4460 (Prob: 80.6%) Evalue: 0.17)
LuxQ-periplasm (Prob: 96.9%) Evalue: 0.018)	sCache_3_2 (Prob: 95.9%) Evalue: 0.048)	Cache_3-Cache_2 (Prob: 99.7%) Evalue: 1.4E-16)	dCache_1 (Prob: 97.1%) Evalue: 0.019)	Diacid_rec (Prob: 97.5%) Evalue: 0.00013)	PAS_6 (Prob: 96.9%) Evalue: 0.0051)	LuxQ-periplasm (Prob: 98.1%) Evalue: 0.00071)	Cache_1 (Prob: 99.0%) Evalue: 2.4E-10)	MAPKK1_Int (Prob: 38.5%) Evalue: 14)	DUF1084 (Prob: 52.2%) Evalue: 7.2)	MerC (Prob: 25.0%) Evalue: 94)	sCache_3_3 (Prob: 75.6%) Evalue: 1)	dCache_1 (Prob: 77.8%) Evalue: 7.6)	sCache_3_1 (Prob: 94.9%) Evalue: 0.062)	dCache_1 (Prob: 85.9%) Evalue: 4.1)	dCache_1 (Prob: 92.5%) Evalue: 1.5)	PAS_10 (Prob: 57.3%) Evalue: 17)	TruB_C (Prob: 64.9%) Evalue: 2)	FAM176 (Prob: 33.3%) Evalue: 4.8)	Thioredoxin_2 (Prob: 51.8%) Evalue: 4.2)	Diacid_rec (Prob: 92.3%) Evalue: 1.5)	PAS_9 (Prob: 86.9%) Evalue: 0.64)	sCache_3_2 (Prob: 93.4%) Evalue: 0.23)	PAS_3 (Prob: 98.3%) Evalue: 6.6E-06)	PAS_8 (Prob: 99.5%) Evalue: 1.7E-14)	PAS_11 (Prob: 94.3%) Evalue: 0.012)	PAS_5 (Prob: 97.6%) Evalue: 0.00025)	PAS_11 (Prob: 99.2%) Evalue: 5.8E-10)	PAS_10 (Prob: 63.9%) Evalue: 7)	PAS_3 (Prob: 96.8%) Evalue: 0.012)	MEKHLA (Prob: 97.1%) Evalue: 0.00087)	PAS_7 (Prob: 99.5%) Evalue: 3.7E-14)	PAS_5 (Prob: 94.6%) Evalue: 0.063)	PAS_10 (Prob: 93.2%) Evalue: 0.17)	DUF2930 (Prob: 97.5%) Evalue: 0.00027)	DUF2930 (Prob: 97.6%) Evalue: 0.0015)	DUF2930 (Prob: 97.5%) Evalue: 0.00036)	tify (Prob: 32.1%) Evalue: 20)	DUF484 (Prob: 49.7%) Evalue: 17)	sCache_3_2 (Prob: 88.2%) Evalue: 0.76)	PAS_4 (Prob: 87.4%) Evalue: 0.46)	Cache_1 (Prob: 89.2%) Evalue: 0.32)	Peptidase_S3 (Prob: 94.6%) Evalue: 0.049)	DUF1948 (Prob: 34.6%) Evalue: 13)	Gp37_Gp68 (Prob: 21.7%) Evalue: 37)	DUF1507 (Prob: 89.4%) Evalue: 0.93)	CASP_C (Prob: 78.2%) Evalue: 3.5)
dCache_2 (Prob: 96.7%) Evalue: 0.074)	Cache_3 (Prob: 95.2%) Evalue: 0.0058)	Cache_2 (Prob: 98.9%) Evalue: 1.7E-10)	DUF2222 (Prob: 95.8%) Evalue: 0.097)	DUF2222 (Prob: 97.4%) Evalue: 0.00052)	Cache_1 (Prob: 96.3%) Evalue: 0.0022)	sCache_3_1 (Prob: 97.9%) Evalue: 0.00018)	dCache_1 (Prob: 98.7%) Evalue: 1.2E-06)	RabGGT_insert (Prob: 33.5%) Evalue: 18)	Glycophorin_A (Prob: 45.0%) Evalue: 9.1)	DUF2417 (Prob: 25.0%) Evalue: 94)	Cache_3-Cache_2 (Prob: 70.2%) Evalue: 1.9)	PAS_7 (Prob: 77.2%) Evalue: 5.2)	GAF_3 (Prob: 94.8%) Evalue: 0.11)	CSS-motif (Prob: 63.6%) Evalue: 19)	PocR (Prob: 88.9%) Evalue: 0.3)	sCache_3_2 (Prob: 50.9%) Evalue: 15)	TruB-C_2 (Prob: 62.0%) Evalue: 3.2)	DUF3365 (Prob: 30.2%) Evalue: 48)	4HB_MCP_1 (Prob: 51.8%) Evalue: 1.6)	Imm32 (Prob: 81.2%) Evalue: 0.29)	Cache_3 (Prob: 78.6%) Evalue: 1.7)	DUF336 (Prob: 93.4%) Evalue: 0.1)	Cache_3 (Prob: 96.9%) Evalue: 0.0018)	PAS_7 (Prob: 99.5%) Evalue: 4.5E-14)	PAS_7 (Prob: 93.0%) Evalue: 0.24)	PAS_7 (Prob: 97.0%) Evalue: 0.0054)	PAS_8 (Prob: 99.0%) Evalue: 1.4E-10)	PAS_2 (Prob: 59.4%) Evalue: 5.2)	PAS_2 (Prob: 94.6%) Evalue: 0.11)	PAS_3 (Prob: 91.1%) Evalue: 0.012)	MEKHLA (Prob: 99.1%) Evalue: 2.1E-09)	PAS_2 (Prob: 94.4%) Evalue: 0.012)	SpoVG (Prob: 58.1%) Evalue: 1.5)	DUF3369 (Prob: 97.2%) Evalue: 0.004)	Diacid_rec (Prob: 97.1%) Evalue: 0.0034)	H_kinase_N (Prob: 97.2%) Evalue: 0.0053)	ArsD (Prob: 29.1%) Evalue: 31)	Toprim_N (Prob: 37.7%) Evalue: 20)	Cache_3 (Prob: 87.2%) Evalue: 0.46)	PAS_10 (Prob: 86.1%) Evalue: 0.93)	sCache_3_2 (Prob: 88.5%) Evalue: 0.23)	Peptidase_S32 (Prob: 89.5%) Evalue: 0.068)	HTH_AsnC-type (Prob: 26.9%) Evalue: 16)	tify (Prob: 14.9%) Evalue: 60)	SGIII (Prob: 89.4%) Evalue: 0.2)	Kinesin-relat_1 (Prob: 78.2%) Evalue: 7.2)
sCache_2 (Prob: 96.1%) Evalue: 0.026)	dCache_1 (Prob: 94.9%) Evalue: 0.071)	Cache_1 (Prob: 97.7%) Evalue: 4E-05)	Diacid_rec (Prob: 95.7%) Evalue: 0.057)	Cache_2 (Prob: 96.5%) Evalue: 0.0033)	PAS_10 (Prob: 95.2%) Evalue: 0.045)	dCache_1 (Prob: 97.7%) Evalue: 0.0012)	dCache_3 (Prob: 98.6%) Evalue: 7.2E-08)	CHASE (Prob: 30.2%) Evalue: 80)	DUF791 (Prob: 35.7%) Evalue: 1.1E+02)	DUF4293 (Prob: 24.4%) Evalue: 1.1E+02)	BRK (Prob: 62.3%) Evalue: 1.8)	PAS (Prob: 74.2%) Evalue: 5.7)	IclR (Prob: 91.0%) Evalue: 0.31)	Robl_LC7 (Prob: 58.9%) Evalue: 7.4)	Hydantoinase_B (Prob: 76.9%) Evalue: 1.2)	PAS_9 (Prob: 34.4%) Evalue: 38)	AMOP (Prob: 58.8%) Evalue: 6.6)	TOBE_3 (Prob: 27.1%) Evalue: 36)	CHASE4 (Prob: 48.4%) Evalue: 5)	Cache_3 (Prob: 77.7%) Evalue: 0.35)	Cache_3-Cache_2 (Prob: 77.8%) Evalue: 2.3)	GAF_2 (Prob: 90.6%) Evalue: 0.52)	PAS_2 (Prob: 96.8%) Evalue: 0.0017)	MEKHLA (Prob: 98.7%) Evalue: 1.4E-06)	PAS_8 (Prob: 82.8%) Evalue: 0.5)	MEKHLA (Prob: 96.8%) Evalue: 0.014)	MEKHLA (Prob: 98.7%) Evalue: 5.6E-07)	Usg (Prob: 52.7%) Evalue: 8.2)	PAS_11 (Prob: 90.7%) Evalue: 0.54)	PAS_2 (Prob: 79.0%) Evalue: 0.27)	PAS_8 (Prob: 98.9%) Evalue: 4.8E-10)	PAS_7 (Prob: 91.4%) Evalue: 0.35)	PAS_7 (Prob: 46.6%) Evalue: 30)	Cache_3 (Prob: 92.8%) Evalue: 0.09)	DUF3369 (Prob: 97.1%) Evalue: 0.003)	Autoind_bind (Prob: 96.6%) Evalue: 0.022)	STAT_int (Prob: 20.8%) Evalue: 31)	EHN (Prob: 35.6%) Evalue: 30)	DUF336 (Prob: 82.4%) Evalue: 0.3)	dCache_3 (Prob: 86.1%) Evalue: 1.6)	sCache_3_3 (Prob: 86.3%) Evalue: 0.38)	Trypsin (Prob: 87.1%) Evalue: 0.12)	Dirigent (Prob: 23.9%) Evalue: 24)	DUF1489 (Prob: 14.2%) Evalue: 56)	sCache_2 (Prob: 88.6%) Evalue: 0.18)	ComX (Prob: 68.5%) Evalue: 0.53)
sCache_3_2 (Prob: 92.6%) Evalue: 0.81)	sCache_3_1 (Prob: 92.3%) Evalue: 1.2)	Cache_1 (Prob: 96.6%) Evalue: 0.0008)	Cache_2 (Prob: 95.3%) Evalue: 0.096)	sCache_2 (Prob: 96.0%) Evalue: 0.056)	PAS_4 (Prob: 92.6%) Evalue: 0.22)	sCache_3_2 (Prob: 95.6%) Evalue: 0.059)	Cache_2 (Prob: 98.4%) Evalue: 6E-08)	DUF807 (Prob: 27.8%) Evalue: 7.2)	KdpA (Prob: 35.6%) Evalue: 1.3E+02)	DUF2534 (Prob: 23.3%) Evalue: 97)	PAS_10 (Prob: 58.4%) Evalue: 9)	Robl_LC7 (Prob: 71.5%) Evalue: 6.4)	CodY (Prob: 89.8%) Evalue: 2.5)	HemS (Prob: 45.0%) Evalue: 8.1)	Profilin (Prob: 73.9%) Evalue: 1.8)	YkuI_C (Prob: 30.5%) Evalue: 11)	PocR (Prob: 57.8%) Evalue: 3.6)	Tim44 (Prob: 26.4%) Evalue: 15)	PAS_9 (Prob: 47.2%) Evalue: 5.8)	CBS (Prob: 75.4%) Evalue: 2.2)	dCache_3 (Prob: 71.0%) Evalue: 14)	GAF (Prob: 89.9%) Evalue: 1.5)	Cache_3-Cache_2 (Prob: 96.7%) Evalue: 0.015)	PAS_2 (Prob: 98.2%) Evalue: 6.7E-06)	NMU (Prob: 82.5%) Evalue: 0.3)	PAS_2 (Prob: 95.9%) Evalue: 0.0044)	PAS_5 (Prob: 98.1%) Evalue: 2.3E-05)	COXG (Prob: 47.7%) Evalue: 13)	tify (Prob: 90.7%) Evalue: 0.074)	UPF0242 (Prob: 75.6%) Evalue: 0.6)	PAS_2 (Prob: 97.8%) Evalue: 4.7E-05)	DCP1 (Prob: 63.4%) Evalue: 4.9)	DUF1737 (Prob: 39.5%) Evalue: 26)	PocR (Prob: 92.5%) Evalue: 0.64)	H_kinase_N (Prob: 95.1%) Evalue: 0.16)	Diacid_rec (Prob: 95.7%) Evalue: 0.073)	DUF927 (Prob: 20.5%) Evalue: 7.5)	Transglut_core (Prob: 35.1%) Evalue: 0.43)	GAF (Prob: 82.1%) Evalue: 2.5)	sCache_3_1 (Prob: 85.1%) Evalue: 0.53)	PAS_10 (Prob: 83.9%) Evalue: 0.54)	sCache_3_3 (Prob: 76.1%) Evalue: 0.74)	DUF972 (Prob: 23.9%) Evalue: 44)	DUF853 (Prob: 14.1%) Evalue: 41)	Pepsin-I3 (Prob: 88.1%) Evalue: 0.33)	DUF904 (Prob: 66.2%) Evalue: 12)
Cache_2 (Prob: 92.6%) Evalue: 0.065)	DUF2680 (Prob: 87.1%) Evalue: 0.88)	dCache_1 (Prob: 96.4%) Evalue: 0.21)	CodY (Prob: 95.0%) Evalue: 0.095)	SMP_2 (Prob: 95.9%) Evalue: 0.017)	dCache_3 (Prob: 86.6%) Evalue: 3.1)	DUF2222 (Prob: 95.2%) Evalue: 0.26)	Cache_3 (Prob: 98.1%) Evalue: 1.4E-06)	DUF3091 (Prob: 27.1%) Evalue: 58)	DUF4168 (Prob: 35.6%) Evalue: 12)	TerC (Prob: 21.1%) Evalue: 1.5E+02)	PAS_3 (Prob: 56.5%) Evalue: 3)	dCache_3 (Prob: 71.0%) Evalue: 13)	GAF (Prob: 88.4%) Evalue: 1.1)	Rieske_2 (Prob: 36.7%) Evalue: 9.5)	Stimulus_sens_1 (Prob: 72.4%) Evalue: 2.4)	Cache_3-Cache_2 (Prob: 30.5%) Evalue: 69)	Diacid_rec (Prob: 54.9%) Evalue: 5.9)	TMEM141 (Prob: 24.6%) Evalue: 56)	AhpC-TSA (Prob: 42.8%) Evalue: 7)	CHASE4 (Prob: 61.7%) Evalue: 0.94)	DUF2358 (Prob: 70.3%) Evalue: 3.3)	dCache_3 (Prob: 89.5%) Evalue: 1.7)	sCache_3_3 (Prob: 96.2%) Evalue: 0.017)	PAS_5 (Prob: 96.8%) Evalue: 0.0024)	PQQ (Prob: 65.3%) Evalue: 2.3)	PAS_6 (Prob: 95.4%) Evalue: 0.023)	PAS_2 (Prob: 97.7%) Evalue: 6.9E-05)	PAS_8 (Prob: 43.2%) Evalue: 13)	PqqD (Prob: 83.7%) Evalue: 0.78)	PAS_5 (Prob: 48.8%) Evalue: 12)	PAS_5 (Prob: 97.7%) Evalue: 0.00011)	PAS_8 (Prob: 57.9%) Evalue: 2.8)	HemN_C (Prob: 38.4%) Evalue: 15)	Diacid_rec (Prob: 92.3%) Evalue: 0.53)	PocR (Prob: 93.9%) Evalue: 0.15)	PocR (Prob: 95.6%) Evalue: 0.087)	-	Tricorn_C1 (Prob: 35.0%) Evalue: 19)	GAF_3 (Prob: 75.3%) Evalue: 5.2)	sCache_3_3 (Prob: 80.0%) Evalue: 0.97)	Acetyltransf_10 (Prob: 81.8%) Evalue: 1.5)	Toprim_N (Prob: 72.7%) Evalue: 0.83)	YcgL (Prob: 22.7%) Evalue: 40)	-	SGIII (Prob: 86.5%) Evalue: 0.39)	DUF3186 (Prob: 65.2%) Evalue: 8.5)
dCache_2 (Prob: 91.2%) Evalue: 0.66)	Diacid_rec (Prob: 78.2%) Evalue: 1.7)	dCache_1 (Prob: 87.6%) Evalue: 1.1)	Cache_1 (Prob: 94.9%) Evalue: 0.023)	Cache_1 (Prob: 95.6%) Evalue: 0.015)	dCache_1 (Prob: 86.5%) Evalue: 0.54)	Cache_3 (Prob: 94.0%) Evalue: 0.092)	PAS_10 (Prob: 95.4%) Evalue: 0.086)	Cyc-maltodext_N (Prob: 26.4%) Evalue: 40)	DUF2700 (Prob: 33.4%) Evalue: 73)	DUF3989 (Prob: 20.5%) Evalue: 53)	CHASE4 (Prob: 48.4%) Evalue: 44)	sCache_3_2 (Prob: 69.7%) Evalue: 11)	DUF2111 (Prob: 87.5%) Evalue: 0.31)	NHL (Prob: 36.6%) Evalue: 18)	DUF2570 (Prob: 69.2%) Evalue: 8.3)	HapK (Prob: 28.3%) Evalue: 25)	dCache_1 (Prob: 51.6%) Evalue: 7.7)	CopC (Prob: 23.0%) Evalue: 27)	BsuPI (Prob: 42.6%) Evalue: 6.6)	sCache_3_2 (Prob: 59.6%) Evalue: 27)	Reductase_C (Prob: 69.7%) Evalue: 3.2)	SMP_2 (Prob: 89.3%) Evalue: 0.33)	PAS_11 (Prob: 95.7%) Evalue: 0.071)	UPF0242 (Prob: 92.4%) Evalue: 0.18)	nsp9 (Prob: 60.1%) Evalue: 2.5)	PAS_8 (Prob: 94.4%) Evalue: 0.011)	Cache_3 (Prob: 96.8%) Evalue: 0.0031)	DUF1652 (Prob: 33.1%) Evalue: 20)	UPF0061 (Prob: 82.4%) Evalue: 3.1)	DUF2292 (Prob: 45.2%) Evalue: 9.6)	UPF0242 (Prob: 96.8%) Evalue: 0.0011)	LuxQ-periplasm (Prob: 49.4%) Evalue: 6.1)	VHP (Prob: 29.5%) Evalue: 13)	dCache_3 (Prob: 89.8%) Evalue: 1.2)	IclR (Prob: 92.6%) Evalue: 0.2)	DUF1577 (Prob: 91.7%) Evalue: 0.15)	-	VRR_NUC (Prob: 34.3%) Evalue: 30)	DUF3563 (Prob: 68.7%) Evalue: 3.6)	GAF (Prob: 76.5%) Evalue: 7.1)	Cache_3-Cache_2 (Prob: 81.1%) Evalue: 1.4)	Peptidase_S39 (Prob: 70.9%) Evalue: 1)	Trns_repr_metal (Prob: 22.2%) Evalue: 49)	-	Lipoprotein_Ltp (Prob: 84.2%) Evalue: 0.74)	Myc-LZ (Prob: 63.6%) Evalue: 3.9)
sCache_3_3 (Prob: 91.0%) Evalue: 0.23)	sCache_3_3 (Prob: 75.0%) Evalue: 4.9)	sCache_3_2 (Prob: 82.8%) Evalue: 1)	PocR (Prob: 94.8%) Evalue: 0.062)	dCache_3 (Prob: 95.4%) Evalue: 0.063)	PAS_9 (Prob: 84.9%) Evalue: 1.7)	SMP_2 (Prob: 93.8%) Evalue: 0.44)	PAS_4 (Prob: 90.2%) Evalue: 0.089)	PAS_4 (Prob: 20.3%) Evalue: 31)	O-antigen_lig (Prob: 20.8%) Evalue: 88)	-	sCache_3_3 (Prob: 37.2%) Evalue: 14)	Clat_adaptor_s (Prob: 67.5%) Evalue: 6.6)	Cache_2 (Prob: 86.2%) Evalue: 0.37)	PAS_7 (Prob: 28.8%) Evalue: 17)	DUF1049 (Prob: 67.0%) Evalue: 1.9)	DUF3460 (Prob: 28.1%) Evalue: 3.1)	YfkB (Prob: 47.4%) Evalue: 22)	YecM (Prob: 22.8%) Evalue: 89)	RHS (Prob: 36.5%) Evalue: 4.9)	Cache_1 (Prob: 50.9%) Evalue: 4)	PAS (Prob: 68.3%) Evalue: 3.6)	DDE_Tnp_IS66_C (Prob: 80.0%) Evalue: 1.6)	MEKHLA (Prob: 94.7%) Evalue: 0.09)	PAS_6 (Prob: 87.0%) Evalue: 0.6)	US22 (Prob: 50.2%) Evalue: 12)	DUF4099 (Prob: 89.4%) Evalue: 0.51)	Cache_3-Cache_2 (Prob: 95.8%) Evalue: 0.011)	BTG (Prob: 25.7%) Evalue: 44)	CHASE4 (Prob: 79.5%) Evalue: 4.2)	KdpD (Prob: 43.6%) Evalue: 5.2)	PAS_6 (Prob: 93.7%) Evalue: 0.098)	DUF128 (Prob: 49.0%) Evalue: 5.5)	Glyoxalase_4 (Prob: 28.7%) Evalue: 24)	DUF1577 (Prob: 88.9%) Evalue: 0.87)	bHLH-MYC_N (Prob: 92.4%) Evalue: 0.048)	DUF2111 (Prob: 91.6%) Evalue: 0.43)	-	CodY (Prob: 33.9%) Evalue: 19)	Nif11 (Prob: 68.1%) Evalue: 0.066)	sCache_3_2 (Prob: 76.2%) Evalue: 2.7)	CodY (Prob: 81.0%) Evalue: 1.4)	Peptidase_C4 (Prob: 66.8%) Evalue: 6.2)	GTPase_Cys_C (Prob: 21.5%) Evalue: 76)	-	DUF349 (Prob: 84.0%) Evalue: 1.7)	Tropomyosin_1 (Prob: 61.4%) Evalue: 17)
SMP_2 (Prob: 90.9%) Evalue: 1.7)	Inhibitor_I69 (Prob: 68.7%) Evalue: 3.6)	sCache_3_1 (Prob: 82.4%) Evalue: 8.2)	CHASE4 (Prob: 94.4%) Evalue: 0.33)	Cache_1 (Prob: 94.1%) Evalue: 0.013)	sCache_2 (Prob: 82.4%) Evalue: 2.6)	sCache_3_1 (Prob: 92.9%) Evalue: 0.31)	dCache_3 (Prob: 89.7%) Evalue: 2.6)	DUF4446 (Prob: 20.2%) Evalue: 21)	SPC12 (Prob: 20.1%) Evalue: 98)	-	CBS (Prob: 33.5%) Evalue: 12)	MAPKK1_Int (Prob: 66.7%) Evalue: 5.3)	Hydantoinase_B (Prob: 80.6%) Evalue: 1.5)	Hydantoinase_B (Prob: 27.9%) Evalue: 32)	Diacid_rec (Prob: 64.3%) Evalue: 7)	DUF2222 (Prob: 26.7%) Evalue: 13)	Cache_1 (Prob: 40.1%) Evalue: 11)	DUF2318 (Prob: 20.6%) Evalue: 90)	PsbN (Prob: 34.9%) Evalue: 4.1)	PAS (Prob: 49.7%) Evalue: 8.9)	DUF2111 (Prob: 59.3%) Evalue: 16)	Hydantoinase_B (Prob: 74.3%) Evalue: 5.3)	sCache_3_1 (Prob: 94.3%) Evalue: 0.24)	DUF2292 (Prob: 83.8%) Evalue: 0.89)	PAS_5 (Prob: 46.7%) Evalue: 11)	DnaJ (Prob: 84.5%) Evalue: 0.17)	sCache_3_3 (Prob: 95.7%) Evalue: 0.044)	UK (Prob: 23.8%) Evalue: 20)	IMS (Prob: 77.0%) Evalue: 3.4)	PLATZ (Prob: 43.1%) Evalue: 11)	sCache_3_3 (Prob: 91.9%) Evalue: 0.34)	Auxin_resp (Prob: 43.8%) Evalue: 5.4)	CENP-F_C_Rb_bdg (Prob: 28.3%) Evalue: 10)	sCache_3_2 (Prob: 88.9%) Evalue: 0.45)	DUF1577 (Prob: 91.2%) Evalue: 0.17)	Cache_3 (Prob: 91.3%) Evalue: 0.31)	-	DUF4113 (Prob: 33.6%) Evalue: 4.7)	TrbH (Prob: 65.3%) Evalue: 11)	Diacid_rec (Prob: 72.3%) Evalue: 3.6)	DUF4330 (Prob: 79.3%) Evalue: 1.2)	CBS (Prob: 49.6%) Evalue: 4.5)	Terminase_4 (Prob: 21.0%) Evalue: 39)	-	FumaraseC_C (Prob: 82.8%) Evalue: 1.8)	TSC22 (Prob: 59.1%) Evalue: 4.6)
CHASE (Prob: 90.5%) Evalue: 0.66)	Caudo_TAP (Prob: 63.6%) Evalue: 12)	Cache_3 (Prob: 78.0%) Evalue: 0.79)	dCache_3 (Prob: 93.5%) Evalue: 0.28)	2CSK_N (Prob: 93.7%) Evalue: 0.65)	GAF_3 (Prob: 82.0%) Evalue: 2.2)	PAS_4 (Prob: 89.6%) Evalue: 1.6)	H_kinase_N (Prob: 86.8%) Evalue: 0.9)	-	-	-	Pyr_redox_dim (Prob: 33.5%) Evalue: 25)	YtfJ_HI0045 (Prob: 55.8%) Evalue: 5.4)	Cache_1 (Prob: 80.5%) Evalue: 1.4)	TPPII (Prob: 27.6%) Evalue: 11)	Robl_LC7 (Prob: 59.2%) Evalue: 5.5)	sCache_3_3 (Prob: 25.2%) Evalue: 91)	FlgD_ig (Prob: 38.7%) Evalue: 8)	-	PAS (Prob: 34.8%) Evalue: 12)	DUF4527 (Prob: 40.2%) Evalue: 6.4)	dCache_1 (Prob: 56.1%) Evalue: 10)	Stimulus_sens_1 (Prob: 69.7%) Evalue: 1.7)	PAS_6 (Prob: 93.3%) Evalue: 0.15)	DUF2634 (Prob: 81.3%) Evalue: 1.6)	DUF3049 (Prob: 45.3%) Evalue: 14)	TraE (Prob: 83.2%) Evalue: 1.2)	PAS_6 (Prob: 95.2%) Evalue: 0.022)	AftA_C (Prob: 23.1%) Evalue: 44)	UPF0242 (Prob: 74.5%) Evalue: 3.8)	DUF4422 (Prob: 42.7%) Evalue: 1.7)	Cache_3-Cache_2 (Prob: 89.5%) Evalue: 0.65)	GxDLY (Prob: 36.3%) Evalue: 47)	Astro_capsid_p (Prob: 25.1%) Evalue: 17)	H_kinase_N (Prob: 82.8%) Evalue: 3.2)	Cache_1 (Prob: 85.2%) Evalue: 0.84)	HflK_N (Prob: 89.3%) Evalue: 0.15)	-	COX6B (Prob: 32.8%) Evalue: 8.5)	PAS_4 (Prob: 60.2%) Evalue: 10)	Cache_1 (Prob: 71.5%) Evalue: 4)	DUF2674 (Prob: 79.3%) Evalue: 1)	Peptidase_C3 (Prob: 42.8%) Evalue: 4.6)	-	-	LTXXQ (Prob: 82.8%) Evalue: 0.48)	Leu_zip (Prob: 55.5%) Evalue: 32)
YkuI_C (Prob: 89.8%) Evalue: 1.1)	AF0941-like (Prob: 57.5%) Evalue: 12)	Cache_3 (Prob: 72.9%) Evalue: 1.4)	PAS_10 (Prob: 93.2%) Evalue: 0.43)	dCache_1 (Prob: 93.4%) Evalue: 0.66)	Diacid_rec (Prob: 78.7%) Evalue: 4.3)	PAS_10 (Prob: 89.6%) Evalue: 0.72)	sCache_3_1 (Prob: 84.8%) Evalue: 2.5)	-	-	-	Peptidase_S7 (Prob: 31.6%) Evalue: 17)	CodY (Prob: 53.4%) Evalue: 1.6)	sCache_3_3 (Prob: 79.8%) Evalue: 3.8)	CbiG_mid (Prob: 25.8%) Evalue: 19)	RCR (Prob: 57.8%) Evalue: 3.9)	Sox_C_TAD (Prob: 24.1%) Evalue: 13)	DVL (Prob: 35.0%) Evalue: 7.6)	-	DUF1481 (Prob: 34.0%) Evalue: 12)	Hydantoinase_B (Prob: 38.5%) Evalue: 32)	CBS (Prob: 55.2%) Evalue: 3.9)	sCache_3_3 (Prob: 61.3%) Evalue: 20)	sCache_3_2 (Prob: 92.2%) Evalue: 0.63)	CHASE4 (Prob: 79.3%) Evalue: 3.2)	DUF4346 (Prob: 29.2%) Evalue: 15)	Translat_reg (Prob: 80.3%) Evalue: 0.69)	H_kinase_N (Prob: 94.9%) Evalue: 0.029)	-	NHL (Prob: 71.5%) Evalue: 2.1)	IMS (Prob: 42.0%) Evalue: 4.1)	DUF2634 (Prob: 83.7%) Evalue: 1.3)	SH3_6 (Prob: 31.5%) Evalue: 13)	Plectin (Prob: 23.5%) Evalue: 1.4)	IclR (Prob: 81.5%) Evalue: 1.5)	DUF336 (Prob: 85.1%) Evalue: 0.57)	dCache_3 (Prob: 88.4%) Evalue: 1.6)	-	KH_dom-like (Prob: 32.5%) Evalue: 28)	DUF4148 (Prob: 57.0%) Evalue: 4.2)	DUF2629 (Prob: 58.9%) Evalue: 5.2)	Toprim_N (Prob: 78.6%) Evalue: 0.92)	Cache_3 (Prob: 38.6%) Evalue: 6.9)	-	-	SHOCT (Prob: 82.5%) Evalue: 1.3)	COG5 (Prob: 50.3%) Evalue: 35)
DUF2222 (Prob: 83.4%) Evalue: 4.1)	TFIIA_gamma_N (Prob: 49.7%) Evalue: 13)	sCache_3_2 (Prob: 62.4%) Evalue: 4)	Stimulus_sens_1 (Prob: 93.1%) Evalue: 0.083)	PocR (Prob: 92.8%) Evalue: 0.18)	LuxQ-periplasm (Prob: 76.0%) Evalue: 1.1)	Cache_3-Cache_2 (Prob: 88.2%) Evalue: 0.53)	GAF_3 (Prob: 78.9%) Evalue: 2.6)	-	-	-	sCache_3_1 (Prob: 30.4%) Evalue: 87)	LuxQ-periplasm (Prob: 50.2%) Evalue: 35)	sCache_2 (Prob: 76.6%) Evalue: 2)	Stimulus_sens_1 (Prob: 22.7%) Evalue: 71)	Glycophorin_A (Prob: 53.9%) Evalue: 5.1)	PAS (Prob: 24.0%) Evalue: 64)	HupH_C (Prob: 33.8%) Evalue: 13)	-	B_lectin (Prob: 33.4%) Evalue: 11)	dCache_1 (Prob: 28.4%) Evalue: 22)	MGDG_synth (Prob: 47.8%) Evalue: 7.6)	OrfB_Zn_ribbon (Prob: 60.7%) Evalue: 11)	dCache_3 (Prob: 91.9%) Evalue: 0.38)	YtfJ_HI0045 (Prob: 76.1%) Evalue: 1.3)	Transpeptidase (Prob: 26.4%) Evalue: 19)	VHP (Prob: 77.4%) Evalue: 0.78)	dCache_3 (Prob: 92.8%) Evalue: 0.5)	-	DUF2292 (Prob: 62.5%) Evalue: 5.8)	Ribosomal_S22 (Prob: 36.2%) Evalue: 8.9)	dCache_3 (Prob: 81.0%) Evalue: 3.4)	NOGCT (Prob: 24.5%) Evalue: 21)	Cuticle_1 (Prob: 22.7%) Evalue: 31)	HflK_N (Prob: 81.3%) Evalue: 0.52)	DUF2111 (Prob: 79.7%) Evalue: 1.7)	Cache_3-Cache_2 (Prob: 87.6%) Evalue: 1.2)	-	DUF2061 (Prob: 32.0%) Evalue: 21)	PocR (Prob: 55.2%) Evalue: 16)	PAS_9 (Prob: 54.8%) Evalue: 14)	Ribosomal_L9_C (Prob: 74.3%) Evalue: 0.19)	Cache_1 (Prob: 34.1%) Evalue: 8.2)	-	-	BssS (Prob: 80.6%) Evalue: 1.1)	DnaI_N (Prob: 48.4%) Evalue: 2.3)
Cache_3 (Prob: 82.9%) Evalue: 1.3)	dCache_3 (Prob: 49.4%) Evalue: 48)	sCache_3_3 (Prob: 54.0%) Evalue: 21)	sCache_2 (Prob: 92.5%) Evalue: 0.92)	LuxQ-periplasm (Prob: 92.3%) Evalue: 0.31)	H_kinase_N (Prob: 76.0%) Evalue: 1.5)	sCache_3_3 (Prob: 87.7%) Evalue: 2.8)	PAS_6 (Prob: 78.7%) Evalue: 1.9)	-	-	-	PepSY (Prob: 27.7%) Evalue: 15)	PhoQ_Sensor (Prob: 48.3%) Evalue: 5.5)	Autoind_bind (Prob: 71.9%) Evalue: 1.1)	DUF336 (Prob: 22.3%) Evalue: 64)	Chordopox_A13L (Prob: 53.8%) Evalue: 6.6)	EF-hand_5 (Prob: 22.3%) Evalue: 20)	DUF2439 (Prob: 33.7%) Evalue: 15)	-	S1_2 (Prob: 32.0%) Evalue: 16)	DUF155 (Prob: 27.9%) Evalue: 37)	H_kinase_N (Prob: 47.1%) Evalue: 33)	Cache_1 (Prob: 57.8%) Evalue: 7.3)	Cache_1 (Prob: 91.5%) Evalue: 0.4)	Cache_1 (Prob: 75.6%) Evalue: 2.9)	Cas_csx3 (Prob: 25.4%) Evalue: 36)	Fe_dep_repr_C (Prob: 76.9%) Evalue: 0.83)	CHASE4 (Prob: 92.7%) Evalue: 0.38)	-	Gly_acyl_tr_C (Prob: 59.6%) Evalue: 1.6)	YtfJ_HI0045 (Prob: 34.9%) Evalue: 16)	Cache_3 (Prob: 77.7%) Evalue: 2.9)	DNA_pol3_gamma3 (Prob: 23.9%) Evalue: 8.6)	Annexin (Prob: 22.3%) Evalue: 27)	Cache_1 (Prob: 73.7%) Evalue: 1.7)	Cache_3 (Prob: 72.3%) Evalue: 2)	sCache_3_2 (Prob: 87.3%) Evalue: 1.4)	-	Cache_3 (Prob: 31.0%) Evalue: 29)	sCache_3_1 (Prob: 55.2%) Evalue: 12)	PAS_6 (Prob: 53.8%) Evalue: 26)	Peptidase_S3 (Prob: 73.2%) Evalue: 1.3)	PAS_3 (Prob: 29.9%) Evalue: 11)	-	-	DUF1044 (Prob: 79.9%) Evalue: 1.5)	DUF3373 (Prob: 48.0%) Evalue: 6)
sCache_3_1 (Prob: 82.8%) Evalue: 4.3)	DUF2188 (Prob: 43.7%) Evalue: 19)	sCache_3_3 (Prob: 52.3%) Evalue: 47)	YkuI_C (Prob: 92.1%) Evalue: 0.35)	DUF2111 (Prob: 89.5%) Evalue: 0.65)	CBS (Prob: 71.5%) Evalue: 1.7)	PocR (Prob: 86.8%) Evalue: 2.8)	PAS_9 (Prob: 77.1%) Evalue: 2.1)	-	-	-	DUF4440 (Prob: 25.6%) Evalue: 18)	SRX (Prob: 48.0%) Evalue: 26)	H_kinase_N (Prob: 69.5%) Evalue: 4.3)	BBS2_Mid (Prob: 22.0%) Evalue: 31)	4HB_MCP_1 (Prob: 52.6%) Evalue: 32)	RsmJ (Prob: 21.1%) Evalue: 78)	FGGY_N (Prob: 32.0%) Evalue: 21)	-	ExbD (Prob: 31.4%) Evalue: 10)	BCL9 (Prob: 27.3%) Evalue: 16)	AIF_C (Prob: 46.3%) Evalue: 12)	Cache_3-Cache_2 (Prob: 56.9%) Evalue: 11)	CHASE4 (Prob: 89.0%) Evalue: 1.3)	sCache_3_3 (Prob: 72.5%) Evalue: 2.3)	Str_synth (Prob: 23.1%) Evalue: 27)	VDE (Prob: 76.8%) Evalue: 4.1)	sCache_3_1 (Prob: 90.7%) Evalue: 0.44)	-	DUF460 (Prob: 59.3%) Evalue: 7.9)	OHCU_decarbox (Prob: 31.6%) Evalue: 15)	DUF2111 (Prob: 73.4%) Evalue: 3.5)	MEKHLA (Prob: 23.8%) Evalue: 82)	Gmad2 (Prob: 22.1%) Evalue: 63)	DUF2111 (Prob: 71.6%) Evalue: 4)	CBS (Prob: 69.9%) Evalue: 2.3)	sCache_3_3 (Prob: 87.1%) Evalue: 1.8)	-	Tagatose_6_P_K (Prob: 30.7%) Evalue: 9.8)	TraI (Prob: 52.1%) Evalue: 6.8)	FumaraseC_C (Prob: 45.6%) Evalue: 8.2)	PET (Prob: 72.6%) Evalue: 0.44)	DUF2283 (Prob: 29.6%) Evalue: 12)	-	-	DUF2095 (Prob: 77.8%) Evalue: 1.7)	YqbF (Prob: 47.5%) Evalue: 3.1)
CHASE4 (Prob: 78.0%) Evalue: 6.7)	SHOCT (Prob: 43.6%) Evalue: 20)	dCache_3 (Prob: 51.6%) Evalue: 58)	Cache_1 (Prob: 91.6%) Evalue: 0.061)	PAS_4 (Prob: 88.5%) Evalue: 1.6)	Peptidase_S7 (Prob: 70.7%) Evalue: 1.2)	Cache_1 (Prob: 86.4%) Evalue: 0.94)	LuxQ-periplasm (Prob: 70.8%) Evalue: 1.9)	-	-	-	FlaG (Prob: 25.0%) Evalue: 13)	PAS_9 (Prob: 45.0%) Evalue: 21)	Cache_1 (Prob: 68.6%) Evalue: 0.89)	DUF3215 (Prob: 21.5%) Evalue: 18)	SurA_N_2 (Prob: 46.8%) Evalue: 7)	-	DGOK (Prob: 30.8%) Evalue: 13)	-	CHU_C (Prob: 29.3%) Evalue: 15)	dCache_3 (Prob: 27.0%) Evalue: 1.2E+02)	Acetyltransf_7 (Prob: 39.8%) Evalue: 12)	IclR (Prob: 56.6%) Evalue: 13)	H_kinase_N (Prob: 88.9%) Evalue: 0.41)	DUF2111 (Prob: 72.3%) Evalue: 3.4)	HNOBA (Prob: 20.8%) Evalue: 14)	DUF2111 (Prob: 75.2%) Evalue: 3.3)	Cache_1 (Prob: 90.1%) Evalue: 0.43)	-	DUF3509 (Prob: 54.1%) Evalue: 4.7)	DUF460 (Prob: 31.5%) Evalue: 23)	Cache_1 (Prob: 73.1%) Evalue: 3.1)	DUF1577 (Prob: 23.6%) Evalue: 44)	ParB (Prob: 22.1%) Evalue: 16)	DUF336 (Prob: 71.2%) Evalue: 2.5)	sCache_3_2 (Prob: 68.6%) Evalue: 2.4)	Cache_1 (Prob: 80.3%) Evalue: 2)	-	TraI (Prob: 30.2%) Evalue: 32)	CBS (Prob: 50.9%) Evalue: 9.4)	CBS (Prob: 40.6%) Evalue: 9.2)	PAS_4 (Prob: 70.8%) Evalue: 1.8)	PAS_4 (Prob: 28.7%) Evalue: 14)	-	-	CARD (Prob: 76.5%) Evalue: 1.8)	Phasin (Prob: 47.4%) Evalue: 7.1)
Stimulus_sens_1 (Prob: 69.2%) Evalue: 3)	Relaxase (Prob: 43.4%) Evalue: 13)	MRP-S26 (Prob: 40.9%) Evalue: 76)	Cache_3-Cache_2 (Prob: 89.5%) Evalue: 1.4)	PAS_10 (Prob: 88.2%) Evalue: 1.9)	Trypsin_2 (Prob: 67.7%) Evalue: 1.1)	H_kinase_N (Prob: 84.8%) Evalue: 2.2)	CBS (Prob: 59.1%) Evalue: 6)	-	-	-	SnoaL_3 (Prob: 24.3%) Evalue: 38)	Hyd_WA (Prob: 43.1%) Evalue: 14)	Robl_LC7 (Prob: 64.7%) Evalue: 2.9)	6PF2K (Prob: 21.4%) Evalue: 32)	PepSY_TM (Prob: 46.6%) Evalue: 14)	-	DUF1508 (Prob: 28.2%) Evalue: 23)	-	Big_3_4 (Prob: 28.3%) Evalue: 30)	Redoxin (Prob: 26.9%) Evalue: 30)	Toprim_N (Prob: 38.8%) Evalue: 10)	TraF (Prob: 55.6%) Evalue: 6.6)	dCache_3 (Prob: 86.8%) Evalue: 2.5)	Cache_3-Cache_2 (Prob: 70.6%) Evalue: 1.7)	DUF1402 (Prob: 20.6%) Evalue: 13)	SnoaL_2 (Prob: 74.4%) Evalue: 3.1)	DUF2111 (Prob: 89.7%) Evalue: 0.59)	-	PPO1_DWL (Prob: 54.0%) Evalue: 5.5)	AhpC-TSA_2 (Prob: 30.9%) Evalue: 20)	H_kinase_N (Prob: 72.3%) Evalue: 5.1)	F-box-like (Prob: 23.3%) Evalue: 10)	SnoaL_2 (Prob: 21.7%) Evalue: 52)	bHLH-MYC_N (Prob: 61.5%) Evalue: 5)	cIII (Prob: 62.5%) Evalue: 5.3)	IclR (Prob: 78.9%) Evalue: 3.2)	-	HTH_6 (Prob: 29.4%) Evalue: 10)	PAS_6 (Prob: 48.7%) Evalue: 13)	DUF336 (Prob: 39.9%) Evalue: 12)	Peptidase_S7 (Prob: 70.2%) Evalue: 1.6)	Peptidase_S31 (Prob: 25.5%) Evalue: 10)	-	-	Cache_2 (Prob: 76.2%) Evalue: 0.25)	Trans_reg_C (Prob: 47.2%) Evalue: 10)
Diacid_rec (Prob: 67.8%) Evalue: 3.4)	Exonuc_VII_S (Prob: 42.8%) Evalue: 24)	LMP (Prob: 40.0%) Evalue: 74)	H_kinase_N (Prob: 84.3%) Evalue: 0.7)	dCache_2 (Prob: 85.8%) Evalue: 0.67)	Cache_2 (Prob: 62.4%) Evalue: 3.6)	PAS_10 (Prob: 82.6%) Evalue: 4.8)	Peptidase_S3 (Prob: 57.6%) Evalue: 3.9)	-	-	-	-	AhpC-TSA_2 (Prob: 41.9%) Evalue: 9.7)	Stimulus_sens_1 (Prob: 62.1%) Evalue: 3.6)	-	DUF1043 (Prob: 44.8%) Evalue: 6.8)	-	Proteasome_A_N (Prob: 27.8%) Evalue: 5.5)	-	PBP_dimer (Prob: 27.8%) Evalue: 11)	AhpC-TSA (Prob: 26.8%) Evalue: 16)	sCache_3_2 (Prob: 36.3%) Evalue: 51)	Glyco_transf_25 (Prob: 52.1%) Evalue: 15)	LuxQ-periplasm (Prob: 77.7%) Evalue: 6.6)	DUF3954 (Prob: 70.3%) Evalue: 0.97)	SUKH-4 (Prob: 20.6%) Evalue: 37)	Cache_1 (Prob: 74.2%) Evalue: 3.1)	dCache_3 (Prob: 89.0%) Evalue: 0.23)	-	MEKHLA (Prob: 51.0%) Evalue: 21)	DUF3954 (Prob: 30.4%) Evalue: 19)	YtfJ_HI0045 (Prob: 70.7%) Evalue: 1.9)	-	NHL (Prob: 21.4%) Evalue: 25)	DUF2321 (Prob: 48.7%) Evalue: 4.1)	sCache_3_1 (Prob: 55.0%) Evalue: 7.9)	DUF336 (Prob: 61.8%) Evalue: 6.3)	-	TFIID_30kDa (Prob: 28.7%) Evalue: 18)	Glyoxalase (Prob: 47.6%) Evalue: 15)	DUF1923 (Prob: 39.5%) Evalue: 9.3)	DUF2283 (Prob: 69.5%) Evalue: 1.6)	PAS_9 (Prob: 25.0%) Evalue: 13)	-	-	DUF3896 (Prob: 74.9%) Evalue: 3.6)	A_thal_3526 (Prob: 46.1%) Evalue: 2.2)
PAS_6 (Prob: 67.3%) Evalue: 6.5)	RST (Prob: 40.6%) Evalue: 21)	AF0941-like (Prob: 34.4%) Evalue: 33)	dCache_2 (Prob: 82.9%) Evalue: 6.4)	IclR (Prob: 85.1%) Evalue: 1)	Peptidase_S3 (Prob: 58.9%) Evalue: 3.5)	GAF (Prob: 82.0%) Evalue: 3.5)	DUF2251 (Prob: 56.8%) Evalue: 2.6)	-	-	-	-	CBS (Prob: 38.2%) Evalue: 13)	dCache_1 (Prob: 60.7%) Evalue: 4.4)	-	GAF_3 (Prob: 44.3%) Evalue: 31)	-	P_proprotein (Prob: 27.3%) Evalue: 13)	-	Redoxin (Prob: 26.2%) Evalue: 18)	PAPA-1 (Prob: 25.4%) Evalue: 8.9)	IclR (Prob: 36.0%) Evalue: 24)	DUF2846 (Prob: 49.2%) Evalue: 7.3)	CBS (Prob: 77.0%) Evalue: 1.4)	Cache_3 (Prob: 68.9%) Evalue: 4.1)	-	DUF905 (Prob: 73.2%) Evalue: 1.9)	sCache_3_2 (Prob: 87.9%) Evalue: 1.2)	-	Phage_P2_GpE (Prob: 50.3%) Evalue: 9.7)	Glyco_hydro_52 (Prob: 29.2%) Evalue: 26)	Rep_fac-A_C (Prob: 64.5%) Evalue: 3.6)	-	DUF1938 (Prob: 20.5%) Evalue: 59)	CBS (Prob: 47.5%) Evalue: 7.8)	ATP-synt_10 (Prob: 48.7%) Evalue: 3.6)	SMP_2 (Prob: 55.0%) Evalue: 19)	-	DUF3798 (Prob: 27.7%) Evalue: 3.1)	Mst1_SARAH (Prob: 45.8%) Evalue: 12)	DUF433 (Prob: 37.0%) Evalue: 10)	Acetyltransf_4 (Prob: 69.0%) Evalue: 4.6)	Cache_3-Cache_2 (Prob: 24.0%) Evalue: 24)	-	-	DUF3106 (Prob: 73.1%) Evalue: 6)	Surfac_D-trimer (Prob: 45.9%) Evalue: 11)
sCache_3_2 (Prob: 64.8%) Evalue: 2.1)	NblA (Prob: 38.6%) Evalue: 18)	Pox_I3 (Prob: 33.8%) Evalue: 12)	PAS_4 (Prob: 80.8%) Evalue: 2.1)	GAF (Prob: 84.5%) Evalue: 0.8)	DUF2111 (Prob: 58.7%) Evalue: 15)	GAF_3 (Prob: 81.6%) Evalue: 3.2)	PocR (Prob: 53.8%) Evalue: 11)	-	-	-	-	ATP-synt_10 (Prob: 35.8%) Evalue: 13)	SMP_2 (Prob: 57.7%) Evalue: 24)	-	UPF0154 (Prob: 43.6%) Evalue: 5.7)	-	DUF2914 (Prob: 25.7%) Evalue: 24)	-	Cache_1 (Prob: 26.0%) Evalue: 24)	Pyr_redox_dim (Prob: 24.7%) Evalue: 40)	DUF43 (Prob: 30.2%) Evalue: 24)	HTH_3 (Prob: 47.4%) Evalue: 15)	TraI (Prob: 68.6%) Evalue: 2.5)	Redoxin (Prob: 63.2%) Evalue: 2.9)	-	DUF4301 (Prob: 72.5%) Evalue: 2)	CHASE (Prob: 76.8%) Evalue: 4.3)	-	HARE-HTH (Prob: 49.3%) Evalue: 9.9)	NT5C (Prob: 26.9%) Evalue: 16)	PhoQ_Sensor (Prob: 62.6%) Evalue: 3)	-	-	sCache_3_1 (Prob: 43.8%) Evalue: 15)	dCache_3 (Prob: 44.7%) Evalue: 15)	sCache_3_1 (Prob: 53.9%) Evalue: 15)	-	DUF1471 (Prob: 27.7%) Evalue: 35)	H_kinase_N (Prob: 43.5%) Evalue: 18)	PocR (Prob: 36.6%) Evalue: 14)	PyocinActivator (Prob: 68.4%) Evalue: 3.9)	L_lac_phage_MSP (Prob: 22.8%) Evalue: 17)	-	-	ACOX (Prob: 73.0%) Evalue: 3.1)	U1snRNP70_N (Prob: 45.2%) Evalue: 9.9)
PAS_10 (Prob: 58.5%) Evalue: 6.3)	YPEB (Prob: 38.5%) Evalue: 17)	YqeY (Prob: 28.8%) Evalue: 1.1E+02)	dCache_1 (Prob: 70.0%) Evalue: 2.3)	Robl_LC7 (Prob: 79.9%) Evalue: 0.75)	PocR (Prob: 53.5%) Evalue: 27)	PAS_4 (Prob: 80.7%) Evalue: 0.72)	DUF2111 (Prob: 51.7%) Evalue: 5.5)	-	-	-	-	AhpC-TSA (Prob: 35.8%) Evalue: 11)	DUF2102 (Prob: 48.1%) Evalue: 9.4)	-	CSS-motif (Prob: 42.4%) Evalue: 56)	-	DUF2222 (Prob: 25.0%) Evalue: 16)	-	Arylsulfotran_2 (Prob: 25.4%) Evalue: 25)	HTH_AsnC-type (Prob: 23.8%) Evalue: 36)	NIL (Prob: 30.0%) Evalue: 20)	Peptidase_S55 (Prob: 45.3%) Evalue: 10)	PAS_5 (Prob: 68.5%) Evalue: 6)	sCache_3_1 (Prob: 57.5%) Evalue: 11)	-	Neil1-DNA_bind (Prob: 65.9%) Evalue: 2.3)	Toprim_N (Prob: 71.4%) Evalue: 2.1)	-	Caleosin (Prob: 47.5%) Evalue: 6.6)	PocR (Prob: 26.7%) Evalue: 11)	PapC_C (Prob: 61.7%) Evalue: 1.9)	-	-	SMP_2 (Prob: 35.2%) Evalue: 48)	sCache_3_3 (Prob: 40.0%) Evalue: 9.1)	DUF4427 (Prob: 48.5%) Evalue: 17)	-	DUF1897 (Prob: 27.5%) Evalue: 8.3)	Glyoxalase_2 (Prob: 42.6%) Evalue: 23)	DUF3140 (Prob: 28.1%) Evalue: 17)	H_kinase_N (Prob: 68.2%) Evalue: 3.5)	Beta-APP (Prob: 22.1%) Evalue: 28)	-	-	Mu-like_Pro (Prob: 69.4%) Evalue: 7)	CENP-K (Prob: 44.9%) Evalue: 50)
MCP_N (Prob: 56.6%) Evalue: 17)	DUF4102 (Prob: 35.9%) Evalue: 14)	S_100 (Prob: 28.6%) Evalue: 29)	YtfJ_HI0045 (Prob: 67.7%) Evalue: 3.1)	GAF_3 (Prob: 78.6%) Evalue: 3.2)	dCache_2 (Prob: 53.1%) Evalue: 45)	PAS_9 (Prob: 69.2%) Evalue: 7.9)	sCache_3_2 (Prob: 40.7%) Evalue: 40)	-	-	-	-	Mon1 (Prob: 34.7%) Evalue: 36)	DUF4543 (Prob: 44.7%) Evalue: 15)	-	FAM176 (Prob: 41.2%) Evalue: 23)	-	NapD (Prob: 22.3%) Evalue: 25)	-	FlgD_ig (Prob: 25.3%) Evalue: 19)	Rotamase (Prob: 23.0%) Evalue: 89)	DUF167 (Prob: 29.5%) Evalue: 27)	Rad60-SLD (Prob: 45.1%) Evalue: 7.2)	YtfJ_HI0045 (Prob: 64.9%) Evalue: 2.5)	Hyd_WA (Prob: 57.2%) Evalue: 4.9)	-	DLD (Prob: 63.5%) Evalue: 1.7)	YtfJ_HI0045 (Prob: 71.0%) Evalue: 2)	-	CopK (Prob: 47.1%) Evalue: 5.1)	DUF442 (Prob: 26.0%) Evalue: 22)	CBS (Prob: 60.9%) Evalue: 4.9)	-	-	DUF877 (Prob: 33.6%) Evalue: 22)	Peptidase_S55 (Prob: 39.1%) Evalue: 11)	cIII (Prob: 41.5%) Evalue: 13)	-	Cache_1 (Prob: 27.3%) Evalue: 32)	sCache_3_3 (Prob: 41.1%) Evalue: 12)	GNAT_acetyltr_2 (Prob: 26.9%) Evalue: 33)	GAF_2 (Prob: 68.0%) Evalue: 3.4)	sCache_3_2 (Prob: 20.8%) Evalue: 42)	-	-	DUF4358 (Prob: 68.9%) Evalue: 1.8)	BRK (Prob: 44.3%) Evalue: 2.2)
MAPKK1_Int (Prob: 47.4%) Evalue: 24)	Phage_min_cap2 (Prob: 34.4%) Evalue: 1.1E+02)	PriCT_1 (Prob: 27.0%) Evalue: 49)	MAPKK1_Int (Prob: 63.0%) Evalue: 7.5)	CBS (Prob: 77.0%) Evalue: 1)	PAS_3 (Prob: 53.1%) Evalue: 19)	PAS_6 (Prob: 69.1%) Evalue: 15)	PAS (Prob: 39.6%) Evalue: 9.1)	-	-	-	-	BsuPI (Prob: 33.6%) Evalue: 13)	Peptidase_S55 (Prob: 44.1%) Evalue: 6.8)	-	DUF3810 (Prob: 40.4%) Evalue: 68)	-	DUF3124 (Prob: 22.2%) Evalue: 20)	-	DUF1336 (Prob: 25.1%) Evalue: 6.1)	H_kinase_N (Prob: 22.6%) Evalue: 54)	Asp_decarbox (Prob: 29.2%) Evalue: 16)	HTH_26 (Prob: 44.9%) Evalue: 19)	TruB-C_2 (Prob: 60.2%) Evalue: 7.4)	MAPKK1_Int (Prob: 53.5%) Evalue: 7.1)	-	AcetylCoA_hyd_C (Prob: 60.3%) Evalue: 3.9)	CBS (Prob: 66.4%) Evalue: 3.7)	-	DUF2099 (Prob: 45.8%) Evalue: 13)	gag-asp_proteas (Prob: 25.6%) Evalue: 30)	Toprim_N (Prob: 56.5%) Evalue: 6.7)	-	-	Luciferase_cat (Prob: 30.5%) Evalue: 17)	PAS_4 (Prob: 38.8%) Evalue: 23)	DUF600 (Prob: 40.2%) Evalue: 28)	-	TSP9 (Prob: 27.2%) Evalue: 3.3)	FliG_N (Prob: 40.1%) Evalue: 11)	EcoEI_R_C (Prob: 23.5%) Evalue: 29)	PAS_6 (Prob: 68.0%) Evalue: 2)	PRC (Prob: 20.6%) Evalue: 23)	-	-	DUF2533 (Prob: 66.2%) Evalue: 6.1)	BMFP (Prob: 43.6%) Evalue: 17)
PocR (Prob: 37.8%) Evalue: 16)	PAS_10 (Prob: 33.5%) Evalue: 44)	sCache_3_1 (Prob: 26.7%) Evalue: 1.1E+02)	DUF2111 (Prob: 62.7%) Evalue: 11)	GAF_2 (Prob: 76.7%) Evalue: 3.6)	dCache_2 (Prob: 53.0%) Evalue: 23)	Cache_2 (Prob: 67.3%) Evalue: 4.5)	Diacid_rec (Prob: 38.1%) Evalue: 41)	-	-	-	-	Surface_antigen (Prob: 30.9%) Evalue: 11)	Cache_3-Cache_2 (Prob: 40.6%) Evalue: 40)	-	SpoVG (Prob: 39.8%) Evalue: 11)	-	RHS_repeat (Prob: 21.2%) Evalue: 18)	-	MAS20 (Prob: 24.9%) Evalue: 7.8)	Ste5_C (Prob: 22.2%) Evalue: 60)	uDENN (Prob: 28.1%) Evalue: 38)	H_kinase_N (Prob: 42.9%) Evalue: 10)	DUF2111 (Prob: 60.0%) Evalue: 8.5)	PocR (Prob: 52.1%) Evalue: 3)	-	Rep_fac-A_C (Prob: 59.4%) Evalue: 1.6)	UPF0242 (Prob: 65.0%) Evalue: 12)	-	TruB_C (Prob: 45.6%) Evalue: 6.9)	Sen15 (Prob: 24.2%) Evalue: 6.6)	DUF4099 (Prob: 55.5%) Evalue: 9)	-	-	Myb_DNA-binding (Prob: 28.6%) Evalue: 17)	DUF3192 (Prob: 35.7%) Evalue: 19)	DUF877 (Prob: 40.0%) Evalue: 19)	-	SinI (Prob: 25.8%) Evalue: 27)	Cache_3-Cache_2 (Prob: 40.0%) Evalue: 16)	PAS (Prob: 22.5%) Evalue: 68)	TruB-C_2 (Prob: 66.7%) Evalue: 2)	LuxQ-periplasm (Prob: 20.5%) Evalue: 26)	-	-	DUF3138 (Prob: 65.7%) Evalue: 4.1)	bZIP_2 (Prob: 42.4%) Evalue: 17)
ATP-synt_10 (Prob: 37.4%) Evalue: 19)	Ribosomal_S20p (Prob: 31.8%) Evalue: 60)	DUF2251 (Prob: 24.7%) Evalue: 19)	DUF2914 (Prob: 61.4%) Evalue: 3.1)	CHASE4 (Prob: 72.8%) Evalue: 10)	Toprim_N (Prob: 51.7%) Evalue: 4)	CHASE4 (Prob: 63.4%) Evalue: 20)	Trypsin_2 (Prob: 27.3%) Evalue: 12)	-	-	-	-	SMP_2 (Prob: 30.2%) Evalue: 72)	MCE (Prob: 36.1%) Evalue: 14)	-	PsbL (Prob: 38.8%) Evalue: 18)	-	PAS_7 (Prob: 20.7%) Evalue: 21)	-	CEP19 (Prob: 24.6%) Evalue: 13)	Josephin (Prob: 22.1%) Evalue: 11)	Bile_Hydr_Trans (Prob: 24.2%) Evalue: 33)	DCX (Prob: 42.7%) Evalue: 6.2)	CHASE (Prob: 58.6%) Evalue: 15)	dCache_3 (Prob: 52.0%) Evalue: 7.9)	-	CAAD (Prob: 57.9%) Evalue: 6.9)	PhoQ_Sensor (Prob: 63.0%) Evalue: 3)	-	Proteasome_A_N (Prob: 44.8%) Evalue: 0.78)	PAS_11 (Prob: 21.7%) Evalue: 5.2)	Neil1-DNA_bind (Prob: 54.5%) Evalue: 6)	-	-	Imm32 (Prob: 28.5%) Evalue: 45)	HflK_N (Prob: 35.1%) Evalue: 9.3)	CBS (Prob: 38.4%) Evalue: 15)	-	Lig_chan-Glu_bd (Prob: 24.8%) Evalue: 31)	DUF1018 (Prob: 40.0%) Evalue: 14)	TisB_toxin (Prob: 20.6%) Evalue: 33)	Cas_Cas1 (Prob: 65.7%) Evalue: 7.7)	-	-	-	DUF643 (Prob: 65.5%) Evalue: 7.8)	DivIC (Prob: 42.2%) Evalue: 17)
CodY (Prob: 35.4%) Evalue: 18)	DUF2089 (Prob: 31.3%) Evalue: 16)	Cas_Csa5 (Prob: 23.2%) Evalue: 35)	DUF4115 (Prob: 58.1%) Evalue: 6.9)	Toprim_N (Prob: 65.6%) Evalue: 2.1)	DUF3365 (Prob: 49.4%) Evalue: 37)	PAS_9 (Prob: 55.2%) Evalue: 20)	Cache_3 (Prob: 26.8%) Evalue: 18)	-	-	-	-	Redoxin (Prob: 23.6%) Evalue: 28)	FEZ (Prob: 34.5%) Evalue: 53)	-	DUF3959 (Prob: 38.5%) Evalue: 12)	-	CHB_HEX_C_1 (Prob: 20.6%) Evalue: 24)	-	Inhibitor_I9 (Prob: 24.5%) Evalue: 20)	DUF3659 (Prob: 22.1%) Evalue: 21)	SchA_CurD (Prob: 23.6%) Evalue: 29)	FAM91_N (Prob: 41.3%) Evalue: 17)	dCache_1 (Prob: 50.2%) Evalue: 10)	PhoQ_Sensor (Prob: 49.2%) Evalue: 8.3)	-	DUF708 (Prob: 57.1%) Evalue: 0.72)	IclR (Prob: 61.3%) Evalue: 5.9)	-	RimM (Prob: 43.3%) Evalue: 7.1)	DUF2239 (Prob: 20.2%) Evalue: 68)	DUF3954 (Prob: 52.0%) Evalue: 4)	-	-	GTP_cyclohydroI (Prob: 27.5%) Evalue: 10)	DUF877 (Prob: 34.2%) Evalue: 23)	FBP (Prob: 35.9%) Evalue: 22)	-	Harakiri (Prob: 24.5%) Evalue: 43)	SH3_7 (Prob: 39.0%) Evalue: 9.2)	-	DUF2914 (Prob: 65.0%) Evalue: 4.4)	-	-	-	DUF3552 (Prob: 65.1%) Evalue: 10)	DUF2346 (Prob: 42.0%) Evalue: 19)
TraI (Prob: 33.9%) Evalue: 25)	DUF1073 (Prob: 30.7%) Evalue: 45)	UPF0150 (Prob: 22.4%) Evalue: 40)	DUF1508 (Prob: 57.3%) Evalue: 9.8)	H_kinase_N (Prob: 63.2%) Evalue: 7.6)	DUF2070 (Prob: 48.8%) Evalue: 18)	MAPKK1_Int (Prob: 54.8%) Evalue: 28)	ChiC (Prob: 26.4%) Evalue: 30)	-	-	-	-	ATPgrasp_TupA (Prob: 23.4%) Evalue: 1E+02)	Oligomerisation (Prob: 33.8%) Evalue: 14)	-	Anophelin (Prob: 37.5%) Evalue: 5.4)	-	-	-	PAS_8 (Prob: 22.8%) Evalue: 30)	DUF2767 (Prob: 22.0%) Evalue: 23)	DUF2084 (Prob: 23.4%) Evalue: 36)	Robl_LC7 (Prob: 39.6%) Evalue: 12)	Toprim_N (Prob: 49.3%) Evalue: 6.4)	Sen15 (Prob: 45.4%) Evalue: 8)	-	HrpE (Prob: 56.6%) Evalue: 1.9)	TraI (Prob: 59.6%) Evalue: 9.3)	-	YtfJ_HI0045 (Prob: 42.5%) Evalue: 11)	-	VHP (Prob: 50.3%) Evalue: 5.4)	-	-	Peptidase_M54 (Prob: 26.9%) Evalue: 24)	Imm32 (Prob: 32.8%) Evalue: 29)	Toprim_N (Prob: 34.6%) Evalue: 17)	-	Relaxase (Prob: 21.9%) Evalue: 87)	Fimbrial_K88 (Prob: 37.9%) Evalue: 23)	-	TraI (Prob: 64.8%) Evalue: 3.1)	-	-	-	DUF1451 (Prob: 63.7%) Evalue: 11)	DUF2452 (Prob: 41.8%) Evalue: 25)
CSS-motif (Prob: 33.8%) Evalue: 60)	Cbl_N3 (Prob: 30.6%) Evalue: 50)	DUF903 (Prob: 22.2%) Evalue: 13)	Redoxin (Prob: 57.2%) Evalue: 3.9)	dCache_2 (Prob: 62.6%) Evalue: 4.1)	PAS (Prob: 45.0%) Evalue: 10)	Cache_1 (Prob: 54.5%) Evalue: 11)	TRA-1_regulated (Prob: 25.8%) Evalue: 11)	-	-	-	-	CobW_C (Prob: 23.3%) Evalue: 59)	PAS (Prob: 30.1%) Evalue: 14)	-	DUF883 (Prob: 36.1%) Evalue: 11)	-	-	-	DUF3040 (Prob: 22.1%) Evalue: 9.5)	Sigma70_r3 (Prob: 21.0%) Evalue: 28)	2C_adapt (Prob: 22.8%) Evalue: 13)	DUF2111 (Prob: 35.8%) Evalue: 16)	DUF192 (Prob: 48.0%) Evalue: 5.4)	ATP-synt_10 (Prob: 43.9%) Evalue: 5.9)	-	UPF0242 (Prob: 55.2%) Evalue: 8.8)	Peptidase_S3 (Prob: 58.3%) Evalue: 5.4)	-	SRF-TF (Prob: 41.8%) Evalue: 12)	-	CHASE4 (Prob: 48.3%) Evalue: 16)	-	-	DUF3126 (Prob: 26.1%) Evalue: 29)	Toprim_N (Prob: 31.4%) Evalue: 15)	ArfGap (Prob: 34.5%) Evalue: 27)	-	sCache_3_2 (Prob: 21.1%) Evalue: 49)	DUF2726 (Prob: 33.9%) Evalue: 40)	-	PAS_9 (Prob: 64.6%) Evalue: 3)	-	-	-	Lyase_1 (Prob: 61.8%) Evalue: 17)	SinI (Prob: 41.5%) Evalue: 4.6)
IclR (Prob: 29.6%) Evalue: 27)	DUF2240 (Prob: 30.0%) Evalue: 25)	RST (Prob: 20.8%) Evalue: 54)	IclR (Prob: 57.2%) Evalue: 11)	dCache_1 (Prob: 60.2%) Evalue: 2.6)	Pyr_redox_dim (Prob: 41.3%) Evalue: 23)	CHASE (Prob: 52.2%) Evalue: 17)	sCache_3_3 (Prob: 25.7%) Evalue: 63)	-	-	-	-	Thioredox_DsbH (Prob: 22.2%) Evalue: 78)	MAPKK1_Int (Prob: 29.8%) Evalue: 14)	-	DUF2173 (Prob: 34.3%) Evalue: 19)	-	-	-	AhpC-TSA_2 (Prob: 21.8%) Evalue: 18)	-	DNA_pol3_tau_5 (Prob: 22.6%) Evalue: 48)	PAS (Prob: 35.7%) Evalue: 7)	Peptidase_S3 (Prob: 45.9%) Evalue: 10)	RepA_N (Prob: 40.6%) Evalue: 8.3)	-	PPO1_DWL (Prob: 52.8%) Evalue: 1.8)	DUF2634 (Prob: 56.8%) Evalue: 8.6)	-	RPAP1_C (Prob: 39.8%) Evalue: 3.8)	-	RepA_N (Prob: 43.6%) Evalue: 10)	-	-	NifU (Prob: 25.1%) Evalue: 38)	SRR1 (Prob: 31.2%) Evalue: 11)	Dehalogenase (Prob: 33.9%) Evalue: 24)	-	Raptor_N (Prob: 20.7%) Evalue: 86)	HrcA (Prob: 31.7%) Evalue: 59)	-	Acetyltransf_7 (Prob: 61.9%) Evalue: 4.9)	-	-	-	DUF4004 (Prob: 60.4%) Evalue: 8.8)	TPD52 (Prob: 41.5%) Evalue: 60)
PAS_4 (Prob: 29.2%) Evalue: 24)	DUF1007 (Prob: 29.5%) Evalue: 1E+02)	YtxH (Prob: 20.6%) Evalue: 1.1E+02)	Zeta_toxin (Prob: 53.3%) Evalue: 9.7)	Trypsin_2 (Prob: 59.8%) Evalue: 2.2)	DUF1905 (Prob: 37.2%) Evalue: 33)	dCache_2 (Prob: 45.3%) Evalue: 69)	Toprim_N (Prob: 25.0%) Evalue: 15)	-	-	-	-	Neil1-DNA_bind (Prob: 21.8%) Evalue: 30)	Sigma_reg_C (Prob: 29.7%) Evalue: 20)	-	DUF3552 (Prob: 34.0%) Evalue: 72)	-	-	-	NUDIX_4 (Prob: 21.3%) Evalue: 27)	-	DUF2305 (Prob: 22.0%) Evalue: 32)	ScdA_N (Prob: 34.5%) Evalue: 24)	Redoxin (Prob: 44.0%) Evalue: 7.1)	Bac_DnaA_C (Prob: 40.2%) Evalue: 8.2)	-	LuxQ-periplasm (Prob: 52.7%) Evalue: 1.2)	ATP-synt_10 (Prob: 55.8%) Evalue: 2.6)	-	NUDIX (Prob: 38.3%) Evalue: 1.1)	-	DUF460 (Prob: 41.7%) Evalue: 14)	-	-	HTH_42 (Prob: 24.0%) Evalue: 84)	DUF3653 (Prob: 31.2%) Evalue: 31)	ODC_AZ (Prob: 30.9%) Evalue: 31)	-	SapB_1 (Prob: 20.2%) Evalue: 23)	YgbB (Prob: 31.5%) Evalue: 31)	-	LuxQ-periplasm (Prob: 61.6%) Evalue: 3.2)	-	-	-	Phage_lambda_P (Prob: 60.3%) Evalue: 12)	DUF1049 (Prob: 41.0%) Evalue: 11)
dCache_3 (Prob: 28.6%) Evalue: 50)	Sensor_TM1 (Prob: 28.5%) Evalue: 50)	Phage_lambda_P (Prob: 20.2%) Evalue: 47)	DUF4124 (Prob: 51.3%) Evalue: 5)	MAPKK1_Int (Prob: 58.0%) Evalue: 3.3)	Hydrolase_6 (Prob: 35.5%) Evalue: 8.6)	sCache_2 (Prob: 42.3%) Evalue: 59)	CHASE (Prob: 24.8%) Evalue: 81)	-	-	-	-	AntA (Prob: 21.4%) Evalue: 40)	dCache_3 (Prob: 29.5%) Evalue: 87)	-	DUF3290 (Prob: 34.0%) Evalue: 41)	-	-	-	DUF11 (Prob: 21.3%) Evalue: 59)	-	Acetyltransf_10 (Prob: 21.5%) Evalue: 21)	Sen15 (Prob: 33.5%) Evalue: 14)	ATP-synt_10 (Prob: 40.3%) Evalue: 7.3)	DUF2835 (Prob: 39.9%) Evalue: 17)	-	Cap_synth_GfcB (Prob: 52.0%) Evalue: 5.9)	RuBisCO_small (Prob: 55.7%) Evalue: 2.5)	-	Flag1_repress (Prob: 38.1%) Evalue: 32)	-	Bac_DnaA_C (Prob: 41.5%) Evalue: 8.5)	-	-	SRR1 (Prob: 21.7%) Evalue: 19)	SMP_2 (Prob: 31.0%) Evalue: 56)	PT-VENN (Prob: 30.7%) Evalue: 26)	-	DUF3400 (Prob: 20.1%) Evalue: 22)	PPV_E2_C (Prob: 28.8%) Evalue: 1.3)	-	Hydrolase_6 (Prob: 60.9%) Evalue: 5.8)	-	-	-	DUF3368 (Prob: 59.8%) Evalue: 6.9)	Nif11 (Prob: 37.9%) Evalue: 32)
gp45-slide_C (Prob: 27.9%) Evalue: 56)	Fic_N (Prob: 28.5%) Evalue: 19)	DUF3107 (Prob: 20.1%) Evalue: 1E+02)	YscJ_FliF (Prob: 49.2%) Evalue: 3.7)	TraI (Prob: 55.6%) Evalue: 4.4)	Peptidase_S46 (Prob: 33.6%) Evalue: 7.6)	TraI (Prob: 41.7%) Evalue: 20)	Pyr_redox_dim (Prob: 24.6%) Evalue: 47)	-	-	-	-	Sen15 (Prob: 21.0%) Evalue: 31)	DUF4299 (Prob: 29.0%) Evalue: 14)	-	4HBT_3 (Prob: 33.9%) Evalue: 9.5)	-	-	-	PQQ_3 (Prob: 21.3%) Evalue: 15)	-	DUF2292 (Prob: 21.1%) Evalue: 33)	DUF3606 (Prob: 32.9%) Evalue: 22)	SPOR (Prob: 35.3%) Evalue: 11)	H_kinase_N (Prob: 39.6%) Evalue: 25)	-	sCache_3_3 (Prob: 51.6%) Evalue: 16)	Peptidase_S7 (Prob: 51.3%) Evalue: 6.3)	-	DUF2222 (Prob: 37.1%) Evalue: 10)	-	IMS (Prob: 41.4%) Evalue: 7.9)	-	-	RimK (Prob: 21.7%) Evalue: 81)	Sod_Fe_C (Prob: 29.6%) Evalue: 40)	PAS_4 (Prob: 27.5%) Evalue: 35)	-	-	RNA_pol_Rpb2_4 (Prob: 28.7%) Evalue: 26)	-	PRC (Prob: 60.4%) Evalue: 4.7)	-	-	-	GPAT_N (Prob: 59.3%) Evalue: 12)	UPF0184 (Prob: 37.0%) Evalue: 36)
CBS (Prob: 27.1%) Evalue: 33)	GARS_C (Prob: 28.2%) Evalue: 13)	Dna2 (Prob: 20.1%) Evalue: 27)	Robl_LC7 (Prob: 48.9%) Evalue: 13)	DUF4497 (Prob: 51.7%) Evalue: 2.9)	IclR (Prob: 32.6%) Evalue: 17)	DUF3380 (Prob: 39.6%) Evalue: 27)	IclR (Prob: 24.5%) Evalue: 34)	-	-	-	-	PNK3P (Prob: 20.0%) Evalue: 99)	ASD2 (Prob: 27.8%) Evalue: 53)	-	DUF4320 (Prob: 33.2%) Evalue: 44)	-	-	-	TarH (Prob: 20.7%) Evalue: 6.1)	-	-	DUF521 (Prob: 32.4%) Evalue: 21)	Trypsin_2 (Prob: 34.3%) Evalue: 9.3)	Rep_fac-A_C (Prob: 38.7%) Evalue: 4.2)	-	DUF2958 (Prob: 49.7%) Evalue: 5.4)	Trypsin_2 (Prob: 48.1%) Evalue: 4.6)	-	Helicase_C_3 (Prob: 35.2%) Evalue: 28)	-	HNOBA (Prob: 40.2%) Evalue: 29)	-	-	Peptidase_S55 (Prob: 20.8%) Evalue: 68)	NifU (Prob: 28.1%) Evalue: 26)	ICAT (Prob: 26.4%) Evalue: 37)	-	-	DUF3341 (Prob: 28.1%) Evalue: 25)	-	RepA_N (Prob: 59.7%) Evalue: 6.2)	-	-	-	YPEB (Prob: 58.0%) Evalue: 10)	DUF972 (Prob: 35.7%) Evalue: 59)
Sen15 (Prob: 26.8%) Evalue: 48)	Hemolysin_N (Prob: 27.7%) Evalue: 27)	-	Sen15 (Prob: 48.2%) Evalue: 11)	CodY (Prob: 51.0%) Evalue: 36)	DUF2140 (Prob: 30.4%) Evalue: 35)	Hyd_WA (Prob: 34.5%) Evalue: 19)	DUF1508 (Prob: 23.1%) Evalue: 20)	-	-	-	-	Coronavirus_5 (Prob: 20.0%) Evalue: 28)	AD (Prob: 27.1%) Evalue: 27)	-	TMEM156 (Prob: 32.9%) Evalue: 16)	-	-	-	Mfa2 (Prob: 20.0%) Evalue: 28)	-	-	LacI (Prob: 30.0%) Evalue: 35)	dCache_2 (Prob: 34.2%) Evalue: 21)	FTP (Prob: 36.7%) Evalue: 13)	-	IncFII_repA (Prob: 48.1%) Evalue: 6.4)	Rep_fac-A_C (Prob: 47.5%) Evalue: 17)	-	Lipocalin_5 (Prob: 34.1%) Evalue: 15)	-	DDE_Tnp_4 (Prob: 40.1%) Evalue: 11)	-	-	DUF4427 (Prob: 20.1%) Evalue: 77)	SMC_Nse1 (Prob: 27.7%) Evalue: 48)	CHASE (Prob: 26.1%) Evalue: 56)	-	-	Baculo_p26 (Prob: 27.2%) Evalue: 17)	-	GCV_T_C (Prob: 58.8%) Evalue: 6.2)	-	-	-	DUF294_C (Prob: 57.4%) Evalue: 11)	RIC3 (Prob: 35.4%) Evalue: 17)
PAS (Prob: 26.5%) Evalue: 28)	DUF148 (Prob: 27.0%) Evalue: 79)	-	GAF_2 (Prob: 46.9%) Evalue: 11)	PAS_6 (Prob: 50.5%) Evalue: 29)	TraI (Prob: 28.5%) Evalue: 22)	Hydantoinase_B (Prob: 34.2%) Evalue: 97)	-	-	-	-	-	-	DUF1508 (Prob: 26.3%) Evalue: 17)	-	OapA_N (Prob: 32.1%) Evalue: 23)	-	-	-	-	-	-	PAS_10 (Prob: 29.5%) Evalue: 51)	sCache_2 (Prob: 33.6%) Evalue: 46)	DUF2710 (Prob: 36.1%) Evalue: 17)	-	DUF3315 (Prob: 47.6%) Evalue: 4.8)	RepA_N (Prob: 47.3%) Evalue: 9.5)	-	NAD_binding_9 (Prob: 33.4%) Evalue: 41)	-	YwpF (Prob: 39.8%) Evalue: 24)	-	-	-	DUF3126 (Prob: 27.1%) Evalue: 36)	SpoIIE (Prob: 25.7%) Evalue: 55)	-	-	Toprim_N (Prob: 27.2%) Evalue: 22)	-	EF-hand_6 (Prob: 57.5%) Evalue: 3)	-	-	-	Nucleo_LEF-12 (Prob: 56.2%) Evalue: 12)	PAH (Prob: 34.8%) Evalue: 17)
Peptidase_S3 (Prob: 22.1%) Evalue: 31)	DUF1212 (Prob: 26.4%) Evalue: 38)	-	T4_deiodinase (Prob: 46.0%) Evalue: 19)	Peptidase_S3 (Prob: 50.2%) Evalue: 7)	DUF1930 (Prob: 28.3%) Evalue: 31)	PAS (Prob: 33.3%) Evalue: 18)	-	-	-	-	-	-	RNA_pol_Rpb2_4 (Prob: 25.3%) Evalue: 61)	-	CHASE4 (Prob: 31.1%) Evalue: 79)	-	-	-	-	-	-	DUF87 (Prob: 29.4%) Evalue: 21)	EAL (Prob: 32.8%) Evalue: 45)	GutM (Prob: 35.7%) Evalue: 16)	-	DUF3215 (Prob: 46.9%) Evalue: 10)	DUF2384 (Prob: 43.3%) Evalue: 12)	-	DUF4285 (Prob: 33.3%) Evalue: 13)	-	GutM (Prob: 39.7%) Evalue: 13)	-	-	-	Cache_3-Cache_2 (Prob: 25.6%) Evalue: 50)	F420_ligase (Prob: 25.3%) Evalue: 21)	-	-	Terpene_synth (Prob: 26.8%) Evalue: 49)	-	IclR (Prob: 57.0%) Evalue: 6.9)	-	-	-	DUF1153 (Prob: 55.7%) Evalue: 5.6)	HTH_6 (Prob: 34.1%) Evalue: 7.8)
DUF2111 (Prob: 21.8%) Evalue: 55)	Con-6 (Prob: 25.1%) Evalue: 39)	-	DUF2414 (Prob: 45.7%) Evalue: 18)	Cache_3-Cache_2 (Prob: 48.2%) Evalue: 33)	DUF2283 (Prob: 25.3%) Evalue: 27)	Diacid_rec (Prob: 29.4%) Evalue: 83)	-	-	-	-	-	-	DUF3107 (Prob: 23.9%) Evalue: 34)	-	Lamp (Prob: 29.0%) Evalue: 11)	-	-	-	-	-	-	dCache_1 (Prob: 28.7%) Evalue: 24)	TraV (Prob: 29.8%) Evalue: 41)	YsaB (Prob: 34.7%) Evalue: 16)	-	Ribosomal_L14 (Prob: 46.3%) Evalue: 6.7)	DUF192 (Prob: 40.3%) Evalue: 12)	-	WW (Prob: 32.8%) Evalue: 18)	-	HTH_AraC (Prob: 39.3%) Evalue: 8.2)	-	-	-	PT-VENN (Prob: 25.5%) Evalue: 36)	SRR1 (Prob: 24.4%) Evalue: 14)	-	-	Sigma70_r1_1 (Prob: 25.9%) Evalue: 25)	-	Robl_LC7 (Prob: 56.3%) Evalue: 6.9)	-	-	-	EcoEI_R_C (Prob: 55.3%) Evalue: 7.4)	UPF0242 (Prob: 33.5%) Evalue: 52)
DUF1107 (Prob: 20.8%) Evalue: 11)	DUF3254 (Prob: 23.9%) Evalue: 20)	-	CBS (Prob: 45.1%) Evalue: 13)	CHASE (Prob: 46.3%) Evalue: 18)	Cache_3-Cache_2 (Prob: 24.9%) Evalue: 70)	GAF_2 (Prob: 27.7%) Evalue: 31)	-	-	-	-	-	-	ArgK (Prob: 22.8%) Evalue: 12)	-	Sigma_reg_N (Prob: 28.8%) Evalue: 72)	-	-	-	-	-	-	DUF896 (Prob: 26.3%) Evalue: 5.7)	PocR (Prob: 28.3%) Evalue: 51)	dCache_1 (Prob: 34.5%) Evalue: 19)	-	DUF4222 (Prob: 46.0%) Evalue: 9.4)	CbiG_N (Prob: 39.6%) Evalue: 9.3)	-	DUF3117 (Prob: 32.6%) Evalue: 22)	-	Peptidase_S7 (Prob: 35.8%) Evalue: 16)	-	-	-	Cache_2 (Prob: 21.2%) Evalue: 30)	DUF3653 (Prob: 24.0%) Evalue: 43)	-	-	TFIIE-A_C-term (Prob: 25.9%) Evalue: 19)	-	DUF3659 (Prob: 55.6%) Evalue: 3.9)	-	-	-	Homeobox (Prob: 53.5%) Evalue: 9.9)	TMEM192 (Prob: 31.7%) Evalue: 25)
-	Stork_head (Prob: 23.9%) Evalue: 53)	-	GAF_3 (Prob: 43.4%) Evalue: 26)	DUF3365 (Prob: 40.7%)
-	PUF (Prob: 22.8%) Evalue: 22)	-	Thioredoxin_2 (Prob: 39.9%) Evalue: 28)	DUF3659 (Prob: 33.6%)
-	GvpG (Prob: 22.3%) Evalue: 89)	-	GAF (Prob: 38.4%) Evalue: 18)	DpnII (Prob: 31.9%)
-	OmpH (Prob: 22.3%) Evalue: 1.1E+02)	-	Sensor_TM1 (Prob: 38.4%) Evalue: 31)	PAS_9 (Prob: 30.3%)
-	DOG1 (Prob: 21.8%) Evalue: 93)	-	LuxQ-periplasm (Prob: 35.1%) Evalue: 63)	PRC (Prob: 29.5%)
-	Phage_XkdX (Prob: 21.7%) Evalue: 32)	-	Thioredoxin_8 (Prob: 34.9%) Evalue: 19)	-	CHASE (Prob: 2
-	LPP (Prob: 21.2%) Evalue: 64)	-	DUF3929 (Prob: 34.9%) Evalue: 15)	-	DUF3991 (Prob: 20.6%)
-	TrbI_Ftype (Prob: 20.7%) Evalue: 71)	-	AhpC-TSA (Prob: 34.8%) Evalue: 10)	-	dCache_1 (Prob: 20.
-	PFL (Prob: 20.6%) Evalue: 54)	-	DUF4174 (Prob: 33.5%) Evalue: 32)	-	CHASE4 (Prob: 20.0%)
-	Proteasome (Prob: 20.5%) Evalue: 97)	-	NapD (Prob: 33.1%) Evalue: 18)	-	-	-	-	-	-	-	-	-	-	-	SIT
-	-	-	GST_N_2 (Prob: 32.3%) Evalue: 8.3)	-	-	-	-	-	-	-	-	-	-	-	TMEM154 (Prob: 25.9%) Evalue: 7.8)	-	-	-	-	-	-	-	tify
-	-	-	DUF3244 (Prob: 31.9%) Evalue: 15)	-	-	-	-	-	-	-	-	-	-	-	Synaptobrevin (Prob: 25.9%) Evalue: 57)	-	-	-	-	-	-	-	PPO1_DW
-	-	-	WG_beta_rep (Prob: 30.7%) Evalue: 15)	-	-	-	-	-	-	-	-	-	-	-	PDR_CDR (Prob: 24.3%) Evalue: 30)	-	-	-	-	-	-	-	-	DDE_Tnp
-	-	-	PAS_9 (Prob: 29.7%) Evalue: 40)	-	-	-	-	-	-	-	-	-	-	-	DUF3186 (Prob: 23.3%) Evalue: 43)	-	-	-	-	-	-	-	-	DDRGK
-	-	-	PAS (Prob: 29.2%) Evalue: 43)	-	-	-	-	-	-	-	-	-	-	-	CcoS (Prob: 23.2%) Evalue: 37)	-	-	-	-	-	-	-	-	dCMP_cyt_deam_1
-	-	-	Tcp10_C (Prob: 25.2%) Evalue: 20)	-	-	-	-	-	-	-	-	-	-	-	PD40 (Prob: 23.0%) Evalue: 12)	-	-	-	-	-	-	-	-	CinA
-	-	-	Ste5_C (Prob: 25.1%) Evalue: 13)	-	-	-	-	-	-	-	-	-	-	-	PBP_dimer (Prob: 22.2%) Evalue: 12)	-	-	-	-	-	-	-	-	EutA
-	-	-	DUF192 (Prob: 24.3%) Evalue: 27)	-	-	-	-	-	-	-	-	-	-	-	DUF948 (Prob: 21.8%) Evalue: 1E+02)	-	-	-	-	-	-	-	-	Phage_P2_G
-	-	-	DUF91 (Prob: 24.2%) Evalue: 25)	-	-	-	-	-	-	-	-	-	-	-	4HB_MCP_1 (Prob: 21.3%) Evalue: 1E+02)	-	-	-	-	-	-	-	-	Cyclin
-	-	-	BRK (Prob: 21.2%) Evalue: 18)	-	-	-	-	-	-	-	-	-	-	-	PepSY_TM_1 (Prob: 21.0%) Evalue: 66)	-	-	-	-	-	-	-	-	Psb28
-	-	-	Acetyltransf_6 (Prob: 21.0%) Evalue: 59)	-	-	-	-	-	-	-	-	-	-	-	RseC_MucC (Prob: 20.4%) Evalue: 45)	-	-	-	-	-	-	-	-	Cb
-	-	-	TonB_2 (Prob: 20.4%) Evalue: 37)	-	-	-	-	-	-	-	-	-	-	-	DUF4442 (Prob: 20.2%) Evalue: 32)	-	-	-	-	-	-	-	-	DUF192
-	-	-	DUF1425 (Prob: 20.3%) Evalue: 32)	-	-	-	-	-	-	-	-	-	-	-	DUF1275 (Prob: 20.2%) Evalue: 31)	-	-	-	-	-	-	-	-	WW
-	-	-	-	-	-	-	-	-	-	-	-	-	-	-	-	-	-	-	-	-	-	-	-	Robl_LC7 (Prob: 23.7%) Evalue: 38)	-	FluMu_gp41 (Prob: 34.2%) Evalue: 13)	H
-	-	-	-	-	-	-	-	-	-	-	-	-	-	-	-	-	-	-	-	-	-	-	-	SUKH_5 (Prob: 23.7%) Evalue: 37)	-	DUF4178 (Prob: 33.2%) Evalue: 26)	DUF412
-	-	-	-	-	-	-	-	-	-	-	-	-	-	-	-	-	-	-	-	-	-	-	-	Bro-N (Prob: 23.3%) Evalue: 39)	-	CopC (Prob: 32.7%) Evalue: 21)	DsbC_N
-	-	-	-	-	-	-	-	-	-	-	-	-	-	-	-	-	-	-	-	-	-	-	-	PQQ_3 (Prob: 23.2%) Evalue: 24)	-	Reg_prop (Prob: 32.4%) Evalue: 13)	Invas_
-	-	-	-	-	-	-	-	-	-	-	-	-	-	-	-	-	-	-	-	-	-	-	-	DUF2201_N (Prob: 23.0%) Evalue: 4.5)	-	Mu-like_Pro (Prob: 31.4%) Evalue: 24
-	-	-	-	-	-	-	-	-	-	-	-	-	-	-	-	-	-	-	-	-	-	-	-	SUKH-3 (Prob: 22.9%) Evalue: 11)	-	EFG_II (Prob: 30.9%) Evalue: 26)	CodY
-	-	-	-	-	-	-	-	-	-	-	-	-	-	-	-	-	-	-	-	-	-	-	-	Clat_adaptor_s (Prob: 22.6%) Evalue: 39)	-	DNA_pol3_gamma3 (Prob: 30.8%) Ev
-	-	-	-	-	-	-	-	-	-	-	-	-	-	-	-	-	-	-	-	-	-	-	-	HTH_26 (Prob: 22.4%) Evalue: 20)	-	DUF260 (Prob: 30.8%) Evalue: 32)	dCMP_cy
-	-	-	-	-	-	-	-	-	-	-	-	-	-	-	-	-	-	-	-	-	-	-	-	DUF3793 (Prob: 22.2%) Evalue: 9)	-	zf-CCHC_4 (Prob: 30.3%) Evalue: 21)	DUF1
-	-	-	-	-	-	-	-	-	-	-	-	-	-	-	-	-	-	-	-	-	-	-	-	UPF0061 (Prob: 22.0%) Evalue: 33)	-	IPPT (Prob: 30.2%) Evalue: 7.6)	Autoind
-	-	-	-	-	-	-	-	-	-	-	-	-	-	-	-	-	-	-	-	-	-	-	-	Avl9 (Prob: 21.6%) Evalue: 61)	-	NHase_alpha (Prob: 29.7%) Evalue: 20)	DUF4
-	-	-	-	-	-	-	-	-	-	-	-	-	-	-	-	-	-	-	-	-	-	-	-	DUF3937 (Prob: 21.5%) Evalue: 19)	-	PapC_C (Prob: 29.5%) Evalue: 12)	-	-	-
-	-	-	-	-	-	-	-	-	-	-	-	-	-	-	-	-	-	-	-	-	-	-	-	DUF2779 (Prob: 21.3%) Evalue: 40)	-	PH_2 (Prob: 29.1%) Evalue: 36)	-	-	-	-
-	-	-	-	-	-	-	-	-	-	-	-	-	-	-	-	-	-	-	-	-	-	-	-	CHASE (Prob: 21.3%) Evalue: 64)	-	Peptidase_S3 (Prob: 28.6%) Evalue: 17)	-
-	-	-	-	-	-	-	-	-	-	-	-	-	-	-	-	-	-	-	-	-	-	-	-	Acetyltransf_10 (Prob: 21.3%) Evalue: 37)	-	UPF0061 (Prob: 28.2%) Evalue: 3
-	-	-	-	-	-	-	-	-	-	-	-	-	-	-	-	-	-	-	-	-	-	-	-	DUF3612 (Prob: 21.2%) Evalue: 30)	-	Put_DNA-bind_N (Prob: 28.1%) Evalue: 19
-	-	-	-	-	-	-	-	-	-	-	-	-	-	-	-	-	-	-	-	-	-	-	-	OST-HTH (Prob: 20.9%) Evalue: 30)	-	CopK (Prob: 27.9%) Evalue: 11)	-	-	-	-
-	-	-	-	-	-	-	-	-	-	-	-	-	-	-	-	-	-	-	-	-	-	-	-	PBCV_basic_adap (Prob: 20.6%) Evalue: 18)	-	HTH_26 (Prob: 27.6%) Evalue: 17
-	-	-	-	-	-	-	-	-	-	-	-	-	-	-	-	-	-	-	-	-	-	-	-	WG_beta_rep (Prob: 20.4%) Evalue: 27)	-	Glyoxalase_2 (Prob: 27.2%) Evalue:
-	-	-	-	-	-	-	-	-	-	-	-	-	-	-	-	-	-	-	-	-	-	-	-	DUF1444 (Prob: 20.2%) Evalue: 78)	-	Mago-bind (Prob: 27.0%) Evalue: 16)	-	-
-	-	-	-	-	-	-	-	-	-	-	-	-	-	-	-	-	-	-	-	-	-	-	-	Thioredoxin_2 (Prob: 20.1%) Evalue: 27)	-	DUF1871 (Prob: 26.8%) Evalue: 13)
-	-	-	-	-	-	-	-	-	-	-	-	-	-	-	-	-	-	-	-	-	-	-	-	SRF-TF (Prob: 20.1%) Evalue: 39)	-	GSH_synthase (Prob: 26.7%) Evalue: 9.7)
-	-	-	-	-	-	-	-	-	-	-	-	-	-	-	-	-	-	-	-	-	-	-	-	-	-	FERM_N (Prob: 26.4%) Evalue: 31)	-	-	-	-	Phage_P2_GpE (Prob: 20.8%) Eva
-	-	-	-	-	-	-	-	-	-	-	-	-	-	-	-	-	-	-	-	-	-	-	-	-	-	zf-PARP (Prob: 26.2%) Evalue: 17)	-	-	-	-	DltD_C (Prob: 20.7%) Evalue:
-	-	-	-	-	-	-	-	-	-	-	-	-	-	-	-	-	-	-	-	-	-	-	-	-	-	DUF4460 (Prob: 26.2%) Evalue: 15)	-	-	-	-	DUF3606 (Prob: 20.4%) Evalue:
-	-	-	-	-	-	-	-	-	-	-	-	-	-	-	-	-	-	-	-	-	-	-	-	-	-	DUF3966 (Prob: 25.7%) Evalue: 27)	-	-	-	-	WG_beta_rep (Prob: 20.1%) Eva
-	-	-	-	-	-	-	-	-	-	-	-	-	-	-	-	-	-	-	-	-	-	-	-	-	-	Cache_3-Cache_2 (Prob: 25.1%) Evalue: 46)	-	-	-	-	NdhM (Prob: 20.0%) Ev
-	-	-	-	-	-	-	-	-	-	-	-	-	-	-	-	-	-	-	-	-	-	-	-	-	-	Leo1 (Prob: 24.9%) Evalue: 53)	-	-	-	-	-	-	-	-	-	-	-	-	-	-	ISAV_HA (Prob: 35.9%)
-	-	-	-	-	-	-	-	-	-	-	-	-	-	-	-	-	-	-	-	-	-	-	-	-	-	DUF1153 (Prob: 24.8%) Evalue: 15)	-	-	-	-	-	-	-	-	-	-	-	-	-	-	AhpC-TSA (Prob: 35.8%)
-	-	-	-	-	-	-	-	-	-	-	-	-	-	-	-	-	-	-	-	-	-	-	-	-	-	UN_NPL4 (Prob: 24.7%) Evalue: 15)	-	-	-	-	-	-	-	-	-	-	-	-	-	-	CPSase_L_chain (Prob: 35.2%)
-	-	-	-	-	-	-	-	-	-	-	-	-	-	-	-	-	-	-	-	-	-	-	-	-	-	FAD_binding_4 (Prob: 24.6%) Evalue: 41)	-	-	-	-	-	-	-	-	-	-	-	-	-	-	SCO1-SenC (Prob: 34.8%)
-	-	-	-	-	-	-	-	-	-	-	-	-	-	-	-	-	-	-	-	-	-	-	-	-	-	Nit_Regul_Hom (Prob: 24.5%) Evalue: 15)	-	-	-	-	-	-	-	-	-	-	-	-	-	-	PapC_C (Prob: 34.2%)
-	-	-	-	-	-	-	-	-	-	-	-	-	-	-	-	-	-	-	-	-	-	-	-	-	-	DUF3297 (Prob: 24.4%) Evalue: 24)	-	-	-	-	-	-	-	-	-	-	-	-	-	-	GTP_cyclohydro2 (Prob: 34.1%)
-	-	-	-	-	-	-	-	-	-	-	-	-	-	-	-	-	-	-	-	-	-	-	-	-	-	Cyclin (Prob: 24.3%) Evalue: 22)	-	-	-	-	-	-	-	-	-	-	-	-	-	-	UPF0270 (Prob: 33.9%)
-	-	-	-	-	-	-	-	-	-	-	-	-	-	-	-	-	-	-	-	-	-	-	-	-	-	Phage_DsbA (Prob: 24.2%) Evalue: 24)	-	-	-	-	-	-	-	-	-	-	-	-	-	-	DUF3010 (Prob: 33.0%)
-	-	-	-	-	-	-	-	-	-	-	-	-	-	-	-	-	-	-	-	-	-	-	-	-	-	Glycolipid_bind (Prob: 24.1%) Evalue: 57)	-	-	-	-	-	-	-	-	-	-	-	-	-	-	DUF3126 (Prob: 32.8%)
-	-	-	-	-	-	-	-	-	-	-	-	-	-	-	-	-	-	-	-	-	-	-	-	-	-	LacI (Prob: 24.1%) Evalue: 29)	-	-	-	-	-	-	-	-	-	-	-	-	-	-	HTH_15 (Prob: 32.6%)
-	-	-	-	-	-	-	-	-	-	-	-	-	-	-	-	-	-	-	-	-	-	-	-	-	-	HTH_19 (Prob: 23.2%) Evalue: 33)	-	-	-	-	-	-	-	-	-	-	-	-	-	-	CbiK (Prob: 32.2%)
-	-	-	-	-	-	-	-	-	-	-	-	-	-	-	-	-	-	-	-	-	-	-	-	-	-	DUF3598 (Prob: 22.8%) Evalue: 70)	-	-	-	-	-	-	-	-	-	-	-	-	-	-	dCache_3 (Prob: 31.8%)
-	-	-	-	-	-	-	-	-	-	-	-	-	-	-	-	-	-	-	-	-	-	-	-	-	-	DUF3531 (Prob: 22.6%) Evalue: 19)	-	-	-	-	-	-	-	-	-	-	-	-	-	-	DUF3846 (Prob: 31.7%)
-	-	-	-	-	-	-	-	-	-	-	-	-	-	-	-	-	-	-	-	-	-	-	-	-	-	HTH_17 (Prob: 22.6%) Evalue: 25)	-	-	-	-	-	-	-	-	-	-	-	-	-	-	EF-hand_7 (Prob: 31.4%)
-	-	-	-	-	-	-	-	-	-	-	-	-	-	-	-	-	-	-	-	-	-	-	-	-	-	DUF3394 (Prob: 22.5%) Evalue: 28)	-	-	-	-	-	-	-	-	-	-	-	-	-	-	PUA (Prob: 31.3%)
-	-	-	-	-	-	-	-	-	-	-	-	-	-	-	-	-	-	-	-	-	-	-	-	-	-	SeleniumBinding (Prob: 22.5%) Evalue: 40)	-	-	-	-	-	-	-	-	-	-	-	-	-	-	Trypsin (Prob: 30.9%)
-	-	-	-	-	-	-	-	-	-	-	-	-	-	-	-	-	-	-	-	-	-	-	-	-	-	DUF525 (Prob: 22.4%) Evalue: 45)	-	-	-	-	-	-	-	-	-	-	-	-	-	-	MAPKK1_Int (Prob: 30.8%)
-	-	-	-	-	-	-	-	-	-	-	-	-	-	-	-	-	-	-	-	-	-	-	-	-	-	CBM_20 (Prob: 22.4%) Evalue: 43)	-	-	-	-	-	-	-	-	-	-	-	-	-	-	Thioredoxin (Prob: 30.6%)
-	-	-	-	-	-	-	-	-	-	-	-	-	-	-	-	-	-	-	-	-	-	-	-	-	-	Iron_traffic (Prob: 22.3%) Evalue: 47)	-	-	-	-	-	-	-	-	-	-	-	-	-	-	DUF2835 (Prob: 30.5%)
-	-	-	-	-	-	-	-	-	-	-	-	-	-	-	-	-	-	-	-	-	-	-	-	-	-	STAT1_TAZ2bind (Prob: 22.2%) Evalue: 24)	-	-	-	-	-	-	-	-	-	-	-	-	-	-	PUA_2 (Prob: 30.4%)
-	-	-	-	-	-	-	-	-	-	-	-	-	-	-	-	-	-	-	-	-	-	-	-	-	-	DUF504 (Prob: 22.1%) Evalue: 36)	-	-	-	-	-	-	-	-	-	-	-	-	-	-	Peptidase_U32 (Prob: 30.3%)
-	-	-	-	-	-	-	-	-	-	-	-	-	-	-	-	-	-	-	-	-	-	-	-	-	-	PDDEXK_2 (Prob: 22.0%) Evalue: 31)	-	-	-	-	-	-	-	-	-	-	-	-	-	-	RA (Prob: 30.3%)
-	-	-	-	-	-	-	-	-	-	-	-	-	-	-	-	-	-	-	-	-	-	-	-	-	-	HTH_3 (Prob: 21.9%) Evalue: 25)	-	-	-	-	-	-	-	-	-	-	-	-	-	-	HisG_C (Prob: 30.3%)
-	-	-	-	-	-	-	-	-	-	-	-	-	-	-	-	-	-	-	-	-	-	-	-	-	-	Mtf2_C (Prob: 21.2%) Evalue: 37)	-	-	-	-	-	-	-	-	-	-	-	-	-	-	Dala_Dala_lig_N (Prob: 29.4%)
-	-	-	-	-	-	-	-	-	-	-	-	-	-	-	-	-	-	-	-	-	-	-	-	-	-	DUF3944 (Prob: 20.9%) Evalue: 9.5)	-	-	-	-	-	-	-	-	-	-	-	-	-	-	DUF3791 (Prob: 28.6%)
-	-	-	-	-	-	-	-	-	-	-	-	-	-	-	-	-	-	-	-	-	-	-	-	-	-	MerR (Prob: 20.6%) Evalue: 32)	-	-	-	-	-	-	-	-	-	-	-	-	-	-	DUF4388 (Prob: 28.4%)
-	-	-	-	-	-	-	-	-	-	-	-	-	-	-	-	-	-	-	-	-	-	-	-	-	-	bPH_4 (Prob: 20.4%) Evalue: 32)	-	-	-	-	-	-	-	-	-	-	-	-	-	-	AAT (Prob: 28.1%)
-	-	-	-	-	-	-	-	-	-	-	-	-	-	-	-	-	-	-	-	-	-	-	-	-	-	DUF2090 (Prob: 20.3%) Evalue: 56)	-	-	-	-	-	-	-	-	-	-	-	-	-	-	Pribosyl_synth (Prob: 28.0%)
-	-	-	-	-	-	-	-	-	-	-	-	-	-	-	-	-	-	-	-	-	-	-	-	-	-	-	-	-	-	-	-	-	-	-	-	-	-	-	-	-	Rad60-SLD (Prob: 27.9%) Evalue: 23)	-	-	-	-	-
-	-	-	-	-	-	-	-	-	-	-	-	-	-	-	-	-	-	-	-	-	-	-	-	-	-	-	-	-	-	-	-	-	-	-	-	-	-	-	-	-	DUF3024 (Prob: 27.5%) Evalue: 13)	-	-	-	-	-
-	-	-	-	-	-	-	-	-	-	-	-	-	-	-	-	-	-	-	-	-	-	-	-	-	-	-	-	-	-	-	-	-	-	-	-	-	-	-	-	-	PASTA (Prob: 27.2%) Evalue: 22)	-	-	-	-	-
-	-	-	-	-	-	-	-	-	-	-	-	-	-	-	-	-	-	-	-	-	-	-	-	-	-	-	-	-	-	-	-	-	-	-	-	-	-	-	-	-	dCache_1 (Prob: 27.0%) Evalue: 36)	-	-	-	-	-
-	-	-	-	-	-	-	-	-	-	-	-	-	-	-	-	-	-	-	-	-	-	-	-	-	-	-	-	-	-	-	-	-	-	-	-	-	-	-	-	-	Acetyltransf_3 (Prob: 27.0%) Evalue: 30)	-	-	-	-	-
-	-	-	-	-	-	-	-	-	-	-	-	-	-	-	-	-	-	-	-	-	-	-	-	-	-	-	-	-	-	-	-	-	-	-	-	-	-	-	-	-	Peptidase_S55 (Prob: 26.9%) Evalue: 12)	-	-	-	-	-
-	-	-	-	-	-	-	-	-	-	-	-	-	-	-	-	-	-	-	-	-	-	-	-	-	-	-	-	-	-	-	-	-	-	-	-	-	-	-	-	-	Ras_bdg_2 (Prob: 26.7%) Evalue: 21)	-	-	-	-	-
-	-	-	-	-	-	-	-	-	-	-	-	-	-	-	-	-	-	-	-	-	-	-	-	-	-	-	-	-	-	-	-	-	-	-	-	-	-	-	-	-	Tfb2 (Prob: 26.0%) Evalue: 29)	-	-	-	-	-
-	-	-	-	-	-	-	-	-	-	-	-	-	-	-	-	-	-	-	-	-	-	-	-	-	-	-	-	-	-	-	-	-	-	-	-	-	-	-	-	-	TruB_C (Prob: 26.0%) Evalue: 25)	-	-	-	-	-
-	-	-	-	-	-	-	-	-	-	-	-	-	-	-	-	-	-	-	-	-	-	-	-	-	-	-	-	-	-	-	-	-	-	-	-	-	-	-	-	-	DUF1382 (Prob: 25.8%) Evalue: 22)	-	-	-	-	-
-	-	-	-	-	-	-	-	-	-	-	-	-	-	-	-	-	-	-	-	-	-	-	-	-	-	-	-	-	-	-	-	-	-	-	-	-	-	-	-	-	PAS_3 (Prob: 25.8%) Evalue: 26)	-	-	-	-	-
-	-	-	-	-	-	-	-	-	-	-	-	-	-	-	-	-	-	-	-	-	-	-	-	-	-	-	-	-	-	-	-	-	-	-	-	-	-	-	-	-	RNA_bind (Prob: 25.7%) Evalue: 33)	-	-	-	-	-
-	-	-	-	-	-	-	-	-	-	-	-	-	-	-	-	-	-	-	-	-	-	-	-	-	-	-	-	-	-	-	-	-	-	-	-	-	-	-	-	-	Ferrochelatase (Prob: 25.7%) Evalue: 44)	-	-	-	-	-
-	-	-	-	-	-	-	-	-	-	-	-	-	-	-	-	-	-	-	-	-	-	-	-	-	-	-	-	-	-	-	-	-	-	-	-	-	-	-	-	-	Rogdi_lz (Prob: 25.7%) Evalue: 25)	-	-	-	-	-
-	-	-	-	-	-	-	-	-	-	-	-	-	-	-	-	-	-	-	-	-	-	-	-	-	-	-	-	-	-	-	-	-	-	-	-	-	-	-	-	-	Pribosyltran (Prob: 25.7%) Evalue: 32)	-	-	-	-	-
-	-	-	-	-	-	-	-	-	-	-	-	-	-	-	-	-	-	-	-	-	-	-	-	-	-	-	-	-	-	-	-	-	-	-	-	-	-	-	-	-	NMT (Prob: 25.5%) Evalue: 38)	-	-	-	-	-
-	-	-	-	-	-	-	-	-	-	-	-	-	-	-	-	-	-	-	-	-	-	-	-	-	-	-	-	-	-	-	-	-	-	-	-	-	-	-	-	-	STN (Prob: 25.4%) Evalue: 10)	-	-	-	-	-
-	-	-	-	-	-	-	-	-	-	-	-	-	-	-	-	-	-	-	-	-	-	-	-	-	-	-	-	-	-	-	-	-	-	-	-	-	-	-	-	-	DUF2171 (Prob: 25.3%) Evalue: 30)	-	-	-	-	-
-	-	-	-	-	-	-	-	-	-	-	-	-	-	-	-	-	-	-	-	-	-	-	-	-	-	-	-	-	-	-	-	-	-	-	-	-	-	-	-	-	TUG-UBL1 (Prob: 25.2%) Evalue: 29)	-	-	-	-	-
-	-	-	-	-	-	-	-	-	-	-	-	-	-	-	-	-	-	-	-	-	-	-	-	-	-	-	-	-	-	-	-	-	-	-	-	-	-	-	-	-	ArsD (Prob: 25.2%) Evalue: 27)	-	-	-	-	-
-	-	-	-	-	-	-	-	-	-	-	-	-	-	-	-	-	-	-	-	-	-	-	-	-	-	-	-	-	-	-	-	-	-	-	-	-	-	-	-	-	Peptidase_C23 (Prob: 25.0%) Evalue: 27)	-	-	-	-	-
-	-	-	-	-	-	-	-	-	-	-	-	-	-	-	-	-	-	-	-	-	-	-	-	-	-	-	-	-	-	-	-	-	-	-	-	-	-	-	-	-	PAS (Prob: 24.9%) Evalue: 29)	-	-	-	-	-
-	-	-	-	-	-	-	-	-	-	-	-	-	-	-	-	-	-	-	-	-	-	-	-	-	-	-	-	-	-	-	-	-	-	-	-	-	-	-	-	-	gp45-slide_C (Prob: 24.9%) Evalue: 38)	-	-	-	-	-
-	-	-	-	-	-	-	-	-	-	-	-	-	-	-	-	-	-	-	-	-	-	-	-	-	-	-	-	-	-	-	-	-	-	-	-	-	-	-	-	-	IGPS (Prob: 24.8%) Evalue: 17)	-	-	-	-	-
-	-	-	-	-	-	-	-	-	-	-	-	-	-	-	-	-	-	-	-	-	-	-	-	-	-	-	-	-	-	-	-	-	-	-	-	-	-	-	-	-	CbiX (Prob: 24.7%) Evalue: 10)	-	-	-	-	-
-	-	-	-	-	-	-	-	-	-	-	-	-	-	-	-	-	-	-	-	-	-	-	-	-	-	-	-	-	-	-	-	-	-	-	-	-	-	-	-	-	DUF4180 (Prob: 24.5%) Evalue: 39)	-	-	-	-	-
-	-	-	-	-	-	-	-	-	-	-	-	-	-	-	-	-	-	-	-	-	-	-	-	-	-	-	-	-	-	-	-	-	-	-	-	-	-	-	-	-	DUF2179 (Prob: 24.5%) Evalue: 25)	-	-	-	-	-
-	-	-	-	-	-	-	-	-	-	-	-	-	-	-	-	-	-	-	-	-	-	-	-	-	-	-	-	-	-	-	-	-	-	-	-	-	-	-	-	-	PPR_3 (Prob: 24.4%) Evalue: 18)	-	-	-	-	-
-	-	-	-	-	-	-	-	-	-	-	-	-	-	-	-	-	-	-	-	-	-	-	-	-	-	-	-	-	-	-	-	-	-	-	-	-	-	-	-	-	DUF1028 (Prob: 24.4%) Evalue: 49)	-	-	-	-	-
-	-	-	-	-	-	-	-	-	-	-	-	-	-	-	-	-	-	-	-	-	-	-	-	-	-	-	-	-	-	-	-	-	-	-	-	-	-	-	-	-	LysM (Prob: 24.4%) Evalue: 22)	-	-	-	-	-
-	-	-	-	-	-	-	-	-	-	-	-	-	-	-	-	-	-	-	-	-	-	-	-	-	-	-	-	-	-	-	-	-	-	-	-	-	-	-	-	-	Gar1 (Prob: 23.8%) Evalue: 39)	-	-	-	-	-
-	-	-	-	-	-	-	-	-	-	-	-	-	-	-	-	-	-	-	-	-	-	-	-	-	-	-	-	-	-	-	-	-	-	-	-	-	-	-	-	-	DUF4147 (Prob: 23.8%) Evalue: 9.3)	-	-	-	-	-
-	-	-	-	-	-	-	-	-	-	-	-	-	-	-	-	-	-	-	-	-	-	-	-	-	-	-	-	-	-	-	-	-	-	-	-	-	-	-	-	-	PduV-EutP (Prob: 23.3%) Evalue: 11)	-	-	-	-	-
-	-	-	-	-	-	-	-	-	-	-	-	-	-	-	-	-	-	-	-	-	-	-	-	-	-	-	-	-	-	-	-	-	-	-	-	-	-	-	-	-	CbiG_N (Prob: 23.2%) Evalue: 30)	-	-	-	-	-
-	-	-	-	-	-	-	-	-	-	-	-	-	-	-	-	-	-	-	-	-	-	-	-	-	-	-	-	-	-	-	-	-	-	-	-	-	-	-	-	-	ThiS (Prob: 22.8%) Evalue: 31)	-	-	-	-	-
-	-	-	-	-	-	-	-	-	-	-	-	-	-	-	-	-	-	-	-	-	-	-	-	-	-	-	-	-	-	-	-	-	-	-	-	-	-	-	-	-	Glutaredoxin (Prob: 22.6%) Evalue: 28)	-	-	-	-	-
-	-	-	-	-	-	-	-	-	-	-	-	-	-	-	-	-	-	-	-	-	-	-	-	-	-	-	-	-	-	-	-	-	-	-	-	-	-	-	-	-	Arch_ATPase (Prob: 22.6%) Evalue: 47)	-	-	-	-	-
-	-	-	-	-	-	-	-	-	-	-	-	-	-	-	-	-	-	-	-	-	-	-	-	-	-	-	-	-	-	-	-	-	-	-	-	-	-	-	-	-	Orthopox_F6 (Prob: 22.5%) Evalue: 1.9)	-	-	-	-	-
-	-	-	-	-	-	-	-	-	-	-	-	-	-	-	-	-	-	-	-	-	-	-	-	-	-	-	-	-	-	-	-	-	-	-	-	-	-	-	-	-	SCP2_2 (Prob: 22.2%) Evalue: 52)	-	-	-	-	-
-	-	-	-	-	-	-	-	-	-	-	-	-	-	-	-	-	-	-	-	-	-	-	-	-	-	-	-	-	-	-	-	-	-	-	-	-	-	-	-	-	Acetyltransf_CG (Prob: 21.9%) Evalue: 22)	-	-	-	-	-
-	-	-	-	-	-	-	-	-	-	-	-	-	-	-	-	-	-	-	-	-	-	-	-	-	-	-	-	-	-	-	-	-	-	-	-	-	-	-	-	-	DUF651 (Prob: 21.9%) Evalue: 37)	-	-	-	-	-
-	-	-	-	-	-	-	-	-	-	-	-	-	-	-	-	-	-	-	-	-	-	-	-	-	-	-	-	-	-	-	-	-	-	-	-	-	-	-	-	-	DUF1999 (Prob: 21.8%) Evalue: 53)	-	-	-	-	-
-	-	-	-	-	-	-	-	-	-	-	-	-	-	-	-	-	-	-	-	-	-	-	-	-	-	-	-	-	-	-	-	-	-	-	-	-	-	-	-	-	ProQ (Prob: 21.7%) Evalue: 44)	-	-	-	-	-
-	-	-	-	-	-	-	-	-	-	-	-	-	-	-	-	-	-	-	-	-	-	-	-	-	-	-	-	-	-	-	-	-	-	-	-	-	-	-	-	-	MalM (Prob: 21.6%) Evalue: 43)	-	-	-	-	-
-	-	-	-	-	-	-	-	-	-	-	-	-	-	-	-	-	-	-	-	-	-	-	-	-	-	-	-	-	-	-	-	-	-	-	-	-	-	-	-	-	Flavi_NS2A (Prob: 21.6%) Evalue: 16)	-	-	-	-	-
-	-	-	-	-	-	-	-	-	-	-	-	-	-	-	-	-	-	-	-	-	-	-	-	-	-	-	-	-	-	-	-	-	-	-	-	-	-	-	-	-	Acetyltransf_1 (Prob: 21.5%) Evalue: 32)	-	-	-	-	-
-	-	-	-	-	-	-	-	-	-	-	-	-	-	-	-	-	-	-	-	-	-	-	-	-	-	-	-	-	-	-	-	-	-	-	-	-	-	-	-	-	HTH_41 (Prob: 21.5%) Evalue: 32)	-	-	-	-	-
-	-	-	-	-	-	-	-	-	-	-	-	-	-	-	-	-	-	-	-	-	-	-	-	-	-	-	-	-	-	-	-	-	-	-	-	-	-	-	-	-	DUF3240 (Prob: 21.4%) Evalue: 27)	-	-	-	-	-
-	-	-	-	-	-	-	-	-	-	-	-	-	-	-	-	-	-	-	-	-	-	-	-	-	-	-	-	-	-	-	-	-	-	-	-	-	-	-	-	-	DUF4342 (Prob: 21.4%) Evalue: 40)	-	-	-	-	-
-	-	-	-	-	-	-	-	-	-	-	-	-	-	-	-	-	-	-	-	-	-	-	-	-	-	-	-	-	-	-	-	-	-	-	-	-	-	-	-	-	Baculo_p26 (Prob: 21.0%) Evalue: 30)	-	-	-	-	-
-	-	-	-	-	-	-	-	-	-	-	-	-	-	-	-	-	-	-	-	-	-	-	-	-	-	-	-	-	-	-	-	-	-	-	-	-	-	-	-	-	DHBP_synthase (Prob: 20.9%) Evalue: 41)	-	-	-	-	-
-	-	-	-	-	-	-	-	-	-	-	-	-	-	-	-	-	-	-	-	-	-	-	-	-	-	-	-	-	-	-	-	-	-	-	-	-	-	-	-	-	5_nucleotid (Prob: 20.8%) Evalue: 27)	-	-	-	-	-
-	-	-	-	-	-	-	-	-	-	-	-	-	-	-	-	-	-	-	-	-	-	-	-	-	-	-	-	-	-	-	-	-	-	-	-	-	-	-	-	-	FBP (Prob: 20.8%) Evalue: 44)	-	-	-	-	-
-	-	-	-	-	-	-	-	-	-	-	-	-	-	-	-	-	-	-	-	-	-	-	-	-	-	-	-	-	-	-	-	-	-	-	-	-	-	-	-	-	BATS (Prob: 20.6%) Evalue: 16)	-	-	-	-	-
-	-	-	-	-	-	-	-	-	-	-	-	-	-	-	-	-	-	-	-	-	-	-	-	-	-	-	-	-	-	-	-	-	-	-	-	-	-	-	-	-	RRM_6 (Prob: 20.6%) Evalue: 32)	-	-	-	-	-
-	-	-	-	-	-	-	-	-	-	-	-	-	-	-	-	-	-	-	-	-	-	-	-	-	-	-	-	-	-	-	-	-	-	-	-	-	-	-	-	-	sCache_2 (Prob: 20.6%) Evalue: 44)	-	-	-	-	-
-	-	-	-	-	-	-	-	-	-	-	-	-	-	-	-	-	-	-	-	-	-	-	-	-	-	-	-	-	-	-	-	-	-	-	-	-	-	-	-	-	DUF2829 (Prob: 20.6%) Evalue: 39)	-	-	-	-	-
-	-	-	-	-	-	-	-	-	-	-	-	-	-	-	-	-	-	-	-	-	-	-	-	-	-	-	-	-	-	-	-	-	-	-	-	-	-	-	-	-	Fer2_3 (Prob: 20.5%) Evalue: 33)	-	-	-	-	-
-	-	-	-	-	-	-	-	-	-	-	-	-	-	-	-	-	-	-	-	-	-	-	-	-	-	-	-	-	-	-	-	-	-	-	-	-	-	-	-	-	SpoU_methylas_C (Prob: 20.3%) Evalue: 14)	-	-	-	-	-
-	-	-	-	-	-	-	-	-	-	-	-	-	-	-	-	-	-	-	-	-	-	-	-	-	-	-	-	-	-	-	-	-	-	-	-	-	-	-	-	-	DisA_N (Prob: 20.3%) Evalue: 49)	-	-	-	-	-
-	-	-	-	-	-	-	-	-	-	-	-	-	-	-	-	-	-	-	-	-	-	-	-	-	-	-	-	-	-	-	-	-	-	-	-	-	-	-	-	-	-	-	-	-	-	-
-	-	-	-	-	-	-	-	-	-	-	-	-	-	-	-	-	-	-	-	-	-	-	-	-	-	-	-	-	-	-	-	-	-	-	-	-	-	-	-	-	-	-	-	-	-	-
-	-	-	-	-	-	-	-	-	-	-	-	-	-	-	-	-	-	-	-	-	-	-	-	-	-	-	-	-	-	-	-	-	-	-	-	-	-	-	-	-	-	-	-	-	-	-
-	-	-	-	-	-	-	-	-	-	-	-	-	-	-	-	-	-	-	-	-	-	-	-	-	-	-	-	-	-	-	-	-	-	-	-	-	-	-	-	-	-	-	-	-	-	-
-	-	-	-	-	-	-	-	-	-	-	-	-	-	-	-	-	-	-	-	-	-	-	-	-	-	-	-	-	-	-	-	-	-	-	-	-	-	-	-	-	-	-	-	-	-	-
-	-	-	-	-	-	-	-	-	-	-	-	-	-	-	-	-	-	-	-	-	-	-	-	-	-	-	-	-	-	-	-	-	-	-	-	-	-	-	-	-	-	-	-	-	-	-
-	-	-	-	-	-	-	-	-	-	-	-	-	-	-	-	-	-	-	-	-	-	-	-	-	-	-	-	-	-	-	-	-	-	-	-	-	-	-	-	-	-	-	-	-	-	-
-	-	-	-	-	-	-	-	-	-	-	-	-	-	-	-	-	-	-	-	-	-	-	-	-	-	-	-	-	-	-	-	-	-	-	-	-	-	-	-	-	-	-	-	-	-	-
-	-	-	-	-	-	-	-	-	-	-	-	-	-	-	-	-	-	-	-	-	-	-	-	-	-	-	-	-	-	-	-	-	-	-	-	-	-	-	-	-	-	-	-	-	-	-
-	-	-	-	-	-	-	-	-	-	-	-	-	-	-	-	-	-	-	-	-	-	-	-	-	-	-	-	-	-	-	-	-	-	-	-	-	-	-	-	-	-	-	-	-	-	-
-	-	-	-	-	-	-	-	-	-	-	-	-	-	-	-	-	-	-	-	-	-	-	-	-	-	-	-	-	-	-	-	-	-	-	-	-	-	-	-	-	-	-	-	-	-	-
-	-	-	-	-	-	-	-	-	-	-	-	-	-	-	-	-	-	-	-	-	-	-	-	-	-	-	-	-	-	-	-	-	-	-	-	-	-	-	-	-	-	-	-	-	-	-
-	-	-	-	-	-	-	-	-	-	-	-	-	-	-	-	-	-	-	-	-	-	-	-	-	-	-	-	-	-	-	-	-	-	-	-	-	-	-	-	-	-	-	-	-	-	-
-	-	-	-	-	-	-	-	-	-	-	-	-	-	-	-	-	-	-	-	-	-	-	-	-	-	-	-	-	-	-	-	-	-	-	-	-	-	-	-	-	-	-	-	-	-	-
-	-	-	-	-	-	-	-	-	-	-	-	-	-	-	-	-	-	-	-	-	-	-	-	-	-	-	-	-	-	-	-	-	-	-	-	-	-	-	-	-	-	-	-	-	-	-
-	-	-	-	-	-	-	-	-	-	-	-	-	-	-	-	-	-	-	-	-	-	-	-	-	-	-	-	-	-	-	-	-	-	-	-	-	-	-	-	-	-	-	-	-	-	-
-	-	-	-	-	-	-	-	-	-	-	-	-	-	-	-	-	-	-	-	-	-	-	-	-	-	-	-	-	-	-	-	-	-	-	-	-	-	-	-	-	-	-	-	-	-	-
-	-	-	-	-	-	-	-	-	-	-	-	-	-	-	-	-	-	-	-	-	-	-	-	-	-	-	-	-	-	-	-	-	-	-	-	-	-	-	-	-	-	-	-	-	-	-
-	-	-	-	-	-	-	-	-	-	-	-	-	-	-	-	-	-	-	-	-	-	-	-	-	-	-	-	-	-	-	-	-	-	-	-	-	-	-	-	-	-	-	-	-	-	-
-	-	-	-	-	-	-	-	-	-	-	-	-	-	-	-	-	-	-	-	-	-	-	-	-	-	-	-	-	-	-	-	-	-	-	-	-	-	-	-	-	-	-	-	-	-	-
-	-	-	-	-	-	-	-	-	-	-	-	-	-	-	-	-	-	-	-	-	-	-	-	-	-	-	-	-	-	-	-	-	-	-	-	-	-	-	-	-	-	-	-	-	-	-
-	-	-	-	-	-	-	-	-	-	-	-	-	-	-	-	-	-	-	-	-	-	-	-	-	-	-	-	-	-	-	-	-	-	-	-	-	-	-	-	-	-	-	-	-	-	-
-	-	-	-	-	-	-	-	-	-	-	-	-	-	-	-	-	-	-	-	-	-	-	-	-	-	-	-	-	-	-	-	-	-	-	-	-	-	-	-	-	-	-	-	-	-	-
-	-	-	-	-	-	-	-	-	-	-	-	-	-	-	-	-	-	-	-	-	-	-	-	-	-	-	-	-	-	-	-	-	-	-	-	-	-	-	-	-	-	-	-	-	-	-
-	-	-	-	-	-	-	-	-	-	-	-	-	-	-	-	-	-	-	-	-	-	-	-	-	-	-	-	-	-	-	-	-	-	-	-	-	-	-	-	-	-	-	-	-	-	-
-	-	-	-	-	-	-	-	-	-	-	-	-	-	-	-	-	-	-	-	-	-	-	-	-	-	-	-	-	-	-	-	-	-	-	-	-	-	-	-	-	-	-	-	-	-	-
-	-	-	-	-	-	-	-	-	-	-	-	-	-	-	-	-	-	-	-	-	-	-	-	-	-	-	-	-	-	-	-	-	-	-	-	-	-	-	-	-	-	-	-	-	-	-
-	-	-	-	-	-	-	-	-	-	-	-	-	-	-	-	-	-	-	-	-	-	-	-	-	-	-	-	-	-	-	-	-	-	-	-	-	-	-	-	-	-	-	-	-	-	-
-	-	-	-	-	-	-	-	-	-	-	-	-	-	-	-	-	-	-	-	-	-	-	-	-	-	-	-	-	-	-	-	-	-	-	-	-	-	-	-	-	-	-	-	-	-	-
-	-	-	-	-	-	-	-	-	-	-	-	-	-	-	-	-	-	-	-	-	-	-	-	-	-	-	-	-	-	-	-	-	-	-	-	-	-	-	-	-	-	-	-	-	-	-
-	-	-	-	-	-	-	-	-	-	-	-	-	-	-	-	-	-	-	-	-	-	-	-	-	-	-	-	-	-	-	-	-	-	-	-	-	-	-	-	-	-	-	-	-	-	-
-	-	-	-	-	-	-	-	-	-	-	-	-	-	-	-	-	-	-	-	-	-	-	-	-	-	-	-	-	-	-	-	-	-	-	-	-	-	-	-	-	-	-	-	-	-	-
-	-	-	-	-	-	-	-	-	-	-	-	-	-	-	-	-	-	-	-	-	-	-	-	-	-	-	-	-	-	-	-	-	-	-	-	-	-	-	-	-	-	-	-	-	-	-
-	-	-	-	-	-	-	-	-	-	-	-	-	-	-	-	-	-	-	-	-	-	-	-	-	-	-	-	-	-	-	-	-	-	-	-	-	-	-	-	-	-	-	-	-	-	-
-	-	-	-	-	-	-	-	-	-	-	-	-	-	-	-	-	-	-	-	-	-	-	-	-	-	-	-	-	-	-	-	-	-	-	-	-	-	-	-	-	-	-	-	-	-	-
-	-	-	-	-	-	-	-	-	-	-	-	-	-	-	-	-	-	-	-	-	-	-	-	-	-	-	-	-	-	-	-	-	-	-	-	-	-	-	-	-	-	-	-	-	-	-
-	-	-	-	-	-	-	-	-	-	-	-	-	-	-	-	-	-	-	-	-	-	-	-	-	-	-	-	-	-	-	-	-	-	-	-	-	-	-	-	-	-	-	-	-	-	-
-	-	-	-	-	-	-	-	-	-	-	-	-	-	-	-	-	-	-	-	-	-	-	-	-	-	-	-	-	-	-	-	-	-	-	-	-	-	-	-	-	-	-	-	-	-	-
-	-	-	-	-	-	-	-	-	-	-	-	-	-	-	-	-	-	-	-	-	-	-	-	-	-	-	-	-	-	-	-	-	-	-	-	-	-	-	-	-	-	-	-	-	-	-
-	-	-	-	-	-	-	-	-	-	-	-	-	-	-	-	-	-	-	-	-	-	-	-	-	-	-	-	-	-	-	-	-	-	-	-	-	-	-	-	-	-	-	-	-	-	-
-	-	-	-	-	-	-	-	-	-	-	-	-	-	-	-	-	-	-	-	-	-	-	-	-	-	-	-	-	-	-	-	-	-	-	-	-	-	-	-	-	-	-	-	-	-	-
-	-	-	-	-	-	-	-	-	-	-	-	-	-	-	-	-	-	-	-	-	-	-	-	-	-	-	-	-	-	-	-	-	-	-	-	-	-	-	-	-	-	-	-	-	-	-
-	-	-	-	-	-	-	-	-	-	-	-	-	-	-	-	-	-	-	-	-	-	-	-	-	-	-	-	-	-	-	-	-	-	-	-	-	-	-	-	-	-	-	-	-	-	-
-	-	-	-	-	-	-	-	-	-	-	-	-	-	-	-	-	-	-	-	-	-	-	-	-	-	-	-	-	-	-	-	-	-	-	-	-	-	-	-	-	-	-	-	-	-	-
-	-	-	-	-	-	-	-	-	-	-	-	-	-	-	-	-	-	-	-	-	-	-	-	-	-	-	-	-	-	-	-	-	-	-	-	-	-	-	-	-	-	-	-	-	-	-
-	-	-	-	-	-	-	-	-	-	-	-	-	-	-	-	-	-	-	-	-	-	-	-	-	-	-	-	-	-	-	-	-	-	-	-	-	-	-	-	-	-	-	-	-	-	-
-	-	-	-	-	-	-	-	-	-	-	-	-	-	-	-	-	-	-	-	-	-	-	-	-	-	-	-	-	-	-	-	-	-	-	-	-	-	-	-	-	-	-	-	-	-	-
-	-	-	-	-	-	-	-	-	-	-	-	-	-	-	-	-	-	-	-	-	-	-	-	-	-	-	-	-	-	-	-	-	-	-	-	-	-	-	-	-	-	-	-	-	-	-
-	-	-	-	-	-	-	-	-	-	-	-	-	-	-	-	-	-	-	-	-	-	-	-	-	-	-	-	-	-	-	-	-	-	-	-	-	-	-	-	-	-	-	-	-	-	-
-	-	-	-	-	-	-	-	-	-	-	-	-	-	-	-	-	-	-	-	-	-	-	-	-	-	-	-	-	-	-	-	-	-	-	-	-	-	-	-	-	-	-	-	-	-	-
-	-	-	-	-	-	-	-	-	-	-	-	-	-	-	-	-	-	-	-	-	-	-	-	-	-	-	-	-	-	-	-	-	-	-	-	-	-	-	-	-	-	-	-	-	-	-
-	-	-	-	-	-	-	-	-	-	-	-	-	-	-	-	-	-	-	-	-	-	-	-	-	-	-	-	-	-	-	-	-	-	-	-	-	-	-	-	-	-	-	-	-	-	-
-	-	-	-	-	-	-	-	-	-	-	-	-	-	-	-	-	-	-	-	-	-	-	-	-	-	-	-	-	-	-	-	-	-	-	-	-	-	-	-	-	-	-	-	-	-	-
-	-	-	-	-	-	-	-	-	-	-	-	-	-	-	-	-	-	-	-	-	-	-	-	-	-	-	-	-	-	-	-	-	-	-	-	-	-	-	-	-	-	-	-	-	-	-
-	-	-	-	-	-	-	-	-	-	-	-	-	-	-	-	-	-	-	-	-	-	-	-	-	-	-	-	-	-	-	-	-	-	-	-	-	-	-	-	-	-	-	-	-	-	-
-	-	-	-	-	-	-	-	-	-	-	-	-	-	-	-	-	-	-	-	-	-	-	-	-	-	-	-	-	-	-	-	-	-	-	-	-	-	-	-	-	-	-	-	-	-	-
-	-	-	-	-	-	-	-	-	-	-	-	-	-	-	-	-	-	-	-	-	-	-	-	-	-	-	-	-	-	-	-	-	-	-	-	-	-	-	-	-	-	-	-	-	-	-
-	-	-	-	-	-	-	-	-	-	-	-	-	-	-	-	-	-	-	-	-	-	-	-	-	-	-	-	-	-	-	-	-	-	-	-	-	-	-	-	-	-	-	-	-	-	-
-	-	-	-	-	-	-	-	-	-	-	-	-	-	-	-	-	-	-	-	-	-	-	-	-	-	-	-	-	-	-	-	-	-	-	-	-	-	-	-	-	-	-	-	-	-	-
-	-	-	-	-	-	-	-	-	-	-	-	-	-	-	-	-	-	-	-	-	-	-	-	-	-	-	-	-	-	-	-	-	-	-	-	-	-	-	-	-	-	-	-	-	-	-
-	-	-	-	-	-	-	-	-	-	-	-	-	-	-	-	-	-	-	-	-	-	-	-	-	-	-	-	-	-	-	-	-	-	-	-	-	-	-	-	-	-	-	-	-	-	-
-	-	-	-	-	-	-	-	-	-	-	-	-	-	-	-	-	-	-	-	-	-	-	-	-	-	-	-	-	-	-	-	-	-	-	-	-	-	-	-	-	-	-	-	-	-	-
-	-	-	-	-	-	-	-	-	-	-	-	-	-	-	-	-	-	-	-	-	-	-	-	-	-	-	-	-	-	-	-	-	-	-	-	-	-	-	-	-	-	-	-	-	-	-
-	-	-	-	-	-	-	-	-	-	-	-	-	-	-	-	-	-	-	-	-	-	-	-	-	-	-	-	-	-	-	-	-	-	-	-	-	-	-	-	-	-	-	-	-	-	-
-	-	-	-	-	-	-	-	-	-	-	-	-	-	-	-	-	-	-	-	-	-	-	-	-	-	-	-	-	-	-	-	-	-	-	-	-	-	-	-	-	-	-	-	-	-	-
-	-	-	-	-	-	-	-	-	-	-	-	-	-	-	-	-	-	-	-	-	-	-	-	-	-	-	-	-	-	-	-	-	-	-	-	-	-	-	-	-	-	-	-	-	-	-
-	-	-	-	-	-	-	-	-	-	-	-	-	-	-	-	-	-	-	-	-	-	-	-	-	-	-	-	-	-	-	-	-	-	-	-	-	-	-	-	-	-	-	-	-	-	-
-	-	-	-	-	-	-	-	-	-	-	-	-	-	-	-	-	-	-	-	-	-	-	-	-	-	-	-	-	-	-	-	-	-	-	-	-	-	-	-	-	-	-	-	-	-	-
-	-	-	-	-	-	-	-	-	-	-	-	-	-	-	-	-	-	-	-	-	-	-	-	-	-	-	-	-	-	-	-	-	-	-	-	-	-	-	-	-	-	-	-	-	-	-
-	-	-	-	-	-	-	-	-	-	-	-	-	-	-	-	-	-	-	-	-	-	-	-	-	-	-	-	-	-	-	-	-	-	-	-	-	-	-	-	-	-	-	-	-	-	-
-	-	-	-	-	-	-	-	-	-	-	-	-	-	-	-	-	-	-	-	-	-	-	-	-	-	-	-	-	-	-	-	-	-	-	-	-	-	-	-	-	-	-	-	-	-	-
-	-	-	-	-	-	-	-	-	-	-	-	-	-	-	-	-	-	-	-	-	-	-	-	-	-	-	-	-	-	-	-	-	-	-	-	-	-	-	-	-	-	-	-	-	-	-
-	-	-	-	-	-	-	-	-	-	-	-	-	-	-	-	-	-	-	-	-	-	-	-	-	-	-	-	-	-	-	-	-	-	-	-	-	-	-	-	-	-	-	-	-	-	-
-	-	-	-	-	-	-	-	-	-	-	-	-	-	-	-	-	-	-	-	-	-	-	-	-	-	-	-	-	-	-	-	-	-	-	-	-	-	-	-	-	-	-	-	-	-	-
-	-	-	-	-	-	-	-	-	-	-	-	-	-	-	-	-	-	-	-	-	-	-	-	-	-	-	-	-	-	-	-	-	-	-	-	-	-	-	-	-	-	-	-	-	-	-
-	-	-	-	-	-	-	-	-	-	-	-	-	-	-	-	-	-	-	-	-	-	-	-	-	-	-	-	-	-	-	-	-	-	-	-	-	-	-	-	-	-	-	-	-	-	-
-	-	-	-	-	-	-	-	-	-	-	-	-	-	-	-	-	-	-	-	-	-	-	-	-	-	-	-	-	-	-	-	-	-	-	-	-	-	-	-	-	-	-	-	-	-	-
-	-	-	-	-	-	-	-	-	-	-	-	-	-	-	-	-	-	-	-	-	-	-	-	-	-	-	-	-	-	-	-	-	-	-	-	-	-	-	-	-	-	-	-	-	-	-
-	-	-	-	-	-	-	-	-	-	-	-	-	-	-	-	-	-	-	-	-	-	-	-	-	-	-	-	-	-	-	-	-	-	-	-	-	-	-	-	-	-	-	-	-	-	-
-	-	-	-	-	-	-	-	-	-	-	-	-	-	-	-	-	-	-	-	-	-	-	-	-	-	-	-	-	-	-	-	-	-	-	-	-	-	-	-	-	-	-	-	-	-	-
-	-	-	-	-	-	-	-	-	-	-	-	-	-	-	-	-	-	-	-	-	-	-	-	-	-	-	-	-	-	-	-	-	-	-	-	-	-	-	-	-	-	-	-	-	-	-
-	-	-	-	-	-	-	-	-	-	-	-	-	-	-	-	-	-	-	-	-	-	-	-	-	-	-	-	-	-	-	-	-	-	-	-	-	-	-	-	-	-	-	-	-	-	-
-	-	-	-	-	-	-	-	-	-	-	-	-	-	-	-	-	-	-	-	-	-	-	-	-	-	-	-	-	-	-	-	-	-	-	-	-	-	-	-	-	-	-	-	-	-	-
-	-	-	-	-	-	-	-	-	-	-	-	-	-	-	-	-	-	-	-	-	-	-	-	-	-	-	-	-	-	-	-	-	-	-	-	-	-	-	-	-	-	-	-	-	-	-
-	-	-	-	-	-	-	-	-	-	-	-	-	-	-	-	-	-	-	-	-	-	-	-	-	-	-	-	-	-	-	-	-	-	-	-	-	-	-	-	-	-	-	-	-	-	-
-	-	-	-	-	-	-	-	-	-	-	-	-	-	-	-	-	-	-	-	-	-	-	-	-	-	-	-	-	-	-	-	-	-	-	-	-	-	-	-	-	-	-	-	-	-	-
-	-	-	-	-	-	-	-	-	-	-	-	-	-	-	-	-	-	-	-	-	-	-	-	-	-	-	-	-	-	-	-	-	-	-	-	-	-	-	-	-	-	-	-	-	-	-
-	-	-	-	-	-	-	-	-	-	-	-	-	-	-	-	-	-	-	-	-	-	-	-	-	-	-	-	-	-	-	-	-	-	-	-	-	-	-	-	-	-	-	-	-	-	-
-	-	-	-	-	-	-	-	-	-	-	-	-	-	-	-	-	-	-	-	-	-	-	-	-	-	-	-	-	-	-	-	-	-	-	-	-	-	-	-	-	-	-	-	-	-	-
-	-	-	-	-	-	-	-	-	-	-	-	-	-	-	-	-	-	-	-	-	-	-	-	-	-	-	-	-	-	-	-	-	-	-	-	-	-	-	-	-	-	-	-	-	-	-
-	-	-	-	-	-	-	-	-	-	-	-	-	-	-	-	-	-	-	-	-	-	-	-	-	-	-	-	-	-	-	-	-	-	-	-	-	-	-	-	-	-	-	-	-	-	-
-	-	-	-	-	-	-	-	-	-	-	-	-	-	-	-	-	-	-	-	-	-	-	-	-	-	-	-	-	-	-	-	-	-	-	-	-	-	-	-	-	-	-	-	-	-	-
-	-	-	-	-	-	-	-	-	-	-	-	-	-	-	-	-	-	-	-	-	-	-	-	-	-	-	-	-	-	-	-	-	-	-	-	-	-	-	-	-	-	-	-	-	-	-
-	-	-	-	-	-	-	-	-	-	-	-	-	-	-	-	-	-	-	-	-	-	-	-	-	-	-	-	-	-	-	-	-	-	-	-	-	-	-	-	-	-	-	-	-	-	-
-	-	-	-	-	-	-	-	-	-	-	-	-	-	-	-	-	-	-	-	-	-	-	-	-	-	-	-	-	-	-	-	-	-	-	-	-	-	-	-	-	-	-	-	-	-	-
-	-	-	-	-	-	-	-	-	-	-	-	-	-	-	-	-	-	-	-	-	-	-	-	-	-	-	-	-	-	-	-	-	-	-	-	-	-	-	-	-	-	-	-	-	-	-
-	-	-	-	-	-	-	-	-	-	-	-	-	-	-	-	-	-	-	-	-	-	-	-	-	-	-	-	-	-	-	-	-	-	-	-	-	-	-	-	-	-	-	-	-	-	-
-	-	-	-	-	-	-	-	-	-	-	-	-	-	-	-	-	-	-	-	-	-	-	-	-	-	-	-	-	-	-	-	-	-	-	-	-	-	-	-	-	-	-	-	-	-	-
-	-	-	-	-	-	-	-	-	-	-	-	-	-	-	-	-	-	-	-	-	-	-	-	-	-	-	-	-	-	-	-	-	-	-	-	-	-	-	-	-	-	-	-	-	-	-
-	-	-	-	-	-	-	-	-	-	-	-	-	-	-	-	-	-	-	-	-	-	-	-	-	-	-	-	-	-	-	-	-	-	-	-	-	-	-	-	-	-	-	-	-	-	-
-	-	-	-	-	-	-	-	-	-	-	-	-	-	-	-	-	-	-	-	-	-	-	-	-	-	-	-	-	-	-	-	-	-	-	-	-	-	-	-	-	-	-	-	-	-	-
-	-	-	-	-	-	-	-	-	-	-	-	-	-	-	-	-	-	-	-	-	-	-	-	-	-	-	-	-	-	-	-	-	-	-	-	-	-	-	-	-	-	-	-	-	-	-
-	-	-	-	-	-	-	-	-	-	-	-	-	-	-	-	-	-	-	-	-	-	-	-	-	-	-	-	-	-	-	-	-	-	-	-	-	-	-	-	-	-	-	-	-	-	-
-	-	-	-	-	-	-	-	-	-	-	-	-	-	-	-	-	-	-	-	-	-	-	-	-	-	-	-	-	-	-	-	-	-	-	-	-	-	-	-	-	-	-	-	-	-	-
-	-	-	-	-	-	-	-	-	-	-	-	-	-	-	-	-	-	-	-	-	-	-	-	-	-	-	-	-	-	-	-	-	-	-	-	-	-	-	-	-	-	-	-	-	-	-
-	-	-	-	-	-	-	-	-	-	-	-	-	-	-	-	-	-	-	-	-	-	-	-	-	-	-	-	-	-	-	-	-	-	-	-	-	-	-	-	-	-	-	-	-	-	-
-	-	-	-	-	-	-	-	-	-	-	-	-	-	-	-	-	-	-	-	-	-	-	-	-	-	-	-	-	-	-	-	-	-	-	-	-	-	-	-	-	-	-	-	-	-	-
-	-	-	-	-	-	-	-	-	-	-	-	-	-	-	-	-	-	-	-	-	-	-	-	-	-	-	-	-	-	-	-	-	-	-	-	-	-	-	-	-	-	-	-	-	-	-
-	-	-	-	-	-	-	-	-	-	-	-	-	-	-	-	-	-	-	-	-	-	-	-	-	-	-	-	-	-	-	-	-	-	-	-	-	-	-	-	-	-	-	-	-	-	-
-	-	-	-	-	-	-	-	-	-	-	-	-	-	-	-	-	-	-	-	-	-	-	-	-	-	-	-	-	-	-	-	-	-	-	-	-	-	-	-	-	-	-	-	-	-	-
-	-	-	-	-	-	-	-	-	-	-	-	-	-	-	-	-	-	-	-	-	-	-	-	-	-	-	-	-	-	-	-	-	-	-	-	-	-	-	-	-	-	-	-	-	-	-
-	-	-	-	-	-	-	-	-	-	-	-	-	-	-	-	-	-	-	-	-	-	-	-	-	-	-	-	-	-	-	-	-	-	-	-	-	-	-	-	-	-	-	-	-	-	-
-	-	-	-	-	-	-	-	-	-	-	-	-	-	-	-	-	-	-	-	-	-	-	-	-	-	-	-	-	-	-	-	-	-	-	-	-	-	-	-	-	-	-	-	-	-	-
-	-	-	-	-	-	-	-	-	-	-	-	-	-	-	-	-	-	-	-	-	-	-	-	-	-	-	-	-	-	-	-	-	-	-	-	-	-	-	-	-	-	-	-	-	-	-
-	-	-	-	-	-	-	-	-	-	-	-	-	-	-	-	-	-	-	-	-	-	-	-	-	-	-	-	-	-	-	-	-	-	-	-	-	-	-	-	-	-	-	-	-	-	-
-	-	-	-	-	-	-	-	-	-	-	-	-	-	-	-	-	-	-	-	-	-	-	-	-	-	-	-	-	-	-	-	-	-	-	-	-	-	-	-	-	-	-	-	-	-	-
-	-	-	-	-	-	-	-	-	-	-	-	-	-	-	-	-	-	-	-	-	-	-	-	-	-	-	-	-	-	-	-	-	-	-	-	-	-	-	-	-	-	-	-	-	-	-
-	-	-	-	-	-	-	-	-	-	-	-	-	-	-	-	-	-	-	-	-	-	-	-	-	-	-	-	-	-	-	-	-	-	-	-	-	-	-	-	-	-	-	-	-	-	-
-	-	-	-	-	-	-	-	-	-	-	-	-	-	-	-	-	-	-	-	-	-	-	-	-	-	-	-	-	-	-	-	-	-	-	-	-	-	-	-	-	-	-	-	-	-	-
-	-	-	-	-	-	-	-	-	-	-	-	-	-	-	-	-	-	-	-	-	-	-	-	-	-	-	-	-	-	-	-	-	-	-	-	-	-	-	-	-	-	-	-	-	-	-
-	-	-	-	-	-	-	-	-	-	-	-	-	-	-	-	-	-	-	-	-	-	-	-	-	-	-	-	-	-	-	-	-	-	-	-	-	-	-	-	-	-	-	-	-	-	-
-	-	-	-	-	-	-	-	-	-	-	-	-	-	-	-	-	-	-	-	-	-	-	-	-	-	-	-	-	-	-	-	-	-	-	-	-	-	-	-	-	-	-	-	-	-	-
-	-	-	-	-	-	-	-	-	-	-	-	-	-	-	-	-	-	-	-	-	-	-	-	-	-	-	-	-	-	-	-	-	-	-	-	-	-	-	-	-	-	-	-	-	-	-
-	-	-	-	-	-	-	-	-	-	-	-	-	-	-	-	-	-	-	-	-	-	-	-	-	-	-	-	-	-	-	-	-	-	-	-	-	-	-	-	-	-	-	-	-	-	-
-	-	-	-	-	-	-	-	-	-	-	-	-	-	-	-	-	-	-	-	-	-	-	-	-	-	-	-	-	-	-	-	-	-	-	-	-	-	-	-	-	-	-	-	-	-	-
-	-	-	-	-	-	-	-	-	-	-	-	-	-	-	-	-	-	-	-	-	-	-	-	-	-	-	-	-	-	-	-	-	-	-	-	-	-	-	-	-	-	-	-	-	-	-
-	-	-	-	-	-	-	-	-	-	-	-	-	-	-	-	-	-	-	-	-	-	-	-	-	-	-	-	-	-	-	-	-	-	-	-	-	-	-	-	-	-	-	-	-	-	-
-	-	-	-	-	-	-	-	-	-	-	-	-	-	-	-	-	-	-	-	-	-	-	-	-	-	-	-	-	-	-	-	-	-	-	-	-	-	-	-	-	-	-	-	-	-	-
-	-	-	-	-	-	-	-	-	-	-	-	-	-	-	-	-	-	-	-	-	-	-	-	-	-	-	-	-	-	-	-	-	-	-	-	-	-	-	-	-	-	-	-	-	-	-
-	-	-	-	-	-	-	-	-	-	-	-	-	-	-	-	-	-	-	-	-	-	-	-	-	-	-	-	-	-	-	-	-	-	-	-	-	-	-	-	-	-	-	-	-	-	-
-	-	-	-	-	-	-	-	-	-	-	-	-	-	-	-	-	-	-	-	-	-	-	-	-	-	-	-	-	-	-	-	-	-	-	-	-	-	-	-	-	-	-	-	-	-	-
-	-	-	-	-	-	-	-	-	-	-	-	-	-	-	-	-	-	-	-	-	-	-	-	-	-	-	-	-	-	-	-	-	-	-	-	-	-	-	-	-	-	-	-	-	-	-
-	-	-	-	-	-	-	-	-	-	-	-	-	-	-	-	-	-	-	-	-	-	-	-	-	-	-	-	-	-	-	-	-	-	-	-	-	-	-	-	-	-	-	-	-	-	-
-	-	-	-	-	-	-	-	-	-	-	-	-	-	-	-	-	-	-	-	-	-	-	-	-	-	-	-	-	-	-	-	-	-	-	-	-	-	-	-	-	-	-	-	-	-	-
-	-	-	-	-	-	-	-	-	-	-	-	-	-	-	-	-	-	-	-	-	-	-	-	-	-	-	-	-	-	-	-	-	-	-	-	-	-	-	-	-	-	-	-	-	-	-
-	-	-	-	-	-	-	-	-	-	-	-	-	-	-	-	-	-	-	-	-	-	-	-	-	-	-	-	-	-	-	-	-	-	-	-	-	-	-	-	-	-	-	-	-	-	-
-	-	-	-	-	-	-	-	-	-	-	-	-	-	-	-	-	-	-	-	-	-	-	-	-	-	-	-	-	-	-	-	-	-	-	-	-	-	-	-	-	-	-	-	-	-	-
-	-	-	-	-	-	-	-	-	-	-	-	-	-	-	-	-	-	-	-	-	-	-	-	-	-	-	-	-	-	-	-	-	-	-	-	-	-	-	-	-	-	-	-	-	-	-
-	-	-	-	-	-	-	-	-	-	-	-	-	-	-	-	-	-	-	-	-	-	-	-	-	-	-	-	-	-	-	-	-	-	-	-	-	-	-	-	-	-	-	-	-	-	-
-	-	-	-	-	-	-	-	-	-	-	-	-	-	-	-	-	-	-	-	-	-	-	-	-	-	-	-	-	-	-	-	-	-	-	-	-	-	-	-	-	-	-	-	-	-	-
-	-	-	-	-	-	-	-	-	-	-	-	-	-	-	-	-	-	-	-	-	-	-	-	-	-	-	-	-	-	-	-	-	-	-	-	-	-	-	-	-	-	-	-	-	-	-
-	-	-	-	-	-	-	-	-	-	-	-	-	-	-	-	-	-	-	-	-	-	-	-	-	-	-	-	-	-	-	-	-	-	-	-	-	-	-	-	-	-	-	-	-	-	-
-	-	-	-	-	-	-	-	-	-	-	-	-	-	-	-	-	-	-	-	-	-	-	-	-	-	-	-	-	-	-	-	-	-	-	-	-	-	-	-	-	-	-	-	-	-	-
-	-	-	-	-	-	-	-	-	-	-	-	-	-	-	-	-	-	-	-	-	-	-	-	-	-	-	-	-	-	-	-	-	-	-	-	-	-	-	-	-	-	-	-	-	-	-
-	-	-	-	-	-	-	-	-	-	-	-	-	-	-	-	-	-	-	-	-	-	-	-	-	-	-	-	-	-	-	-	-	-	-	-	-	-	-	-	-	-	-	-	-	-	-
-	-	-	-	-	-	-	-	-	-	-	-	-	-	-	-	-	-	-	-	-	-	-	-	-	-	-	-	-	-	-	-	-	-	-	-	-	-	-	-	-	-	-	-	-	-	-
-	-	-	-	-	-	-	-	-	-	-	-	-	-	-	-	-	-	-	-	-	-	-	-	-	-	-	-	-	-	-	-	-	-	-	-	-	-	-	-	-	-	-	-	-	-	-
-	-	-	-	-	-	-	-	-	-	-	-	-	-	-	-	-	-	-	-	-	-	-	-	-	-	-	-	-	-	-	-	-	-	-	-	-	-	-	-	-	-	-	-	-	-	-
-	-	-	-	-	-	-	-	-	-	-	-	-	-	-	-	-	-	-	-	-	-	-	-	-	-	-	-	-	-	-	-	-	-	-	-	-	-	-	-	-	-	-	-	-	-	-
-	-	-	-	-	-	-	-	-	-	-	-	-	-	-	-	-	-	-	-	-	-	-	-	-	-	-	-	-	-	-	-	-	-	-	-	-	-	-	-	-	-	-	-	-	-	-
-	-	-	-	-	-	-	-	-	-	-	-	-	-	-	-	-	-	-	-	-	-	-	-	-	-	-	-	-	-	-	-	-	-	-	-	-	-	-	-	-	-	-	-	-	-	-
-	-	-	-	-	-	-	-	-	-	-	-	-	-	-	-	-	-	-	-	-	-	-	-	-	-	-	-	-	-	-	-	-	-	-	-	-	-	-	-	-	-	-	-	-	-	-
-	-	-	-	-	-	-	-	-	-	-	-	-	-	-	-	-	-	-	-	-	-	-	-	-	-	-	-	-	-	-	-	-	-	-	-	-	-	-	-	-	-	-	-	-	-	-
-	-	-	-	-	-	-	-	-	-	-	-	-	-	-	-	-	-	-	-	-	-	-	-	-	-	-	-	-	-	-	-	-	-	-	-	-	-	-	-	-	-	-	-	-	-	-
-	-	-	-	-	-	-	-	-	-	-	-	-	-	-	-	-	-	-	-	-	-	-	-	-	-	-	-	-	-	-	-	-	-	-	-	-	-	-	-	-	-	-	-	-	-	-
-	-	-	-	-	-	-	-	-	-	-	-	-	-	-	-	-	-	-	-	-	-	-	-	-	-	-	-	-	-	-	-	-	-	-	-	-	-	-	-	-	-	-	-	-	-	-
-	-	-	-	-	-	-	-	-	-	-	-	-	-	-	-	-	-	-	-	-	-	-	-	-	-	-	-	-	-	-	-	-	-	-	-	-	-	-	-	-	-	-	-	-	-	-
-	-	-	-	-	-	-	-	-	-	-	-	-	-	-	-	-	-	-	-	-	-	-	-	-	-	-	-	-	-	-	-	-	-	-	-	-	-	-	-	-	-	-	-	-	-	-
-	-	-	-	-	-	-	-	-	-	-	-	-	-	-	-	-	-	-	-	-	-	-	-	-	-	-	-	-	-	-	-	-	-	-	-	-	-	-	-	-	-	-	-	-	-	-
-	-	-	-	-	-	-	-	-	-	-	-	-	-	-	-	-	-	-	-	-	-	-	-	-	-	-	-	-	-	-	-	-	-	-	-	-	-	-	-	-	-	-	-	-	-	-
-	-	-	-	-	-	-	-	-	-	-	-	-	-	-	-	-	-	-	-	-	-	-	-	-	-	-	-	-	-	-	-	-	-	-	-	-	-	-	-	-	-	-	-	-	-	-
-	-	-	-	-	-	-	-	-	-	-	-	-	-	-	-	-	-	-	-	-	-	-	-	-	-	-	-	-	-	-	-	-	-	-	-	-	-	-	-	-	-	-	-	-	-	-
-	-	-	-	-	-	-	-	-	-	-	-	-	-	-	-	-	-	-	-	-	-	-	-	-	-	-	-	-	-	-	-	-	-	-	-	-	-	-	-	-	-	-	-	-	-	-
-	-	-	-	-	-	-	-	-	-	-	-	-	-	-	-	-	-	-	-	-	-	-	-	-	-	-	-	-	-	-	-	-	-	-	-	-	-	-	-	-	-	-	-	-	-	-
-	-	-	-	-	-	-	-	-	-	-	-	-	-	-	-	-	-	-	-	-	-	-	-	-	-	-	-	-	-	-	-	-	-	-	-	-	-	-	-	-	-	-	-	-	-	-
-	-	-	-	-	-	-	-	-	-	-	-	-	-	-	-	-	-	-	-	-	-	-	-	-	-	-	-	-	-	-	-	-	-	-	-	-	-	-	-	-	-	-	-	-	-	-
-	-	-	-	-	-	-	-	-	-	-	-	-	-	-	-	-	-	-	-	-	-	-	-	-	-	-	-	-	-	-	-	-	-	-	-	-	-	-	-	-	-	-	-	-	-	-
-	-	-	-	-	-	-	-	-	-	-	-	-	-	-	-	-	-	-	-	-	-	-	-	-	-	-	-	-	-	-	-	-	-	-	-	-	-	-	-	-	-	-	-	-	-	-
-	-	-	-	-	-	-	-	-	-	-	-	-	-	-	-	-	-	-	-	-	-	-	-	-	-	-	-	-	-	-	-	-	-	-	-	-	-	-	-	-	-	-	-	-	-	-
-	-	-	-	-	-	-	-	-	-	-	-	-	-	-	-	-	-	-	-	-	-	-	-	-	-	-	-	-	-	-	-	-	-	-	-	-	-	-	-	-	-	-	-	-	-	-
-	-	-	-	-	-	-	-	-	-	-	-	-	-	-	-	-	-	-	-	-	-	-	-	-	-	-	-	-	-	-	-	-	-	-	-	-	-	-	-	-	-	-	-	-	-	-
-	-	-	-	-	-	-	-	-	-	-	-	-	-	-	-	-	-	-	-	-	-	-	-	-	-	-	-	-	-	-	-	-	-	-	-	-	-	-	-	-	-	-	-	-	-	-
-	-	-	-	-	-	-	-	-	-	-	-	-	-	-	-	-	-	-	-	-	-	-	-	-	-	-	-	-	-	-	-	-	-	-	-	-	-	-	-	-	-	-	-	-	-	-
-	-	-	-	-	-	-	-	-	-	-	-	-	-	-	-	-	-	-	-	-	-	-	-	-	-	-	-	-	-	-	-	-	-	-	-	-	-	-	-	-	-	-	-	-	-	-
-	-	-	-	-	-	-	-	-	-	-	-	-	-	-	-	-	-	-	-	-	-	-	-	-	-	-	-	-	-	-	-	-	-	-	-	-	-	-	-	-	-	-	-	-	-	-
-	-	-	-	-	-	-	-	-	-	-	-	-	-	-	-	-	-	-	-	-	-	-	-	-	-	-	-	-	-	-	-	-	-	-	-	-	-	-	-	-	-	-	-	-	-	-
-	-	-	-	-	-	-	-	-	-	-	-	-	-	-	-	-	-	-	-	-	-	-	-	-	-	-	-	-	-	-	-	-	-	-	-	-	-	-	-	-	-	-	-	-	-	-
-	-	-	-	-	-	-	-	-	-	-	-	-	-	-	-	-	-	-	-	-	-	-	-	-	-	-	-	-	-	-	-	-	-	-	-	-	-	-	-	-	-	-	-	-	-	-
-	-	-	-	-	-	-	-	-	-	-	-	-	-	-	-	-	-	-	-	-	-	-	-	-	-	-	-	-	-	-	-	-	-	-	-	-	-	-	-	-	-	-	-	-	-	-
-	-	-	-	-	-	-	-	-	-	-	-	-	-	-	-	-	-	-	-	-	-	-	-	-	-	-	-	-	-	-	-	-	-	-	-	-	-	-	-	-	-	-	-	-	-	-
-	-	-	-	-	-	-	-	-	-	-	-	-	-	-	-	-	-	-	-	-	-	-	-	-	-	-	-	-	-	-	-	-	-	-	-	-	-	-	-	-	-	-	-	-	-	-
-	-	-	-	-	-	-	-	-	-	-	-	-	-	-	-	-	-	-	-	-	-	-	-	-	-	-	-	-	-	-	-	-	-	-	-	-	-	-	-	-	-	-	-	-	-	-
-	-	-	-	-	-	-	-	-	-	-	-	-	-	-	-	-	-	-	-	-	-	-	-	-	-	-	-	-	-	-	-	-	-	-	-	-	-	-	-	-	-	-	-	-	-	-
-	-	-	-	-	-	-	-	-	-	-	-	-	-	-	-	-	-	-	-	-	-	-	-	-	-	-	-	-	-	-	-	-	-	-	-	-	-	-	-	-	-	-	-	-	-	-
-	-	-	-	-	-	-	-	-	-	-	-	-	-	-	-	-	-	-	-	-	-	-	-	-	-	-	-	-	-	-	-	-	-	-	-	-	-	-	-	-	-	-	-	-	-	-
-	-	-	-	-	-	-	-	-	-	-	-	-	-	-	-	-	-	-	-	-	-	-	-	-	-	-	-	-	-	-	-	-	-	-	-	-	-	-	-	-	-	-	-	-	-	-
-	-	-	-	-	-	-	-	-	-	-	-	-	-	-	-	-	-	-	-	-	-	-	-	-	-	-	-	-	-	-	-	-	-	-	-	-	-	-	-	-	-	-	-	-	-	-
-	-	-	-	-	-	-	-	-	-	-	-	-	-	-	-	-	-	-	-	-	-	-	-	-	-	-	-	-	-	-	-	-	-	-	-	-	-	-	-	-	-	-	-	-	-	-
-	-	-	-	-	-	-	-	-	-	-	-	-	-	-	-	-	-	-	-	-	-	-	-	-	-	-	-	-	-	-	-	-	-	-	-	-	-	-	-	-	-	-	-	-	-	-
-	-	-	-	-	-	-	-	-	-	-	-	-	-	-	-	-	-	-	-	-	-	-	-	-	-	-	-	-	-	-	-	-	-	-	-	-	-	-	-	-	-	-	-	-	-	-
-	-	-	-	-	-	-	-	-	-	-	-	-	-	-	-	-	-	-	-	-	-	-	-	-	-	-	-	-	-	-	-	-	-	-	-	-	-	-	-	-	-	-	-	-	-	-
-	-	-	-	-	-	-	-	-	-	-	-	-	-	-	-	-	-	-	-	-	-	-	-	-	-	-	-	-	-	-	-	-	-	-	-	-	-	-	-	-	-	-	-	-	-	-
-	-	-	-	-	-	-	-	-	-	-	-	-	-	-	-	-	-	-	-	-	-	-	-	-	-	-	-	-	-	-	-	-	-	-	-	-	-	-	-	-	-	-	-	-	-	-
-	-	-	-	-	-	-	-	-	-	-	-	-	-	-	-	-	-	-	-	-	-	-	-	-	-	-	-	-	-	-	-	-	-	-	-	-	-	-	-	-	-	-	-	-	-	-
-	-	-	-	-	-	-	-	-	-	-	-	-	-	-	-	-	-	-	-	-	-	-	-	-	-	-	-	-	-	-	-	-	-	-	-	-	-	-	-	-	-	-	-	-	-	-
-	-	-	-	-	-	-	-	-	-	-	-	-	-	-	-	-	-	-	-	-	-	-	-	-	-	-	-	-	-	-	-	-	-	-	-	-	-	-	-	-	-	-	-	-	-	-
-	-	-	-	-	-	-	-	-	-	-	-	-	-	-	-	-	-	-	-	-	-	-	-	-	-	-	-	-	-	-	-	-	-	-	-	-	-	-	-	-	-	-	-	-	-	-
-	-	-	-	-	-	-	-	-	-	-	-	-	-	-	-	-	-	-	-	-	-	-	-	-	-	-	-	-	-	-	-	-	-	-	-	-	-	-	-	-	-	-	-	-	-	-
-	-	-	-	-	-	-	-	-	-	-	-	-	-	-	-	-	-	-	-	-	-	-	-	-	-	-	-	-	-	-	-	-	-	-	-	-	-	-	-	-	-	-	-	-	-	-
-	-	-	-	-	-	-	-	-	-	-	-	-	-	-	-	-	-	-	-	-	-	-	-	-	-	-	-	-	-	-	-	-	-	-	-	-	-	-	-	-	-	-	-	-	-	-
-	-	-	-	-	-	-	-	-	-	-	-	-	-	-	-	-	-	-	-	-	-	-	-	-	-	-	-	-	-	-	-	-	-	-	-	-	-	-	-	-	-	-	-	-	-	-
-	-	-	-	-	-	-	-	-	-	-	-	-	-	-	-	-	-	-	-	-	-	-	-	-	-	-	-	-	-	-	-	-	-	-	-	-	-	-	-	-	-	-	-	-	-	-
-	-	-	-	-	-	-	-	-	-	-	-	-	-	-	-	-	-	-	-	-	-	-	-	-	-	-	-	-	-	-	-	-	-	-	-	-	-	-	-	-	-	-	-	-	-	-
-	-	-	-	-	-	-	-	-	-	-	-	-	-	-	-	-	-	-	-	-	-	-	-	-	-	-	-	-	-	-	-	-	-	-	-	-	-	-	-	-	-	-	-	-	-	-
-	-	-	-	-	-	-	-	-	-	-	-	-	-	-	-	-	-	-	-	-	-	-	-	-	-	-	-	-	-	-	-	-	-	-	-	-	-	-	-	-	-	-	-	-	-	-
-	-	-	-	-	-	-	-	-	-	-	-	-	-	-	-	-	-	-	-	-	-	-	-	-	-	-	-	-	-	-	-	-	-	-	-	-	-	-	-	-	-	-	-	-	-	-
-	-	-	-	-	-	-	-	-	-	-	-	-	-	-	-	-	-	-	-	-	-	-	-	-	-	-	-	-	-	-	-	-	-	-	-	-	-	-	-	-	-	-	-	-	-	-
-	-	-	-	-	-	-	-	-	-	-	-	-	-	-	-	-	-	-	-	-	-	-	-	-	-	-	-	-	-	-	-	-	-	-	-	-	-	-	-	-	-	-	-	-	-	-
-	-	-	-	-	-	-	-	-	-	-	-	-	-	-	-	-	-	-	-	-	-	-	-	-	-	-	-	-	-	-	-	-	-	-	-	-	-	-	-	-	-	-	-	-	-	-
-	-	-	-	-	-	-	-	-	-	-	-	-	-	-	-	-	-	-	-	-	-	-	-	-	-	-	-	-	-	-	-	-	-	-	-	-	-	-	-	-	-	-	-	-	-	-
-	-	-	-	-	-	-	-	-	-	-	-	-	-	-	-	-	-	-	-	-	-	-	-	-	-	-	-	-	-	-	-	-	-	-	-	-	-	-	-	-	-	-	-	-	-	-
-	-	-	-	-	-	-	-	-	-	-	-	-	-	-	-	-	-	-	-	-	-	-	-	-	-	-	-	-	-	-	-	-	-	-	-	-	-	-	-	-	-	-	-	-	-	-
-	-	-	-	-	-	-	-	-	-	-	-	-	-	-	-	-	-	-	-	-	-	-	-	-	-	-	-	-	-	-	-	-	-	-	-	-	-	-	-	-	-	-	-	-	-	-
-	-	-	-	-	-	-	-	-	-	-	-	-	-	-	-	-	-	-	-	-	-	-	-	-	-	-	-	-	-	-	-	-	-	-	-	-	-	-	-	-	-	-	-	-	-	-
-	-	-	-	-	-	-	-	-	-	-	-	-	-	-	-	-	-	-	-	-	-	-	-	-	-	-	-	-	-	-	-	-	-	-	-	-	-	-	-	-	-	-	-	-	-	-
-	-	-	-	-	-	-	-	-	-	-	-	-	-	-	-	-	-	-	-	-	-	-	-	-	-	-	-	-	-	-	-	-	-	-	-	-	-	-	-	-	-	-	-	-	-	-
-	-	-	-	-	-	-	-	-	-	-	-	-	-	-	-	-	-	-	-	-	-	-	-	-	-	-	-	-	-	-	-	-	-	-	-	-	-	-	-	-	-	-	-	-	-	-
-	-	-	-	-	-	-	-	-	-	-	-	-	-	-	-	-	-	-	-	-	-	-	-	-	-	-	-	-	-	-	-	-	-	-	-	-	-	-	-	-	-	-	-	-	-	-
-	-	-	-	-	-	-	-	-	-	-	-	-	-	-	-	-	-	-	-	-	-	-	-	-	-	-	-	-	-	-	-	-	-	-	-	-	-	-	-	-	-	-	-	-	-	-
-	-	-	-	-	-	-	-	-	-	-	-	-	-	-	-	-	-	-	-	-	-	-	-	-	-	-	-	-	-	-	-	-	-	-	-	-	-	-	-	-	-	-	-	-	-	-
-	-	-	-	-	-	-	-	-	-	-	-	-	-	-	-	-	-	-	-	-	-	-	-	-	-	-	-	-	-	-	-	-	-	-	-	-	-	-	-	-	-	-	-	-	-	-
-	-	-	-	-	-	-	-	-	-	-	-	-	-	-	-	-	-	-	-	-	-	-	-	-	-	-	-	-	-	-	-	-	-	-	-	-	-	-	-	-	-	-	-	-	-	-
-	-	-	-	-	-	-	-	-	-	-	-	-	-	-	-	-	-	-	-	-	-	-	-	-	-	-	-	-	-	-	-	-	-	-	-	-	-	-	-	-	-	-	-	-	-	-
-	-	-	-	-	-	-	-	-	-	-	-	-	-	-	-	-	-	-	-	-	-	-	-	-	-	-	-	-	-	-	-	-	-	-	-	-	-	-	-	-	-	-	-	-	-	-
-	-	-	-	-	-	-	-	-	-	-	-	-	-	-	-	-	-	-	-	-	-	-	-	-	-	-	-	-	-	-	-	-	-	-	-	-	-	-	-	-	-	-	-	-	-	-
-	-	-	-	-	-	-	-	-	-	-	-	-	-	-	-	-	-	-	-	-	-	-	-	-	-	-	-	-	-	-	-	-	-	-	-	-	-	-	-	-	-	-	-	-	-	-
-	-	-	-	-	-	-	-	-	-	-	-	-	-	-	-	-	-	-	-	-	-	-	-	-	-	-	-	-	-	-	-	-	-	-	-	-	-	-	-	-	-	-	-	-	-	-
-	-	-	-	-	-	-	-	-	-	-	-	-	-	-	-	-	-	-	-	-	-	-	-	-	-	-	-	-	-	-	-	-	-	-	-	-	-	-	-	-	-	-	-	-	-	-
-	-	-	-	-	-	-	-	-	-	-	-	-	-	-	-	-	-	-	-	-	-	-	-	-	-	-	-	-	-	-	-	-	-	-	-	-	-	-	-	-	-	-	-	-	-	-
-	-	-	-	-	-	-	-	-	-	-	-	-	-	-	-	-	-	-	-	-	-	-	-	-	-	-	-	-	-	-	-	-	-	-	-	-	-	-	-	-	-	-	-	-	-	-
-	-	-	-	-	-	-	-	-	-	-	-	-	-	-	-	-	-	-	-	-	-	-	-	-	-	-	-	-	-	-	-	-	-	-	-	-	-	-	-	-	-	-	-	-	-	-
-	-	-	-	-	-	-	-	-	-	-	-	-	-	-	-	-	-	-	-	-	-	-	-	-	-	-	-	-	-	-	-	-	-	-	-	-	-	-	-	-	-	-	-	-	-	-
-	-	-	-	-	-	-	-	-	-	-	-	-	-	-	-	-	-	-	-	-	-	-	-	-	-	-	-	-	-	-	-	-	-	-	-	-	-	-	-	-	-	-	-	-	-	-
-	-	-	-	-	-	-	-	-	-	-	-	-	-	-	-	-	-	-	-	-	-	-	-	-	-	-	-	-	-	-	-	-	-	-	-	-	-	-	-	-	-	-	-	-	-	-
-	-	-	-	-	-	-	-	-	-	-	-	-	-	-	-	-	-	-	-	-	-	-	-	-	-	-	-	-	-	-	-	-	-	-	-	-	-	-	-	-	-	-	-	-	-	-
-	-	-	-	-	-	-	-	-	-	-	-	-	-	-	-	-	-	-	-	-	-	-	-	-	-	-	-	-	-	-	-	-	-	-	-	-	-	-	-	-	-	-	-	-	-	-
-	-	-	-	-	-	-	-	-	-	-	-	-	-	-	-	-	-	-	-	-	-	-	-	-	-	-	-	-	-	-	-	-	-	-	-	-	-	-	-	-	-	-	-	-	-	-
-	-	-	-	-	-	-	-	-	-	-	-	-	-	-	-	-	-	-	-	-	-	-	-	-	-	-	-	-	-	-	-	-	-	-	-	-	-	-	-	-	-	-	-	-	-	-
-	-	-	-	-	-	-	-	-	-	-	-	-	-	-	-	-	-	-	-	-	-	-	-	-	-	-	-	-	-	-	-	-	-	-	-	-	-	-	-	-	-	-	-	-	-	-
-	-	-	-	-	-	-	-	-	-	-	-	-	-	-	-	-	-	-	-	-	-	-	-	-	-	-	-	-	-	-	-	-	-	-	-	-	-	-	-	-	-	-	-	-	-	-
-	-	-	-	-	-	-	-	-	-	-	-	-	-	-	-	-	-	-	-	-	-	-	-	-	-	-	-	-	-	-	-	-	-	-	-	-	-	-	-	-	-	-	-	-	-	-
-	-	-	-	-	-	-	-	-	-	-	-	-	-	-	-	-	-	-	-	-	-	-	-	-	-	-	-	-	-	-	-	-	-	-	-	-	-	-	-	-	-	-	-	-	-	-
-	-	-	-	-	-	-	-	-	-	-	-	-	-	-	-	-	-	-	-	-	-	-	-	-	-	-	-	-	-	-	-	-	-	-	-	-	-	-	-	-	-	-	-	-	-	-
-	-	-	-	-	-	-	-	-	-	-	-	-	-	-	-	-	-	-	-	-	-	-	-	-	-	-	-	-	-	-	-	-	-	-	-	-	-	-	-	-	-	-	-	-	-	-
-	-	-	-	-	-	-	-	-	-	-	-	-	-	-	-	-	-	-	-	-	-	-	-	-	-	-	-	-	-	-	-	-	-	-	-	-	-	-	-	-	-	-	-	-	-	-
-	-	-	-	-	-	-	-	-	-	-	-	-	-	-	-	-	-	-	-	-	-	-	-	-	-	-	-	-	-	-	-	-	-	-	-	-	-	-	-	-	-	-	-	-	-	-
-	-	-	-	-	-	-	-	-	-	-	-	-	-	-	-	-	-	-	-	-	-	-	-	-	-	-	-	-	-	-	-	-	-	-	-	-	-	-	-	-	-	-	-	-	-	-
-	-	-	-	-	-	-	-	-	-	-	-	-	-	-	-	-	-	-	-	-	-	-	-	-	-	-	-	-	-	-	-	-	-	-	-	-	-	-	-	-	-	-	-	-	-	-
-	-	-	-	-	-	-	-	-	-	-	-	-	-	-	-	-	-	-	-	-	-	-	-	-	-	-	-	-	-	-	-	-	-	-	-	-	-	-	-	-	-	-	-	-	-	-
-	-	-	-	-	-	-	-	-	-	-	-	-	-	-	-	-	-	-	-	-	-	-	-	-	-	-	-	-	-	-	-	-	-	-	-	-	-	-	-	-	-	-	-	-	-	-
-	-	-	-	-	-	-	-	-	-	-	-	-	-	-	-	-	-	-	-	-	-	-	-	-	-	-	-	-	-	-	-	-	-	-	-	-	-	-	-	-	-	-	-	-	-	-
-	-	-	-	-	-	-	-	-	-	-	-	-	-	-	-	-	-	-	-	-	-	-	-	-	-	-	-	-	-	-	-	-	-	-	-	-	-	-	-	-	-	-	-	-	-	-
-	-	-	-	-	-	-	-	-	-	-	-	-	-	-	-	-	-	-	-	-	-	-	-	-	-	-	-	-	-	-	-	-	-	-	-	-	-	-	-	-	-	-	-	-	-	-
-	-	-	-	-	-	-	-	-	-	-	-	-	-	-	-	-	-	-	-	-	-	-	-	-	-	-	-	-	-	-	-	-	-	-	-	-	-	-	-	-	-	-	-	-	-	-
-	-	-	-	-	-	-	-	-	-	-	-	-	-	-	-	-	-	-	-	-	-	-	-	-	-	-	-	-	-	-	-	-	-	-	-	-	-	-	-	-	-	-	-	-	-	-
-	-	-	-	-	-	-	-	-	-	-	-	-	-	-	-	-	-	-	-	-	-	-	-	-	-	-	-	-	-	-	-	-	-	-	-	-	-	-	-	-	-	-	-	-	-	-
-	-	-	-	-	-	-	-	-	-	-	-	-	-	-	-	-	-	-	-	-	-	-	-	-	-	-	-	-	-	-	-	-	-	-	-	-	-	-	-	-	-	-	-	-	-	-
-	-	-	-	-	-	-	-	-	-	-	-	-	-	-	-	-	-	-	-	-	-	-	-	-	-	-	-	-	-	-	-	-	-	-	-	-	-	-	-	-	-	-	-	-	-	-
-	-	-	-	-	-	-	-	-	-	-	-	-	-	-	-	-	-	-	-	-	-	-	-	-	-	-	-	-	-	-	-	-	-	-	-	-	-	-	-	-	-	-	-	-	-	-
-	-	-	-	-	-	-	-	-	-	-	-	-	-	-	-	-	-	-	-	-	-	-	-	-	-	-	-	-	-	-	-	-	-	-	-	-	-	-	-	-	-	-	-	-	-	-
-	-	-	-	-	-	-	-	-	-	-	-	-	-	-	-	-	-	-	-	-	-	-	-	-	-	-	-	-	-	-	-	-	-	-	-	-	-	-	-	-	-	-	-	-	-	-
-	-	-	-	-	-	-	-	-	-	-	-	-	-	-	-	-	-	-	-	-	-	-	-	-	-	-	-	-	-	-	-	-	-	-	-	-	-	-	-	-	-	-	-	-	-	-
-	-	-	-	-	-	-	-	-	-	-	-	-	-	-	-	-	-	-	-	-	-	-	-	-	-	-	-	-	-	-	-	-	-	-	-	-	-	-	-	-	-	-	-	-	-	-
-	-	-	-	-	-	-	-	-	-	-	-	-	-	-	-	-	-	-	-	-	-	-	-	-	-	-	-	-	-	-	-	-	-	-	-	-	-	-	-	-	-	-	-	-	-	-
-	-	-	-	-	-	-	-	-	-	-	-	-	-	-	-	-	-	-	-	-	-	-	-	-	-	-	-	-	-	-	-	-	-	-	-	-	-	-	-	-	-	-	-	-	-	-
-	-	-	-	-	-	-	-	-	-	-	-	-	-	-	-	-	-	-	-	-	-	-	-	-	-	-	-	-	-	-	-	-	-	-	-	-	-	-	-	-	-	-	-	-	-	-
-	-	-	-	-	-	-	-	-	-	-	-	-	-	-	-	-	-	-	-	-	-	-	-	-	-	-	-	-	-	-	-	-	-	-	-	-	-	-	-	-	-	-	-	-	-	-
-	-	-	-	-	-	-	-	-	-	-	-	-	-	-	-	-	-	-	-	-	-	-	-	-	-	-	-	-	-	-	-	-	-	-	-	-	-	-	-	-	-	-	-	-	-	-
-	-	-	-	-	-	-	-	-	-	-	-	-	-	-	-	-	-	-	-	-	-	-	-	-	-	-	-	-	-	-	-	-	-	-	-	-	-	-	-	-	-	-	-	-	-	-
-	-	-	-	-	-	-	-	-	-	-	-	-	-	-	-	-	-	-	-	-	-	-	-	-	-	-	-	-	-	-	-	-	-	-	-	-	-	-	-	-	-	-	-	-	-	-
-	-	-	-	-	-	-	-	-	-	-	-	-	-	-	-	-	-	-	-	-	-	-	-	-	-	-	-	-	-	-	-	-	-	-	-	-	-	-	-	-	-	-	-	-	-	-
-	-	-	-	-	-	-	-	-	-	-	-	-	-	-	-	-	-	-	-	-	-	-	-	-	-	-	-	-	-	-	-	-	-	-	-	-	-	-	-	-	-	-	-	-	-	-
-	-	-	-	-	-	-	-	-	-	-	-	-	-	-	-	-	-	-	-	-	-	-	-	-	-	-	-	-	-	-	-	-	-	-	-	-	-	-	-	-	-	-	-	-	-	-
-	-	-	-	-	-	-	-	-	-	-	-	-	-	-	-	-	-	-	-	-	-	-	-	-	-	-	-	-	-	-	-	-	-	-	-	-	-	-	-	-	-	-	-	-	-	-
-	-	-	-	-	-	-	-	-	-	-	-	-	-	-	-	-	-	-	-	-	-	-	-	-	-	-	-	-	-	-	-	-	-	-	-	-	-	-	-	-	-	-	-	-	-	-
-	-	-	-	-	-	-	-	-	-	-	-	-	-	-	-	-	-	-	-	-	-	-	-	-	-	-	-	-	-	-	-	-	-	-	-	-	-	-	-	-	-	-	-	-	-	-
-	-	-	-	-	-	-	-	-	-	-	-	-	-	-	-	-	-	-	-	-	-	-	-	-	-	-	-	-	-	-	-	-	-	-	-	-	-	-	-	-	-	-	-	-	-	-
-	-	-	-	-	-	-	-	-	-	-	-	-	-	-	-	-	-	-	-	-	-	-	-	-	-	-	-	-	-	-	-	-	-	-	-	-	-	-	-	-	-	-	-	-	-	-
-	-	-	-	-	-	-	-	-	-	-	-	-	-	-	-	-	-	-	-	-	-	-	-	-	-	-	-	-	-	-	-	-	-	-	-	-	-	-	-	-	-	-	-	-	-	-
-	-	-	-	-	-	-	-	-	-	-	-	-	-	-	-	-	-	-	-	-	-	-	-	-	-	-	-	-	-	-	-	-	-	-	-	-	-	-	-	-	-	-	-	-	-	-
-	-	-	-	-	-	-	-	-	-	-	-	-	-	-	-	-	-	-	-	-	-	-	-	-	-	-	-	-	-	-	-	-	-	-	-	-	-	-	-	-	-	-	-	-	-	-
-	-	-	-	-	-	-	-	-	-	-	-	-	-	-	-	-	-	-	-	-	-	-	-	-	-	-	-	-	-	-	-	-	-	-	-	-	-	-	-	-	-	-	-	-	-	-
-	-	-	-	-	-	-	-	-	-	-	-	-	-	-	-	-	-	-	-	-	-	-	-	-	-	-	-	-	-	-	-	-	-	-	-	-	-	-	-	-	-	-	-	-	-	-
-	-	-	-	-	-	-	-	-	-	-	-	-	-	-	-	-	-	-	-	-	-	-	-	-	-	-	-	-	-	-	-	-	-	-	-	-	-	-	-	-	-	-	-	-	-	-
-	-	-	-	-	-	-	-	-	-	-	-	-	-	-	-	-	-	-	-	-	-	-	-	-	-	-	-	-	-	-	-	-	-	-	-	-	-	-	-	-	-	-	-	-	-	-
-	-	-	-	-	-	-	-	-	-	-	-	-	-	-	-	-	-	-	-	-	-	-	-	-	-	-	-	-	-	-	-	-	-	-	-	-	-	-	-	-	-	-	-	-	-	-
-	-	-	-	-	-	-	-	-	-	-	-	-	-	-	-	-	-	-	-	-	-	-	-	-	-	-	-	-	-	-	-	-	-	-	-	-	-	-	-	-	-	-	-	-	-	-
-	-	-	-	-	-	-	-	-	-	-	-	-	-	-	-	-	-	-	-	-	-	-	-	-	-	-	-	-	-	-	-	-	-	-	-	-	-	-	-	-	-	-	-	-	-	-
-	-	-	-	-	-	-	-	-	-	-	-	-	-	-	-	-	-	-	-	-	-	-	-	-	-	-	-	-	-	-	-	-	-	-	-	-	-	-	-	-	-	-	-	-	-	-
-	-	-	-	-	-	-	-	-	-	-	-	-	-	-	-	-	-	-	-	-	-	-	-	-	-	-	-	-	-	-	-	-	-	-	-	-	-	-	-	-	-	-	-	-	-	-
-	-	-	-	-	-	-	-	-	-	-	-	-	-	-	-	-	-	-	-	-	-	-	-	-	-	-	-	-	-	-	-	-	-	-	-	-	-	-	-	-	-	-	-	-	-	-
-	-	-	-	-	-	-	-	-	-	-	-	-	-	-	-	-	-	-	-	-	-	-	-	-	-	-	-	-	-	-	-	-	-	-	-	-	-	-	-	-	-	-	-	-	-	-
-	-	-	-	-	-	-	-	-	-	-	-	-	-	-	-	-	-	-	-	-	-	-	-	-	-	-	-	-	-	-	-	-	-	-	-	-	-	-	-	-	-	-	-	-	-	-
-	-	-	-	-	-	-	-	-	-	-	-	-	-	-	-	-	-	-	-	-	-	-	-	-	-	-	-	-	-	-	-	-	-	-	-	-	-	-	-	-	-	-	-	-	-	-
-	-	-	-	-	-	-	-	-	-	-	-	-	-	-	-	-	-	-	-	-	-	-	-	-	-	-	-	-	-	-	-	-	-	-	-	-	-	-	-	-	-	-	-	-	-	-
-	-	-	-	-	-	-	-	-	-	-	-	-	-	-	-	-	-	-	-	-	-	-	-	-	-	-	-	-	-	-	-	-	-	-	-	-	-	-	-	-	-	-	-	-	-	-
-	-	-	-	-	-	-	-	-	-	-	-	-	-	-	-	-	-	-	-	-	-	-	-	-	-	-	-	-	-	-	-	-	-	-	-	-	-	-	-	-	-	-	-	-	-	-
-	-	-	-	-	-	-	-	-	-	-	-	-	-	-	-	-	-	-	-	-	-	-	-	-	-	-	-	-	-	-	-	-	-	-	-	-	-	-	-	-	-	-	-	-	-	-
-	-	-	-	-	-	-	-	-	-	-	-	-	-	-	-	-	-	-	-	-	-	-	-	-	-	-	-	-	-	-	-	-	-	-	-	-	-	-	-	-	-	-	-	-	-	-
-	-	-	-	-	-	-	-	-	-	-	-	-	-	-	-	-	-	-	-	-	-	-	-	-	-	-	-	-	-	-	-	-	-	-	-	-	-	-	-	-	-	-	-	-	-	-
-	-	-	-	-	-	-	-	-	-	-	-	-	-	-	-	-	-	-	-	-	-	-	-	-	-	-	-	-	-	-	-	-	-	-	-	-	-	-	-	-	-	-	-	-	-	-
-	-	-	-	-	-	-	-	-	-	-	-	-	-	-	-	-	-	-	-	-	-	-	-	-	-	-	-	-	-	-	-	-	-	-	-	-	-	-	-	-	-	-	-	-	-	-
-	-	-	-	-	-	-	-	-	-	-	-	-	-	-	-	-	-	-	-	-	-	-	-	-	-	-	-	-	-	-	-	-	-	-	-	-	-	-	-	-	-	-	-	-	-	-
-	-	-	-	-	-	-	-	-	-	-	-	-	-	-	-	-	-	-	-	-	-	-	-	-	-	-	-	-	-	-	-	-	-	-	-	-	-	-	-	-	-	-	-	-	-	-
-	-	-	-	-	-	-	-	-	-	-	-	-	-	-	-	-	-	-	-	-	-	-	-	-	-	-	-	-	-	-	-	-	-	-	-	-	-	-	-	-	-	-	-	-	-	-
-	-	-	-	-	-	-	-	-	-	-	-	-	-	-	-	-	-	-	-	-	-	-	-	-	-	-	-	-	-	-	-	-	-	-	-	-	-	-	-	-	-	-	-	-	-	-
-	-	-	-	-	-	-	-	-	-	-	-	-	-	-	-	-	-	-	-	-	-	-	-	-	-	-	-	-	-	-	-	-	-	-	-	-	-	-	-	-	-	-	-	-	-	-
-	-	-	-	-	-	-	-	-	-	-	-	-	-	-	-	-	-	-	-	-	-	-	-	-	-	-	-	-	-	-	-	-	-	-	-	-	-	-	-	-	-	-	-	-	-	-
-	-	-	-	-	-	-	-	-	-	-	-	-	-	-	-	-	-	-	-	-	-	-	-	-	-	-	-	-	-	-	-	-	-	-	-	-	-	-	-	-	-	-	-	-	-	-
-	-	-	-	-	-	-	-	-	-	-	-	-	-	-	-	-	-	-	-	-	-	-	-	-	-	-	-	-	-	-	-	-	-	-	-	-	-	-	-	-	-	-	-	-	-	-
-	-	-	-	-	-	-	-	-	-	-	-	-	-	-	-	-	-	-	-	-	-	-	-	-	-	-	-	-	-	-	-	-	-	-	-	-	-	-	-	-	-	-	-	-	-	-
-	-	-	-	-	-	-	-	-	-	-	-	-	-	-	-	-	-	-	-	-	-	-	-	-	-	-	-	-	-	-	-	-	-	-	-	-	-	-	-	-	-	-	-	-	-	-
-	-	-	-	-	-	-	-	-	-	-	-	-	-	-	-	-	-	-	-	-	-	-	-	-	-	-	-	-	-	-	-	-	-	-	-	-	-	-	-	-	-	-	-	-	-	-
-	-	-	-	-	-	-	-	-	-	-	-	-	-	-	-	-	-	-	-	-	-	-	-	-	-	-	-	-	-	-	-	-	-	-	-	-	-	-	-	-	-	-	-	-	-	-
-	-	-	-	-	-	-	-	-	-	-	-	-	-	-	-	-	-	-	-	-	-	-	-	-	-	-	-	-	-	-	-	-	-	-	-	-	-	-	-	-	-	-	-	-	-	-
-	-	-	-	-	-	-	-	-	-	-	-	-	-	-	-	-	-	-	-	-	-	-	-	-	-	-	-	-	-	-	-	-	-	-	-	-	-	-	-	-	-	-	-	-	-	-
-	-	-	-	-	-	-	-	-	-	-	-	-	-	-	-	-	-	-	-	-	-	-	-	-	-	-	-	-	-	-	-	-	-	-	-	-	-	-	-	-	-	-	-	-	-	-
-	-	-	-	-	-	-	-	-	-	-	-	-	-	-	-	-	-	-	-	-	-	-	-	-	-	-	-	-	-	-	-	-	-	-	-	-	-	-	-	-	-	-	-	-	-	-
-	-	-	-	-	-	-	-	-	-	-	-	-	-	-	-	-	-	-	-	-	-	-	-	-	-	-	-	-	-	-	-	-	-	-	-	-	-	-	-	-	-	-	-	-	-	-

## Sheet: 4-New Cache clan
dCache_1	sCache_2	dCache_2	sCache_3_1	sCache_3_2	sCache_3_3	dCache_3	Cache_3-Cache_2	LuxQ-periplasm	CHASE4	Diacid_rec	DUF2222	SMP_2	YkuI_C	CHASE	Stimulus_sens_1	2CSK_N	PhoQ_Sensor
dCache_1 (Prob: 100.0%) Evalue: 2.5E-30)	sCache_2 (Prob: 100.0%) Evalue: 5E-65)	dCache_2 (Prob: 100.0%) Evalue: 2.4E-89)	sCache_3_1 (Prob: 100.0%) Evalue: 2.9E-35)	sCache_3_2 (Prob: 100.0%) Evalue: 5.3E-44)	sCache_3_3 (Prob: 100.0%) Evalue: 3.1E-61)	dCache_3 (Prob: 100.0%) Evalue: 1.5E-48)	Cache_3-Cache_2 (Prob: 100.0%) Evalue: 1.7E-97)	LuxQ-periplasm (Prob: 100.0%) Evalue: 2E-104)	CHASE4 (Prob: 100.0%) Evalue: 1.2E-45)	Diacid_rec (Prob: 100.0%) Evalue: 9.2E-59)	DUF2222 (Prob: 100.0%) Evalue: 5.3E-68)	SMP_2 (Prob: 100.0%) Evalue: 5.2E-79)	YkuI_C (Prob: 100.0%) Evalue: 1.4E-66)	CHASE (Prob: 100.0%) Evalue: 2.1E-49)	Stimulus_sens_1 (Prob: 100.0%) Evalue: 4.1E-45)	2CSK_N (Prob: 100.0%) Evalue: 7.9E-48)	PhoQ_Sensor (Prob: 100.0%) Evalue: 5E-115)
Cache_1 (Prob: 99.2%) Evalue: 2.5E-11)	dCache_2 (Prob: 100.0%) Evalue: 5.9E-40)	sCache_2 (Prob: 100.0%) Evalue: 6.3E-40)	sCache_3_2 (Prob: 98.9%) Evalue: 1.9E-08)	Cache_3 (Prob: 99.9%) Evalue: 3.7E-27)	Cache_3-Cache_2 (Prob: 100.0%) Evalue: 8.1E-34)	Cache_3 (Prob: 99.3%) Evalue: 1E-12)	sCache_3_3 (Prob: 100.0%) Evalue: 3.4E-33)	dCache_3 (Prob: 98.0%) Evalue: 0.00063)	dCache_3 (Prob: 98.8%) Evalue: 2E-07)	Cache_3 (Prob: 97.6%) Evalue: 1.1E-05)	SMP_2 (Prob: 98.0%) Evalue: 8.5E-05)	DUF2222 (Prob: 97.9%) Evalue: 0.00017)	Cache_1 (Prob: 96.9%) Evalue: 0.00056)	Cache_1 (Prob: 95.3%) Evalue: 0.11)	sCache_3_1 (Prob: 91.6%) Evalue: 0.14)	sCache_3_2 (Prob: 93.0%) Evalue: 0.81)	2CSK_N (Prob: 91.5%) Evalue: 0.19)
Cache_3-Cache_2 (Prob: 99.0%) Evalue: 2.3E-07)	dCache_2 (Prob: 100.0%) Evalue: 8E-30)	sCache_2 (Prob: 100.0%) Evalue: 1.8E-29)	Cache_3 (Prob: 98.6%) Evalue: 8.2E-09)	sCache_3_3 (Prob: 99.6%) Evalue: 2.4E-14)	sCache_3_2 (Prob: 99.6%) Evalue: 1.3E-14)	sCache_3_3 (Prob: 99.0%) Evalue: 2E-09)	dCache_2 (Prob: 99.7%) Evalue: 3.2E-16)	dCache_1 (Prob: 96.7%) Evalue: 0.012)	sCache_3_1 (Prob: 94.9%) Evalue: 0.24)	sCache_3_2 (Prob: 97.5%) Evalue: 6.7E-05)	sCache_3_2 (Prob: 97.4%) Evalue: 0.00039)	sCache_3_1 (Prob: 97.4%) Evalue: 0.0029)	sCache_3_1 (Prob: 92.2%) Evalue: 0.2)	dCache_1 (Prob: 87.3%) Evalue: 1.2)	DUF2745 (Prob: 83.2%) Evalue: 0.34)	PhoQ_Sensor (Prob: 87.8%) Evalue: 0.47)	DUF1189 (Prob: 76.6%) Evalue: 0.66)
dCache_3 (Prob: 98.0%) Evalue: 0.00045)	Cache_2 (Prob: 100.0%) Evalue: 6.3E-29)	dCache_2 (Prob: 99.9%) Evalue: 8.8E-26)	dCache_3 (Prob: 98.1%) Evalue: 6.5E-05)	Cache_3-Cache_2 (Prob: 99.2%) Evalue: 3.7E-10)	dCache_3 (Prob: 98.9%) Evalue: 3.1E-09)	Cache_3-Cache_2 (Prob: 98.7%) Evalue: 3.3E-08)	sCache_2 (Prob: 99.7%) Evalue: 2E-17)	Cache_3 (Prob: 96.6%) Evalue: 0.00088)	Cache_3 (Prob: 94.4%) Evalue: 0.022)	PocR (Prob: 97.1%) Evalue: 0.0065)	Cache_3 (Prob: 95.2%) Evalue: 0.007)	sCache_3_2 (Prob: 95.9%) Evalue: 0.015)	dCache_1 (Prob: 88.6%) Evalue: 0.98)	Cache_3 (Prob: 72.0%) Evalue: 5.3)	PBP_dimer (Prob: 72.8%) Evalue: 0.74)	Antitoxin-MazE (Prob: 63.2%) Evalue: 8.2)	DUF2439 (Prob: 74.7%) Evalue: 1.1)
sCache_3_1 (Prob: 97.1%) Evalue: 0.014)	Cache_3-Cache_2 (Prob: 99.7%) Evalue: 5.2E-18)	Cache_2 (Prob: 99.9%) Evalue: 5.4E-23)	SMP_2 (Prob: 97.8%) Evalue: 0.0011)	sCache_3_1 (Prob: 98.8%) Evalue: 5.1E-08)	Cache_3 (Prob: 98.5%) Evalue: 7.7E-08)	CHASE4 (Prob: 98.7%) Evalue: 5.1E-07)	dCache_2 (Prob: 99.6%) Evalue: 3.5E-16)	sCache_3_2 (Prob: 91.7%) Evalue: 0.38)	PAS_4 (Prob: 90.2%) Evalue: 0.89)	GAF_2 (Prob: 96.5%) Evalue: 0.01)	dCache_3 (Prob: 95.0%) Evalue: 0.23)	Cache_3 (Prob: 94.5%) Evalue: 0.019)	ApoB100_C (Prob: 41.0%) Evalue: 34)	PAS_4 (Prob: 69.1%) Evalue: 9)	SMP_2 (Prob: 66.5%) Evalue: 4.1)	TOBE (Prob: 41.9%) Evalue: 16)	DSBA (Prob: 57.7%) Evalue: 3.3)
Cache_3 (Prob: 97.0%) Evalue: 0.00051)	Cache_1 (Prob: 97.7%) Evalue: 1.8E-05)	Cache_3-Cache_2 (Prob: 99.7%) Evalue: 7.7E-16)	sCache_3_3 (Prob: 97.6%) Evalue: 0.0017)	dCache_3 (Prob: 98.6%) Evalue: 3E-07)	sCache_3_1 (Prob: 97.5%) Evalue: 0.002)	sCache_3_2 (Prob: 98.6%) Evalue: 4E-07)	sCache_3_2 (Prob: 99.2%) Evalue: 4.8E-10)	Cache_1 (Prob: 76.9%) Evalue: 1.4)	PAS_10 (Prob: 86.9%) Evalue: 1.9)	DUF336 (Prob: 95.3%) Evalue: 0.0065)	sCache_3_1 (Prob: 94.8%) Evalue: 0.2)	dCache_3 (Prob: 93.7%) Evalue: 0.26)	Cache_3 (Prob: 40.9%) Evalue: 15)	dCache_3 (Prob: 57.5%) Evalue: 13)	4HBT_3 (Prob: 65.1%) Evalue: 1.5)	DUF1508 (Prob: 35.2%) Evalue: 16)	PAS_4 (Prob: 53.2%) Evalue: 3.5)
LuxQ-periplasm (Prob: 96.9%) Evalue: 0.018)	sCache_3_2 (Prob: 95.9%) Evalue: 0.048)	Cache_3-Cache_2 (Prob: 99.7%) Evalue: 1.4E-16)	dCache_1 (Prob: 97.1%) Evalue: 0.019)	Diacid_rec (Prob: 97.5%) Evalue: 0.00013)	PAS_6 (Prob: 96.9%) Evalue: 0.0051)	LuxQ-periplasm (Prob: 98.1%) Evalue: 0.00071)	Cache_1 (Prob: 99.0%) Evalue: 2.4E-10)	sCache_3_3 (Prob: 75.6%) Evalue: 1)	dCache_1 (Prob: 77.8%) Evalue: 7.6)	sCache_3_1 (Prob: 94.9%) Evalue: 0.062)	dCache_1 (Prob: 85.9%) Evalue: 4.1)	dCache_1 (Prob: 92.5%) Evalue: 1.5)	MAPKK1_Int (Prob: 38.5%) Evalue: 14)	PAS_10 (Prob: 57.3%) Evalue: 17)	TruB_C (Prob: 64.9%) Evalue: 2)	FAM176 (Prob: 33.3%) Evalue: 4.8)	Thioredoxin_2 (Prob: 51.8%) Evalue: 4.2)
dCache_2 (Prob: 96.7%) Evalue: 0.074)	Cache_3 (Prob: 95.2%) Evalue: 0.0058)	Cache_2 (Prob: 98.9%) Evalue: 1.7E-10)	DUF2222 (Prob: 95.8%) Evalue: 0.097)	DUF2222 (Prob: 97.4%) Evalue: 0.00052)	Cache_1 (Prob: 96.3%) Evalue: 0.0022)	sCache_3_1 (Prob: 97.9%) Evalue: 0.00018)	dCache_1 (Prob: 98.7%) Evalue: 1.2E-06)	Cache_3-Cache_2 (Prob: 70.2%) Evalue: 1.9)	PAS_7 (Prob: 77.2%) Evalue: 5.2)	GAF_3 (Prob: 94.8%) Evalue: 0.11)	CSS-motif (Prob: 63.6%) Evalue: 19)	PocR (Prob: 88.9%) Evalue: 0.3)	RabGGT_insert (Prob: 33.5%) Evalue: 18)	sCache_3_2 (Prob: 50.9%) Evalue: 15)	TruB-C_2 (Prob: 62.0%) Evalue: 3.2)	DUF3365 (Prob: 30.2%) Evalue: 48)	4HB_MCP_1 (Prob: 51.8%) Evalue: 1.6)
sCache_2 (Prob: 96.1%) Evalue: 0.026)	dCache_1 (Prob: 94.9%) Evalue: 0.071)	Cache_1 (Prob: 97.7%) Evalue: 4E-05)	Diacid_rec (Prob: 95.7%) Evalue: 0.057)	Cache_2 (Prob: 96.5%) Evalue: 0.0033)	PAS_10 (Prob: 95.2%) Evalue: 0.045)	dCache_1 (Prob: 97.7%) Evalue: 0.0012)	dCache_3 (Prob: 98.6%) Evalue: 7.2E-08)	BRK (Prob: 62.3%) Evalue: 1.8)	PAS (Prob: 74.2%) Evalue: 5.7)	IclR (Prob: 91.0%) Evalue: 0.31)	Robl_LC7 (Prob: 58.9%) Evalue: 7.4)	Hydantoinase_B (Prob: 76.9%) Evalue: 1.2)	CHASE (Prob: 30.2%) Evalue: 80)	PAS_9 (Prob: 34.4%) Evalue: 38)	AMOP (Prob: 58.8%) Evalue: 6.6)	TOBE_3 (Prob: 27.1%) Evalue: 36)	CHASE4 (Prob: 48.4%) Evalue: 5)
sCache_3_2 (Prob: 92.6%) Evalue: 0.81)	sCache_3_1 (Prob: 92.3%) Evalue: 1.2)	Cache_1 (Prob: 96.6%) Evalue: 0.0008)	Cache_2 (Prob: 95.3%) Evalue: 0.096)	sCache_2 (Prob: 96.0%) Evalue: 0.056)	PAS_4 (Prob: 92.6%) Evalue: 0.22)	sCache_3_2 (Prob: 95.6%) Evalue: 0.059)	Cache_2 (Prob: 98.4%) Evalue: 6E-08)	PAS_10 (Prob: 58.4%) Evalue: 9)	Robl_LC7 (Prob: 71.5%) Evalue: 6.4)	CodY (Prob: 89.8%) Evalue: 2.5)	HemS (Prob: 45.0%) Evalue: 8.1)	Profilin (Prob: 73.9%) Evalue: 1.8)	DUF807 (Prob: 27.8%) Evalue: 7.2)	YkuI_C (Prob: 30.5%) Evalue: 11)	PocR (Prob: 57.8%) Evalue: 3.6)	Tim44 (Prob: 26.4%) Evalue: 15)	PAS_9 (Prob: 47.2%) Evalue: 5.8)
Cache_2 (Prob: 92.6%) Evalue: 0.065)	DUF2680 (Prob: 87.1%) Evalue: 0.88)	dCache_1 (Prob: 96.4%) Evalue: 0.21)	CodY (Prob: 95.0%) Evalue: 0.095)	SMP_2 (Prob: 95.9%) Evalue: 0.017)	dCache_3 (Prob: 86.6%) Evalue: 3.1)	DUF2222 (Prob: 95.2%) Evalue: 0.26)	Cache_3 (Prob: 98.1%) Evalue: 1.4E-06)	PAS_3 (Prob: 56.5%) Evalue: 3)	dCache_3 (Prob: 71.0%) Evalue: 13)	GAF (Prob: 88.4%) Evalue: 1.1)	Rieske_2 (Prob: 36.7%) Evalue: 9.5)	Stimulus_sens_1 (Prob: 72.4%) Evalue: 2.4)	DUF3091 (Prob: 27.1%) Evalue: 58)	Cache_3-Cache_2 (Prob: 30.5%) Evalue: 69)	Diacid_rec (Prob: 54.9%) Evalue: 5.9)	TMEM141 (Prob: 24.6%) Evalue: 56)	AhpC-TSA (Prob: 42.8%) Evalue: 7)
dCache_2 (Prob: 91.2%) Evalue: 0.66)	Diacid_rec (Prob: 78.2%) Evalue: 1.7)	dCache_1 (Prob: 87.6%) Evalue: 1.1)	Cache_1 (Prob: 94.9%) Evalue: 0.023)	Cache_1 (Prob: 95.6%) Evalue: 0.015)	dCache_1 (Prob: 86.5%) Evalue: 0.54)	Cache_3 (Prob: 94.0%) Evalue: 0.092)	PAS_10 (Prob: 95.4%) Evalue: 0.086)	CHASE4 (Prob: 48.4%) Evalue: 44)	sCache_3_2 (Prob: 69.7%) Evalue: 11)	DUF2111 (Prob: 87.5%) Evalue: 0.31)	NHL (Prob: 36.6%) Evalue: 18)	DUF2570 (Prob: 69.2%) Evalue: 8.3)	Cyc-maltodext_N (Prob: 26.4%) Evalue: 40)	HapK (Prob: 28.3%) Evalue: 25)	dCache_1 (Prob: 51.6%) Evalue: 7.7)	CopC (Prob: 23.0%) Evalue: 27)	BsuPI (Prob: 42.6%) Evalue: 6.6)
sCache_3_3 (Prob: 91.0%) Evalue: 0.23)	sCache_3_3 (Prob: 75.0%) Evalue: 4.9)	sCache_3_2 (Prob: 82.8%) Evalue: 1)	PocR (Prob: 94.8%) Evalue: 0.062)	dCache_3 (Prob: 95.4%) Evalue: 0.063)	PAS_9 (Prob: 84.9%) Evalue: 1.7)	SMP_2 (Prob: 93.8%) Evalue: 0.44)	PAS_4 (Prob: 90.2%) Evalue: 0.089)	sCache_3_3 (Prob: 37.2%) Evalue: 14)	Clat_adaptor_s (Prob: 67.5%) Evalue: 6.6)	Cache_2 (Prob: 86.2%) Evalue: 0.37)	PAS_7 (Prob: 28.8%) Evalue: 17)	DUF1049 (Prob: 67.0%) Evalue: 1.9)	PAS_4 (Prob: 20.3%) Evalue: 31)	DUF3460 (Prob: 28.1%) Evalue: 3.1)	YfkB (Prob: 47.4%) Evalue: 22)	YecM (Prob: 22.8%) Evalue: 89)	RHS (Prob: 36.5%) Evalue: 4.9)
SMP_2 (Prob: 90.9%) Evalue: 1.7)	Inhibitor_I69 (Prob: 68.7%) Evalue: 3.6)	sCache_3_1 (Prob: 82.4%) Evalue: 8.2)	CHASE4 (Prob: 94.4%) Evalue: 0.33)	Cache_1 (Prob: 94.1%) Evalue: 0.013)	sCache_2 (Prob: 82.4%) Evalue: 2.6)	sCache_3_1 (Prob: 92.9%) Evalue: 0.31)	dCache_3 (Prob: 89.7%) Evalue: 2.6)	CBS (Prob: 33.5%) Evalue: 12)	MAPKK1_Int (Prob: 66.7%) Evalue: 5.3)	Hydantoinase_B (Prob: 80.6%) Evalue: 1.5)	Hydantoinase_B (Prob: 27.9%) Evalue: 32)	Diacid_rec (Prob: 64.3%) Evalue: 7)	DUF4446 (Prob: 20.2%) Evalue: 21)	DUF2222 (Prob: 26.7%) Evalue: 13)	Cache_1 (Prob: 40.1%) Evalue: 11)	DUF2318 (Prob: 20.6%) Evalue: 90)	PsbN (Prob: 34.9%) Evalue: 4.1)
CHASE (Prob: 90.5%) Evalue: 0.66)	Caudo_TAP (Prob: 63.6%) Evalue: 12)	Cache_3 (Prob: 78.0%) Evalue: 0.79)	dCache_3 (Prob: 93.5%) Evalue: 0.28)	2CSK_N (Prob: 93.7%) Evalue: 0.65)	GAF_3 (Prob: 82.0%) Evalue: 2.2)	PAS_4 (Prob: 89.6%) Evalue: 1.6)	H_kinase_N (Prob: 86.8%) Evalue: 0.9)	Pyr_redox_dim (Prob: 33.5%) Evalue: 25)	YtfJ_HI0045 (Prob: 55.8%) Evalue: 5.4)	Cache_1 (Prob: 80.5%) Evalue: 1.4)	TPPII (Prob: 27.6%) Evalue: 11)	Robl_LC7 (Prob: 59.2%) Evalue: 5.5)	-	sCache_3_3 (Prob: 25.2%) Evalue: 91)	FlgD_ig (Prob: 38.7%) Evalue: 8)	-	PAS (Prob: 34.8%) Evalue: 12)
YkuI_C (Prob: 89.8%) Evalue: 1.1)	AF0941-like (Prob: 57.5%) Evalue: 12)	Cache_3 (Prob: 72.9%) Evalue: 1.4)	PAS_10 (Prob: 93.2%) Evalue: 0.43)	dCache_1 (Prob: 93.4%) Evalue: 0.66)	Diacid_rec (Prob: 78.7%) Evalue: 4.3)	PAS_10 (Prob: 89.6%) Evalue: 0.72)	sCache_3_1 (Prob: 84.8%) Evalue: 2.5)	Peptidase_S7 (Prob: 31.6%) Evalue: 17)	CodY (Prob: 53.4%) Evalue: 1.6)	sCache_3_3 (Prob: 79.8%) Evalue: 3.8)	CbiG_mid (Prob: 25.8%) Evalue: 19)	RCR (Prob: 57.8%) Evalue: 3.9)	-	Sox_C_TAD (Prob: 24.1%) Evalue: 13)	DVL (Prob: 35.0%) Evalue: 7.6)	-	DUF1481 (Prob: 34.0%) Evalue: 12)
DUF2222 (Prob: 83.4%) Evalue: 4.1)	TFIIA_gamma_N (Prob: 49.7%) Evalue: 13)	sCache_3_2 (Prob: 62.4%) Evalue: 4)	Stimulus_sens_1 (Prob: 93.1%) Evalue: 0.083)	PocR (Prob: 92.8%) Evalue: 0.18)	LuxQ-periplasm (Prob: 76.0%) Evalue: 1.1)	Cache_3-Cache_2 (Prob: 88.2%) Evalue: 0.53)	GAF_3 (Prob: 78.9%) Evalue: 2.6)	sCache_3_1 (Prob: 30.4%) Evalue: 87)	LuxQ-periplasm (Prob: 50.2%) Evalue: 35)	sCache_2 (Prob: 76.6%) Evalue: 2)	Stimulus_sens_1 (Prob: 22.7%) Evalue: 71)	Glycophorin_A (Prob: 53.9%) Evalue: 5.1)	-	PAS (Prob: 24.0%) Evalue: 64)	HupH_C (Prob: 33.8%) Evalue: 13)	-	B_lectin (Prob: 33.4%) Evalue: 11)
Cache_3 (Prob: 82.9%) Evalue: 1.3)	dCache_3 (Prob: 49.4%) Evalue: 48)	sCache_3_3 (Prob: 54.0%) Evalue: 21)	sCache_2 (Prob: 92.5%) Evalue: 0.92)	LuxQ-periplasm (Prob: 92.3%) Evalue: 0.31)	H_kinase_N (Prob: 76.0%) Evalue: 1.5)	sCache_3_3 (Prob: 87.7%) Evalue: 2.8)	PAS_6 (Prob: 78.7%) Evalue: 1.9)	PepSY (Prob: 27.7%) Evalue: 15)	PhoQ_Sensor (Prob: 48.3%) Evalue: 5.5)	Autoind_bind (Prob: 71.9%) Evalue: 1.1)	DUF336 (Prob: 22.3%) Evalue: 64)	Chordopox_A13L (Prob: 53.8%) Evalue: 6.6)	-	EF-hand_5 (Prob: 22.3%) Evalue: 20)	DUF2439 (Prob: 33.7%) Evalue: 15)	-	S1_2 (Prob: 32.0%) Evalue: 16)
sCache_3_1 (Prob: 82.8%) Evalue: 4.3)	DUF2188 (Prob: 43.7%) Evalue: 19)	sCache_3_3 (Prob: 52.3%) Evalue: 47)	YkuI_C (Prob: 92.1%) Evalue: 0.35)	DUF2111 (Prob: 89.5%) Evalue: 0.65)	CBS (Prob: 71.5%) Evalue: 1.7)	PocR (Prob: 86.8%) Evalue: 2.8)	PAS_9 (Prob: 77.1%) Evalue: 2.1)	DUF4440 (Prob: 25.6%) Evalue: 18)	SRX (Prob: 48.0%) Evalue: 26)	H_kinase_N (Prob: 69.5%) Evalue: 4.3)	BBS2_Mid (Prob: 22.0%) Evalue: 31)	4HB_MCP_1 (Prob: 52.6%) Evalue: 32)	-	RsmJ (Prob: 21.1%) Evalue: 78)	FGGY_N (Prob: 32.0%) Evalue: 21)	-	ExbD (Prob: 31.4%) Evalue: 10)
CHASE4 (Prob: 78.0%) Evalue: 6.7)	SHOCT (Prob: 43.6%) Evalue: 20)	dCache_3 (Prob: 51.6%) Evalue: 58)	Cache_1 (Prob: 91.6%) Evalue: 0.061)	PAS_4 (Prob: 88.5%) Evalue: 1.6)	Peptidase_S7 (Prob: 70.7%) Evalue: 1.2)	Cache_1 (Prob: 86.4%) Evalue: 0.94)	LuxQ-periplasm (Prob: 70.8%) Evalue: 1.9)	FlaG (Prob: 25.0%) Evalue: 13)	PAS_9 (Prob: 45.0%) Evalue: 21)	Cache_1 (Prob: 68.6%) Evalue: 0.89)	DUF3215 (Prob: 21.5%) Evalue: 18)	SurA_N_2 (Prob: 46.8%) Evalue: 7)	-	-	DGOK (Prob: 30.8%) Evalue: 13)	-	CHU_C (Prob: 29.3%) Evalue: 15)
Stimulus_sens_1 (Prob: 69.2%) Evalue: 3)	Relaxase (Prob: 43.4%) Evalue: 13)	MRP-S26 (Prob: 40.9%) Evalue: 76)	Cache_3-Cache_2 (Prob: 89.5%) Evalue: 1.4)	PAS_10 (Prob: 88.2%) Evalue: 1.9)	Trypsin_2 (Prob: 67.7%) Evalue: 1.1)	H_kinase_N (Prob: 84.8%) Evalue: 2.2)	CBS (Prob: 59.1%) Evalue: 6)	SnoaL_3 (Prob: 24.3%) Evalue: 38)	Hyd_WA (Prob: 43.1%) Evalue: 14)	Robl_LC7 (Prob: 64.7%) Evalue: 2.9)	6PF2K (Prob: 21.4%) Evalue: 32)	PepSY_TM (Prob: 46.6%) Evalue: 14)	-	-	DUF1508 (Prob: 28.2%) Evalue: 23)	-	Big_3_4 (Prob: 28.3%) Evalue: 30)
Diacid_rec (Prob: 67.8%) Evalue: 3.4)	Exonuc_VII_S (Prob: 42.8%) Evalue: 24)	LMP (Prob: 40.0%) Evalue: 74)	H_kinase_N (Prob: 84.3%) Evalue: 0.7)	dCache_2 (Prob: 85.8%) Evalue: 0.67)	Cache_2 (Prob: 62.4%) Evalue: 3.6)	PAS_10 (Prob: 82.6%) Evalue: 4.8)	Peptidase_S3 (Prob: 57.6%) Evalue: 3.9)	-	AhpC-TSA_2 (Prob: 41.9%) Evalue: 9.7)	Stimulus_sens_1 (Prob: 62.1%) Evalue: 3.6)	-	DUF1043 (Prob: 44.8%) Evalue: 6.8)	-	-	Proteasome_A_N (Prob: 27.8%) Evalue: 5.5)	-	PBP_dimer (Prob: 27.8%) Evalue: 11)
PAS_6 (Prob: 67.3%) Evalue: 6.5)	RST (Prob: 40.6%) Evalue: 21)	AF0941-like (Prob: 34.4%) Evalue: 33)	dCache_2 (Prob: 82.9%) Evalue: 6.4)	IclR (Prob: 85.1%) Evalue: 1)	Peptidase_S3 (Prob: 58.9%) Evalue: 3.5)	GAF (Prob: 82.0%) Evalue: 3.5)	DUF2251 (Prob: 56.8%) Evalue: 2.6)	-	CBS (Prob: 38.2%) Evalue: 13)	dCache_1 (Prob: 60.7%) Evalue: 4.4)	-	GAF_3 (Prob: 44.3%) Evalue: 31)	-	-	P_proprotein (Prob: 27.3%) Evalue: 13)	-	Redoxin (Prob: 26.2%) Evalue: 18)
sCache_3_2 (Prob: 64.8%) Evalue: 2.1)	NblA (Prob: 38.6%) Evalue: 18)	Pox_I3 (Prob: 33.8%) Evalue: 12)	PAS_4 (Prob: 80.8%) Evalue: 2.1)	GAF (Prob: 84.5%) Evalue: 0.8)	DUF2111 (Prob: 58.7%) Evalue: 15)	GAF_3 (Prob: 81.6%) Evalue: 3.2)	PocR (Prob: 53.8%) Evalue: 11)	-	ATP-synt_10 (Prob: 35.8%) Evalue: 13)	SMP_2 (Prob: 57.7%) Evalue: 24)	-	UPF0154 (Prob: 43.6%) Evalue: 5.7)	-	-	DUF2914 (Prob: 25.7%) Evalue: 24)	-	Cache_1 (Prob: 26.0%) Evalue: 24)
PAS_10 (Prob: 58.5%) Evalue: 6.3)	YPEB (Prob: 38.5%) Evalue: 17)	YqeY (Prob: 28.8%) Evalue: 1.1E+02)	dCache_1 (Prob: 70.0%) Evalue: 2.3)	Robl_LC7 (Prob: 79.9%) Evalue: 0.75)	PocR (Prob: 53.5%) Evalue: 27)	PAS_4 (Prob: 80.7%) Evalue: 0.72)	DUF2111 (Prob: 51.7%) Evalue: 5.5)	-	AhpC-TSA (Prob: 35.8%) Evalue: 11)	DUF2102 (Prob: 48.1%) Evalue: 9.4)	-	CSS-motif (Prob: 42.4%) Evalue: 56)	-	-	DUF2222 (Prob: 25.0%) Evalue: 16)	-	Arylsulfotran_2 (Prob: 25.4%) Evalue: 25)
MCP_N (Prob: 56.6%) Evalue: 17)	DUF4102 (Prob: 35.9%) Evalue: 14)	S_100 (Prob: 28.6%) Evalue: 29)	YtfJ_HI0045 (Prob: 67.7%) Evalue: 3.1)	GAF_3 (Prob: 78.6%) Evalue: 3.2)	dCache_2 (Prob: 53.1%) Evalue: 45)	PAS_9 (Prob: 69.2%) Evalue: 7.9)	sCache_3_2 (Prob: 40.7%) Evalue: 40)	-	Mon1 (Prob: 34.7%) Evalue: 36)	DUF4543 (Prob: 44.7%) Evalue: 15)	-	FAM176 (Prob: 41.2%) Evalue: 23)	-	-	NapD (Prob: 22.3%) Evalue: 25)	-	FlgD_ig (Prob: 25.3%) Evalue: 19)
MAPKK1_Int (Prob: 47.4%) Evalue: 24)	Phage_min_cap2 (Prob: 34.4%) Evalue: 1.1E+02)	PriCT_1 (Prob: 27.0%) Evalue: 49)	MAPKK1_Int (Prob: 63.0%) Evalue: 7.5)	CBS (Prob: 77.0%) Evalue: 1)	PAS_3 (Prob: 53.1%) Evalue: 19)	PAS_6 (Prob: 69.1%) Evalue: 15)	PAS (Prob: 39.6%) Evalue: 9.1)	-	BsuPI (Prob: 33.6%) Evalue: 13)	Peptidase_S55 (Prob: 44.1%) Evalue: 6.8)	-	DUF3810 (Prob: 40.4%) Evalue: 68)	-	-	DUF3124 (Prob: 22.2%) Evalue: 20)	-	DUF1336 (Prob: 25.1%) Evalue: 6.1)
PocR (Prob: 37.8%) Evalue: 16)	PAS_10 (Prob: 33.5%) Evalue: 44)	sCache_3_1 (Prob: 26.7%) Evalue: 1.1E+02)	DUF2111 (Prob: 62.7%) Evalue: 11)	GAF_2 (Prob: 76.7%) Evalue: 3.6)	dCache_2 (Prob: 53.0%) Evalue: 23)	Cache_2 (Prob: 67.3%) Evalue: 4.5)	Diacid_rec (Prob: 38.1%) Evalue: 41)	-	Surface_antigen (Prob: 30.9%) Evalue: 11)	Cache_3-Cache_2 (Prob: 40.6%) Evalue: 40)	-	SpoVG (Prob: 39.8%) Evalue: 11)	-	-	RHS_repeat (Prob: 21.2%) Evalue: 18)	-	MAS20 (Prob: 24.9%) Evalue: 7.8)
ATP-synt_10 (Prob: 37.4%) Evalue: 19)	Ribosomal_S20p (Prob: 31.8%) Evalue: 60)	DUF2251 (Prob: 24.7%) Evalue: 19)	DUF2914 (Prob: 61.4%) Evalue: 3.1)	CHASE4 (Prob: 72.8%) Evalue: 10)	Toprim_N (Prob: 51.7%) Evalue: 4)	CHASE4 (Prob: 63.4%) Evalue: 20)	Trypsin_2 (Prob: 27.3%) Evalue: 12)	-	SMP_2 (Prob: 30.2%) Evalue: 72)	MCE (Prob: 36.1%) Evalue: 14)	-	PsbL (Prob: 38.8%) Evalue: 18)	-	-	PAS_7 (Prob: 20.7%) Evalue: 21)	-	CEP19 (Prob: 24.6%) Evalue: 13)
CodY (Prob: 35.4%) Evalue: 18)	DUF2089 (Prob: 31.3%) Evalue: 16)	Cas_Csa5 (Prob: 23.2%) Evalue: 35)	DUF4115 (Prob: 58.1%) Evalue: 6.9)	Toprim_N (Prob: 65.6%) Evalue: 2.1)	DUF3365 (Prob: 49.4%) Evalue: 37)	PAS_9 (Prob: 55.2%) Evalue: 20)	Cache_3 (Prob: 26.8%) Evalue: 18)	-	Redoxin (Prob: 23.6%) Evalue: 28)	FEZ (Prob: 34.5%) Evalue: 53)	-	DUF3959 (Prob: 38.5%) Evalue: 12)	-	-	CHB_HEX_C_1 (Prob: 20.6%) Evalue: 24)	-	Inhibitor_I9 (Prob: 24.5%) Evalue: 20)
TraI (Prob: 33.9%) Evalue: 25)	DUF1073 (Prob: 30.7%) Evalue: 45)	UPF0150 (Prob: 22.4%) Evalue: 40)	DUF1508 (Prob: 57.3%) Evalue: 9.8)	H_kinase_N (Prob: 63.2%) Evalue: 7.6)	DUF2070 (Prob: 48.8%) Evalue: 18)	MAPKK1_Int (Prob: 54.8%) Evalue: 28)	ChiC (Prob: 26.4%) Evalue: 30)	-	ATPgrasp_TupA (Prob: 23.4%) Evalue: 1E+02)	Oligomerisation (Prob: 33.8%) Evalue: 14)	-	Anophelin (Prob: 37.5%) Evalue: 5.4)	-	-	-	-	PAS_8 (Prob: 22.8%) Evalue: 30)
CSS-motif (Prob: 33.8%) Evalue: 60)	Cbl_N3 (Prob: 30.6%) Evalue: 50)	DUF903 (Prob: 22.2%) Evalue: 13)	Redoxin (Prob: 57.2%) Evalue: 3.9)	dCache_2 (Prob: 62.6%) Evalue: 4.1)	PAS (Prob: 45.0%) Evalue: 10)	Cache_1 (Prob: 54.5%) Evalue: 11)	TRA-1_regulated (Prob: 25.8%) Evalue: 11)	-	CobW_C (Prob: 23.3%) Evalue: 59)	PAS (Prob: 30.1%) Evalue: 14)	-	DUF883 (Prob: 36.1%) Evalue: 11)	-	-	-	-	DUF3040 (Prob: 22.1%) Evalue: 9.5)
IclR (Prob: 29.6%) Evalue: 27)	DUF2240 (Prob: 30.0%) Evalue: 25)	RST (Prob: 20.8%) Evalue: 54)	IclR (Prob: 57.2%) Evalue: 11)	dCache_1 (Prob: 60.2%) Evalue: 2.6)	Pyr_redox_dim (Prob: 41.3%) Evalue: 23)	CHASE (Prob: 52.2%) Evalue: 17)	sCache_3_3 (Prob: 25.7%) Evalue: 63)	-	Thioredox_DsbH (Prob: 22.2%) Evalue: 78)	MAPKK1_Int (Prob: 29.8%) Evalue: 14)	-	DUF2173 (Prob: 34.3%) Evalue: 19)	-	-	-	-	AhpC-TSA_2 (Prob: 21.8%) Evalue: 18)
PAS_4 (Prob: 29.2%) Evalue: 24)	DUF1007 (Prob: 29.5%) Evalue: 1E+02)	YtxH (Prob: 20.6%) Evalue: 1.1E+02)	Zeta_toxin (Prob: 53.3%) Evalue: 9.7)	Trypsin_2 (Prob: 59.8%) Evalue: 2.2)	DUF1905 (Prob: 37.2%) Evalue: 33)	dCache_2 (Prob: 45.3%) Evalue: 69)	Toprim_N (Prob: 25.0%) Evalue: 15)	-	Neil1-DNA_bind (Prob: 21.8%) Evalue: 30)	Sigma_reg_C (Prob: 29.7%) Evalue: 20)	-	DUF3552 (Prob: 34.0%) Evalue: 72)	-	-	-	-	NUDIX_4 (Prob: 21.3%) Evalue: 27)
dCache_3 (Prob: 28.6%) Evalue: 50)	Sensor_TM1 (Prob: 28.5%) Evalue: 50)	Phage_lambda_P (Prob: 20.2%) Evalue: 47)	DUF4124 (Prob: 51.3%) Evalue: 5)	MAPKK1_Int (Prob: 58.0%) Evalue: 3.3)	Hydrolase_6 (Prob: 35.5%) Evalue: 8.6)	sCache_2 (Prob: 42.3%) Evalue: 59)	CHASE (Prob: 24.8%) Evalue: 81)	-	AntA (Prob: 21.4%) Evalue: 40)	dCache_3 (Prob: 29.5%) Evalue: 87)	-	DUF3290 (Prob: 34.0%) Evalue: 41)	-	-	-	-	DUF11 (Prob: 21.3%) Evalue: 59)
gp45-slide_C (Prob: 27.9%) Evalue: 56)	Fic_N (Prob: 28.5%) Evalue: 19)	DUF3107 (Prob: 20.1%) Evalue: 1E+02)	YscJ_FliF (Prob: 49.2%) Evalue: 3.7)	TraI (Prob: 55.6%) Evalue: 4.4)	Peptidase_S46 (Prob: 33.6%) Evalue: 7.6)	TraI (Prob: 41.7%) Evalue: 20)	Pyr_redox_dim (Prob: 24.6%) Evalue: 47)	-	Sen15 (Prob: 21.0%) Evalue: 31)	DUF4299 (Prob: 29.0%) Evalue: 14)	-	4HBT_3 (Prob: 33.9%) Evalue: 9.5)	-	-	-	-	PQQ_3 (Prob: 21.3%) Evalue: 15)
CBS (Prob: 27.1%) Evalue: 33)	GARS_C (Prob: 28.2%) Evalue: 13)	Dna2 (Prob: 20.1%) Evalue: 27)	Robl_LC7 (Prob: 48.9%) Evalue: 13)	DUF4497 (Prob: 51.7%) Evalue: 2.9)	IclR (Prob: 32.6%) Evalue: 17)	DUF3380 (Prob: 39.6%) Evalue: 27)	IclR (Prob: 24.5%) Evalue: 34)	-	PNK3P (Prob: 20.0%) Evalue: 99)	ASD2 (Prob: 27.8%) Evalue: 53)	-	DUF4320 (Prob: 33.2%) Evalue: 44)	-	-	-	-	TarH (Prob: 20.7%) Evalue: 6.1)
Sen15 (Prob: 26.8%) Evalue: 48)	Hemolysin_N (Prob: 27.7%) Evalue: 27)	-	Sen15 (Prob: 48.2%) Evalue: 11)	CodY (Prob: 51.0%) Evalue: 36)	DUF2140 (Prob: 30.4%) Evalue: 35)	Hyd_WA (Prob: 34.5%) Evalue: 19)	DUF1508 (Prob: 23.1%) Evalue: 20)	-	Coronavirus_5 (Prob: 20.0%) Evalue: 28)	AD (Prob: 27.1%) Evalue: 27)	-	TMEM156 (Prob: 32.9%) Evalue: 16)	-	-	-	-	Mfa2 (Prob: 20.0%) Evalue: 28)
PAS (Prob: 26.5%) Evalue: 28)	DUF148 (Prob: 27.0%) Evalue: 79)	-	GAF_2 (Prob: 46.9%) Evalue: 11)	PAS_6 (Prob: 50.5%) Evalue: 29)	TraI (Prob: 28.5%) Evalue: 22)	Hydantoinase_B (Prob: 34.2%) Evalue: 97)	-	-	-	DUF1508 (Prob: 26.3%) Evalue: 17)	-	OapA_N (Prob: 32.1%) Evalue: 23)	-	-	-	-	-
Peptidase_S3 (Prob: 22.1%) Evalue: 31)	DUF1212 (Prob: 26.4%) Evalue: 38)	-	T4_deiodinase (Prob: 46.0%) Evalue: 19)	Peptidase_S3 (Prob: 50.2%) Evalue: 7)	DUF1930 (Prob: 28.3%) Evalue: 31)	PAS (Prob: 33.3%) Evalue: 18)	-	-	-	RNA_pol_Rpb2_4 (Prob: 25.3%) Evalue: 61)	-	CHASE4 (Prob: 31.1%) Evalue: 79)	-	-	-	-	-
DUF2111 (Prob: 21.8%) Evalue: 55)	Con-6 (Prob: 25.1%) Evalue: 39)	-	DUF2414 (Prob: 45.7%) Evalue: 18)	Cache_3-Cache_2 (Prob: 48.2%) Evalue: 33)	DUF2283 (Prob: 25.3%) Evalue: 27)	Diacid_rec (Prob: 29.4%) Evalue: 83)	-	-	-	DUF3107 (Prob: 23.9%) Evalue: 34)	-	Lamp (Prob: 29.0%) Evalue: 11)	-	-	-	-	-
DUF1107 (Prob: 20.8%) Evalue: 11)	DUF3254 (Prob: 23.9%) Evalue: 20)	-	CBS (Prob: 45.1%) Evalue: 13)	CHASE (Prob: 46.3%) Evalue: 18)	Cache_3-Cache_2 (Prob: 24.9%) Evalue: 70)	GAF_2 (Prob: 27.7%) Evalue: 31)	-	-	-	ArgK (Prob: 22.8%) Evalue: 12)	-	Sigma_reg_N (Prob: 28.8%) Evalue: 72)	-	-	-	-	-
-	Stork_head (Prob: 23.9%) Evalue: 53)	-	GAF_3 (Prob: 43.4%) Evalue: 26)	DUF3365 (Prob: 40.7%)
-	PUF (Prob: 22.8%) Evalue: 22)	-	Thioredoxin_2 (Prob: 39.9%) Evalue: 28)	DUF3659 (Prob: 33.6%)
-	GvpG (Prob: 22.3%) Evalue: 89)	-	GAF (Prob: 38.4%) Evalue: 18)	DpnII (Prob: 31.9%)
-	OmpH (Prob: 22.3%) Evalue: 1.1E+02)	-	Sensor_TM1 (Prob: 38.4%) Evalue: 31)	PAS_9 (Prob: 30.3%)
-	DOG1 (Prob: 21.8%) Evalue: 93)	-	LuxQ-periplasm (Prob: 35.1%) Evalue: 63)	PRC (Prob: 29.5%)
-	Phage_XkdX (Prob: 21.7%) Evalue: 32)	-	Thioredoxin_8 (Prob: 34.9%) Evalue: 19)	-	CHASE (Prob: 2
-	LPP (Prob: 21.2%) Evalue: 64)	-	DUF3929 (Prob: 34.9%) Evalue: 15)	-	DUF3991 (Prob: 20.6%)
-	TrbI_Ftype (Prob: 20.7%) Evalue: 71)	-	AhpC-TSA (Prob: 34.8%) Evalue: 10)	-	dCache_1 (Prob: 20.
-	PFL (Prob: 20.6%) Evalue: 54)	-	DUF4174 (Prob: 33.5%) Evalue: 32)	-	CHASE4 (Prob: 20.0%)
-	Proteasome (Prob: 20.5%) Evalue: 97)	-	NapD (Prob: 33.1%) Evalue: 18)	-	-	-	-	-	-	-	-	SIT	-
-	-	-	GST_N_2 (Prob: 32.3%) Evalue: 8.3)	-	-	-	-	-	-	-	-	TMEM154 (Prob: 25.9%) Evalue: 7.8)	-	-	-	-	-
-	-	-	DUF3244 (Prob: 31.9%) Evalue: 15)	-	-	-	-	-	-	-	-	Synaptobrevin (Prob: 25.9%) Evalue: 57)	-	-	-	-	-
-	-	-	WG_beta_rep (Prob: 30.7%) Evalue: 15)	-	-	-	-	-	-	-	-	PDR_CDR (Prob: 24.3%) Evalue: 30)	-	-	-	-	-
-	-	-	PAS_9 (Prob: 29.7%) Evalue: 40)	-	-	-	-	-	-	-	-	DUF3186 (Prob: 23.3%) Evalue: 43)	-	-	-	-	-
-	-	-	PAS (Prob: 29.2%) Evalue: 43)	-	-	-	-	-	-	-	-	CcoS (Prob: 23.2%) Evalue: 37)	-	-	-	-	-
-	-	-	Tcp10_C (Prob: 25.2%) Evalue: 20)	-	-	-	-	-	-	-	-	PD40 (Prob: 23.0%) Evalue: 12)	-	-	-	-	-
-	-	-	Ste5_C (Prob: 25.1%) Evalue: 13)	-	-	-	-	-	-	-	-	PBP_dimer (Prob: 22.2%) Evalue: 12)	-	-	-	-	-
-	-	-	DUF192 (Prob: 24.3%) Evalue: 27)	-	-	-	-	-	-	-	-	DUF948 (Prob: 21.8%) Evalue: 1E+02)	-	-	-	-	-
-	-	-	DUF91 (Prob: 24.2%) Evalue: 25)	-	-	-	-	-	-	-	-	4HB_MCP_1 (Prob: 21.3%) Evalue: 1E+02)	-	-	-	-	-
-	-	-	BRK (Prob: 21.2%) Evalue: 18)	-	-	-	-	-	-	-	-	PepSY_TM_1 (Prob: 21.0%) Evalue: 66)	-	-	-	-	-
-	-	-	Acetyltransf_6 (Prob: 21.0%) Evalue: 59)	-	-	-	-	-	-	-	-	RseC_MucC (Prob: 20.4%) Evalue: 45)	-	-	-	-	-
-	-	-	TonB_2 (Prob: 20.4%) Evalue: 37)	-	-	-	-	-	-	-	-	DUF4442 (Prob: 20.2%) Evalue: 32)	-	-	-	-	-
-	-	-	DUF1425 (Prob: 20.3%) Evalue: 32)	-	-	-	-	-	-	-	-	DUF1275 (Prob: 20.2%) Evalue: 31)	-	-	-	-	-
-	-	-	-	-	-	-	-	-	-	-	-	-	-	-	-	-	-
-	-	-	-	-	-	-	-	-	-	-	-	-	-	-	-	-	-
-	-	-	-	-	-	-	-	-	-	-	-	-	-	-	-	-	-
-	-	-	-	-	-	-	-	-	-	-	-	-	-	-	-	-	-
-	-	-	-	-	-	-	-	-	-	-	-	-	-	-	-	-	-
-	-	-	-	-	-	-	-	-	-	-	-	-	-	-	-	-	-
-	-	-	-	-	-	-	-	-	-	-	-	-	-	-	-	-	-
-	-	-	-	-	-	-	-	-	-	-	-	-	-	-	-	-	-
-	-	-	-	-	-	-	-	-	-	-	-	-	-	-	-	-	-
-	-	-	-	-	-	-	-	-	-	-	-	-	-	-	-	-	-
-	-	-	-	-	-	-	-	-	-	-	-	-	-	-	-	-	-
-	-	-	-	-	-	-	-	-	-	-	-	-	-	-	-	-	-
-	-	-	-	-	-	-	-	-	-	-	-	-	-	-	-	-	-
-	-	-	-	-	-	-	-	-	-	-	-	-	-	-	-	-	-
-	-	-	-	-	-	-	-	-	-	-	-	-	-	-	-	-	-
-	-	-	-	-	-	-	-	-	-	-	-	-	-	-	-	-	-
-	-	-	-	-	-	-	-	-	-	-	-	-	-	-	-	-	-
-	-	-	-	-	-	-	-	-	-	-	-	-	-	-	-	-	-
-	-	-	-	-	-	-	-	-	-	-	-	-	-	-	-	-	-
-	-	-	-	-	-	-	-	-	-	-	-	-	-	-	-	-	-
-	-	-	-	-	-	-	-	-	-	-	-	-	-	-	-	-	-
-	-	-	-	-	-	-	-	-	-	-	-	-	-	-	-	-	-
-	-	-	-	-	-	-	-	-	-	-	-	-	-	-	-	-	-
-	-	-	-	-	-	-	-	-	-	-	-	-	-	-	-	-	-
-	-	-	-	-	-	-	-	-	-	-	-	-	-	-	-	-	-
-	-	-	-	-	-	-	-	-	-	-	-	-	-	-	-	-	-
-	-	-	-	-	-	-	-	-	-	-	-	-	-	-	-	-	-
-	-	-	-	-	-	-	-	-	-	-	-	-	-	-	-	-	-
-	-	-	-	-	-	-	-	-	-	-	-	-	-	-	-	-	-
-	-	-	-	-	-	-	-	-	-	-	-	-	-	-	-	-	-
-	-	-	-	-	-	-	-	-	-	-	-	-	-	-	-	-	-
-	-	-	-	-	-	-	-	-	-	-	-	-	-	-	-	-	-
-	-	-	-	-	-	-	-	-	-	-	-	-	-	-	-	-	-
-	-	-	-	-	-	-	-	-	-	-	-	-	-	-	-	-	-
-	-	-	-	-	-	-	-	-	-	-	-	-	-	-	-	-	-
-	-	-	-	-	-	-	-	-	-	-	-	-	-	-	-	-	-
-	-	-	-	-	-	-	-	-	-	-	-	-	-	-	-	-	-
-	-	-	-	-	-	-	-	-	-	-	-	-	-	-	-	-	-
-	-	-	-	-	-	-	-	-	-	-	-	-	-	-	-	-	-
-	-	-	-	-	-	-	-	-	-	-	-	-	-	-	-	-	-
-	-	-	-	-	-	-	-	-	-	-	-	-	-	-	-	-	-
-	-	-	-	-	-	-	-	-	-	-	-	-	-	-	-	-	-
-	-	-	-	-	-	-	-	-	-	-	-	-	-	-	-	-	-
-	-	-	-	-	-	-	-	-	-	-	-	-	-	-	-	-	-
-	-	-	-	-	-	-	-	-	-	-	-	-	-	-	-	-	-
-	-	-	-	-	-	-	-	-	-	-	-	-	-	-	-	-	-
-	-	-	-	-	-	-	-	-	-	-	-	-	-	-	-	-	-
-	-	-	-	-	-	-	-	-	-	-	-	-	-	-	-	-	-
-	-	-	-	-	-	-	-	-	-	-	-	-	-	-	-	-	-
-	-	-	-	-	-	-	-	-	-	-	-	-	-	-	-	-	-
-	-	-	-	-	-	-	-	-	-	-	-	-	-	-	-	-	-
-	-	-	-	-	-	-	-	-	-	-	-	-	-	-	-	-	-
-	-	-	-	-	-	-	-	-	-	-	-	-	-	-	-	-	-
-	-	-	-	-	-	-	-	-	-	-	-	-	-	-	-	-	-
-	-	-	-	-	-	-	-	-	-	-	-	-	-	-	-	-	-
-	-	-	-	-	-	-	-	-	-	-	-	-	-	-	-	-	-
-	-	-	-	-	-	-	-	-	-	-	-	-	-	-	-	-	-
-	-	-	-	-	-	-	-	-	-	-	-	-	-	-	-	-	-
-	-	-	-	-	-	-	-	-	-	-	-	-	-	-	-	-	-
-	-	-	-	-	-	-	-	-	-	-	-	-	-	-	-	-	-
-	-	-	-	-	-	-	-	-	-	-	-	-	-	-	-	-	-
-	-	-	-	-	-	-	-	-	-	-	-	-	-	-	-	-	-
-	-	-	-	-	-	-	-	-	-	-	-	-	-	-	-	-	-
-	-	-	-	-	-	-	-	-	-	-	-	-	-	-	-	-	-
-	-	-	-	-	-	-	-	-	-	-	-	-	-	-	-	-	-
-	-	-	-	-	-	-	-	-	-	-	-	-	-	-	-	-	-
-	-	-	-	-	-	-	-	-	-	-	-	-	-	-	-	-	-
-	-	-	-	-	-	-	-	-	-	-	-	-	-	-	-	-	-
-	-	-	-	-	-	-	-	-	-	-	-	-	-	-	-	-	-
-	-	-	-	-	-	-	-	-	-	-	-	-	-	-	-	-	-
-	-	-	-	-	-	-	-	-	-	-	-	-	-	-	-	-	-
-	-	-	-	-	-	-	-	-	-	-	-	-	-	-	-	-	-
-	-	-	-	-	-	-	-	-	-	-	-	-	-	-	-	-	-
-	-	-	-	-	-	-	-	-	-	-	-	-	-	-	-	-	-
-	-	-	-	-	-	-	-	-	-	-	-	-	-	-	-	-	-
-	-	-	-	-	-	-	-	-	-	-	-	-	-	-	-	-	-
-	-	-	-	-	-	-	-	-	-	-	-	-	-	-	-	-	-
-	-	-	-	-	-	-	-	-	-	-	-	-	-	-	-	-	-
-	-	-	-	-	-	-	-	-	-	-	-	-	-	-	-	-	-
-	-	-	-	-	-	-	-	-	-	-	-	-	-	-	-	-	-
-	-	-	-	-	-	-	-	-	-	-	-	-	-	-	-	-	-
-	-	-	-	-	-	-	-	-	-	-	-	-	-	-	-	-	-
-	-	-	-	-	-	-	-	-	-	-	-	-	-	-	-	-	-
-	-	-	-	-	-	-	-	-	-	-	-	-	-	-	-	-	-
-	-	-	-	-	-	-	-	-	-	-	-	-	-	-	-	-	-
-	-	-	-	-	-	-	-	-	-	-	-	-	-	-	-	-	-
-	-	-	-	-	-	-	-	-	-	-	-	-	-	-	-	-	-
-	-	-	-	-	-	-	-	-	-	-	-	-	-	-	-	-	-
-	-	-	-	-	-	-	-	-	-	-	-	-	-	-	-	-	-
-	-	-	-	-	-	-	-	-	-	-	-	-	-	-	-	-	-
-	-	-	-	-	-	-	-	-	-	-	-	-	-	-	-	-	-
-	-	-	-	-	-	-	-	-	-	-	-	-	-	-	-	-	-
-	-	-	-	-	-	-	-	-	-	-	-	-	-	-	-	-	-
-	-	-	-	-	-	-	-	-	-	-	-	-	-	-	-	-	-
-	-	-	-	-	-	-	-	-	-	-	-	-	-	-	-	-	-
-	-	-	-	-	-	-	-	-	-	-	-	-	-	-	-	-	-
-	-	-	-	-	-	-	-	-	-	-	-	-	-	-	-	-	-
-	-	-	-	-	-	-	-	-	-	-	-	-	-	-	-	-	-
-	-	-	-	-	-	-	-	-	-	-	-	-	-	-	-	-	-
-	-	-	-	-	-	-	-	-	-	-	-	-	-	-	-	-	-
-	-	-	-	-	-	-	-	-	-	-	-	-	-	-	-	-	-
-	-	-	-	-	-	-	-	-	-	-	-	-	-	-	-	-	-
-	-	-	-	-	-	-	-	-	-	-	-	-	-	-	-	-	-
-	-	-	-	-	-	-	-	-	-	-	-	-	-	-	-	-	-
-	-	-	-	-	-	-	-	-	-	-	-	-	-	-	-	-	-
-	-	-	-	-	-	-	-	-	-	-	-	-	-	-	-	-	-
-	-	-	-	-	-	-	-	-	-	-	-	-	-	-	-	-	-
-	-	-	-	-	-	-	-	-	-	-	-	-	-	-	-	-	-
-	-	-	-	-	-	-	-	-	-	-	-	-	-	-	-	-	-
-	-	-	-	-	-	-	-	-	-	-	-	-	-	-	-	-	-
-	-	-	-	-	-	-	-	-	-	-	-	-	-	-	-	-	-
-	-	-	-	-	-	-	-	-	-	-	-	-	-	-	-	-	-
-	-	-	-	-	-	-	-	-	-	-	-	-	-	-	-	-	-
-	-	-	-	-	-	-	-	-	-	-	-	-	-	-	-	-	-
-	-	-	-	-	-	-	-	-	-	-	-	-	-	-	-	-	-
-	-	-	-	-	-	-	-	-	-	-	-	-	-	-	-	-	-
-	-	-	-	-	-	-	-	-	-	-	-	-	-	-	-	-	-
-	-	-	-	-	-	-	-	-	-	-	-	-	-	-	-	-	-
-	-	-	-	-	-	-	-	-	-	-	-	-	-	-	-	-	-
-	-	-	-	-	-	-	-	-	-	-	-	-	-	-	-	-	-
-	-	-	-	-	-	-	-	-	-	-	-	-	-	-	-	-	-
-	-	-	-	-	-	-	-	-	-	-	-	-	-	-	-	-	-
-	-	-	-	-	-	-	-	-	-	-	-	-	-	-	-	-	-
-	-	-	-	-	-	-	-	-	-	-	-	-	-	-	-	-	-
-	-	-	-	-	-	-	-	-	-	-	-	-	-	-	-	-	-
-	-	-	-	-	-	-	-	-	-	-	-	-	-	-	-	-	-
-	-	-	-	-	-	-	-	-	-	-	-	-	-	-	-	-	-
-	-	-	-	-	-	-	-	-	-	-	-	-	-	-	-	-	-
-	-	-	-	-	-	-	-	-	-	-	-	-	-	-	-	-	-
-	-	-	-	-	-	-	-	-	-	-	-	-	-	-	-	-	-
-	-	-	-	-	-	-	-	-	-	-	-	-	-	-	-	-	-
-	-	-	-	-	-	-	-	-	-	-	-	-	-	-	-	-	-
-	-	-	-	-	-	-	-	-	-	-	-	-	-	-	-	-	-
-	-	-	-	-	-	-	-	-	-	-	-	-	-	-	-	-	-
-	-	-	-	-	-	-	-	-	-	-	-	-	-	-	-	-	-
-	-	-	-	-	-	-	-	-	-	-	-	-	-	-	-	-	-
-	-	-	-	-	-	-	-	-	-	-	-	-	-	-	-	-	-
-	-	-	-	-	-	-	-	-	-	-	-	-	-	-	-	-	-
-	-	-	-	-	-	-	-	-	-	-	-	-	-	-	-	-	-
-	-	-	-	-	-	-	-	-	-	-	-	-	-	-	-	-	-
-	-	-	-	-	-	-	-	-	-	-	-	-	-	-	-	-	-
-	-	-	-	-	-	-	-	-	-	-	-	-	-	-	-	-	-
-	-	-	-	-	-	-	-	-	-	-	-	-	-	-	-	-	-
-	-	-	-	-	-	-	-	-	-	-	-	-	-	-	-	-	-
-	-	-	-	-	-	-	-	-	-	-	-	-	-	-	-	-	-
-	-	-	-	-	-	-	-	-	-	-	-	-	-	-	-	-	-
-	-	-	-	-	-	-	-	-	-	-	-	-	-	-	-	-	-
-	-	-	-	-	-	-	-	-	-	-	-	-	-	-	-	-	-
-	-	-	-	-	-	-	-	-	-	-	-	-	-	-	-	-	-
-	-	-	-	-	-	-	-	-	-	-	-	-	-	-	-	-	-
-	-	-	-	-	-	-	-	-	-	-	-	-	-	-	-	-	-
-	-	-	-	-	-	-	-	-	-	-	-	-	-	-	-	-	-
-	-	-	-	-	-	-	-	-	-	-	-	-	-	-	-	-	-
-	-	-	-	-	-	-	-	-	-	-	-	-	-	-	-	-	-
-	-	-	-	-	-	-	-	-	-	-	-	-	-	-	-	-	-
-	-	-	-	-	-	-	-	-	-	-	-	-	-	-	-	-	-
-	-	-	-	-	-	-	-	-	-	-	-	-	-	-	-	-	-
-	-	-	-	-	-	-	-	-	-	-	-	-	-	-	-	-	-
-	-	-	-	-	-	-	-	-	-	-	-	-	-	-	-	-	-
-	-	-	-	-	-	-	-	-	-	-	-	-	-	-	-	-	-
-	-	-	-	-	-	-	-	-	-	-	-	-	-	-	-	-	-
-	-	-	-	-	-	-	-	-	-	-	-	-	-	-	-	-	-
-	-	-	-	-	-	-	-	-	-	-	-	-	-	-	-	-	-
-	-	-	-	-	-	-	-	-	-	-	-	-	-	-	-	-	-
-	-	-	-	-	-	-	-	-	-	-	-	-	-	-	-	-	-
-	-	-	-	-	-	-	-	-	-	-	-	-	-	-	-	-	-
-	-	-	-	-	-	-	-	-	-	-	-	-	-	-	-	-	-
-	-	-	-	-	-	-	-	-	-	-	-	-	-	-	-	-	-
-	-	-	-	-	-	-	-	-	-	-	-	-	-	-	-	-	-
-	-	-	-	-	-	-	-	-	-	-	-	-	-	-	-	-	-
-	-	-	-	-	-	-	-	-	-	-	-	-	-	-	-	-	-
-	-	-	-	-	-	-	-	-	-	-	-	-	-	-	-	-	-
-	-	-	-	-	-	-	-	-	-	-	-	-	-	-	-	-	-
-	-	-	-	-	-	-	-	-	-	-	-	-	-	-	-	-	-
-	-	-	-	-	-	-	-	-	-	-	-	-	-	-	-	-	-
-	-	-	-	-	-	-	-	-	-	-	-	-	-	-	-	-	-
-	-	-	-	-	-	-	-	-	-	-	-	-	-	-	-	-	-
-	-	-	-	-	-	-	-	-	-	-	-	-	-	-	-	-	-
-	-	-	-	-	-	-	-	-	-	-	-	-	-	-	-	-	-
-	-	-	-	-	-	-	-	-	-	-	-	-	-	-	-	-	-
-	-	-	-	-	-	-	-	-	-	-	-	-	-	-	-	-	-
-	-	-	-	-	-	-	-	-	-	-	-	-	-	-	-	-	-
-	-	-	-	-	-	-	-	-	-	-	-	-	-	-	-	-	-
-	-	-	-	-	-	-	-	-	-	-	-	-	-	-	-	-	-
-	-	-	-	-	-	-	-	-	-	-	-	-	-	-	-	-	-
-	-	-	-	-	-	-	-	-	-	-	-	-	-	-	-	-	-
-	-	-	-	-	-	-	-	-	-	-	-	-	-	-	-	-	-
-	-	-	-	-	-	-	-	-	-	-	-	-	-	-	-	-	-
-	-	-	-	-	-	-	-	-	-	-	-	-	-	-	-	-	-
-	-	-	-	-	-	-	-	-	-	-	-	-	-	-	-	-	-
-	-	-	-	-	-	-	-	-	-	-	-	-	-	-	-	-	-
-	-	-	-	-	-	-	-	-	-	-	-	-	-	-	-	-	-
-	-	-	-	-	-	-	-	-	-	-	-	-	-	-	-	-	-
-	-	-	-	-	-	-	-	-	-	-	-	-	-	-	-	-	-
-	-	-	-	-	-	-	-	-	-	-	-	-	-	-	-	-	-
-	-	-	-	-	-	-	-	-	-	-	-	-	-	-	-	-	-
-	-	-	-	-	-	-	-	-	-	-	-	-	-	-	-	-	-
-	-	-	-	-	-	-	-	-	-	-	-	-	-	-	-	-	-
-	-	-	-	-	-	-	-	-	-	-	-	-	-	-	-	-	-
-	-	-	-	-	-	-	-	-	-	-	-	-	-	-	-	-	-
-	-	-	-	-	-	-	-	-	-	-	-	-	-	-	-	-	-
-	-	-	-	-	-	-	-	-	-	-	-	-	-	-	-	-	-
-	-	-	-	-	-	-	-	-	-	-	-	-	-	-	-	-	-
-	-	-	-	-	-	-	-	-	-	-	-	-	-	-	-	-	-
-	-	-	-	-	-	-	-	-	-	-	-	-	-	-	-	-	-
-	-	-	-	-	-	-	-	-	-	-	-	-	-	-	-	-	-
-	-	-	-	-	-	-	-	-	-	-	-	-	-	-	-	-	-
-	-	-	-	-	-	-	-	-	-	-	-	-	-	-	-	-	-
-	-	-	-	-	-	-	-	-	-	-	-	-	-	-	-	-	-
-	-	-	-	-	-	-	-	-	-	-	-	-	-	-	-	-	-
-	-	-	-	-	-	-	-	-	-	-	-	-	-	-	-	-	-
-	-	-	-	-	-	-	-	-	-	-	-	-	-	-	-	-	-
-	-	-	-	-	-	-	-	-	-	-	-	-	-	-	-	-	-
-	-	-	-	-	-	-	-	-	-	-	-	-	-	-	-	-	-
-	-	-	-	-	-	-	-	-	-	-	-	-	-	-	-	-	-
-	-	-	-	-	-	-	-	-	-	-	-	-	-	-	-	-	-
-	-	-	-	-	-	-	-	-	-	-	-	-	-	-	-	-	-
-	-	-	-	-	-	-	-	-	-	-	-	-	-	-	-	-	-
-	-	-	-	-	-	-	-	-	-	-	-	-	-	-	-	-	-
-	-	-	-	-	-	-	-	-	-	-	-	-	-	-	-	-	-
-	-	-	-	-	-	-	-	-	-	-	-	-	-	-	-	-	-
-	-	-	-	-	-	-	-	-	-	-	-	-	-	-	-	-	-
-	-	-	-	-	-	-	-	-	-	-	-	-	-	-	-	-	-
-	-	-	-	-	-	-	-	-	-	-	-	-	-	-	-	-	-
-	-	-	-	-	-	-	-	-	-	-	-	-	-	-	-	-	-
-	-	-	-	-	-	-	-	-	-	-	-	-	-	-	-	-	-
-	-	-	-	-	-	-	-	-	-	-	-	-	-	-	-	-	-
-	-	-	-	-	-	-	-	-	-	-	-	-	-	-	-	-	-
-	-	-	-	-	-	-	-	-	-	-	-	-	-	-	-	-	-
-	-	-	-	-	-	-	-	-	-	-	-	-	-	-	-	-	-
-	-	-	-	-	-	-	-	-	-	-	-	-	-	-	-	-	-
-	-	-	-	-	-	-	-	-	-	-	-	-	-	-	-	-	-
-	-	-	-	-	-	-	-	-	-	-	-	-	-	-	-	-	-
-	-	-	-	-	-	-	-	-	-	-	-	-	-	-	-	-	-
-	-	-	-	-	-	-	-	-	-	-	-	-	-	-	-	-	-
-	-	-	-	-	-	-	-	-	-	-	-	-	-	-	-	-	-
-	-	-	-	-	-	-	-	-	-	-	-	-	-	-	-	-	-
-	-	-	-	-	-	-	-	-	-	-	-	-	-	-	-	-	-
-	-	-	-	-	-	-	-	-	-	-	-	-	-	-	-	-	-
-	-	-	-	-	-	-	-	-	-	-	-	-	-	-	-	-	-
-	-	-	-	-	-	-	-	-	-	-	-	-	-	-	-	-	-
-	-	-	-	-	-	-	-	-	-	-	-	-	-	-	-	-	-
-	-	-	-	-	-	-	-	-	-	-	-	-	-	-	-	-	-
-	-	-	-	-	-	-	-	-	-	-	-	-	-	-	-	-	-
-	-	-	-	-	-	-	-	-	-	-	-	-	-	-	-	-	-
-	-	-	-	-	-	-	-	-	-	-	-	-	-	-	-	-	-
-	-	-	-	-	-	-	-	-	-	-	-	-	-	-	-	-	-
-	-	-	-	-	-	-	-	-	-	-	-	-	-	-	-	-	-
-	-	-	-	-	-	-	-	-	-	-	-	-	-	-	-	-	-
-	-	-	-	-	-	-	-	-	-	-	-	-	-	-	-	-	-
-	-	-	-	-	-	-	-	-	-	-	-	-	-	-	-	-	-
-	-	-	-	-	-	-	-	-	-	-	-	-	-	-	-	-	-
-	-	-	-	-	-	-	-	-	-	-	-	-	-	-	-	-	-
-	-	-	-	-	-	-	-	-	-	-	-	-	-	-	-	-	-
-	-	-	-	-	-	-	-	-	-	-	-	-	-	-	-	-	-
-	-	-	-	-	-	-	-	-	-	-	-	-	-	-	-	-	-
-	-	-	-	-	-	-	-	-	-	-	-	-	-	-	-	-	-
-	-	-	-	-	-	-	-	-	-	-	-	-	-	-	-	-	-
-	-	-	-	-	-	-	-	-	-	-	-	-	-	-	-	-	-
-	-	-	-	-	-	-	-	-	-	-	-	-	-	-	-	-	-
-	-	-	-	-	-	-	-	-	-	-	-	-	-	-	-	-	-
-	-	-	-	-	-	-	-	-	-	-	-	-	-	-	-	-	-
-	-	-	-	-	-	-	-	-	-	-	-	-	-	-	-	-	-
-	-	-	-	-	-	-	-	-	-	-	-	-	-	-	-	-	-
-	-	-	-	-	-	-	-	-	-	-	-	-	-	-	-	-	-
-	-	-	-	-	-	-	-	-	-	-	-	-	-	-	-	-	-
-	-	-	-	-	-	-	-	-	-	-	-	-	-	-	-	-	-
-	-	-	-	-	-	-	-	-	-	-	-	-	-	-	-	-	-
-	-	-	-	-	-	-	-	-	-	-	-	-	-	-	-	-	-
-	-	-	-	-	-	-	-	-	-	-	-	-	-	-	-	-	-
-	-	-	-	-	-	-	-	-	-	-	-	-	-	-	-	-	-
-	-	-	-	-	-	-	-	-	-	-	-	-	-	-	-	-	-
-	-	-	-	-	-	-	-	-	-	-	-	-	-	-	-	-	-
-	-	-	-	-	-	-	-	-	-	-	-	-	-	-	-	-	-
-	-	-	-	-	-	-	-	-	-	-	-	-	-	-	-	-	-
-	-	-	-	-	-	-	-	-	-	-	-	-	-	-	-	-	-
-	-	-	-	-	-	-	-	-	-	-	-	-	-	-	-	-	-
-	-	-	-	-	-	-	-	-	-	-	-	-	-	-	-	-	-
-	-	-	-	-	-	-	-	-	-	-	-	-	-	-	-	-	-
-	-	-	-	-	-	-	-	-	-	-	-	-	-	-	-	-	-
-	-	-	-	-	-	-	-	-	-	-	-	-	-	-	-	-	-
-	-	-	-	-	-	-	-	-	-	-	-	-	-	-	-	-	-
-	-	-	-	-	-	-	-	-	-	-	-	-	-	-	-	-	-
-	-	-	-	-	-	-	-	-	-	-	-	-	-	-	-	-	-
-	-	-	-	-	-	-	-	-	-	-	-	-	-	-	-	-	-
-	-	-	-	-	-	-	-	-	-	-	-	-	-	-	-	-	-
-	-	-	-	-	-	-	-	-	-	-	-	-	-	-	-	-	-
-	-	-	-	-	-	-	-	-	-	-	-	-	-	-	-	-	-
-	-	-	-	-	-	-	-	-	-	-	-	-	-	-	-	-	-
-	-	-	-	-	-	-	-	-	-	-	-	-	-	-	-	-	-
-	-	-	-	-	-	-	-	-	-	-	-	-	-	-	-	-	-
-	-	-	-	-	-	-	-	-	-	-	-	-	-	-	-	-	-
-	-	-	-	-	-	-	-	-	-	-	-	-	-	-	-	-	-
-	-	-	-	-	-	-	-	-	-	-	-	-	-	-	-	-	-
-	-	-	-	-	-	-	-	-	-	-	-	-	-	-	-	-	-
-	-	-	-	-	-	-	-	-	-	-	-	-	-	-	-	-	-
-	-	-	-	-	-	-	-	-	-	-	-	-	-	-	-	-	-
-	-	-	-	-	-	-	-	-	-	-	-	-	-	-	-	-	-
-	-	-	-	-	-	-	-	-	-	-	-	-	-	-	-	-	-
-	-	-	-	-	-	-	-	-	-	-	-	-	-	-	-	-	-
-	-	-	-	-	-	-	-	-	-	-	-	-	-	-	-	-	-
-	-	-	-	-	-	-	-	-	-	-	-	-	-	-	-	-	-
-	-	-	-	-	-	-	-	-	-	-	-	-	-	-	-	-	-
-	-	-	-	-	-	-	-	-	-	-	-	-	-	-	-	-	-
-	-	-	-	-	-	-	-	-	-	-	-	-	-	-	-	-	-
-	-	-	-	-	-	-	-	-	-	-	-	-	-	-	-	-	-
-	-	-	-	-	-	-	-	-	-	-	-	-	-	-	-	-	-
-	-	-	-	-	-	-	-	-	-	-	-	-	-	-	-	-	-
-	-	-	-	-	-	-	-	-	-	-	-	-	-	-	-	-	-
-	-	-	-	-	-	-	-	-	-	-	-	-	-	-	-	-	-
-	-	-	-	-	-	-	-	-	-	-	-	-	-	-	-	-	-
-	-	-	-	-	-	-	-	-	-	-	-	-	-	-	-	-	-
-	-	-	-	-	-	-	-	-	-	-	-	-	-	-	-	-	-
-	-	-	-	-	-	-	-	-	-	-	-	-	-	-	-	-	-
-	-	-	-	-	-	-	-	-	-	-	-	-	-	-	-	-	-
-	-	-	-	-	-	-	-	-	-	-	-	-	-	-	-	-	-
-	-	-	-	-	-	-	-	-	-	-	-	-	-	-	-	-	-
-	-	-	-	-	-	-	-	-	-	-	-	-	-	-	-	-	-
-	-	-	-	-	-	-	-	-	-	-	-	-	-	-	-	-	-
-	-	-	-	-	-	-	-	-	-	-	-	-	-	-	-	-	-
-	-	-	-	-	-	-	-	-	-	-	-	-	-	-	-	-	-
-	-	-	-	-	-	-	-	-	-	-	-	-	-	-	-	-	-
-	-	-	-	-	-	-	-	-	-	-	-	-	-	-	-	-	-
-	-	-	-	-	-	-	-	-	-	-	-	-	-	-	-	-	-
-	-	-	-	-	-	-	-	-	-	-	-	-	-	-	-	-	-
-	-	-	-	-	-	-	-	-	-	-	-	-	-	-	-	-	-
-	-	-	-	-	-	-	-	-	-	-	-	-	-	-	-	-	-
-	-	-	-	-	-	-	-	-	-	-	-	-	-	-	-	-	-
-	-	-	-	-	-	-	-	-	-	-	-	-	-	-	-	-	-
-	-	-	-	-	-	-	-	-	-	-	-	-	-	-	-	-	-
-	-	-	-	-	-	-	-	-	-	-	-	-	-	-	-	-	-
-	-	-	-	-	-	-	-	-	-	-	-	-	-	-	-	-	-
-	-	-	-	-	-	-	-	-	-	-	-	-	-	-	-	-	-
-	-	-	-	-	-	-	-	-	-	-	-	-	-	-	-	-	-
-	-	-	-	-	-	-	-	-	-	-	-	-	-	-	-	-	-
-	-	-	-	-	-	-	-	-	-	-	-	-	-	-	-	-	-
-	-	-	-	-	-	-	-	-	-	-	-	-	-	-	-	-	-
-	-	-	-	-	-	-	-	-	-	-	-	-	-	-	-	-	-
-	-	-	-	-	-	-	-	-	-	-	-	-	-	-	-	-	-
-	-	-	-	-	-	-	-	-	-	-	-	-	-	-	-	-	-
-	-	-	-	-	-	-	-	-	-	-	-	-	-	-	-	-	-
-	-	-	-	-	-	-	-	-	-	-	-	-	-	-	-	-	-
-	-	-	-	-	-	-	-	-	-	-	-	-	-	-	-	-	-
-	-	-	-	-	-	-	-	-	-	-	-	-	-	-	-	-	-
-	-	-	-	-	-	-	-	-	-	-	-	-	-	-	-	-	-
-	-	-	-	-	-	-	-	-	-	-	-	-	-	-	-	-	-
-	-	-	-	-	-	-	-	-	-	-	-	-	-	-	-	-	-
-	-	-	-	-	-	-	-	-	-	-	-	-	-	-	-	-	-
-	-	-	-	-	-	-	-	-	-	-	-	-	-	-	-	-	-
-	-	-	-	-	-	-	-	-	-	-	-	-	-	-	-	-	-
-	-	-	-	-	-	-	-	-	-	-	-	-	-	-	-	-	-
-	-	-	-	-	-	-	-	-	-	-	-	-	-	-	-	-	-
-	-	-	-	-	-	-	-	-	-	-	-	-	-	-	-	-	-
-	-	-	-	-	-	-	-	-	-	-	-	-	-	-	-	-	-
-	-	-	-	-	-	-	-	-	-	-	-	-	-	-	-	-	-
-	-	-	-	-	-	-	-	-	-	-	-	-	-	-	-	-	-
-	-	-	-	-	-	-	-	-	-	-	-	-	-	-	-	-	-
-	-	-	-	-	-	-	-	-	-	-	-	-	-	-	-	-	-
-	-	-	-	-	-	-	-	-	-	-	-	-	-	-	-	-	-
-	-	-	-	-	-	-	-	-	-	-	-	-	-	-	-	-	-
-	-	-	-	-	-	-	-	-	-	-	-	-	-	-	-	-	-
-	-	-	-	-	-	-	-	-	-	-	-	-	-	-	-	-	-
-	-	-	-	-	-	-	-	-	-	-	-	-	-	-	-	-	-
-	-	-	-	-	-	-	-	-	-	-	-	-	-	-	-	-	-
-	-	-	-	-	-	-	-	-	-	-	-	-	-	-	-	-	-
-	-	-	-	-	-	-	-	-	-	-	-	-	-	-	-	-	-
-	-	-	-	-	-	-	-	-	-	-	-	-	-	-	-	-	-
-	-	-	-	-	-	-	-	-	-	-	-	-	-	-	-	-	-
-	-	-	-	-	-	-	-	-	-	-	-	-	-	-	-	-	-
-	-	-	-	-	-	-	-	-	-	-	-	-	-	-	-	-	-
-	-	-	-	-	-	-	-	-	-	-	-	-	-	-	-	-	-
-	-	-	-	-	-	-	-	-	-	-	-	-	-	-	-	-	-
-	-	-	-	-	-	-	-	-	-	-	-	-	-	-	-	-	-
-	-	-	-	-	-	-	-	-	-	-	-	-	-	-	-	-	-
-	-	-	-	-	-	-	-	-	-	-	-	-	-	-	-	-	-
-	-	-	-	-	-	-	-	-	-	-	-	-	-	-	-	-	-
-	-	-	-	-	-	-	-	-	-	-	-	-	-	-	-	-	-
-	-	-	-	-	-	-	-	-	-	-	-	-	-	-	-	-	-
-	-	-	-	-	-	-	-	-	-	-	-	-	-	-	-	-	-
-	-	-	-	-	-	-	-	-	-	-	-	-	-	-	-	-	-
-	-	-	-	-	-	-	-	-	-	-	-	-	-	-	-	-	-
-	-	-	-	-	-	-	-	-	-	-	-	-	-	-	-	-	-
-	-	-	-	-	-	-	-	-	-	-	-	-	-	-	-	-	-
-	-	-	-	-	-	-	-	-	-	-	-	-	-	-	-	-	-
-	-	-	-	-	-	-	-	-	-	-	-	-	-	-	-	-	-
-	-	-	-	-	-	-	-	-	-	-	-	-	-	-	-	-	-
-	-	-	-	-	-	-	-	-	-	-	-	-	-	-	-	-	-
-	-	-	-	-	-	-	-	-	-	-	-	-	-	-	-	-	-
-	-	-	-	-	-	-	-	-	-	-	-	-	-	-	-	-	-
-	-	-	-	-	-	-	-	-	-	-	-	-	-	-	-	-	-
-	-	-	-	-	-	-	-	-	-	-	-	-	-	-	-	-	-
-	-	-	-	-	-	-	-	-	-	-	-	-	-	-	-	-	-
-	-	-	-	-	-	-	-	-	-	-	-	-	-	-	-	-	-
-	-	-	-	-	-	-	-	-	-	-	-	-	-	-	-	-	-
-	-	-	-	-	-	-	-	-	-	-	-	-	-	-	-	-	-
-	-	-	-	-	-	-	-	-	-	-	-	-	-	-	-	-	-
-	-	-	-	-	-	-	-	-	-	-	-	-	-	-	-	-	-
-	-	-	-	-	-	-	-	-	-	-	-	-	-	-	-	-	-
-	-	-	-	-	-	-	-	-	-	-	-	-	-	-	-	-	-
-	-	-	-	-	-	-	-	-	-	-	-	-	-	-	-	-	-
-	-	-	-	-	-	-	-	-	-	-	-	-	-	-	-	-	-
-	-	-	-	-	-	-	-	-	-	-	-	-	-	-	-	-	-
-	-	-	-	-	-	-	-	-	-	-	-	-	-	-	-	-	-
-	-	-	-	-	-	-	-	-	-	-	-	-	-	-	-	-	-
-	-	-	-	-	-	-	-	-	-	-	-	-	-	-	-	-	-
-	-	-	-	-	-	-	-	-	-	-	-	-	-	-	-	-	-
-	-	-	-	-	-	-	-	-	-	-	-	-	-	-	-	-	-
-	-	-	-	-	-	-	-	-	-	-	-	-	-	-	-	-	-
-	-	-	-	-	-	-	-	-	-	-	-	-	-	-	-	-	-
-	-	-	-	-	-	-	-	-	-	-	-	-	-	-	-	-	-
-	-	-	-	-	-	-	-	-	-	-	-	-	-	-	-	-	-
-	-	-	-	-	-	-	-	-	-	-	-	-	-	-	-	-	-
-	-	-	-	-	-	-	-	-	-	-	-	-	-	-	-	-	-
-	-	-	-	-	-	-	-	-	-	-	-	-	-	-	-	-	-
-	-	-	-	-	-	-	-	-	-	-	-	-	-	-	-	-	-
-	-	-	-	-	-	-	-	-	-	-	-	-	-	-	-	-	-
-	-	-	-	-	-	-	-	-	-	-	-	-	-	-	-	-	-
-	-	-	-	-	-	-	-	-	-	-	-	-	-	-	-	-	-
-	-	-	-	-	-	-	-	-	-	-	-	-	-	-	-	-	-
-	-	-	-	-	-	-	-	-	-	-	-	-	-	-	-	-	-
-	-	-	-	-	-	-	-	-	-	-	-	-	-	-	-	-	-
-	-	-	-	-	-	-	-	-	-	-	-	-	-	-	-	-	-
-	-	-	-	-	-	-	-	-	-	-	-	-	-	-	-	-	-
-	-	-	-	-	-	-	-	-	-	-	-	-	-	-	-	-	-
-	-	-	-	-	-	-	-	-	-	-	-	-	-	-	-	-	-
-	-	-	-	-	-	-	-	-	-	-	-	-	-	-	-	-	-
-	-	-	-	-	-	-	-	-	-	-	-	-	-	-	-	-	-
-	-	-	-	-	-	-	-	-	-	-	-	-	-	-	-	-	-
-	-	-	-	-	-	-	-	-	-	-	-	-	-	-	-	-	-
-	-	-	-	-	-	-	-	-	-	-	-	-	-	-	-	-	-
-	-	-	-	-	-	-	-	-	-	-	-	-	-	-	-	-	-
-	-	-	-	-	-	-	-	-	-	-	-	-	-	-	-	-	-
-	-	-	-	-	-	-	-	-	-	-	-	-	-	-	-	-	-
-	-	-	-	-	-	-	-	-	-	-	-	-	-	-	-	-	-
