# Supplementary material for: Cache Domains That are Homologous to, but Different from PAS Domains Comprise the Largest Superfamily of Extracellular Sensors in Prokaryotes
Source: PLoS Comput Biol. 2016 Apr 6;12(4):e1004862. doi: 10.1371/journal.pcbi.1004862 (PMC4822843; doi:10.1371/journal.pcbi.1004862)
Supplement: S8 Data — (XLSX) [file pcbi.1004862.s024.xlsx]

## Sheet: 1-Phyleticdist-Cache clan
Kingdom	Phylum*	dCache_1	dCache_2	dCache_3	Cache_3-Cache_2	CHASE	CHASE4	Stimulus_sens_1	sCache_2	sCache_3_1	sCache_3_2	sCache_3_3	LuxQ-periplasm	YkuI_C	DUF2222	SMP_2	Diacid_rec	2CSK_N	PhoQ_sensor
Archaea	Euryarchaeota	161	2	33	13	6	31	-	67	-	-	10	-	-	-	-	-	-	-
Archaea	Thaumarchaeota	15	-	-	-	-	-	-	-	-	-	-	-	-	-	-	-	-	-
Bacteria	Proteobacteria	8910	251	713	360	936	409	202	2007	1226	1477	99	114	18	711	788	843	956	555
Bacteria	Firmicutes	4477	17	51	3	37	37	-	118	1402	702	157	-	149	-	-	383	-	-
Bacteria	Spirochaetes	493	9	17	-	3	2	-	18	23	2	3	-	17	-	-	8	-	-
Bacteria	Cyanobacteria	283	-	8	5	45	13	-	-	5	2	1	-	-	-	-	-	-	-
Bacteria	Actinobacteria	129	-	5	8	7	3	1	3	44	282	1	-	-	-	-	19	2	-
Bacteria	Thermotogae	71	3	5	-	1	-	-	7	1	-	1	-	-	-	-	-	-	-
Bacteria	Synergistetes	57	-	2	2	2	10	-	2	10	3	-	-	-	-	-	16	-	-
Bacteria	Fusobacteria	56	1	-	-	1	1	-	1	12	2	-	-	-	-	-	5	-	-
Bacteria	Bacteroidetes	43	1	-	-	9	1	-	2	80	-	-	-	-	-	-	-	-	-
Bacteria	Planctomycetes	38	-	-	-	7	-	-	-	2	1	-	-	-	-	-	-	-	-
Bacteria	Chloroflexi	38	-	10	-	6	8	-	-	8	4	-	-	-	-	-	-	2	-
Bacteria	Deferribacteres	23	6	9	9	1	1	-	2	3	3	-	1	-	-	-	-	-	-
Bacteria	Nitrospirae	22	-	1	1	-	-	-	-	2	2	-	-	-	-	-	-	-	-
Bacteria	Acidobacteria	12	-	8	-	2	-	-	4	3	1	1	-	-	-	-	-	-	-
Bacteria	Aquificae	11	3	3	-	-	-	-	-	-	-	-	-	-	-	-	-	-	-
Bacteria	Fibrobacteres	11	-	-	-	-	-	-	-	1	-	-	-	-	-	-	-	-	-
Bacteria	Chrysiogenetes	10	4	5	-	1	1	-	4	1	3	-	-	-	-	-	-	-	-
Bacteria	Chlorobi	9	1	4	-	-	-	-	2	12	-	-	-	-	-	-	-	-	-
Bacteria	Verrucomicrobia	9	-	4	3	5	2	-	1	5	-	-	-	-	-	-	-	-	-
Bacteria	Lentisphaerae	8	-	-	-	1	-	-	-	2	-	-	-	-	-	-	-	-	-
Bacteria	Gemmatimonadetes	3	-	-	-	1	-	-	-	-	-	-	-	-	-	-	-	-	-
Bacteria	candidatedivisionNC10	3	-	-	-	-	-	-	-	1	1	-	-	-	-	-	-	-	-
Bacteria	Chlamydiae	2	-	-	-	2	-	-	-	4	-	-	-	-	-	-	-	-	-
Bacteria	Elusimicrobia	2	-	-	-	-	-	-	-	-	-	-	-	-	-	-	-	-	-
Bacteria	Synergistetes.	2	-	-	-	-	-	-	-	-	-	1	-	-	-	-	-	-	-
Bacteria	Thermodesulfobacteria	2	-	1	-	-	1	-	1	1	1	-	-	-	-	-	-	-	-
Bacteria	Ignavibacteria	2	-	-	-	-	-	-	-	-	1	-	-	-	1	-	-	-	-
Bacteria	Dictyoglomi	1	-	-	-	-	3	-	-	-	-	-	-	-	-	-	-	-	-
Bacteria	candidatedivisionWWE1	1	-	-	-	-	-	-	-	-	-	-	-	-	-	-	-	-	-
Bacteria	Caldithrix.	1	-	1	-	1	-	-	-	2	1	-	-	-	-	-	-	-	-
Bacteria	Actinobacteria.	1	-	-	-	-	-	-	-	-	-	-	-	-	-	-	-	-	-
Bacteria	Haloplasmatales	1	-	-	-	-	-	-	-	-	-	-	-	-	-	-	-	-	-
Bacteria	Deinococcus-Thermus	1	-	-	-	5	1	-	-	-	7	-	-	-	-	-	-	-	-
Bacteria	Poribacteria.	1	-	-	-	-	-	-	-	-	-	-	-	-	-	-	-	-	-
Bacteria	Thermobaculum.	-	-	-	-	-	-	-	-	1	-	-	-	-	-	-	-	-	-
Eukaryota	Metazoa	547	-	-	-	-	-	-	1	-	1	-	-	-	1	-	-	1	-
Eukaryota	Viridiplantae	31	-	1	1	118	-	-	2	2	-	-	-	-	-	-	-	1	1
Eukaryota	Fungi	20	-	-	-	-	-	-	-	-	-	-	-	-	-	-	-	-	-
Eukaryota	Alveolata	20	-	-	-	-	-	-	-	-	-	-	-	-	-	-	-	-	-
Eukaryota	stramenopiles	14	-	-	-	3	-	-	-	-	-	-	-	-	-	-	-	-	-
Eukaryota	Heterolobosea	13	-	-	-	2	5	-	-	-	-	-	-	-	-	-	-	-	-
Eukaryota	Euglenozoa	3	-	-	-	-	-	-	-	-	-	-	-	-	-	-	-	-	-
Eukaryota	Choanoflagellida	1	-	-	-	-	-	-	-	-	-	-	-	-	-	-	-	-	-
Eukaryota	Ichthyosporea	1	-	-	-	-	-	-	-	-	-	-	-	-	-	-	-	-	-
Eukaryota	Parabasalia	1	-	-	-	-	-	-	-	-	-	-	-	-	-	-	-	-	-
Eukaryota	Amoebozoa	-	-	-	-	7	-	-	-	-	-	-	-	-	-	-	-	-	-
* - removed environmental sequences, Viruses	* - Sequences classified as environmental, metagenomes and Viruses not shown

## Sheet: 2-Phyleticdist-Cache,PAS,GAF
Kingdom	Phyla*	Cache	PAS	GAF
Archaea	Crenarchaeota	-	5	-
Archaea	Euryarchaeota	323	3487	740
Archaea	Korarchaeota	-	1	-
Archaea	Thaumarchaeota	15	10	1
Archaea Total		338	3503	741
Bacteria	Acidobacteria	31	395	170
Bacteria	Actinobacteria	504	2888	5376
Bacteria	Actinobacteria.	1	1	8
Bacteria	Aquificae	17	101	39
Bacteria	Bacteroidetes	136	2669	632
Bacteria	Bacteroidetes.	-	2	-
Bacteria	Caldiserica	-	7	-
Bacteria	Caldithrix.	6	78	24
Bacteria	candidatedivisionNC10	5	23	20
Bacteria	candidatedivisionOP1	-	4	3
Bacteria	candidatedivisionTM7.	-	4	-
Bacteria	candidatedivisionWWE1	1	1	2
Bacteria	Chlamydiae	8	53	-
Bacteria	Chlorobi	28	318	70
Bacteria	Chloroflexi	76	1080	783
Bacteria	Chrysiogenetes	29	89	13
Bacteria	Cyanobacteria	362	3700	2162
Bacteria	Deferribacteres	58	124	26
Bacteria	Deinococcus-Thermus	14	294	330
Bacteria	Dictyoglomi	4	12	15
Bacteria	Elusimicrobia	2	7	2
Bacteria	Fibrobacteres	12	1	6
Bacteria	Firmicutes	7533	10693	4768
Bacteria	Fusobacteria	79	126	26
Bacteria	Gemmatimonadetes	4	33	18
Bacteria	Haloplasmatales	1	10	4
Bacteria	Ignavibacteria	4	57	10
Bacteria	Lentisphaerae	11	42	15
Bacteria	Nitrospirae	28	272	115
Bacteria	Planctomycetes	48	521	154
Bacteria	Poribacteria.	1	4	-
Bacteria	Proteobacteria	20575	49077	22617
Bacteria	SAR406cluster	-	-	1
Bacteria	Spirochaetes	595	764	338
Bacteria	Synergistetes	104	199	82
Bacteria	Synergistetes.	3	2	2
Bacteria	Tenericutes	-	3	2
Bacteria	Thermobaculum.	1	31	18
Bacteria	Thermodesulfobacteria	7	20	6
Bacteria	Thermotogae	89	142	81
Bacteria	Verrucomicrobia	29	453	152
Bacteria Total		30406	74300	38090
Eukaryota	Alveolata	20	20	54
Eukaryota	Amoebozoa	7	37	4
Eukaryota	Choanoflagellida	1	1	3
Eukaryota	Euglenozoa	3	35	81
Eukaryota	Fungi	20	920	398
Eukaryota	Haptophyceae	-	1	-
Eukaryota	Heterolobosea	20	78	3
Eukaryota	Ichthyosporea	1	16	5
Eukaryota	Metazoa	552	5401	1077
Eukaryota	Parabasalia	1	81	59
Eukaryota	Rhizaria	-	1	1
Eukaryota	Rhodophyta	-	4	-
Eukaryota	stramenopiles	17	266	146
Eukaryota	Viridiplantae	156	3143	6816
Eukaryota Total		798	10004	8647
* - Sequences classified as environmental, metagenomes and Viruses not shown

## Sheet: 3.Cache-PAS-ratio
Domain	Cache	PAS	GAF	Cache/PAS ratio
Bacteria	30406	74300	38090	0.409233
Archaea	338	3503	741	0.0964887
Eukaryota	798	10004	8647	0.0797681

## Sheet: 4-NewCacheModels-in-Fungi
Uniprot	Organism	Domain architecture	New Cache model	Start	End	PfamB	Architecture	Taxonomy
G1XR22	Arthrobotrys_oligospora_(strain_ATCC_24927_/_CBS_115.81_/_DSM_1491)_(Nematode-trapping_fungus)_(Didymozoophaga_oligospora)	HATPase_c~HisKA	dCache_1	103	433	227		Eukaryota;Fungi;Dikarya;Ascomycota
Q753M8	Ashbya_gossypii_(strain_ATCC_10895_/_CBS_109.51_/_FGSC_9923_/_NRRL_Y-1056)_(Yeast)_(Eremothecium_gossypii)	HATPase_c~HisKA	dCache_1	58	337	983		Eukaryota;Fungi;Dikarya;Ascomycota
Q6FRR3	Candida_glabrata_(strain_ATCC_2001_/_CBS_138_/_JCM_3761_/_NBRC_0622_/_NRRL_Y-65)_(Yeast)_(Torulopsis_glabrata)	HATPase_c~HisKA	dCache_1	52	334	983		Eukaryota;Fungi;Dikarya;Ascomycota
P39928	Saccharomyces_cerevisiae_(strain_ATCC_204508_/_S288c)_(Baker's_yeast)	HATPase_c~HisKA	dCache_1	49	331	983		Eukaryota;Fungi;Dikarya;Ascomycota
E7KDR9	Saccharomyces_cerevisiae_(strain_AWRI796)_(Baker's_yeast)	HATPase_c~HisKA	dCache_1	49	331	983		Eukaryota;Fungi;Dikarya;Ascomycota
C7GUR4	Saccharomyces_cerevisiae_(strain_JAY291)_(Baker's_yeast)	HATPase_c~HisKA	dCache_1	49	331	983		Eukaryota;Fungi;Dikarya;Ascomycota
G2WG05	Saccharomyces_cerevisiae_(strain_Kyokai_no._7_/_NBRC_101557)_(Baker's_yeast)	HATPase_c~HisKA	dCache_1	49	330	983		Eukaryota;Fungi;Dikarya;Ascomycota
B3LTZ4	Saccharomyces_cerevisiae_(strain_RM11-1a)_(Baker's_yeast)	HATPase_c~HisKA	dCache_1	49	331	983		Eukaryota;Fungi;Dikarya;Ascomycota
A6ZVC9	Saccharomyces_cerevisiae_(strain_YJM789)_(Baker's_yeast)	HATPase_c~HisKA	dCache_1	49	331	983		Eukaryota;Fungi;Dikarya;Ascomycota
H0GHQ8	Saccharomyces_cerevisiae_x_Saccharomyces_kudriavzevii_VIN7	HATPase_c~HisKA	dCache_1	49	331	983		Eukaryota;Fungi;Dikarya;Ascomycota
H0GW48	Saccharomyces_cerevisiae_x_Saccharomyces_kudriavzevii_VIN7	HATPase_c~HisKA	dCache_1	49	331	983		Eukaryota;Fungi;Dikarya;Ascomycota
F9FI78	Fusarium_oxysporum_(strain_Fo5176)_(Panama_disease_fungus)	HATPase_c~HisKA	dCache_1	40	391	51167		Eukaryota;Fungi;Dikarya;Ascomycota
Q6CYG3	Kluyveromyces_lactis_(strain_ATCC_8585_/_CBS_2359_/_DSM_70799_/_NBRC_1267_/_NRRL_Y-1140_/_WM37)_(Yeast)_(Candida_sphaerica)	HATPase_c~HisKA	dCache_1	62	337	90217		Eukaryota;Fungi;Dikarya;Ascomycota
E3RLH5	Pyrenophora_teres_f._teres_(strain_0-1)_(Barley_net_blotch_fungus)_(Drechslera_teres_f._teres)	HATPase_c~HisKA	dCache_1	43	381	203022		Eukaryota;Fungi;Dikarya;Ascomycota
F9XM85	Mycosphaerella_graminicola_(strain_CBS_115943_/_IPO323)_(Speckled_leaf_blotch_fungus)_(Septoria_tritici)	HATPase_c~HisKA	dCache_1	38	382	260954		Eukaryota;Fungi;Dikarya;Ascomycota
C5DZR7	Zygosaccharomyces_rouxii_(strain_ATCC_2623_/_CBS_732_/_NBRC_1130_/_NCYC_568_/_NRRL_Y-229)_(Candida_mogii)	HATPase_c~HisKA	dCache_1	49	331	2172-279045		Eukaryota;Fungi;Dikarya;Ascomycota
E5A1Y9	Leptosphaeria_maculans_(strain_JN3_/_isolate_v23.1.3_/_race_Av1-4-5-6-7-8)_(Blackleg_fungus)_(Phoma_lingam)	HATPase_c~HisKA	dCache_1	293	630	2388-397062-90116		Eukaryota;Fungi;Dikarya;Ascomycota
D5GG06	Tuber_melanosporum_(strain_Mel28)_(Perigord_black_truffle)	HATPase_c~HisKA	dCache_1	41	388	36875-8606		Eukaryota;Fungi;Dikarya;Ascomycota
F9WXU3	Mycosphaerella_graminicola_(strain_CBS_115943_/_IPO323)_(Speckled_leaf_blotch_fungus)_(Septoria_tritici)	HATPase_c~HisKA	dCache_1	42	371	4157-475000-52956		Eukaryota;Fungi;Dikarya;Ascomycota
Q6SLB3	Gibberella_moniliformis_(Maize_ear_and_stalk_rot_fungus)_(Fusarium_verticillioides)	HATPase_c~HisKA	dCache_1	40	391	51167-130865		Eukaryota;Fungi;Dikarya;Ascomycota

## Sheet: 5-NewCacheModels-in-Plants
Uniprot	Organism	Domain Architecture		New Cache model	Start	End	Taxonomy
B9PF43	Populus_trichocarpa_(Western_balsam_poplar)_(Populus_balsamifera_subsp._trichocarpa)	Cache_1~HAMP		dCache_1	8	158	Eukaryota	Viridiplantae	Streptophyta	Embryophyta	Tracheophyta	Spermatophyta	Magnoliophyta	eudicotyledons	coreeudicotyledons	rosids	fabids	Malpighiales	Salicaceae	Saliceae	Populus.
B9P8X8	Populus_trichocarpa_(Western_balsam_poplar)_(Populus_balsamifera_subsp._trichocarpa)	Cache_1~HAMP~MCPsignal		dCache_1	19	269	Eukaryota	Viridiplantae	Streptophyta	Embryophyta	Tracheophyta	Spermatophyta	Magnoliophyta	eudicotyledons	coreeudicotyledons	rosids	fabids	Malpighiales	Salicaceae	Saliceae	Populus.
Q571R6	Populus_canadensis_(Canadian_poplar)_(Populus_deltoides_x_Populus_nigra)	Cache_1~HisKA~HATPase_c~Response_reg		dCache_1	154	364	Eukaryota	Viridiplantae	Streptophyta	Embryophyta	Tracheophyta	Spermatophyta	Magnoliophyta	eudicotyledons	coreeudicotyledons	rosids	fabids	Malpighiales	Salicaceae	Saliceae	Populus.
B8AFI7	Oryza_sativa_subsp._indica_(Rice)	Cache_1~MCPsignal		dCache_1	10	273	Eukaryota	Viridiplantae	Streptophyta	Embryophyta	Tracheophyta	Spermatophyta	Magnoliophyta	Liliopsida	Poales	Poaceae	BEPclade	Ehrhartoideae	Oryzeae	Oryza.
B9THB8	Ricinus_communis_(Castor_bean)	Cache_2		sCache_2	1	149	Eukaryota	Viridiplantae	Streptophyta	Embryophyta	Tracheophyta	Spermatophyta	Magnoliophyta	eudicotyledons	coreeudicotyledons	rosids	fabids	Malpighiales	Euphorbiaceae	Acalyphoideae	Acalypheae	Ricinus.
B9NID6	Populus_trichocarpa_(Western_balsam_poplar)_(Populus_balsamifera_subsp._trichocarpa)	Cache_2		sCache_2	44	190	Eukaryota	Viridiplantae	Streptophyta	Embryophyta	Tracheophyta	Spermatophyta	Magnoliophyta	eudicotyledons	coreeudicotyledons	rosids	fabids	Malpighiales	Salicaceae	Saliceae	Populus.
B8AD13	Oryza_sativa_subsp._indica_(Rice)	CreA~Response_reg~Trans_reg_C~HAMP~HisKA~HATPase_c		sCache_3_1	376	455	Eukaryota	Viridiplantae	Streptophyta	Embryophyta	Tracheophyta	Spermatophyta	Magnoliophyta	Liliopsida	Poales	Poaceae	BEPclade	Ehrhartoideae	Oryzeae	Oryza.
B9T9P4	Ricinus_communis_(Castor_bean)	HAMP~GGDEF		dCache_3	8	128	Eukaryota	Viridiplantae	Streptophyta	Embryophyta	Tracheophyta	Spermatophyta	Magnoliophyta	eudicotyledons	coreeudicotyledons	rosids	fabids	Malpighiales	Euphorbiaceae	Acalyphoideae	Acalypheae	Ricinus.
A9U830	Physcomitrella_patens_subsp._patens_(Moss)	HAMP~His_kinase		dCache_1	6	207	Eukaryota	Viridiplantae	Streptophyta	Embryophyta	Bryophyta	Bryophytina	Bryopsida	Funariidae	Funariales	Funariaceae	Physcomitrella.
A9U718	Physcomitrella_patens_subsp._patens_(Moss)	HAMP~His_kinase~HATPase_c		dCache_1	17	135	Eukaryota	Viridiplantae	Streptophyta	Embryophyta	Bryophyta	Bryophytina	Bryopsida	Funariidae	Funariales	Funariaceae	Physcomitrella.
B9P6Y1	Populus_trichocarpa_(Western_balsam_poplar)_(Populus_balsamifera_subsp._trichocarpa)	HAMP~HisKA~HATPase_c		sCache_3_1	13	152	Eukaryota	Viridiplantae	Streptophyta	Embryophyta	Tracheophyta	Spermatophyta	Magnoliophyta	eudicotyledons	coreeudicotyledons	rosids	fabids	Malpighiales	Salicaceae	Saliceae	Populus.
D8RT92	Selaginella_moellendorffii_(Spikemoss)	HAMP~HisKA~HATPase_c~Response_reg		dCache_1	84	328	Eukaryota	Viridiplantae	Streptophyta	Embryophyta	Tracheophyta	Lycopodiophyta	Isoetopsida	Selaginellales	Selaginellaceae	Selaginella.
I1MN32	Glycine_max_(Soybean)_(Glycine_hispida)	HATPase_c~Response_reg		dCache_1	56	312	Eukaryota	Viridiplantae	Streptophyta	Embryophyta	Tracheophyta	Spermatophyta	Magnoliophyta	eudicotyledons	coreeudicotyledons	rosids	fabids	Fabales	Fabaceae	Papilionoideae	Phaseoleae	Glycine.
A9U6E4	Physcomitrella_patens_subsp._patens_(Moss)	HATPase_c~Response_reg~GerE		dCache_1	53	278	Eukaryota	Viridiplantae	Streptophyta	Embryophyta	Bryophyta	Bryophytina	Bryopsida	Funariidae	Funariales	Funariaceae	Physcomitrella.
Q9SXL4	Arabidopsis_thaliana_(Mouse-ear_cress)	HisKA~HATPase_c~Response_reg		dCache_1	151	436	Eukaryota	Viridiplantae	Streptophyta	Embryophyta	Tracheophyta	Spermatophyta	Magnoliophyta	eudicotyledons	coreeudicotyledons	rosids	malvids	Brassicales	Brassicaceae	Camelineae	Arabidopsis.
A9RKH5	Physcomitrella_patens_subsp._patens_(Moss)	HisKA~HATPase_c~Response_reg		dCache_1	107	426	Eukaryota	Viridiplantae	Streptophyta	Embryophyta	Bryophyta	Bryophytina	Bryopsida	Funariidae	Funariales	Funariaceae	Physcomitrella.
A9S1F9	Physcomitrella_patens_subsp._patens_(Moss)	HisKA~HATPase_c~Response_reg		dCache_1	105	432	Eukaryota	Viridiplantae	Streptophyta	Embryophyta	Bryophyta	Bryophytina	Bryopsida	Funariidae	Funariales	Funariaceae	Physcomitrella.
G7JXI9	Medicago_truncatula_(Barrel_medic)_(Medicago_tribuloides)	HisKA~HATPase_c~Response_reg		dCache_1	160	385	Eukaryota	Viridiplantae	Streptophyta	Embryophyta	Tracheophyta	Spermatophyta	Magnoliophyta	eudicotyledons	coreeudicotyledons	rosids	fabids	Fabales	Fabaceae	Papilionoideae	Trifolieae	Medicago.
F6GWL2	Vitis_vinifera_(Grape)	HisKA~HATPase_c~Response_reg		dCache_1	162	359	Eukaryota	Viridiplantae	Streptophyta	Embryophyta	Tracheophyta	Spermatophyta	Magnoliophyta	eudicotyledons	coreeudicotyledons	rosids	Vitales	Vitaceae	Vitis.
I1LI26	Glycine_max_(Soybean)_(Glycine_hispida)	HisKA~HATPase_c~Response_reg		dCache_1	136	424	Eukaryota	Viridiplantae	Streptophyta	Embryophyta	Tracheophyta	Spermatophyta	Magnoliophyta	eudicotyledons	coreeudicotyledons	rosids	fabids	Fabales	Fabaceae	Papilionoideae	Phaseoleae	Glycine.
G7LC07	Medicago_truncatula_(Barrel_medic)_(Medicago_tribuloides)	HisKA~HATPase_c~Response_reg		dCache_1	130	335	Eukaryota	Viridiplantae	Streptophyta	Embryophyta	Tracheophyta	Spermatophyta	Magnoliophyta	eudicotyledons	coreeudicotyledons	rosids	fabids	Fabales	Fabaceae	Papilionoideae	Trifolieae	Medicago.
D7LAB4	Arabidopsis_lyrata_subsp._lyrata_(Lyre-leaved_rock-cress)	HisKA~HATPase_c~Response_reg		dCache_1	140	427	Eukaryota	Viridiplantae	Streptophyta	Embryophyta	Tracheophyta	Spermatophyta	Magnoliophyta	eudicotyledons	coreeudicotyledons	rosids	malvids	Brassicales	Brassicaceae	Camelineae	Arabidopsis.
B9SUH7	Ricinus_communis_(Castor_bean)	HisKA~HATPase_c~Response_reg		dCache_1	157	391	Eukaryota	Viridiplantae	Streptophyta	Embryophyta	Tracheophyta	Spermatophyta	Magnoliophyta	eudicotyledons	coreeudicotyledons	rosids	fabids	Malpighiales	Euphorbiaceae	Acalyphoideae	Acalypheae	Ricinus.
I1JCF5	Glycine_max_(Soybean)_(Glycine_hispida)	HisKA~HATPase_c~Response_reg		dCache_1	131	362	Eukaryota	Viridiplantae	Streptophyta	Embryophyta	Tracheophyta	Spermatophyta	Magnoliophyta	eudicotyledons	coreeudicotyledons	rosids	fabids	Fabales	Fabaceae	Papilionoideae	Phaseoleae	Glycine.
I1J8J8	Glycine_max_(Soybean)_(Glycine_hispida)	HisKA~HATPase_c~Response_reg		dCache_1	136	421	Eukaryota	Viridiplantae	Streptophyta	Embryophyta	Tracheophyta	Spermatophyta	Magnoliophyta	eudicotyledons	coreeudicotyledons	rosids	fabids	Fabales	Fabaceae	Papilionoideae	Phaseoleae	Glycine.
A9U6E1	Physcomitrella_patens_subsp._patens_(Moss)	Unknown		dCache_1	14	124	Eukaryota	Viridiplantae	Streptophyta	Embryophyta	Bryophyta	Bryophytina	Bryopsida	Funariidae	Funariales	Funariaceae	Physcomitrella.
B9TDV0	Ricinus_communis_(Castor_bean)	Unknown		dCache_1	49	158	Eukaryota	Viridiplantae	Streptophyta	Embryophyta	Tracheophyta	Spermatophyta	Magnoliophyta	eudicotyledons	coreeudicotyledons	rosids	fabids	Malpighiales	Euphorbiaceae	Acalyphoideae	Acalypheae	Ricinus.
B9TE66	Ricinus_communis_(Castor_bean)	Unknown		dCache_1	43	278	Eukaryota	Viridiplantae	Streptophyta	Embryophyta	Tracheophyta	Spermatophyta	Magnoliophyta	eudicotyledons	coreeudicotyledons	rosids	fabids	Malpighiales	Euphorbiaceae	Acalyphoideae	Acalypheae	Ricinus.
B9TH62	Ricinus_communis_(Castor_bean)	Unknown		dCache_1	48	290	Eukaryota	Viridiplantae	Streptophyta	Embryophyta	Tracheophyta	Spermatophyta	Magnoliophyta	eudicotyledons	coreeudicotyledons	rosids	fabids	Malpighiales	Euphorbiaceae	Acalyphoideae	Acalypheae	Ricinus.
B9TIB3	Ricinus_communis_(Castor_bean)	Unknown		dCache_1	9	192	Eukaryota	Viridiplantae	Streptophyta	Embryophyta	Tracheophyta	Spermatophyta	Magnoliophyta	eudicotyledons	coreeudicotyledons	rosids	fabids	Malpighiales	Euphorbiaceae	Acalyphoideae	Acalypheae	Ricinus.
A9U8E0	Physcomitrella_patens_subsp._patens_(Moss)	Unknown		dCache_1	4	95	Eukaryota	Viridiplantae	Streptophyta	Embryophyta	Bryophyta	Bryophytina	Bryopsida	Funariidae	Funariales	Funariaceae	Physcomitrella.
B9TMP9	Ricinus_communis_(Castor_bean)	Unknown		Cache_3-Cache_2	10	204	Eukaryota	Viridiplantae	Streptophyta	Embryophyta	Tracheophyta	Spermatophyta	Magnoliophyta	eudicotyledons	coreeudicotyledons	rosids	fabids	Malpighiales	Euphorbiaceae	Acalyphoideae	Acalypheae	Ricinus.
B9TB40	Ricinus_communis_(Castor_bean)	Unknown		dCache_1	38	229	Eukaryota	Viridiplantae	Streptophyta	Embryophyta	Tracheophyta	Spermatophyta	Magnoliophyta	eudicotyledons	coreeudicotyledons	rosids	fabids	Malpighiales	Euphorbiaceae	Acalyphoideae	Acalypheae	Ricinus.
B9TGC1	Ricinus_communis_(Castor_bean)	Unknown		dCache_1	12	259	Eukaryota	Viridiplantae	Streptophyta	Embryophyta	Tracheophyta	Spermatophyta	Magnoliophyta	eudicotyledons	coreeudicotyledons	rosids	fabids	Malpighiales	Euphorbiaceae	Acalyphoideae	Acalypheae	Ricinus.
D8SKK1	Selaginella_moellendorffii_(Spikemoss)	VWA_2		dCache_1	235	397	Eukaryota	Viridiplantae	Streptophyta	Embryophyta	Tracheophyta	Lycopodiophyta	Isoetopsida	Selaginellales	Selaginellaceae	Selaginella.
D8QPX0	Selaginella_moellendorffii_(Spikemoss)	VWA_2		dCache_1	236	398	Eukaryota	Viridiplantae	Streptophyta	Embryophyta	Tracheophyta	Lycopodiophyta	Isoetopsida	Selaginellales	Selaginellaceae	Selaginella.
A9TCW6	Physcomitrella_patens_subsp._patens_(Moss)	VWA~Cache_1		dCache_1	513	624	Eukaryota	Viridiplantae	Streptophyta	Embryophyta	Bryophyta	Bryophytina	Bryopsida	Funariidae	Funariales	Funariaceae	Physcomitrella.

## Sheet: 6-NewCacheModels-in-Metazoa
Domain architecture	Count	%
VWA_N~VWA~Cache_1~VGCC_alpha2	143	26.0474
VWA_N~VWA_2~Cache_1	110	20.0364
VWA_N~VWA_3~Cache_1	88	16.0291
VWA_N~VWA~Cache_1	58	10.5647
Cache_1	53	9.65392
VWA_N~Cache_1	52	9.47177
Unknown	8	1.45719
Cache_1~VGCC_alpha2	6	1.0929
VWA~Cache_1~VGCC_alpha2	5	0.910747
VWA_N~VWA~Cache_1~VWA_N~VWA_2~Cache_1	2	0.364299
VWA_N~VWA~Cache_1~Cache_1	2	0.364299
VWA_N~VWA_3~Cache_1~VGCC_alpha2	2	0.364299
VWA_N~VWA_2~Cache_1~Cache_1~CAP	2	0.364299
VWA_3~Cache_1	2	0.364299
VWA_2~Cache_1~VWA_2	2	0.364299
Cache_1~Cache_1	2	0.364299
VWA_N~VWA_N~VWA_2~Cache_1	1	0.182149
VWA_N~VWA_3	1	0.182149
VWA_N	1	0.182149
VWA_2~Cache_1~VGCC_alpha2~VWA_N~VWA	1	0.182149
VWA_2~Cache_1	1	0.182149
VWA_2	1	0.182149
VWA	1	0.182149
Peptidase_M1~ERAP1_C~VWA_N~VWA_2~Cache_1	1	0.182149
HisKA~HATPase_c	1	0.182149
DUF842~VWA_N~VWA_N~VWA_3~Cache_1~Death	1	0.182149
Cache_2	1	0.182149
Acetyltransf_3~Ser_hydrolase~Cache_3	1	0.182149
